# Supplementary material for: Analysis of transcribed sequences from young and mature zebrafish thrombocytes
Source: PLoS One. 2022 Mar 23;17(3):e0264776. doi: 10.1371/journal.pone.0264776 (PMC8942222; doi:10.1371/journal.pone.0264776)
Supplement: S1 File — (XLS) [file pone.0264776.s002.xls]

## Sheet: Graph
Gene Name	Cluster 1 Mean Counts	Cluster 2 Mean Counts	Cluster 3 Mean Counts	Cluster 4 Mean Counts	Gene Long Name	ZFIN ID	Gene Group	Associated Diseases	Ortholog Presence	Human Ortholog	Human Ortholog Long Name
rpl24	1.49699	2.06026	2.16364	1.43291	ribosomal protein L24 [Source:NCBI gene;Acc:192301]	ZDB-GENE-020419-25	RIBOSOMAL L24		+	RPL24	ribosomal protein L24
cep97	0.00799676	0.00828079	0	0.00502774	centrosomal protein 97 [Source:ZFIN;Acc:ZDB-GENE-031030-11]	ZDB-GENE-031030-11	CENTROSOMAL OF 97 KDA CEP97 LEUCINE RICH REPEAT AND IQ DOMAIN CONTAINING 2		+	CEP97	centrosomal protein 97
eed	0.0287883	0.0198739	0.0202968	0.0452496	embryonic ectoderm development [Source:NCBI gene;Acc:550463]	ZDB-GENE-050417-287		Cohen-Gibson syndrome	+	EED	embryonic ectoderm development
zgc:110091	0.0511793	0.0480286	0.0649498	0.0653606	heat shock protein nuclear import factor hikeshi [Source:NCBI gene;Acc:550239]	ZDB-GENE-050417-34	OPI10 HOMOLOG		-
tmem39a	0.059176	0.031467	0.0608904	0.0502774	transmembrane protein 39A [Source:NCBI gene;Acc:323208]	ZDB-GENE-030131-1928	TRANSMEMBRANE		+	TMEM39A	transmembrane protein 39A
ildr1a	0	0	0.00405936	0	immunoglobulin-like domain containing receptor 1a [Source:ZFIN;Acc:ZDB-GENE-040426-1412]	ZDB-GENE-040426-1412		Deafness, autosomal recessive 42	+	ILDR1	immunoglobulin like domain containing receptor 1
f10	0.0127948	0.00828079	0	0.00502774	coagulation factor X [Source:ZFIN;Acc:ZDB-GENE-021206-9]	ZDB-GENE-021206-9	COAGULATION FACTOR X PRECURSOR EC_3.4.21.6 [CONTAINS FACTOR X LIGHT CHAIN; FACTOR X HEAVY CHAIN; ACTIVATED FACTOR XA HEAVY CHAIN]	Factor X deficiency	+	F10	coagulation factor X
pcid2	0.0351858	0.0198739	0.0690091	0.0452496	PCI domain containing 2 [Source:NCBI gene;Acc:492509]	ZDB-GENE-041114-79			+	PCID2	PCI domain containing 2
cul4a	0.0111955	0.00331232	0.00811872	0.0150832	cullin 4A [Source:ZFIN;Acc:ZDB-GENE-040426-1357]	ZDB-GENE-040426-1357			+	CUL4A	cullin 4A
zgc:64072	0.0335864	0.0347793	0.0730685	0.095527	lysosomal associated membrane protein 1a [Source:ZFIN;Acc:ZDB-GENE-030131-3708]	ZDB-GENE-030131-3708	LYSOSOME ASSOCIATED MEMBRANE GLYCOPROTEIN PRECURSOR LAMP LYSOSOME ASSOCIATED MEMBRANE CD107 ANTIGEN FAMILY MEMBER ANTIGEN		-
grtp1a	0.0127948	0	0.00405936	0.0150832	growth hormone regulated TBC protein 1a [Source:NCBI gene;Acc:406711]	ZDB-GENE-040426-2733	GROWTH HORMONE REGULATED TBC 1		+	GRTP1	growth hormone regulated TBC protein 1
adprhl1	0	0	0.00405936	0	ADP-ribosylhydrolase like 1 [Source:NCBI gene;Acc:450012]	ZDB-GENE-041010-126	[PROTEIN ADP RIBOSYLARGININE] HYDROLASE 1 EC_3.2.-.- ADP RIBOSYLHYDROLASE 2		+	ADPRHL1	ADP-ribosylhydrolase like 1
dcun1d2b	0.0031987	0	0.00405936	0	DCN1, defective in cullin neddylation 1, domain containing 2b [Source:ZFIN;Acc:ZDB-GENE-040625-171]	ZDB-GENE-040625-171	DCN1 2 DCUN1 DOMAIN CONTAINING 2 DEFECTIVE IN CULLIN NEDDYLATION 1 2		+	DCUN1D2	defective in cullin neddylation 1 domain containing 2
tfdp1b	0.0143942	0.00496848	0.00405936	0.00502774	transcription factor Dp-1, b [Source:ZFIN;Acc:ZDB-GENE-040426-1746]	ZDB-GENE-040426-1746	TRANSCRIPTION FACTOR DP 1 DRTF1 POLYPEPTIDE 1 E2F DIMERIZATION PARTNER 1		+	TFDP1	transcription factor Dp-1
cenpe	0	0.00165616	0	0	centromere protein E [Source:ZFIN;Acc:ZDB-GENE-060929-860]	ZDB-GENE-060929-860		?Microcephaly 13, primary, autosomal recessive	+	CENPE	centromere protein E
gas6	0.0031987	0.00828079	0.0121781	0.0100555	growth arrest-specific 6 [Source:ZFIN;Acc:ZDB-GENE-030131-7773]	ZDB-GENE-030131-7773	GROWTH ARREST SPECIFIC 6 PRECURSOR GAS 6 AXL RECEPTOR TYROSINE KINASE LIGAND		+	GAS6	growth arrest specific 6
pros1	0.0127948	0.0198739	0.00811872	0.00502774	protein S [Source:ZFIN;Acc:ZDB-GENE-061013-657]	ZDB-GENE-061013-657	SEX HORMONE BINDING GLOBULIN PRECURSOR SHBG SEX STEROID BINDING SBP TESTIS SPECIFIC ANDROGEN BINDING ABP	Thrombophilia due to protein S deficiency, autosomal dominant,Thrombophilia due to protein S deficiency, autosomal recessive	+	PROS1	protein S
zgc:92518	0.00159935	0	0	0	zgc:92518 [Source:ZFIN;Acc:ZDB-GENE-040718-53]	ZDB-GENE-040718-53	LYSINE METHYLTRANSFERASE METTL21E EC_2.1.1.- METHYLTRANSFERASE 21E		-
blzf1	0.0175929	0.0380917	0.0405936	0.0402219	basic leucine zipper nuclear factor 1 [Source:ZFIN;Acc:ZDB-GENE-010724-1]	ZDB-GENE-010724-1			+	BLZF1	basic leucine zipper nuclear factor 1
trmt10c	0	0.00331232	0.0121781	0	tRNA methyltransferase 10C, mitochondrial RNase P subunit [Source:ZFIN;Acc:ZDB-GENE-041114-12]	ZDB-GENE-041114-12	TRNA METHYLTRANSFERASE 10 HOMOLOG RNA GUANINE 9 METHYLTRANSFERASE DOMAIN CONTAINING TRNA GUANINE 9 N 1 METHYLTRANSFERASE	Combined oxidative phosphorylation deficiency 30	+	TRMT10C	tRNA methyltransferase 10C, mitochondrial RNase P subunit
txnl4b	0.0127948	0.00662464	0.0487123	0.0251387	thioredoxin-like 4B [Source:ZFIN;Acc:ZDB-GENE-051030-63]	ZDB-GENE-051030-63	THIOREDOXIN		+	TXNL4B	thioredoxin like 4B
mrpl16	0.0143942	0.00828079	0.00811872	0.0251387	mitochondrial ribosomal protein L16 [Source:ZFIN;Acc:ZDB-GENE-041122-1]	ZDB-GENE-041122-1	39S RIBOSOMAL L16 MITOCHONDRIAL PRECURSOR L16MT MRP L16		+	MRPL16	mitochondrial ribosomal protein L16
mrpl39	0.0159935	0.0115931	0.0243562	0.0301664	mitochondrial ribosomal protein L39 [Source:ZFIN;Acc:ZDB-GENE-030131-6520]	ZDB-GENE-030131-6520	39S RIBOSOMAL L39 MITOCHONDRIAL MRP L39		+	MRPL39	mitochondrial ribosomal protein L39
jam2a	0.155137	0.0778395	0.138018	0.15586	junctional adhesion molecule 2a [Source:ZFIN;Acc:ZDB-GENE-031204-3]	ZDB-GENE-031204-3			+	JAM2	junctional adhesion molecule 2
atp5j	0.387043	0.288172	0.470886	0.412275	ATP synthase peripheral stalk subunit F6 [Source:ZFIN;Acc:ZDB-GENE-040426-2534]	ZDB-GENE-040426-2534	ATP SYNTHASE COUPLING FACTOR 6 MITOCHONDRIAL PRECURSOR ATPASE SUBUNIT F6 ATP SYNTHASE PERIPHERAL STALK SUBUNIT F6		-
appa	0.0175929	0.0149054	0.00405936	0.0150832	amyloid beta (A4) precursor protein a [Source:ZFIN;Acc:ZDB-GENE-000616-13]	ZDB-GENE-000616-13		Alzheimer disease 1, familial,Cerebral amyloid angiopathy, Dutch, Italian, Iowa, Flemish, Arctic variants	+	APP	amyloid beta precursor protein
cyyr1	0.00639741	0.00331232	0	0.00502774	cysteine/tyrosine-rich 1 [Source:NCBI gene;Acc:405818]	ZDB-GENE-040426-2356	CYSTEINE AND TYROSINE RICH 1 PRECURSOR		+	CYYR1	cysteine and tyrosine rich 1
n6amt1	0.0031987	0.0132493	0.0162374	0	N-6 adenine-specific DNA methyltransferase 1 [Source:ZFIN;Acc:ZDB-GENE-040718-206]	ZDB-GENE-040718-206	METHYLTRANSFERASE N6AMT1 HEMK METHYLTRANSFERASE FAMILY MEMBER 2 METHYLARSONITE METHYLTRANSFERASE N6AMT1 EC_2.1.1.- N 6 ADENINE SPECIFIC DNA METHYLTRANSFERASE 1 EC_2.1.1.72 N 5 GLUTAMINE METHYLTRANSFERASE EC_2.1.-.- 1		+	N6AMT1	N-6 adenine-specific DNA methyltransferase 1
atp1a1a.1	0.0335864	0.0546532	0.0487123	0.0653606	ATPase Na+/K+ transporting subunit alpha 1a, tandem duplicate 1 [Source:ZFIN;Acc:ZDB-GENE-001212-1]	ZDB-GENE-001212-1		Hypomagnesemia, seizures, and mental retardation 2,Charcot-Marie-Tooth disease, axonal, type 2DD	+	ATP1A1	ATPase Na+/K+ transporting subunit alpha 1
mbnl2	0.0383845	0.0182177	0.0202968	0.0402219	muscleblind-like splicing regulator 2 [Source:ZFIN;Acc:ZDB-GENE-030131-9582]	ZDB-GENE-030131-9582	MUSCLEBLIND		+	MBNL2	muscleblind like splicing regulator 2
kpnb3	0.00159935	0.00165616	0	0	karyopherin (importin) beta 3 [Source:ZFIN;Acc:ZDB-GENE-030424-2]	ZDB-GENE-030424-2	IMPORTIN 5 IMP5 IMPORTIN SUBUNIT BETA 3 KARYOPHERIN BETA 3 RAN BINDING 5 RANBP5		-
ggact.3	0.00159935	0	0	0	gamma-glutamylamine cyclotransferase, tandem duplicate 3 [Source:NCBI gene;Acc:100038780]	ZDB-GENE-070424-26	GAMMA GLUTAMYLAMINECYCLOTRANSFERASE GGACT EC_4.3.2.8 AIG2 DOMAIN CONTAINING 1 GAMMA GLUTAMYLAMINE CYCLOTRANSFERASE		+	GGACT	gamma-glutamylamine cyclotransferase
ggact.2	0.0127948	0.0215301	0.0202968	0.020111	gamma-glutamylamine cyclotransferase, tandem duplicate 2 [Source:NCBI gene;Acc:447805]	ZDB-GENE-040912-8	GAMMA GLUTAMYLAMINECYCLOTRANSFERASE GGACT EC_4.3.2.8 AIG2 DOMAIN CONTAINING 1 GAMMA GLUTAMYLAMINE CYCLOTRANSFERASE		+	GGACT	gamma-glutamylamine cyclotransferase
ggact.1	0.0367851	0.0165616	0.0121781	0.0150832	gamma-glutamylamine cyclotransferase, tandem duplicate 1 [Source:NCBI gene;Acc:777609]	ZDB-GENE-061103-94	GAMMA GLUTAMYLAMINECYCLOTRANSFERASE GGACT EC_4.3.2.8 AIG2 DOMAIN CONTAINING 1 GAMMA GLUTAMYLAMINE CYCLOTRANSFERASE		+	GGACT	gamma-glutamylamine cyclotransferase
spry2	0.327867	0.210332	0.284155	0.336858	sprouty RTK signaling antagonist 2 [Source:ZFIN;Acc:ZDB-GENE-030131-7038]	ZDB-GENE-030131-7038	SPROUTY HOMOLOG SPRY	{?IgA nephropathy, susceptibility to, 3}	+	SPRY2	sprouty RTK signaling antagonist 2
ndfip2	0.086365	0.0977134	0.0527717	0.0653606	Nedd4 family interacting protein 2 [Source:ZFIN;Acc:ZDB-GENE-040426-2662]	ZDB-GENE-040426-2662	NEDD4 FAMILY INTERACTING NEDD4 WW DOMAIN BINDING		+	NDFIP2	Nedd4 family interacting protein 2
tuba8l2	0.0031987	0.00662464	0.0121781	0.00502774	tubulin, alpha 8 like 2 [Source:ZFIN;Acc:ZDB-GENE-040426-1646]	ZDB-GENE-040426-1646	TUBULIN ALPHA 4A CHAIN ALPHA TUBULIN TUBULIN ALPHA CHAIN		-
stk16	0.00479806	0.00331232	0.00405936	0.0100555	serine/threonine kinase 16 [Source:ZFIN;Acc:ZDB-GENE-050417-102]	ZDB-GENE-050417-102	SERINE/THREONINE KINASE 16 EC_2.7.11.1 MYRISTOYLATED AND PALMITOYLATED SERINE/THREONINE KINASE MPSK KINASE PKL12 TGF BETA STIMULATED FACTOR 1 TSF 1 TYROSINE KINASE STK16 EC_2.7.10.- 2		+	STK16	serine/threonine kinase 16
atic	0	0	0.00405936	0	5-aminoimidazole-4-carboxamide ribonucleotide formyltransferase/IMP cyclohydrolase [Source:ZFIN;Acc:ZDB-GENE-011212-4]	ZDB-GENE-011212-4		AICA-ribosiduria due to ATIC deficiency	+	ATIC	5-aminoimidazole-4-carboxamide ribonucleotide formyltransferase/IMP cyclohydrolase
fn1b	2.59895	2.6217	1.96067	1.57368	fibronectin 1b [Source:ZFIN;Acc:ZDB-GENE-030131-6545]	ZDB-GENE-030131-6545		Glomerulopathy with fibronectin deposits 2,Plasma fibronectin deficiency,Spondylometaphyseal dysplasia, corner fracture type	+	FN1	fibronectin 1
nrp2a	0	0.00496848	0	0	neuropilin 2a [Source:ZFIN;Acc:ZDB-GENE-040611-2]	ZDB-GENE-040611-2	NEUROPILIN 2 PRECURSOR VASCULAR ENDOTHELIAL CELL GROWTH FACTOR 165 RECEPTOR 2		+	NRP2	neuropilin 2
abcb6a	0.00479806	0.00165616	0.00405936	0.0100555	ATP-binding cassette, sub-family B (MDR/TAP), member 6a [Source:ZFIN;Acc:ZDB-GENE-050517-9]	ZDB-GENE-050517-9	ATP BINDING CASSETTE SUB FAMILY B MEMBER 6 MITOCHONDRIAL UBIQUITOUSLY EXPRESSED MAMMALIAN ABC HALF TRANSPORTER	[Blood group, Langereis system],Microphthalmia, isolated, with coloboma 7,Pseudohyperkalemia, familial, 2, due to red cell leak,Dyschromatosis universalis hereditaria 3	+	ABCB6	ATP binding cassette subfamily B member 6 (Langereis blood group)
cnppd1	0.0415832	0.0248424	0.0202968	0.020111	cyclin Pas1/PHO80 domain containing 1 [Source:ZFIN;Acc:ZDB-GENE-030131-6808]	ZDB-GENE-030131-6808	PHO85 CYCLIN		+	CNPPD1	cyclin Pas1/PHO80 domain containing 1
fam134a	0.0207916	0.00828079	0.0202968	0.00502774	reticulophagy regulator family member 2 [Source:ZFIN;Acc:ZDB-GENE-061215-128]	ZDB-GENE-061215-128			-
gtf3c3	0.0127948	0.0132493	0.00405936	0.0251387	general transcription factor IIIC, polypeptide 3 [Source:ZFIN;Acc:ZDB-GENE-040914-80]	ZDB-GENE-040914-80	TRANSCRIPTION FACTOR TAU SUBUNIT TFIIIC SUBUNIT TRANSCRIPTION FACTOR C SUBUNIT 4		+	GTF3C3	general transcription factor IIIC subunit 3
klf7a	0.00479806	0	0.00811872	0.0100555	Kruppel-like factor 7a [Source:ZFIN;Acc:ZDB-GENE-050522-276]	ZDB-GENE-050522-276	KRUEPPEL FACTOR 7		+	KLF7	Kruppel like factor 7
ube2f	0.0399838	0.0331232	0.0243562	0.0603329	ubiquitin-conjugating enzyme E2F (putative) [Source:NCBI gene;Acc:406606]	ZDB-GENE-040426-2557	NEDD8 CONJUGATING ENZYME UBE2F NEDD8 CARRIER UBE2F NEDD8 LIGASE UBE2F NEDD8 CONJUGATING ENZYME 2 RING TYPE E3 NEDD8 TRANSFERASE UBE2F UBIQUITIN CONJUGATING ENZYME E2 F		+	UBE2F	ubiquitin conjugating enzyme E2 F (putative)
lancl1	0.0335864	0.0198739	0.0202968	0.0150832	LanC antibiotic synthetase component C-like 1 (bacterial) [Source:NCBI gene;Acc:494154]	ZDB-GENE-040924-1	GLUTATHIONE S TRANSFERASE LANCL1 EC_2.5.1.18 LANC 1		-
mylz3	0.00159935	0.00165616	0	0	myosin, light polypeptide 3, skeletal muscle [Source:ZFIN;Acc:ZDB-GENE-000322-6]	ZDB-GENE-000322-6			-
pcnp	0.126349	0.0960572	0.109603	0.0653606	PEST proteolytic signal containing nuclear protein [Source:ZFIN;Acc:ZDB-GENE-041010-130]	ZDB-GENE-041010-130	PEST PROTEOLYTIC SIGNAL CONTAINING NUCLEAR PCNP PEST CONTAINING NUCLEAR		+	PCNP	PEST proteolytic signal containing nuclear protein
mxa	0.00159935	0	0	0	myxovirus (influenza) resistance A [Source:NCBI gene;Acc:360142]	ZDB-GENE-030721-5	INTERFERON INDUCED GTP BINDING INTERFERON INDUCIBLE		+	MX2	MX dynamin like GTPase 2
arglu1b	0.107157	0.104338	0.0527717	0.125693	arginine and glutamate rich 1b [Source:NCBI gene;Acc:393131]	ZDB-GENE-040426-736			+	ARGLU1	arginine and glutamate rich 1
wu:fc47e11	0.108756	0.291484	0.202968	0.105582	wu:fc47e11	ZDB-GENE-030131-3629			-
grapb	0.00159935	0.00331232	0	0.0150832	GRB2 related adaptor protein b [Source:ZFIN;Acc:ZDB-GENE-050913-4]	ZDB-GENE-050913-4	GRB2 RELATED ADAPTER	Deafness, autosomal recessive 114	+	GRAP	GRB2 related adaptor protein
alkbh5	0.027189	0.0231862	0.044653	0.0452496	alkB homolog 5, RNA demethylase [Source:NCBI gene;Acc:570158]	ZDB-GENE-061013-602	RNA DEMETHYLASE ALKBH5 ALKYLATED DNA REPAIR ALKB HOMOLOG 5 ALPHA KETOGLUTARATE DEPENDENT DIOXYGENASE ALKB HOMOLOG 5		+	ALKBH5	alkB homolog 5, RNA demethylase
mief2	0.00159935	0.00496848	0	0	mitochondrial elongation factor 2 [Source:ZFIN;Acc:ZDB-GENE-060929-864]	ZDB-GENE-060929-864	MITOCHONDRIAL DYNAMICS MID51 MITOCHONDRIAL DYNAMICS OF 51 KDA HOMOLOG MITOCHONDRIAL ELONGATION FACTOR 1 SMITH MAGENIS SYNDROME CHROMOSOMAL REGION CANDIDATE GENE 7		+	MIEF2	mitochondrial elongation factor 2
smcr8b	0	0	0	0.00502774	Smith-Magenis syndrome chromosome region, candidate 8b [Source:NCBI gene;Acc:407723]	ZDB-GENE-061122-1	GUANINE NUCLEOTIDE EXCHANGE SMITH MAGENIS SYNDROME CHROMOSOMAL REGION CANDIDATE GENE 8		+	SMCR8	SMCR8-C9orf72 complex subunit
zgc:112980	0.00639741	0.0115931	0	0.00502774	zgc:112980 [Source:ZFIN;Acc:ZDB-GENE-050306-1]	ZDB-GENE-050306-1	UNCHARACTERIZED		-
fbxl18	0.00159935	0.00331232	0	0	F-box and leucine-rich repeat protein 18 [Source:ZFIN;Acc:ZDB-GENE-050913-65]	ZDB-GENE-050913-65	F BOX/LRR REPEAT 18 F BOX AND LEUCINE RICH REPEAT 18		+	FBXL18	F-box and leucine rich repeat protein 18
actb1	2.99399	2.97446	2.24889	3.18759	actin, beta 1 [Source:NCBI gene;Acc:57934]	ZDB-GENE-000329-1	ACTIN	?Dystonia, juvenile-onset,Baraitser-Winter syndrome 1	+	ACTB	actin beta
zgc:77849	0.187124	0.165616	0.154256	0.125693	zgc:77849 [Source:NCBI gene;Acc:322387]	ZDB-GENE-030131-1107	UNKNOWN		+	C16orf72	chromosome 16 open reading frame 72
socs1b	0.0031987	0	0	0.0150832	suppressor of cytokine signaling 1b [Source:ZFIN;Acc:ZDB-GENE-090313-141]	ZDB-GENE-090313-141	SUPPRESSOR OF CYTOKINE SIGNALING 1		+	SOCS1	suppressor of cytokine signaling 1
prkcba	0.0239903	0.0132493	0.00811872	0.00502774	protein kinase C, beta a [Source:ZFIN;Acc:ZDB-GENE-040426-1354]	ZDB-GENE-040426-1354	KINASE C BETA TYPE PKC B PKC BETA EC_2.7.11.13		+	PRKCB	protein kinase C beta
ndufab1a	0.027189	0.0331232	0.0162374	0.0351942	NADH:ubiquinone oxidoreductase subunit AB1a [Source:ZFIN;Acc:ZDB-GENE-040801-1]	ZDB-GENE-040801-1			+	NDUFAB1	NADH:ubiquinone oxidoreductase subunit AB1
plk1	0.00479806	0.0132493	0	0	polo-like kinase 1 (Drosophila) [Source:ZFIN;Acc:ZDB-GENE-021115-7]	ZDB-GENE-021115-7			+	PLK1	polo like kinase 1
chtf18	0.0031987	0	0	0.00502774	CTF18, chromosome transmission fidelity factor 18 homolog (S. cerevisiae) [Source:ZFIN;Acc:ZDB-GENE-050522-508]	ZDB-GENE-050522-508	CHROMOSOME TRANSMISSION FIDELITY 18		+	CHTF18	chromosome transmission fidelity factor 18
ugt5b5p	0	0.00165616	0	0	UDP glucuronosyltransferase 5 family, polypeptide B5 [Source:ZFIN;Acc:ZDB-GENE-160628-4]	ZDB-GENE-160628-4	UDP GLUCURONOSYLTRANSFERASE		-
ugt5b4	0	0.00331232	0	0	UDP glucuronosyltransferase 5 family, polypeptide B4 [Source:ZFIN;Acc:ZDB-GENE-070112-2332]	ZDB-GENE-070112-2332	UDP GLUCURONOSYLTRANSFERASE		-
ugt5b3	0.00159935	0	0	0	UDP glucuronosyltransferase 5 family, polypeptide B2 [Source:ZFIN;Acc:ZDB-GENE-100406-4]	ZDB-GENE-100406-5	UDP GLUCURONOSYLTRANSFERASE		-
ugt5b2	0.0191922	0.0198739	0.0202968	0.020111	UDP glucuronosyltransferase 5 family, polypeptide B2 [Source:ZFIN;Acc:ZDB-GENE-100406-4]	ZDB-GENE-100406-4	UDP GLUCURONOSYLTRANSFERASE		-
ugt5b1	0.00479806	0.00993695	0.00405936	0	UDP glucuronosyltransferase 5 family, polypeptide B1 [Source:ZFIN;Acc:ZDB-GENE-100406-3]	ZDB-GENE-100406-4	UDP GLUCURONOSYLTRANSFERASE		-
mad1l1	0.0143942	0.00993695	0.0324749	0.0603329	mitotic arrest deficient 1 like 1 [Source:ZFIN;Acc:ZDB-GENE-040426-1081]	ZDB-GENE-040426-1081	MITOTIC SPINDLE ASSEMBLY CHECKPOINT MAD1 MITOTIC ARREST DEFICIENT 1 1 MAD1 1	Lymphoma, somatic,Prostate cancer, somatic	+	MAD1L1	mitotic arrest deficient 1 like 1
pmm2	0.0111955	0.00662464	0.00405936	0.0100555	phosphomannomutase 2 [Source:ZFIN;Acc:ZDB-GENE-030722-6]	ZDB-GENE-030722-6	PHOSPHOMANNOMUTASE PMM EC_5.4.2.8	Congenital disorder of glycosylation, type Ia	+	PMM2	phosphomannomutase 2
zgc:56409	0.00159935	0.00165616	0.00405936	0.0100555	zgc:56409 [Source:NCBI gene;Acc:393295]	ZDB-GENE-040426-1019	UNCHARACTERIZED		+	C7orf26	chromosome 7 open reading frame 26
rgs11	0.0447819	0.0712148	0.0324749	0.0402219	regulator of G protein signaling 11 [Source:ZFIN;Acc:ZDB-GENE-080220-46]	ZDB-GENE-080220-46	REGULATOR OF G SIGNALING 11		+	RGS11	regulator of G protein signaling 11
tmem8a	0.00159935	0.00496848	0.00811872	0.00502774	post-glycosylphosphatidylinositol attachment to proteins 6 [Source:ZFIN;Acc:ZDB-GENE-090312-158]	ZDB-GENE-090312-158	POST GPI ATTACHMENT TO PROTEINS FACTOR 6 PRECURSOR EC_3.1.1.4 GPI PROCESSING PHOSPHOLIPASE A2 GPI PLA2 M83 TRANSMEMBRANE 8 TRANSMEMBRANE 8A		-
pdia2	0	0.00662464	0	0	protein disulfide isomerase family A, member 2 [Source:ZFIN;Acc:ZDB-GENE-040426-705]	ZDB-GENE-040426-705	DISULFIDE ISOMERASE EC_5.3.4.1		+	PDIA2	protein disulfide isomerase family A member 2
rnf175	0.0191922	0.0182177	0.0162374	0.0301664	ring finger protein 175 [Source:ZFIN;Acc:ZDB-GENE-040426-1104]	ZDB-GENE-040426-1104	RING FINGER		+	RNF175	ring finger protein 175
eif3f	0.484604	0.717117	0.966128	0.553051	eukaryotic translation initiation factor 3, subunit F [Source:ZFIN;Acc:ZDB-GENE-100215-2]	ZDB-GENE-100215-2	EUKARYOTIC TRANSLATION INITIATION FACTOR 3 SUBUNIT F EIF3F EUKARYOTIC TRANSLATION INITIATION FACTOR 3 SUBUNIT 5	Mental retardation, autosomal recessive 67	+	EIF3F	eukaryotic translation initiation factor 3 subunit F
zgc:77880	0.0239903	0.0132493	0.0365342	0.0301664	zgc:77880 [Source:ZFIN;Acc:ZDB-GENE-040426-1901]	ZDB-GENE-040426-1901	PALMITOYLTRANSFERASE EC_2.3.1.225		-
tmem55bb	0.0111955	0.00331232	0.00405936	0	phosphatidylinositol-4,5-bisphosphate 4-phosphatase 1b [Source:NCBI gene;Acc:553253]	ZDB-GENE-121214-195			-
dachb	0.0143942	0.0182177	0.0121781	0.0150832	dachshund b [Source:ZFIN;Acc:ZDB-GENE-020402-4]	ZDB-GENE-020402-4	DACHSHUND HOMOLOG		-
tnrc5	0.0655734	0.0596217	0.0608904	0.125693	canopy FGF signaling regulator 3 [Source:NCBI gene;Acc:550136]	ZDB-GENE-050411-12	CANOPY HOMOLOG PRECURSOR		-
trpc5a	0	0	0.00405936	0	transient receptor potential cation channel, subfamily C, member 5a [Source:ZFIN;Acc:ZDB-GENE-040812-1]	ZDB-GENE-040812-1	SHORT TRANSIENT RECEPTOR POTENTIAL CHANNEL TRANSIENT RECEPTOR TRP		+	TRPC5	transient receptor potential cation channel subfamily C member 5
zgc:174945	0	0	0	0.00502774	zgc:174945 [Source:ZFIN;Acc:ZDB-GENE-080204-80]	ZDB-GENE-080204-80			-
zgc:103678	0.00159935	0.00331232	0.00405936	0	zgc:103678 [Source:ZFIN;Acc:ZDB-GENE-040912-107]	ZDB-GENE-040912-107	MITOCHONDRIAL PYRUVATE CARRIER 2		-
atp1b1b	0	0.00165616	0	0	ATPase Na+/K+ transporting subunit beta 1b [Source:ZFIN;Acc:ZDB-GENE-001127-4]	ZDB-GENE-001127-4	SODIUM/POTASSIUM TRANSPORTING ATPASE SUBUNIT BETA SODIUM/POTASSIUM DEPENDENT ATPASE SUBUNIT BETA	[Blood pressure regulation QTL]	+	ATP1B1	ATPase Na+/K+ transporting subunit beta 1
dmd	0.00159935	0.00331232	0	0	dystrophin [Source:ZFIN;Acc:ZDB-GENE-010426-1]	ZDB-GENE-010426-1	DYSTROPHIN	Becker muscular dystrophy,Duchenne muscular dystrophy,Cardiomyopathy, dilated, 3B	+	DMD	dystrophin
knstrn	0	0.00165616	0	0	kinetochore localized astrin (SPAG5) binding protein [Source:ZFIN;Acc:ZDB-GENE-081022-187]	ZDB-GENE-081022-187	SMALL KINETOCHORE ASSOCIATED SKAP KINETOCHORE LOCALIZED ASTRIN BINDING KINASTRIN KINETOCHORE LOCALIZED ASTRIN/SPAG5 BINDING TRAF4 ASSOCIATED FACTOR 1		+	KNSTRN	kinetochore localized astrin (SPAG5) binding protein
brat1	0.00479806	0.00828079	0	0.0251387	BRCA1-associated ATM activator 1 [Source:NCBI gene;Acc:678547]	ZDB-GENE-060421-6989	BRCA1 ASSOCIATED ATM ACTIVATOR 1 BRCA1 ASSOCIATED REQUIRED ATM ACTIVATION 1	Neurodevelopmental disorder with cerebellar atrophy and with or without seizures,Rigidity and multifocal seizure syndrome, lethal neonatal	+	BRAT1	BRCA1 associated ATM activator 1
iqce	0.0031987	0.0149054	0.00405936	0	IQ motif containing E [Source:ZFIN;Acc:ZDB-GENE-090312-217]	ZDB-GENE-090312-217	IQ DOMAIN CONTAINING E	?Polydactyly, postaxial, type A7	+	IQCE	IQ motif containing E
grk4	0.0399838	0.0281547	0.0405936	0.0653606	G protein-coupled receptor kinase 4 [Source:ZFIN;Acc:ZDB-GENE-060929-1198]	ZDB-GENE-060929-1198	G COUPLED RECEPTOR KINASE 4 EC_2.7.11.16 G COUPLED RECEPTOR KINASE GRK4		+	GRK4	G protein-coupled receptor kinase 4
tspan5b	0.0031987	0.00331232	0	0	tetraspanin 5b [Source:ZFIN;Acc:ZDB-GENE-041212-12]	ZDB-GENE-041212-12	TETRASPANIN 17 TSPAN 17 F BOX ONLY 23 TETRASPAN SB134 TRANSMEMBRANE 4 SUPERFAMILY MEMBER 17		+	TSPAN5	tetraspanin 5
saraf	0.027189	0.0298109	0.0284155	0.020111	store-operated calcium entry-associated regulatory factor [Source:NCBI gene;Acc:767649]	ZDB-GENE-060929-208	STORE OPERATED CALCIUM ENTRY ASSOCIATED REGULATORY FACTOR PRECURSOR SARAF SOCE ASSOCIATED REGULATORY FACTOR TRANSMEMBRANE 66		+	SARAF	store-operated calcium entry associated regulatory factor
pla2g12a	0.0031987	0.00496848	0.0121781	0	phospholipase A2, group XIIA [Source:ZFIN;Acc:ZDB-GENE-070410-18]	ZDB-GENE-070410-18	GROUP XIIB SECRETORY PHOSPHOLIPASE A2 PRECURSOR GROUP XIII SECRETORY PHOSPHOLIPASE A2 GXIII SPLA2 SPLA2 GXIIB GXIIB		+	PLA2G12A	phospholipase A2 group XIIA
xpa	0.00159935	0.00165616	0.00405936	0	xeroderma pigmentosum, complementation group A [Source:ZFIN;Acc:ZDB-GENE-040426-1205]	ZDB-GENE-040426-1205	DNA REPAIR COMPLEMENTING XP A CELLS HOMOLOG XERODERMA PIGMENTOSUM GROUP A COMPLEMENTING HOMOLOG	Xeroderma pigmentosum, group A	+	XPA	XPA, DNA damage recognition and repair factor
cplx2l	0.0303877	0.0248424	0.0243562	0.020111	complexin 2, like [Source:ZFIN;Acc:ZDB-GENE-040718-160]	ZDB-GENE-040718-160	COMPLEXIN		-
gne	0.0255896	0.0165616	0.0324749	0.0301664	glucosamine (UDP-N-acetyl)-2-epimerase/N-acetylmannosamine kinase [Source:ZFIN;Acc:ZDB-GENE-040426-1848]	ZDB-GENE-040426-1848		Nonaka myopathy,Sialuria	+	GNE	glucosamine (UDP-N-acetyl)-2-epimerase/N-acetylmannosamine kinase
nansa	0.0159935	0.0115931	0.00811872	0.00502774	N-acetylneuraminic acid synthase a [Source:ZFIN;Acc:ZDB-GENE-030131-1500]	ZDB-GENE-030131-1500	SIALIC ACID SYNTHASE N ACETYLNEURAMINATE SYNTHASE EC_2.5.1.56 N ACETYLNEURAMINATE 9 PHOSPHATE SYNTHASE EC_2.5.1.- 57	Spondyloepimetaphyseal dysplasia, Camera-Genevieve type	+	NANS	N-acetylneuraminate synthase
clta	0.0335864	0.0380917	0.044653	0.0502774	clathrin, light chain A [Source:ZFIN;Acc:ZDB-GENE-040426-1986]	ZDB-GENE-040426-1986	CLATHRIN LIGHT CHAIN A LCA		+	CLTA	clathrin light chain A
zgc:77739	0.0255896	0.0149054	0	0	zgc:77739 [Source:NCBI gene;Acc:393870]	ZDB-GENE-040426-1862	UNKNOWN		+	C4orf33	chromosome 4 open reading frame 33
elf2b	0.119951	0.1209	0.0933653	0.0653606	E74-like factor 2b (ets domain transcription factor) [Source:ZFIN;Acc:ZDB-GENE-031215-1]	ZDB-GENE-031215-1	ETS RELATED TRANSCRIPTION FACTOR ELF 2 E74 FACTOR 2 NEW ETS RELATED FACTOR		+	ELF2	E74 like ETS transcription factor 2
zgc:101819	0.0175929	0.0149054	0.0284155	0.0100555	histone PARylation factor 1 [Source:NCBI gene;Acc:100002184]	ZDB-GENE-030131-740	HISTONE PARYLATION FACTOR 1		-
fip1l1b	0.0351858	0.0347793	0.056831	0.020111	FIP1 like 1b (S. cerevisiae) [Source:NCBI gene;Acc:450021]	ZDB-GENE-041010-138	PRE FACTOR FIP1		+	FIP1L1	factor interacting with PAPOLA and CPSF1
chic2	0.0991599	0.0662464	0.0365342	0.0402219	cysteine-rich hydrophobic domain 2 [Source:ZFIN;Acc:ZDB-GENE-040426-778]	ZDB-GENE-040426-778	CYSTEINE RICH HYDROPHOBIC DOMAIN CONTAINING 1 BRAIN X LINKED	{Leukemia, acute myeloid}	+	CHIC2	cysteine rich hydrophobic domain 2
slc34a2aas	0.00479806	0.00496848	0.00811872	0	solute carrier family 34 member 2a antisense	ZDB-GENE-081028-75			-
rbpja	0.0239903	0.0149054	0.0324749	0.0150832	recombination signal binding protein for immunoglobulin kappa J region a [Source:ZFIN;Acc:ZDB-GENE-031117-1]	ZDB-GENE-031117-1	SUPPRESSOR OF HAIRLESS J KAPPA RECOMBINATION SIGNAL BINDING RBP J KAPPA	Adams-Oliver syndrome 3	+	RBPJ	recombination signal binding protein for immunoglobulin kappa J region
pi4k2b	0.155137	0.134149	0.146137	0.186026	phosphatidylinositol 4-kinase type 2 beta [Source:NCBI gene;Acc:564750]	ZDB-GENE-070112-990	PHOSPHATIDYLINOSITOL 4 KINASE TYPE 2 EC_2.7.1.67 PHOSPHATIDYLINOSITOL 4 KINASE TYPE II		-
tusc3	0.0207916	0.0115931	0.0202968	0.0100555	tumor suppressor candidate 3 [Source:ZFIN;Acc:ZDB-GENE-050522-381]	ZDB-GENE-050522-381	MAGNESIUM TRANSPORTER 1 PRECURSOR MAGT1 DOLICHYL DIPHOSPHOOLIGOSACCHARIDE GLYCOSYLTRANSFERASE SUBUNIT MAGT1 OLIGOSACCHARYL TRANSFERASE SUBUNIT MAGT1	Mental retardation, autosomal recessive 7	+	TUSC3	tumor suppressor candidate 3
vps37a	0.0175929	0.0115931	0.0284155	0.0150832	VPS37A subunit of ESCRT-I [Source:ZFIN;Acc:ZDB-GENE-030131-8312]	ZDB-GENE-030131-8312	VACUOLAR SORTING ASSOCIATED ESCRT I COMPLEX SUBUNIT	Spastic paraplegia 53, autosomal recessive	+	VPS37A	VPS37A subunit of ESCRT-I
pcm1	0	0.00331232	0	0	pericentriolar material 1 [Source:ZFIN;Acc:ZDB-GENE-030131-428]	ZDB-GENE-030131-428	PERICENTRIOLAR MATERIAL 1 PCM 1		+	PCM1	pericentriolar material 1
asah1b	0.00479806	0.00165616	0.0121781	0.0100555	N-acylsphingosine amidohydrolase (acid ceramidase) 1b [Source:ZFIN;Acc:ZDB-GENE-040426-1512]	ZDB-GENE-040426-1512	ACID CERAMIDASE PRECURSOR AC ACDASE ACID CDASE EC_3.5.1.23 ACYLSPHINGOSINE DEACYLASE N ACYLETHANOLAMINE HYDROLASE ASAH1 EC_3.5.1.- N ACYLSPHINGOSINE AMIDOHYDROLASE [CONTAINS ACID CERAMIDASE SUBUNIT ACID CERAMIDASE SUBUNIT BETA]	Farber lipogranulomatosis,Spinal muscular atrophy with progressive myoclonic epilepsy	+	ASAH1	N-acylsphingosine amidohydrolase 1
zgc:112426	0.0175929	0.0215301	0.0405936	0.0100555	FSHD region gene 1 [Source:ZFIN;Acc:ZDB-GENE-050417-324]	ZDB-GENE-050417-324	FRG1		-
casp3a	0.0239903	0.0281547	0.0243562	0	caspase 3, apoptosis-related cysteine peptidase a [Source:ZFIN;Acc:ZDB-GENE-011210-1]	ZDB-GENE-011210-1	CASPASE 3 PRECURSOR CASP 3 EC_3.4.22.56 [CONTAINS CASPASE 3 SUBUNIT P17; CASPASE 3 SUBUNIT P12]		+	CASP3	caspase 3
acsl1a	0.00639741	0.00165616	0.00405936	0.0100555	acyl-CoA synthetase long chain family member 1a [Source:ZFIN;Acc:ZDB-GENE-050809-115]	ZDB-GENE-050809-115			+	ACSL1	acyl-CoA synthetase long chain family member 1
cfap97	0.0175929	0.00165616	0.00405936	0.00502774	cilia and flagella associated protein 97 [Source:ZFIN;Acc:ZDB-GENE-030131-9405]	ZDB-GENE-030131-9405	CILIA AND FLAGELLA ASSOCIATED 97		+	CFAP97	cilia and flagella associated protein 97
ufsp2	0.0303877	0.0149054	0.0121781	0.0150832	ufm1-specific peptidase 2 [Source:NCBI gene;Acc:336782]	ZDB-GENE-030131-8726	UFM1 SPECIFIC PROTEASE 2 UFSP2 EC_3.4.22.-	?Spondyloepimetaphyseal dysplasia, Di Rocco type,?Hip dysplasia, Beukes type	+	UFSP2	UFM1 specific peptidase 2
fam114a1	0.0767689	0.0480286	0.056831	0.0653606	family with sequence similarity 114 member A1 [Source:ZFIN;Acc:ZDB-GENE-070410-52]	ZDB-GENE-070410-52	NOXP20 NERVOUS SYSTEM OVEREXPRESSED 20 FA		+	FAM114A1	family with sequence similarity 114 member A1
klf3	0.185525	0.101026	0.215146	0.522885	Kruppel-like factor 3 (basic) [Source:ZFIN;Acc:ZDB-GENE-011116-1]	ZDB-GENE-011116-1			+	KLF3	Kruppel like factor 3
pgm2	0.0207916	0.0165616	0.00811872	0.0100555	phosphoglucomutase 2 [Source:ZFIN;Acc:ZDB-GENE-040426-2218]	ZDB-GENE-040426-2218	PHOSPHOGLUCOMUTASE 2 PGM 2 EC_5.4.2.2 GLUCOSE PHOSPHOMUTASE 2 PHOSPHODEOXYRIBOMUTASE PHOSPHOPENTOMUTASE EC_5.4.2.- 7		+	PGM2	phosphoglucomutase 2
zgc:195282	0.0399838	0.0430601	0.0324749	0.020111	zgc:195282 [Source:ZFIN;Acc:ZDB-GENE-081022-208]	ZDB-GENE-081022-208	LIM ZINC BINDING DOMAIN CONTAINING		-
exosc9	0.00479806	0.00331232	0.00405936	0.020111	exosome component 9 [Source:NCBI gene;Acc:450057]	ZDB-GENE-041010-180	EXOSOME COMPLEX COMPONENT RIBOSOMAL RNA PROCESSING	Pontocerebellar hypoplasia, type 1D	+	EXOSC9	exosome component 9
ptprdb	0.0031987	0	0	0	protein tyrosine phosphatase receptor type Db [Source:ZFIN;Acc:ZDB-GENE-070615-38]	ZDB-GENE-070615-38	RECEPTOR TYPE TYROSINE PHOSPHATASE S PRECURSOR R PTP S EC_3.1.3.48 RECEPTOR TYPE TYROSINE PHOSPHATASE SIGMA R PTP SIGMA		+	PTPRD	protein tyrosine phosphatase receptor type D
lap3	0.0031987	0.00662464	0.00811872	0	leucine aminopeptidase 3 [Source:ZFIN;Acc:ZDB-GENE-060719-1]	ZDB-GENE-060719-1	CYTOSOL AMINOPEPTIDASE EC_3.4.11.1 LEUCINE AMINOPEPTIDASE LAP LEUCYL AMINOPEPTIDASE PROLINE AMINOPEPTIDASE EC_3.4.11.- 5 PROLYL AMINOPEPTIDASE		+	LAP3	leucine aminopeptidase 3
clockb	0.027189	0.0132493	0.0121781	0	clock circadian regulator b [Source:ZFIN;Acc:ZDB-GENE-030408-2]	ZDB-GENE-030408-2	CIRCADIAN LOCOMOTER OUTPUT CYCLES KAPUT		+	CLOCK	clock circadian regulator
smc2	0.00159935	0.0149054	0	0	structural maintenance of chromosomes 2 [Source:ZFIN;Acc:ZDB-GENE-030131-105]	ZDB-GENE-030131-105	STRUCTURAL MAINTENANCE OF CHROMOSOMES 2 SMC 2 SMC 2 CHROMOSOME		+	SMC2	structural maintenance of chromosomes 2
kiaa0368	0.0239903	0.00496848	0.0162374	0.0351942					-
si:dkey-245p14.2	0.0031987	0.00165616	0.00405936	0.0100555	F-box protein 10 [Source:ZFIN;Acc:ZDB-GENE-090313-270]	ZDB-GENE-090313-270	F BOX		-
polr1e	0.00159935	0.00331232	0.00405936	0.0150832	RNA polymerase I subunit E [Source:ZFIN;Acc:ZDB-GENE-050522-251]	ZDB-GENE-050522-251			+	POLR1E	RNA polymerase I subunit E
tmem192	0.0207916	0.00993695	0.00405936	0.0150832	transmembrane protein 192 [Source:NCBI gene;Acc:797335]	ZDB-GENE-040426-2254	TRANSMEMBRANE 192		+	TMEM192	transmembrane protein 192
tma16	0.00159935	0	0	0	translation machinery associated 16 homolog [Source:NCBI gene;Acc:553647]	ZDB-GENE-050522-20	TRANSLATION MACHINERY ASSOCIATED 16		+	TMA16	translation machinery associated 16 homolog
mettl14	0.00639741	0.00496848	0	0.00502774	methyltransferase like 14 [Source:NCBI gene;Acc:404603]	ZDB-GENE-040426-2328	N6 ADENOSINE METHYLTRANSFERASE NON CATALYTIC SUBUNIT METHYLTRANSFERASE 14		+	METTL14	methyltransferase like 14
ugt8	0	0.00165616	0.00811872	0	UDP glycosyltransferase 8 [Source:ZFIN;Acc:ZDB-GENE-060616-129]	ZDB-GENE-060616-129	2 HYDROXYACYLSPHINGOSINE 1 BETA GALACTOSYLTRANSFERASE PRECURSOR EC_2.4.1.47 CERAMIDE UDP GALACTOSYLTRANSFERASE CEREBROSIDE SYNTHASE UDP GALACTOSE CERAMIDE GALACTOSYLTRANSFERASE		+	UGT8	UDP glycosyltransferase 8
cpe	0	0.00331232	0	0	carboxypeptidase E [Source:ZFIN;Acc:ZDB-GENE-090313-68]	ZDB-GENE-090313-68			+	CPE	carboxypeptidase E
msmo1	0.00159935	0	0	0	methylsterol monooxygenase 1 [Source:NCBI gene;Acc:406662]	ZDB-GENE-040426-2670	METHYLSTEROL MONOOXYGENASE EC_1.14.18.9 C 4 METHYLSTEROL OXIDASE	Microcephaly, congenital cataract, and psoriasiform dermatitis	+	MSMO1	methylsterol monooxygenase 1
med28	0.0383845	0.0347793	0.00405936	0.0351942	mediator complex subunit 28 [Source:NCBI gene;Acc:493610]	ZDB-GENE-041121-4	MEDIATOR OF RNA POLYMERASE II TRANSCRIPTION SUBUNIT 28 MEDIATOR COMPLEX SUBUNIT 28		-
tmem144a	0.00479806	0.00331232	0	0.00502774	transmembrane protein 144a [Source:ZFIN;Acc:ZDB-GENE-040822-12]	ZDB-GENE-040822-12	TRANSMEMBRANE 144		+	TMEM144	transmembrane protein 144
ncapd3	0.00159935	0	0	0	non-SMC condensin II complex, subunit D3 [Source:ZFIN;Acc:ZDB-GENE-040426-737]	ZDB-GENE-040426-737		Microcephaly 22, primary, autosomal recessive	+	NCAPD3	non-SMC condensin II complex subunit D3
primpol	0	0.00165616	0.00405936	0	primase and polymerase (DNA-directed) [Source:NCBI gene;Acc:556571]	ZDB-GENE-051113-100	DNA DIRECTED PRIMASE/POLYMERASE EC_2.7.7.- COILED COIL DOMAIN CONTAINING 111	Myopia 22, autosomal dominant	+	PRIMPOL	primase and DNA directed polymerase
zcchc7	0.00159935	0	0	0	zinc finger, CCHC domain containing 7 [Source:ZFIN;Acc:ZDB-GENE-030102-2]	ZDB-GENE-030102-2	ZINC FINGER		+	ZCCHC7	zinc finger CCHC-type containing 7
melk	0	0.00496848	0	0	maternal embryonic leucine zipper kinase [Source:NCBI gene;Acc:30724]	ZDB-GENE-990603-5			+	MELK	maternal embryonic leucine zipper kinase
kdm4c	0.0143942	0.0132493	0	0.0100555	lysine (K)-specific demethylase 4C [Source:ZFIN;Acc:ZDB-GENE-070209-38]	ZDB-GENE-070209-38	LYSINE SPECIFIC DEMETHYLASE 4C		+	KDM4C	lysine demethylase 4C
uchl1	0.00799676	0.00165616	0	0.020111	ubiquitin carboxyl-terminal esterase L1 (ubiquitin thiolesterase) [Source:ZFIN;Acc:ZDB-GENE-030131-3844]	ZDB-GENE-030131-3844		{?Parkinson disease 5, susceptibility to},Spastic paraplegia 79, autosomal recessive	+	UCHL1	ubiquitin C-terminal hydrolase L1
anxa5b	0.00479806	0	0	0	annexin A5b [Source:ZFIN;Acc:ZDB-GENE-030131-9076]	ZDB-GENE-030131-9076	ANNEXIN A5 ANCHORIN CII ANNEXIN V ANNEXIN 5 CALPHOBINDIN I CBP I ENDONEXIN II LIPOCORTIN V PLACENTAL ANTICOAGULANT 4 PLACENTAL ANTICOAGULANT I PAP I THROMBOPLASTIN INHIBITOR VASCULAR ANTICOAGULANT ALPHA VAC ALPHA	{Pregnancy loss, recurrent, susceptibility to, 3}	+	ANXA5	annexin A5
tapt1	0.0495799	0.0215301	0.0324749	0.0351942					-
ldb2b	0.00159935	0.00496848	0	0	LIM domain binding 2b [Source:ZFIN;Acc:ZDB-GENE-990415-137]	ZDB-GENE-990415-137	LIM DOMAIN BINDING LDB CARBOXYL TERMINAL LIM DOMAIN BINDING CLIM LIM DOMAIN BINDING FACTOR		+	LDB2	LIM domain binding 2
qdprb1	0.00639741	0.00165616	0.00811872	0.00502774	quinoid dihydropteridine reductase b1 [Source:ZFIN;Acc:ZDB-GENE-050522-320]	ZDB-GENE-050522-320		Hyperphenylalaninemia, BH4-deficient, C	+	QDPR	quinoid dihydropteridine reductase
gtf2e2	0.0671728	0.0430601	0.0893059	0.0703883	general transcription factor IIE, polypeptide 2, beta [Source:ZFIN;Acc:ZDB-GENE-030131-6794]	ZDB-GENE-030131-6794		Trichothiodystrophy 6, nonphotosensitive	+	GTF2E2	general transcription factor IIE subunit 2
rfc1	0.0207916	0.0198739	0.00811872	0.0251387	replication factor C (activator 1) 1 [Source:ZFIN;Acc:ZDB-GENE-070410-99]	ZDB-GENE-030131-8646	REPLICATION FACTOR C SUBUNIT 1 ACTIVATOR 1.140 KDA SUBUNIT A1.140 KDA SUBUNIT ACTIVATOR 1 LARGE SUBUNIT ACTIVATOR 1 SUBUNIT 1 BINDING REPLICATION FACTOR C 140 KDA SUBUNIT RF C 140 KDA SUBUNIT RFC140 REPLICATION FACTOR C LARGE SUBUNIT	Cerebellar ataxia, neuropathy, and vestibular areflexia syndrome	+	RFC1	replication factor C subunit 1
rpl9	0.804474	1.03013	1.05137	0.884882	ribosomal protein L9 [Source:ZFIN;Acc:ZDB-GENE-030131-8646]	ZDB-GENE-030131-8646	60S RIBOSOMAL L9		+	RPL9	ribosomal protein L9
lias	0.0383845	0.0231862	0.0162374	0.0553051	lipoic acid synthetase [Source:NCBI gene;Acc:393528]	ZDB-GENE-040426-1528		Hyperglycinemia, lactic acidosis, and seizures	+	LIAS	lipoic acid synthetase
ugdh	0.0191922	0.00662464	0.0202968	0.0150832	UDP-glucose 6-dehydrogenase [Source:ZFIN;Acc:ZDB-GENE-011022-1]	ZDB-GENE-011022-1	UDP GLUCOSE 6 DEHYDROGENASE UDP GLC DEHYDROGENASE UDP GLCDH UDPGDH EC_1.1.1.22		+	UGDH	UDP-glucose 6-dehydrogenase
smim14	0.0031987	0.00331232	0.0202968	0.0100555	small integral membrane protein 14 [Source:ZFIN;Acc:ZDB-GENE-040426-22]	ZDB-GENE-040426-22	SMALL INTEGRAL MEMBRANE 14		+	SMIM14	small integral membrane protein 14
ube2kb	0.0175929	0.00662464	0	0.0301664	ubiquitin-conjugating enzyme E2Kb (UBC1 homolog, yeast) [Source:ZFIN;Acc:ZDB-GENE-980605-9]	ZDB-GENE-980605-9	UBIQUITIN CONJUGATING ENZYME E2 K EC_2.3.2.23 E2 UBIQUITIN CONJUGATING ENZYME K HUNTINGTIN INTERACTING 2 HIP 2 UBIQUITIN CARRIER UBIQUITIN CONJUGATING ENZYME E2.25 KDA UBIQUITIN CONJUGATING ENZYME E2 25K UBIQUITIN CONJUGATING ENZYME E2 25K UBIQUITIN LIGASE		+	UBE2K	ubiquitin conjugating enzyme E2 K
pds5a	0.0111955	0.0182177	0.0162374	0.0251387	PDS5 cohesin associated factor A [Source:NCBI gene;Acc:393967]	ZDB-GENE-040426-1612			+	PDS5A	PDS5 cohesin associated factor A
n4bp2	0.00799676	0.00331232	0.00811872	0	NEDD4 binding protein 2 [Source:ZFIN;Acc:ZDB-GENE-061103-451]	ZDB-GENE-061103-451	AMBIGUOUS		+	N4BP2	NEDD4 binding protein 2
fam184b	0.0351858	0.0149054	0.0121781	0.0351942	family with sequence similarity 184 member B [Source:ZFIN;Acc:ZDB-GENE-090313-380]	ZDB-GENE-090313-380	UNKNOWN		+	FAM184B	family with sequence similarity 184 member B
ncapg	0	0.00496848	0	0	non-SMC condensin I complex, subunit G [Source:ZFIN;Acc:ZDB-GENE-041111-282]	ZDB-GENE-041111-282	CONDENSIN COMPLEX SUBUNIT 3 CHROMOSOME ASSOCIATED G CONDENSIN SUBUNIT CAP G NON SMC CONDENSIN I COMPLEX SUBUNIT G		+	NCAPG	non-SMC condensin I complex subunit G
mab21l2	0.00159935	0	0	0.00502774	mab-21-like 2 [Source:NCBI gene;Acc:117234]	ZDB-GENE-011101-3	MAB 21	Microphthalmia/coloboma and skeletal dysplasia syndrome	+	MAB21L2	mab-21 like 2
rps3a	1.07157	1.30671	1.63998	1.2871	ribosomal protein S3A [Source:NCBI gene;Acc:337240]	ZDB-GENE-030131-9184	40S RIBOSOMAL S3A		+	RPS3A	ribosomal protein S3A
gatb	0.00159935	0.00993695	0.0121781	0.00502774	glutamyl-tRNA(Gln) amidotransferase, subunit B [Source:NCBI gene;Acc:541317]	ZDB-GENE-040724-131			+	GATB	glutamyl-tRNA amidotransferase subunit B
dctpp1	0.0143942	0.0115931	0	0.00502774	dCTP pyrophosphatase 1 [Source:ZFIN;Acc:ZDB-GENE-040426-1741]	ZDB-GENE-040426-1741	DCTP PYROPHOSPHATASE 1 EC_3.6.1.12 DEOXYCYTIDINE TRIPHOSPHATASE 1 DCTPASE 1		+	DCTPP1	dCTP pyrophosphatase 1
trim2a	0.0575767	0.0430601	0.0284155	0.0301664	tripartite motif containing 2a [Source:ZFIN;Acc:ZDB-GENE-050327-99]	ZDB-GENE-050327-99	TRIPARTITE MOTIF CONTAINING 2 EC_2.3.2.27 E3 UBIQUITIN LIGASE TRIM2 RING TYPE E3 UBIQUITIN TRANSFERASE TRIM2	Charcot-Marie-Tooth disease, type 2R	+	TRIM2	tripartite motif containing 2
arfip1	0.0623747	0.0347793	0.0121781	0.0351942	ADP-ribosylation factor interacting protein 1 (arfaptin 1) [Source:ZFIN;Acc:ZDB-GENE-040426-2690]	ZDB-GENE-040426-2690	PRKCA BINDING PROTEIN INTERACTING WITH C KINASE 1 KINASE C ALPHA BINDING		+	ARFIP1	ADP ribosylation factor interacting protein 1
plrg1	0.0239903	0.0182177	0.0284155	0.0251387	pleiotropic regulator 1 [Source:ZFIN;Acc:ZDB-GENE-040426-2787]	ZDB-GENE-040426-2787	PRE SPLICING FACTOR PRP46 PRE PROCESSING 46		+	PLRG1	pleiotropic regulator 1
map9	0	0	0.00405936	0	microtubule-associated protein 9 [Source:ZFIN;Acc:ZDB-GENE-080225-36]	ZDB-GENE-080225-36	MICROTUBULE ASSOCIATED 9 ASTER ASSOCIATED		+	MAP9	microtubule associated protein 9
gucy1a3	0.00479806	0	0	0.00502774	guanylate cyclase 1 soluble subunit alpha 1 [Source:ZFIN;Acc:ZDB-GENE-050417-230]	ZDB-GENE-050417-230			-
gucy1b3	0.0031987	0.00165616	0.00811872	0	guanylate cyclase 1 soluble subunit beta 1 [Source:ZFIN;Acc:ZDB-GENE-090313-160]	ZDB-GENE-090313-160			-
gpank1	0.0031987	0.00331232	0	0.0100555	G patch domain and ankyrin repeats 1 [Source:ZFIN;Acc:ZDB-GENE-070928-32]	ZDB-GENE-070928-32	G PATCH DOMAIN AND ANKYRIN REPEAT CONTAINING 1 HLA B ASSOCIATED TRANSCRIPT 4		+	GPANK1	G-patch domain and ankyrin repeats 1
pdcd4a	0.031987	0.0198739	0.0202968	0.0150832	programmed cell death 4a [Source:ZFIN;Acc:ZDB-GENE-040426-1920]	ZDB-GENE-040426-1920	PROGRAMMED CELL DEATH 4		+	PDCD4	programmed cell death 4
ndufb6	0.127948	0.101026	0.138018	0.130721	NADH:ubiquinone oxidoreductase subunit B [Source:ZFIN;Acc:ZDB-GENE-040426-1781]	ZDB-GENE-040426-1781			+	NDUFB6	NADH:ubiquinone oxidoreductase subunit B6
toporsa	0.0335864	0.041404	0.0243562	0.0703883	topoisomerase I binding, arginine/serine-rich a [Source:ZFIN;Acc:ZDB-GENE-030131-6401]	ZDB-GENE-030131-6401	E3 UBIQUITIN LIGASE TOPORS EC_2.3.2.27 RING TYPE E3 UBIQUITIN TRANSFERASE TOPORS SUMO1 E3 LIGASE TOPORS TOPOISOMERASE I BINDING RING FINGER TOPOISOMERASE I BINDING ARGININE/SERINE RICH TUMOR SUPPRESSOR P53 BINDING 3 P53 BINDING 3 P53BP3	Retinitis pigmentosa 31	+	TOPORS	TOP1 binding arginine/serine rich protein
mtap	0.0927624	0.110963	0.105543	0.0854715	methylthioadenosine phosphorylase [Source:NCBI gene;Acc:393526]	ZDB-GENE-040426-1505		Diaphyseal medullary stenosis with malignant fibrous histiocytoma	+	MTAP	methylthioadenosine phosphorylase
ppa2	0.00639741	0.00331232	0.00811872	0.00502774	inorganic pyrophosphatase 2 [Source:ZFIN;Acc:ZDB-GENE-040426-1857]	ZDB-GENE-040426-1857		?Sudden cardiac failure, alcohol-induced,Sudden cardiac failure, infantile	+	PPA2	inorganic pyrophosphatase 2
ints12	0.00959611	0.0115931	0.0162374	0.0150832	integrator complex subunit 12 [Source:NCBI gene;Acc:415251]	ZDB-GENE-040625-178	INTEGRATOR COMPLEX SUBUNIT 12 INT12 PHD FINGER 22		+	INTS12	integrator complex subunit 12
g3bp2	0.0191922	0.00993695	0.00405936	0.0150832	GTPase activating protein (SH3 domain) binding protein 2 [Source:ZFIN;Acc:ZDB-GENE-070112-1972]	ZDB-GENE-070112-1972	RAS GTPASE ACTIVATING BINDING 1 G3BP 1 EC_3.6.4.12 EC_3.6.4.- 13 ATP DEPENDENT HELICASE		+	G3BP2	G3BP stress granule assembly factor 2
uso1	0.031987	0.00496848	0.00405936	0.0100555	USO1 vesicle transport factor [Source:ZFIN;Acc:ZDB-GENE-040426-688]	ZDB-GENE-040426-688	GENERAL VESICULAR TRANSPORT FACTOR P115 USO1 HOMOLOG TRANSCYTOSIS ASSOCIATED TAP VESICLE DOCKING		+	USO1	USO1 vesicle transport factor
anp32b	0.161535	0.135805	0.138018	0.160888	acidic (leucine-rich) nuclear phosphoprotein 32 family, member B [Source:ZFIN;Acc:ZDB-GENE-030131-719]	ZDB-GENE-030131-719	ACIDIC LEUCINE RICH NUCLEAR PHOSPHOPROTEIN 32 FAMILY MEMBER		+	ANP32B	acidic nuclear phosphoprotein 32 family member B
zgc:123172	0.00159935	0	0.00405936	0	tRNA methyltransferase O [Source:ZFIN;Acc:ZDB-GENE-051023-15]	ZDB-GENE-051023-15	TRNA ADENINE 37 N6 METHYLTRANSFERASE EC_2.1.1.- TRNA METHYLTRANSFERASE O		-
sh3gl2	0	0	0.00811872	0	SH3 domain containing GRB2 like 2a, endophilin A1 [Source:ZFIN;Acc:ZDB-GENE-040121-3]	ZDB-GENE-040121-3	ENDOPHILIN A1 ENDOPHILIN 1 SH3 DOMAIN 2A SH3 DOMAIN CONTAINING GRB2 2		-
pspc1	0.00639741	0.0165616	0.0365342	0.0150832	paraspeckle component 1 [Source:NCBI gene;Acc:692285]	ZDB-GENE-030131-9530	PARASPECKLE COMPONENT 1		-
dnajb14	0.0159935	0.0215301	0.00811872	0.020111	DnaJ heat shock protein family (Hsp40) member B14 [Source:ZFIN;Acc:ZDB-GENE-061110-138]	ZDB-GENE-061110-138	DNAJ HOMOLOG SUBFAMILY B MEMBER 14		+	DNAJB14	DnaJ heat shock protein family (Hsp40) member B14
sgut1	0.0895637	0.0761833	0.0690091	0.0804438	SGT1 homolog, MIS12 kinetochore complex assembly cochaperone [Source:ZFIN;Acc:ZDB-GENE-041114-56]	ZDB-GENE-041114-56	SGT1 HOMOLOG SUPPRESSOR OF G2 ALLELE OF SKP1 HOMOLOG		-
chst10	0.0207916	0.00993695	0.0284155	0.0301664	carbohydrate sulfotransferase 10 [Source:NCBI gene;Acc:445322]	ZDB-GENE-040808-40			-
snapc3	0.0127948	0.00165616	0.0243562	0.0100555	small nuclear RNA activating complex, polypeptide 3 [Source:ZFIN;Acc:ZDB-GENE-040426-971]	ZDB-GENE-040426-971	SNRNA ACTIVATING COMPLEX SUBUNIT 3 SNAPC SUBUNIT 3 SMALL NUCLEAR RNA ACTIVATING COMPLEX POLYPEPTIDE 3		+	SNAPC3	small nuclear RNA activating complex polypeptide 3
psip1	0.0031987	0.0115931	0	0.0100555	PC4 and SFRS1 interacting protein 1a [Source:ZFIN;Acc:ZDB-GENE-050522-104]	ZDB-GENE-050522-104	PC4 AND SFRS1 INTERACTING LENS EPITHELIUM DERIVED GROWTH FACTOR		-
timmdc1	0.0143942	0.0281547	0.0162374	0.00502774	translocase of inner mitochondrial membrane domain containing 1 [Source:NCBI gene;Acc:550526]	ZDB-GENE-050417-369	COMPLEX I ASSEMBLY FACTOR TIMMDC1 MITOCHONDRIAL TRANSLOCASE OF INNER MITOCHONDRIAL MEMBRANE DOMAIN CONTAINING 1 TIMM DOMAIN CONTAINING 1	Mitochondrial complex I deficiency, nuclear type 31	+	TIMMDC1	translocase of inner mitochondrial membrane domain containing 1
poglut1	0.00799676	0.00993695	0.0243562	0.00502774	protein O-glucosyltransferase 1 [Source:ZFIN;Acc:ZDB-GENE-051120-24]	ZDB-GENE-051120-24	O GLUCOSYLTRANSFERASE 1 PRECURSOR EC_2.4.1.- O GLUCOSYLTRANSFERASE RUMI HOMOLOG O XYLOSYLTRANSFERASE EC_2.4.2.26	?Muscular dystrophy, limb-girdle, autosomal recessive 21,Dowling-Degos disease 4	+	POGLUT1	protein O-glucosyltransferase 1
pwp2h	0.0031987	0.00165616	0.00811872	0	PWP2 small subunit processome component [Source:ZFIN;Acc:ZDB-GENE-021031-3]	ZDB-GENE-021031-3	PERIODIC TRYPTOPHAN 2 HOMOLOG		+	PWP2	PWP2 small subunit processome component
gpm6ba	0	0.00165616	0	0	glycoprotein M6Ba [Source:ZFIN;Acc:ZDB-GENE-030710-9]	ZDB-GENE-030710-9	MYELIN PROTEOLIPID PLP LIPOPHILIN		+	GPM6B	glycoprotein M6B
gemin8	0.0431825	0.0612779	0.0243562	0.0251387	gem (nuclear organelle) associated protein 8 [Source:ZFIN;Acc:ZDB-GENE-041114-189]	ZDB-GENE-041114-189	GEM ASSOCIATED 8 GEMIN 8		+	GEMIN8	gem nuclear organelle associated protein 8
ankrd10a	0.0143942	0.00496848	0.00405936	0.0301664	ankyrin repeat domain 10a [Source:ZFIN;Acc:ZDB-GENE-040426-700]	ZDB-GENE-040426-700	ANKYRIN REPEAT DOMAIN CONTAINING 10		+	ANKRD10	ankyrin repeat domain 10
irs2a	0.0431825	0.0281547	0.0243562	0.0301664	insulin receptor substrate 2a [Source:ZFIN;Acc:ZDB-GENE-040426-975]	ZDB-GENE-040426-975	INSULIN RECEPTOR SUBSTRATE 2 IRS 2	{Diabetes mellitus, noninsulin-dependent}	+	IRS2	insulin receptor substrate 2
lig4	0	0.00331232	0	0	ligase IV, DNA, ATP-dependent [Source:ZFIN;Acc:ZDB-GENE-070820-10]	ZDB-GENE-070820-10	DNA LIGASE 4 EC_6.5.1.1 DNA LIGASE IV POLYDEOXYRIBONUCLEOTIDE SYNTHASE [ATP] 4	LIG4 syndrome,{Multiple myeloma, resistance to}	+	LIG4	DNA ligase 4
raph1b	0.0175929	0.00993695	0.00405936	0.0100555	Ras association (RalGDS/AF-6) and pleckstrin homology domains 1b [Source:ZFIN;Acc:ZDB-GENE-090311-54]	ZDB-GENE-090311-54	RAS ASSOCIATED AND PLECKSTRIN HOMOLOGY DOMAINS CONTAINING 1 RAPH1 AMYOTROPHIC LATERAL SCLEROSIS 2 CHROMOSOMAL REGION CANDIDATE GENE 18 AMYOTROPHIC LATERAL SCLEROSIS 2 CHROMOSOMAL REGION CANDIDATE GENE 9 LAMELLIPODIN PROLINE RICH EVH1 LIGAND 2 PREL 2 RMO1		+	RAPH1	Ras association (RalGDS/AF-6) and pleckstrin homology domains 1
alg11	0.0223909	0.00993695	0.0284155	0.0150832	ALG11 alpha-1,2-mannosyltransferase [Source:NCBI gene;Acc:407614]	ZDB-GENE-030131-7282	GDP MAN:MAN 3 GLCNAC 2 PP DOL ALPHA 1 2 MANNOSYLTRANSFERASE EC_2.4.1.131 ALPHA 1 2 MANNOSYLTRANSFERASE ALG11 ASPARAGINE LINKED GLYCOSYLATION 11 GLYCOLIPID 2 ALPHA MANNOSYLTRANSFERASE	Congenital disorder of glycosylation, type Ip	+	ALG11	ALG11 alpha-1,2-mannosyltransferase
zc3h13	0.0767689	0.0745271	0.0649498	0.0904993	zinc finger CCCH-type containing 13 [Source:ZFIN;Acc:ZDB-GENE-040426-1619]	ZDB-GENE-040426-1619	ZINC FINGER CCCH DOMAIN CONTAINING 13		+	ZC3H13	zinc finger CCCH-type containing 13
tm9sf2	0.107157	0.0794956	0.0690091	0.0452496	transmembrane 9 superfamily member 2 [Source:ZFIN;Acc:ZDB-GENE-030131-6302]	ZDB-GENE-030131-6302			+	TM9SF2	transmembrane 9 superfamily member 2
zic2b	0.00159935	0	0	0	zic family member 2 (odd-paired homolog, Drosophila) b [Source:ZFIN;Acc:ZDB-GENE-030219-92]	ZDB-GENE-030219-92		Holoprosencephaly 5	+	ZIC2	Zic family member 2
pcca	0.0111955	0.0115931	0.0324749	0.0100555	propionyl-CoA carboxylase subunit alpha [Source:ZFIN;Acc:ZDB-GENE-040718-246]	ZDB-GENE-040718-246	PROPIONYL COA CARBOXYLASE ALPHA CHAIN MITOCHONDRIAL PRECURSOR PCCASE SUBUNIT ALPHA EC_6.4.1.3 PROPANOYL COA:CARBON DIOXIDE LIGASE SUBUNIT ALPHA	Propionicacidemia	+	PCCA	propionyl-CoA carboxylase subunit alpha
vps8	0.00159935	0	0.00811872	0.0100555	VPS8 subunit of CORVET complex [Source:ZFIN;Acc:ZDB-GENE-060503-348]	ZDB-GENE-060503-348	VACUOLAR SORTING ASSOCIATED 8		+	VPS8	VPS8 subunit of CORVET complex
si:dkey-22o12.2	0.00159935	0	0	0	si:dkey-22o12.2 [Source:NCBI gene;Acc:100000151]	ZDB-GENE-060503-443	UNKNOWN		+	C3orf70	chromosome 3 open reading frame 70
LOC557028	0.0383845	0.0430601	0.0243562	0.0100555					-
ubac2	0.0031987	0.00828079	0.0202968	0.0150832	UBA domain containing 2 [Source:ZFIN;Acc:ZDB-GENE-070112-2122]	ZDB-GENE-070112-2122	DNA DAMAGE INDUCIBLE 1 EC_3.4.23.-		+	UBAC2	UBA domain containing 2
si:dkey-15d12.2	0.0159935	0.0281547	0.0405936	0.0452496	si:dkey-15d12.2 [Source:NCBI gene;Acc:100333194]	ZDB-GENE-090313-33	MITOTIC SPINDLE ORGANIZING 1 MITOTIC SPINDLE ORGANIZING ASSOCIATED WITH A RING OF GAMMA TUBULIN 1		-
bora	0	0.00331232	0	0	bora aurora kinase A activator [Source:NCBI gene;Acc:555606]	ZDB-GENE-041114-165	AURORA BOREALIS		+	BORA	BORA aurora kinase A activator
metap1d	0.00639741	0.0198739	0.00811872	0.020111	methionyl aminopeptidase type 1D (mitochondrial) [Source:NCBI gene;Acc:554090]	ZDB-GENE-050522-71	METHIONINE AMINOPEPTIDASE 1D MITOCHONDRIAL PRECURSOR MAP 1D METAP 1D EC_3.4.11.18 METHIONYL AMINOPEPTIDASE TYPE 1D MITOCHONDRIAL PEPTIDASE M 1D		+	METAP1D	methionyl aminopeptidase type 1D, mitochondrial
eef1a1b	0	0.00165616	0	0	eukaryotic translation elongation factor 1 alpha 1, like 2 [Source:ZFIN;Acc:ZDB-GENE-050706-188]	ZDB-GENE-050417-327	ELONGATION FACTOR 1 ALPHA 1 EF 1 ALPHA 1 ELONGATION FACTOR TU EF TU EUKARYOTIC ELONGATION FACTOR 1 A 1 EEF1A 1		+	EEF1A1	eukaryotic translation elongation factor 1 alpha 1
cenpk	0	0	0.00405936	0	centromere protein K [Source:ZFIN;Acc:ZDB-GENE-090313-204]	ZDB-GENE-090313-204	CENTROMERE K CENP K		+	CENPK	centromere protein K
dpcd	0.0031987	0.0198739	0.0121781	0.00502774	deleted in primary ciliary dyskinesia homolog (mouse) [Source:NCBI gene;Acc:751660]	ZDB-GENE-060825-166	DPCD		+	DPCD	deleted in primary ciliary dyskinesia homolog (mouse)
poll	0.00159935	0.00993695	0.00405936	0	polymerase (DNA directed), lambda [Source:ZFIN;Acc:ZDB-GENE-040426-2712]	ZDB-GENE-040426-2712	DNA POLYMERASE LAMBDA POL LAMBDA EC_2.7.7.7 EC_4.2.99.- DNA POLYMERASE KAPPA		+	POLL	DNA polymerase lambda
wbp1lb	0.00479806	0.00993695	0.00405936	0.00502774	WW domain binding protein 1-like b [Source:ZFIN;Acc:ZDB-GENE-050522-112]	ZDB-GENE-050522-112	WW DOMAIN BINDING 1 1		+	WBP1L	WW domain binding protein 1 like
as3mt	0.0031987	0.00828079	0.00405936	0.00502774	arsenite methyltransferase [Source:ZFIN;Acc:ZDB-GENE-060312-15]	ZDB-GENE-060312-15	ARSENITE METHYLTRANSFERASE EC_2.1.1.137 METHYLARSONITE METHYLTRANSFERASE S ADENOSYL L METHIONINE:ARSENIC III METHYLTRANSFERASE		+	AS3MT	arsenite methyltransferase
nt5c2b	0	0	0	0.0100555	5'-nucleotidase, cytosolic IIb [Source:ZFIN;Acc:ZDB-GENE-061013-522]	ZDB-GENE-061013-522		Spastic paraplegia 45, autosomal recessive	+	NT5C2	5'-nucleotidase, cytosolic II
hdhd1	0.00159935	0.00496848	0	0	pseudouridine 5'-phosphatase [Source:ZFIN;Acc:ZDB-GENE-050522-36]	ZDB-GENE-050522-36	PSEUDOURIDINE 5' PHOSPHATASE EC_3.1.3.96 PSEUDOURIDINE 5' MONOPHOSPHATASE 5' PSIMPASE		-
gyg2	0.00159935	0	0	0	glycogenin 2 [Source:ZFIN;Acc:ZDB-GENE-080723-74]	ZDB-GENE-080723-74	GLYCOGENIN 2 GN 2 GN2 EC_2.4.1.186		+	GYG2	glycogenin 2
cd99	0.0895637	0.0546532	0.0527717	0.0502774	CD99 molecule [Source:ZFIN;Acc:ZDB-GENE-061103-391]	ZDB-GENE-061103-391			+	CD99	CD99 molecule (Xg blood group)
dhrsx	0.00479806	0	0.00405936	0	dehydrogenase/reductase (SDR family) X-linked [Source:ZFIN;Acc:ZDB-GENE-060620-2]	ZDB-GENE-060620-2	DEHYDROGENASE/REDUCTASE SDR FAMILY MEMBER ON CHROMOSOME X EC_1.1.-.- DHRSXY SHORT CHAIN DEHYDROGENASE/REDUCTASE FAMILY 46C MEMBER 1 SHORT CHAIN DEHYDROGENASE/REDUCTASE FAMILY 7C MEMBER 6		+	DHRSX	dehydrogenase/reductase X-linked
creb1a	0.110355	0.0861203	0.0933653	0.15586	cAMP responsive element binding protein 1a [Source:ZFIN;Acc:ZDB-GENE-040426-750]	ZDB-GENE-040426-750	RESPONSIVE ELEMENT BINDING 1	Histiocytoma, angiomatoid fibrous, somatic	+	CREB1	cAMP responsive element binding protein 1
chmp2bb	0.0895637	0.0761833	0.0811872	0.115638	charged multivesicular body protein 2Bb [Source:NCBI gene;Acc:405840]	ZDB-GENE-040426-2539	CHARGED MULTIVESICULAR BODY CHROMATIN MODIFYING	Amyotrophic lateral sclerosis 17,Dementia, familial, nonspecific	+	CHMP2B	charged multivesicular body protein 2B
cldng	0	0.00165616	0	0	claudin g [Source:NCBI gene;Acc:81586]	ZDB-GENE-010328-7	CLAUDIN ZF A9 CLAUDIN G		-
arl13b	0.0031987	0.00993695	0.00405936	0.0100555	ADP-ribosylation factor-like 13b [Source:NCBI gene;Acc:286784]	ZDB-GENE-021217-3		Joubert syndrome 8	+	ARL13B	ADP ribosylation factor like GTPase 13B
arl6	0	0.00331232	0.0202968	0	ADP-ribosylation factor-like 6 [Source:NCBI gene;Acc:494134]	ZDB-GENE-041219-2	ADP RIBOSYLATION FACTOR 6	{Bardet-Biedl syndrome 1, modifier of},Bardet-Biedl syndrome 3,?Retinitis pigmentosa 55	+	ARL6	ADP ribosylation factor like GTPase 6
klf12a	0	0.00331232	0	0	Kruppel-like factor 12a [Source:ZFIN;Acc:ZDB-GENE-030131-9188]	ZDB-GENE-030131-9188	KRUEPPEL FACTOR 12 TRANSCRIPTIONAL REPRESSOR AP 2REP		+	KLF12	Kruppel like factor 12
pibf1	0.0031987	0.00165616	0	0	progesterone immunomodulatory binding factor 1 [Source:ZFIN;Acc:ZDB-GENE-040801-94]	ZDB-GENE-040801-94	KRUEPPEL FACTOR 5 BASIC TRANSCRIPTION ELEMENT BINDING 2 BTE BINDING 2 INTESTINAL ENRICHED KRUEPPEL FACTOR TRANSCRIPTION FACTOR BTEB2	Joubert syndrome 33	+	PIBF1	progesterone immunomodulatory binding factor 1
gpalpp1	0.0703715	0.0463724	0.0690091	0.0452496	GPALPP motifs containing 1 [Source:ZFIN;Acc:ZDB-GENE-040801-212]	ZDB-GENE-040801-212	GPALPP MOTIFS CONTAINING 1 LIPOPOLYSACCHARIDE SPECIFIC RESPONSE 7		+	GPALPP1	GPALPP motifs containing 1
gtf2f2a	0.0415832	0.0563094	0.0730685	0.0402219	general transcription factor IIF, polypeptide 2a [Source:ZFIN;Acc:ZDB-GENE-040625-131]	ZDB-GENE-040625-131	GENERAL TRANSCRIPTION FACTOR IIF SUBUNIT 2 EC_3.6.4.12 ATP DEPENDENT HELICASE GT TRANSCRIPTION INITIATION FACTOR IIF SUBUNIT BETA TFIIF BETA		+	GTF2F2	general transcription factor IIF subunit 2
tpt1	0.502197	0.838016	0.621082	0.407247	tumor protein, translationally-controlled 1 [Source:NCBI gene;Acc:30723]	ZDB-GENE-990603-10	TRANSLATIONALLY CONTROLLED TUMOR HOMOLOG TCTP		+	TPT1	tumor protein, translationally-controlled 1
gab1	0.0031987	0.00828079	0.00811872	0.00502774	GRB2-associated binding protein 1 [Source:ZFIN;Acc:ZDB-GENE-040426-2674]	ZDB-GENE-040426-2674		?Deafness, autosomal recessive 26	+	GAB1	GRB2 associated binding protein 1
mmaa	0.0143942	0.00496848	0	0.00502774	metabolism of cobalamin associated A [Source:ZFIN;Acc:ZDB-GENE-070928-15]	ZDB-GENE-070928-15	METHYLMALONIC ACIDURIA TYPE A HOMOLOG MITOCHONDRIAL PRECURSOR EC_3.6.-.- METHYLMALONIC ACIDURIA TYPE A 1	Methylmalonic aciduria, vitamin B12-responsive	+	MMAA	metabolism of cobalamin associated A
lsm6	0.059176	0.0596217	0.0487123	0.0703883	LSM6 homolog, U6 small nuclear RNA and mRNA degradation associated [Source:ZFIN;Acc:ZDB-GENE-040625-50]	ZDB-GENE-040625-50	U6 SNRNA ASSOCIATED SM LSM6		+	LSM6	LSM6 homolog, U6 small nuclear RNA and mRNA degradation associated
tmem184c	0.00799676	0.00496848	0	0	transmembrane protein 184C [Source:ZFIN;Acc:ZDB-GENE-090312-89]	ZDB-GENE-090312-89	TRANSMEMBRANE 184C TRANSMEMBRANE 34		+	TMEM184C	transmembrane protein 184C
prmt9	0	0.00331232	0	0	protein arginine methyltransferase 9 [Source:ZFIN;Acc:ZDB-GENE-080728-4]	ZDB-GENE-080728-4	ARGININE N METHYLTRANSFERASE 9 ARGININE N METHYLTRANSFERASE 10 EC_2.1.1.320		+	PRMT9	protein arginine methyltransferase 9
arhgap10	0.00639741	0.00993695	0	0.00502774	Rho GTPase activating protein 10 [Source:ZFIN;Acc:ZDB-GENE-060512-221]	ZDB-GENE-060512-221	RHO GTPASE ACTIVATING 10 RHO TYPE GTPASE ACTIVATING 10		+	ARHGAP10	Rho GTPase activating protein 10
nr3c2	0.0031987	0	0	0	nuclear receptor subfamily 3, group C, member 2 [Source:ZFIN;Acc:ZDB-GENE-060531-23]	ZDB-GENE-060531-23	MINERALOCORTICOID RECEPTOR MR NUCLEAR RECEPTOR SUBFAMILY 3 GROUP C MEMBER 2	Hypertension, early-onset, autosomal dominant, with exacerbation in pregnancy,Pseudohypoaldosteronism type I, autosomal dominant	+	NR3C2	nuclear receptor subfamily 3 group C member 2
dclk2a	0.00159935	0	0.00405936	0	doublecortin-like kinase 2a [Source:ZFIN;Acc:ZDB-GENE-050420-170]	ZDB-GENE-050420-170	SERINE/THREONINE KINASE DCLK2 EC_2.7.11.1 CAMK CREB REGULATORY KINASE 2 CL2 CLICK II CLICK2 DOUBLECORTIN AND CAM KINASE 2 DOUBLECORTIN KINASE 2		+	DCLK2	doublecortin like kinase 2
galnt7	0.0111955	0.00828079	0.00405936	0.0251387	UDP-N-acetyl-alpha-D-galactosamine: polypeptide N-acetylgalactosaminyltransferase 7 [Source:ZFIN;Acc:ZDB-GENE-050522-284]	ZDB-GENE-050522-284			+	GALNT7	polypeptide N-acetylgalactosaminyltransferase 7
hmgb2a	0.69092	0.9142	0.681973	0.6888	high mobility group box 2a [Source:ZFIN;Acc:ZDB-GENE-051120-126]	ZDB-GENE-051120-126			+	HMGB2	high mobility group box 2
fbxo8	0.00479806	0.00165616	0.0121781	0.00502774	F-box protein 8 [Source:ZFIN;Acc:ZDB-GENE-060421-7091]	ZDB-GENE-060421-7091	F BOX ONLY 8		+	FBXO8	F-box protein 8
cep44	0.00159935	0.00165616	0.00405936	0	centrosomal protein 44 [Source:ZFIN;Acc:ZDB-GENE-060929-392]	ZDB-GENE-060929-392	CENTROSOMAL OF 44 KDA CEP44		+	CEP44	centrosomal protein 44
spcs3	0.110355	0.155679	0.101484	0.100555	signal peptidase complex subunit 3 [Source:ZFIN;Acc:ZDB-GENE-040426-2206]	ZDB-GENE-040426-2206	SIGNAL PEPTIDASE COMPLEX SUBUNIT 3 EC_3.4.-.- MICROSOMAL SIGNAL PEPTIDASE 22/23 KDA SUBUNIT SPC22/23 SPASE 22/23 KDA SUBUNIT		+	SPCS3	signal peptidase complex subunit 3
vegfc	0.676526	0.614435	0.503361	0.548023	vascular endothelial growth factor c [Source:ZFIN;Acc:ZDB-GENE-040303-4]	ZDB-GENE-040303-4		Lymphatic malformation 4	+	VEGFC	vascular endothelial growth factor C
irf2a	0.0287883	0.0149054	0.0162374	0.0251387	interferon regulatory factor 2a [Source:ZFIN;Acc:ZDB-GENE-030131-4135]	ZDB-GENE-030131-4135	INTERFERON REGULATORY FACTOR 2 IRF 2		+	IRF2	interferon regulatory factor 2
tmem134	0.0527786	0.0397478	0.0527717	0.0804438	transmembrane protein 134 [Source:ZFIN;Acc:ZDB-GENE-040426-1345]	ZDB-GENE-040426-1345	TRANSMEMBRANE 134		+	TMEM134	transmembrane protein 134
ing2	0.0159935	0.0231862	0.0202968	0.0351942	inhibitor of growth family, member 2 [Source:ZFIN;Acc:ZDB-GENE-040718-147]	ZDB-GENE-040718-147	INHIBITOR OF GROWTH 2 INHIBITOR OF GROWTH 1 P33ING2		+	ING2	inhibitor of growth family member 2
aip	0.129548	0.0927449	0.101484	0.160888	aryl hydrocarbon receptor interacting protein [Source:ZFIN;Acc:ZDB-GENE-030131-6735]	ZDB-GENE-030131-6735	ARYL HYDROCARBON INTERACTING	Pituitary adenoma 1, multiple types,Pituitary adenoma predisposition	+	AIP	aryl hydrocarbon receptor interacting protein
cdk2ap2	0.0447819	0.0281547	0.0527717	0.0502774	cyclin-dependent kinase 2 associated protein 2 [Source:ZFIN;Acc:ZDB-GENE-040718-35]	ZDB-GENE-040718-35			+	CDK2AP2	cyclin dependent kinase 2 associated protein 2
zgc:194443	0.00159935	0	0	0	zgc:194443 [Source:ZFIN;Acc:ZDB-GENE-080723-6]	ZDB-GENE-080723-6	GTPASE IMAP FAMILY MEMBER		-
faah2a	0.0303877	0.0198739	0.0365342	0.0351942	fatty acid amide hydrolase 2a [Source:NCBI gene;Acc:436973]	ZDB-GENE-040718-453			+	FAAH2	fatty acid amide hydrolase 2
zgc:56493	0.399838	0.496848	0.385639	0.417302	zgc:56493 [Source:ZFIN;Acc:ZDB-GENE-030131-8581]	ZDB-GENE-030131-8581			-
scoca	0.031987	0.00662464	0	0	short coiled-coil protein a [Source:NCBI gene;Acc:562638]	ZDB-GENE-061013-114	SHORT COILED COIL		+	SCOC	short coiled-coil protein
clgn	0.0303877	0.0182177	0.0243562	0.0301664	calmegin [Source:ZFIN;Acc:ZDB-GENE-060929-708]	ZDB-GENE-060929-708	PRECURSOR		+	CLGN	calmegin
naa15b	0.027189	0.0347793	0.0365342	0.0100555	N(alpha)-acetyltransferase 15, NatA auxiliary subunit b [Source:ZFIN;Acc:ZDB-GENE-030131-6031]	ZDB-GENE-030131-6031	N TERMINAL ACETYLTRANSFERASE B COMPLEX SUBUNIT MDM20 N TERMINAL ACETYLTRANSFERASE B COMPLEX SUBUNIT NAA25	Mental retardation, autosomal dominant 50	+	NAA15	N-alpha-acetyltransferase 15, NatA auxiliary subunit
lrpap1	0.0175929	0.00662464	0.0243562	0.0351942	low density lipoprotein receptor-related protein associated protein 1 [Source:ZFIN;Acc:ZDB-GENE-030131-5871]	ZDB-GENE-030131-5871	ALPHA 2 MACROGLOBULIN RECEPTOR ASSOCIATED PRECURSOR ALPHA 2 MRAP LOW DENSITY LIPOPROTEIN RECEPTOR RELATED ASSOCIATED 1 RAP	Myopia 23, autosomal recessive	+	LRPAP1	LDL receptor related protein associated protein 1
rgs12b	0.00639741	0.00165616	0	0	regulator of G protein signaling 12b [Source:ZFIN;Acc:ZDB-GENE-031006-13]	ZDB-GENE-031006-13	REGULATOR OF G SIGNALING 12		+	RGS12	regulator of G protein signaling 12
htt	0.00959611	0.0215301	0.00405936	0.00502774	huntingtin [Source:ZFIN;Acc:ZDB-GENE-990415-131]	ZDB-GENE-990415-131	HUNTINGTIN HUNTINGTON DISEASE HOMOLOG HD HOMOLOG [CONTAINS HUNTINGTIN MYRISTOYLATED N TERMINAL FRAGMENT ]	Lopes-Maciel-Rodan syndrome,Huntington disease	+	HTT	huntingtin
paip2b	0.260694	0.203708	0.166434	0.15586	poly(A) binding protein interacting protein 2B [Source:ZFIN;Acc:ZDB-GENE-040426-1736]	ZDB-GENE-040426-1736	POLYADENYLATE BINDING INTERACTING 2 PABP INTERACTING 2 PAIP 2 POLY A BINDING INTERACTING 2		-
mogs	0.0111955	0.00331232	0	0	mannosyl-oligosaccharide glucosidase [Source:ZFIN;Acc:ZDB-GENE-070112-412]	ZDB-GENE-070112-412	MANNOSYL OLIGOSACCHARIDE GLUCOSIDASE EC_3.2.1.106 PROCESSING GLUCOSIDASE I	Congenital disorder of glycosylation, type IIb	+	MOGS	mannosyl-oligosaccharide glucosidase
rnf24	0	0	0.00811872	0	ring finger protein 24 [Source:ZFIN;Acc:ZDB-GENE-041114-40]	ZDB-GENE-041114-40	RING FINGER 24		+	RNF24	ring finger protein 24
smox	0.00479806	0.0115931	0	0	spermine oxidase [Source:ZFIN;Acc:ZDB-GENE-031201-3]	ZDB-GENE-031201-3			+	SMOX	spermine oxidase
suclg1	0.059176	0.0761833	0.0324749	0.0502774	succinate-CoA ligase, alpha subunit [Source:ZFIN;Acc:ZDB-GENE-040912-101]	ZDB-GENE-040912-101	SUCCINATE COA LIGASE [ADP/GDP FORMING] SUBUNIT ALPHA MITOCHONDRIAL PRECURSOR EC_6.2.1.4 EC_6.2.1.- 5 SUCCINYL COA SYNTHETASE SUBUNIT ALPHA SCS ALPHA	Mitochondrial DNA depletion syndrome 9 (encephalomyopathic type with methylmalonic aciduria)	+	SUCLG1	succinate-CoA ligase GDP/ADP-forming subunit alpha
cisd2	0.0911631	0.0910887	0.0771279	0.0703883	CDGSH iron sulfur domain 2 [Source:NCBI gene;Acc:393354]	ZDB-GENE-040426-1381	CDGSH IRON SULFUR DOMAIN CONTAINING 2	Wolfram syndrome 2	+	CISD2	CDGSH iron sulfur domain 2
bdh2	0.00799676	0.00496848	0.0121781	0	3-hydroxybutyrate dehydrogenase, type 2 [Source:NCBI gene;Acc:550507]	ZDB-GENE-050417-343	3 HYDROXYBUTYRATE DEHYDROGENASE TYPE 2 EC_1.1.1.- EC_1.1.1.30 DEHYDROGENASE/REDUCTASE SDR FAMILY MEMBER 6 R BETA HYDROXYBUTYRATE DEHYDROGENASE		+	BDH2	3-hydroxybutyrate dehydrogenase 2
zgc:66472	0.00479806	0.00331232	0.0162374	0.020111	zgc:66472 [Source:ZFIN;Acc:ZDB-GENE-030131-5705]	ZDB-GENE-030131-5705	UNCHARACTERIZED		-
si:ch73-109d9.2	0.0383845	0.031467	0.0324749	0.0553051	si:ch73-109d9.2 [Source:ZFIN;Acc:ZDB-GENE-030131-5611]	ZDB-GENE-030131-5611	ZINC FINGER		-
cabp2a	0.00479806	0.00331232	0.0121781	0	calcium binding protein 2a [Source:ZFIN;Acc:ZDB-GENE-050913-25]	ZDB-GENE-050913-25	CALCIUM BINDING	Deafness, autosomal recessive 93	+	CABP2	calcium binding protein 2
slc43a3a	0.0207916	0.0149054	0.0202968	0.0301664	solute carrier family 43 member 3a [Source:ZFIN;Acc:ZDB-GENE-110208-8]	ZDB-GENE-110208-8	SOLUTE CARRIER FAMILY 43 MEMBER 3		+	SLC43A3	solute carrier family 43 member 3
timm10	0.0111955	0.00496848	0.0121781	0.020111	translocase of inner mitochondrial membrane 10 homolog (yeast) [Source:NCBI gene;Acc:436951]	ZDB-GENE-040718-427	MITOCHONDRIAL IMPORT INNER MEMBRANE TRANSLOCASE SUBUNIT TIM10		+	TIMM10	translocase of inner mitochondrial membrane 10
unc93b1	0.0031987	0.00828079	0.0162374	0	unc-93 homolog B1, TLR signaling regulator [Source:ZFIN;Acc:ZDB-GENE-130424-1]	ZDB-GENE-130424-1	UNC 93 HOMOLOG A UNC 93A	{Encephalopathy, acute, infection-induced (herpes-specific), susceptibility to, 1}	+	UNC93B1	unc-93 homolog B1, TLR signaling regulator
cryba1l2	0.0031987	0	0	0	crystallin, beta A1, like 2 [Source:ZFIN;Acc:ZDB-GENE-041010-40]	ZDB-GENE-041010-40	UNCHARACTERIZED		-
rtn4rl2a	0.00159935	0	0	0	reticulon 4 receptor-like 2 a [Source:ZFIN;Acc:ZDB-GENE-040310-4]	ZDB-GENE-040310-4	RETICULON 4 RECEPTOR 2 PRECURSOR NOGO RECEPTOR 3 NOGO 66 RECEPTOR HOMOLOG 1 NOGO 66 RECEPTOR RELATED 2 NGR2		+	RTN4RL2	reticulon 4 receptor like 2
zdhhc5a	0.0607754	0.0861203	0.0527717	0.0754161	zinc finger DHHC-type containing 5a [Source:ZFIN;Acc:ZDB-GENE-090312-92]	ZDB-GENE-090312-92	PALMITOYLTRANSFERASE ZDHHC5 EC_2.3.1.225 ZINC FINGER DHHC DOMAIN CONTAINING 5 DHHC 5		+	ZDHHC5	zinc finger DHHC-type palmitoyltransferase 5
tmx2b	0.0207916	0.00496848	0.0202968	0.00502774	thioredoxin-related transmembrane protein 2b [Source:NCBI gene;Acc:415203]	ZDB-GENE-040625-105	THIOREDOXIN RELATED TRANSMEMBRANE 2 PRECURSOR THIOREDOXIN DOMAIN CONTAINING 14	Neurodevelopmental disorder with microcephaly, cortical malformations, and spasticity	+	TMX2	thioredoxin related transmembrane protein 2
med19b	0.0511793	0.0248424	0.0527717	0.0603329	mediator complex subunit 19b [Source:NCBI gene;Acc:445021]	ZDB-GENE-040727-4	MEDIATOR OF RNA POLYMERASE II TRANSCRIPTION SUBUNIT 19 MEDIATOR COMPLEX SUBUNIT 19		+	MED19	mediator complex subunit 19
slc43a1b	0.00159935	0.00331232	0.00811872	0.0100555	solute carrier family 43 member 1b [Source:ZFIN;Acc:ZDB-GENE-070209-173]	ZDB-GENE-070209-173	LARGE NEUTRAL AMINO ACIDS TRANSPORTER SMALL SUBUNIT 4 L TYPE AMINO ACID TRANSPORTER 4 SOLUTE CARRIER FAMILY 43 MEMBER 2		+	SLC43A1	solute carrier family 43 member 1
si:dkey-28b4.7	0.12315	0.0993695	0.113662	0.0854715	si:dkey-28b4.7 [Source:ZFIN;Acc:ZDB-GENE-050506-118]	ZDB-GENE-050506-118			-
ndufs8a	0.0895637	0.0679025	0.0608904	0.0553051	NADH:ubiquinone oxidoreductase core subunit S8a [Source:ZFIN;Acc:ZDB-GENE-040426-2153]	ZDB-GENE-040426-2153	NADH DEHYDROGENASE [UBIQUINONE] IRON SULFUR 8 MITOCHONDRIAL PRECURSOR EC_1.6.99.3 EC_7.1.1.- 2 COMPLEX I 23KD CI 23KD NADH UBIQUINONE OXIDOREDUCTASE 23 KDA SUBUNIT	Mitochondrial complex I deficiency, nuclear type 2	+	NDUFS8	NADH:ubiquinone oxidoreductase core subunit S8
kdm2aa	0.00479806	0.00662464	0.0121781	0.0150832	lysine (K)-specific demethylase 2Aa [Source:ZFIN;Acc:ZDB-GENE-061215-144]	ZDB-GENE-061215-144	LYSINE SPECIFIC DEMETHYLASE 2A EC_1.14.11.27 F BOX AND LEUCINE RICH REPEAT 11 F BOX/LRR REPEAT 11 JMJC DOMAIN CONTAINING HISTONE DEMETHYLATION 1A [HISTONE H3] LYSINE 36 DEMETHYLASE 1A		+	KDM2A	lysine demethylase 2A
si:dkey-9i23.15	0.0399838	0.0248424	0.0284155	0.0351942	si:dkey-9i23.15 [Source:ZFIN;Acc:ZDB-GENE-090313-361]	ZDB-GENE-090313-361	TRANSMEMBRANE 109 PRECURSOR MITSUGUMIN 23 MG23		-
si:dkey-9i23.16	0.00159935	0	0	0	si:dkey-9i23.16 [Source:ZFIN;Acc:ZDB-GENE-090313-362]	ZDB-GENE-090313-362			-
vps37c	0.00799676	0.00165616	0	0.0100555	VPS37C subunit of ESCRT-I [Source:ZFIN;Acc:ZDB-GENE-061110-126]	ZDB-GENE-061110-126	VACUOLAR SORTING ASSOCIATED ESCRT I COMPLEX SUBUNIT		+	VPS37C	VPS37C subunit of ESCRT-I
dnaja1	0.00799676	0.00331232	0.0121781	0.0100555	DnaJ heat shock protein family (Hsp40) member A1 [Source:ZFIN;Acc:ZDB-GENE-030131-2642]	ZDB-GENE-030131-2642	DNAJ HOMOLOG SUBFAMILY A MEMBER 1 PRECURSOR DNAJ HEAT SHOCK J2 HSJ 2		+	DNAJA1	DnaJ heat shock protein family (Hsp40) member A1
rps6	0.283085	0.410727	0.349105	0.236304	ribosomal protein S6 [Source:ZFIN;Acc:ZDB-GENE-040801-8]	ZDB-GENE-040801-8			+	RPS6	ribosomal protein S6
ddx39aa	0.158336	0.119243	0.162374	0.165915	DEAD (Asp-Glu-Ala-Asp) box polypeptide 39Aa [Source:ZFIN;Acc:ZDB-GENE-030131-4275]	ZDB-GENE-030131-4275	ATP DEPENDENT RNA HELICASE EC_3.6.4.13		+	DDX39A	DExD-box helicase 39A
emp1	0.00639741	0.00993695	0	0	epithelial membrane protein 1 [Source:ZFIN;Acc:ZDB-GENE-070822-2]	ZDB-GENE-070822-2			+	EMP1	epithelial membrane protein 1
zgc:101679	0.0351858	0.0463724	0.0324749	0.0301664	zgc:101679 [Source:ZFIN;Acc:ZDB-GENE-041010-181]	ZDB-GENE-041010-181	FACTOR VIII INTRON 22 CPG ISLAND		-
grin2bb	0.00159935	0	0	0	glutamate receptor, ionotropic, N-methyl D-aspartate 2B, genome duplicate b [Source:ZFIN;Acc:ZDB-GENE-061207-27]	ZDB-GENE-061207-27	GLUTAMATE RECEPTOR IONOTROPIC NMDA 2B PRECURSOR GLUN2B GLUTAMATE [NMDA] RECEPTOR SUBUNIT EPSILON 2 N METHYL D ASPARTATE RECEPTOR SUBTYPE 2B NMDAR2B NR2B	Mental retardation, autosomal dominant 6,Epileptic encephalopathy, early infantile, 27	+	GRIN2B	glutamate ionotropic receptor NMDA type subunit 2B
atf7ip	0.29588	0.264985	0.300393	0.226248	activating transcription factor 7 interacting protein [Source:NCBI gene;Acc:558977]	ZDB-GENE-061103-178			+	ATF7IP	activating transcription factor 7 interacting protein
serhl	0.0031987	0.00496848	0.0243562	0.0150832	serine hydrolase like [Source:NCBI gene;Acc:322648]	ZDB-GENE-030131-1368	SERINE HYDROLASE EC_3.1.-.-		+	SERHL	serine hydrolase like (pseudogene)
trappc5	0.0879644	0.062934	0.0608904	0.0653606	trafficking protein particle complex 5 [Source:ZFIN;Acc:ZDB-GENE-040718-185]	ZDB-GENE-040718-185	TRAFFICKING PARTICLE COMPLEX SUBUNIT 5		+	TRAPPC5	trafficking protein particle complex 5
mcoln1a	0	0	0.00405936	0.00502774	mucolipin 1a [Source:ZFIN;Acc:ZDB-GENE-040426-2704]	ZDB-GENE-040426-2704	MUCOLIPIN TRANSIENT RECEPTOR POTENTIAL CHANNEL MUCOLIPIN	Mucolipidosis IV	+	MCOLN1	mucolipin 1
map2k7	0.00639741	0.0115931	0	0	mitogen-activated protein kinase kinase 7 [Source:ZFIN;Acc:ZDB-GENE-090312-186]	ZDB-GENE-090312-186	DUAL SPECIFICITY MITOGEN ACTIVATED KINASE KINASE 7 MAP KINASE KINASE 7 MAPKK 7 EC_2.7.12.2 JNK ACTIVATING KINASE 2 MAPK/ERK KINASE 7 MEK 7 C JUN N TERMINAL KINASE KINASE 2 JNK KINASE 2 JNKK 2		+	MAP2K7	mitogen-activated protein kinase kinase 7
lipt1	0.00479806	0.00331232	0	0	lipoyltransferase 1 [Source:ZFIN;Acc:ZDB-GENE-060929-112]	ZDB-GENE-060929-112	LIPOATE LIGASE A EC_6.3.1.20 ALTERED INHERITANCE RATE OF MITOCHONDRIA 22	Lipoyltransferase 1 deficiency	+	LIPT1	lipoyltransferase 1
arhgef7b	0.0223909	0.0231862	0.00811872	0.00502774	Rho guanine nucleotide exchange factor (GEF) 7b [Source:ZFIN;Acc:ZDB-GENE-041212-49]	ZDB-GENE-041212-49	RHO GUANINE NUCLEOTIDE EXCHANGE FACTOR 7 BETA PIX PAK INTERACTING EXCHANGE FACTOR BETA		+	ARHGEF7	Rho guanine nucleotide exchange factor 7
tubgcp3	0.00159935	0.00993695	0	0	tubulin, gamma complex associated protein 3 [Source:ZFIN;Acc:ZDB-GENE-030616-538]	ZDB-GENE-030616-538	GAMMA TUBULIN COMPLEX COMPONENT 3 GAMMA RING COMPLEX		+	TUBGCP3	tubulin gamma complex associated protein 3
zgc:174719	0	0	0.00405936	0	zgc:174719 [Source:ZFIN;Acc:ZDB-GENE-080213-13]	ZDB-GENE-080213-13	MICROTUBULE ASSOCIATED TUMOR SUPPRESSOR 1 MITOCHONDRIAL TUMOR SUPPRESSOR 1		-
cab39l	0.0399838	0.0430601	0.0405936	0.0351942	calcium binding protein 39-like [Source:ZFIN;Acc:ZDB-GENE-041114-204]	ZDB-GENE-041114-204	CALCIUM BINDING 39 MO25		+	CAB39L	calcium binding protein 39 like
cdadc1	0.00639741	0.00331232	0	0.00502774	cytidine and dCMP deaminase domain containing 1 [Source:NCBI gene;Acc:492807]	ZDB-GENE-041114-163	DEOXYCYTIDYLATE DEAMINASE EC_3.5.4.12 DCMP DEAMINASE		+	CDADC1	cytidine and dCMP deaminase domain containing 1
rcbtb1	0.027189	0.0264985	0.00811872	0.0100555	regulator of chromosome condensation (RCC1) and BTB (POZ) domain containing protein 1 [Source:ZFIN;Acc:ZDB-GENE-030131-7951]	ZDB-GENE-030131-7951	RCC1 AND BTB DOMAIN CONTAINING 1 REGULATOR OF CHROMOSOME CONDENSATION AND BTB DOMAIN CONTAINING 1	Retinal dystrophy with or without extraocular anomalies	+	RCBTB1	RCC1 and BTB domain containing protein 1
arl11	0.00159935	0.00165616	0.00405936	0	ADP-ribosylation factor-like 11 [Source:ZFIN;Acc:ZDB-GENE-030131-3410]	ZDB-GENE-030131-3410	ADP RIBOSYLATION FACTOR 11		+	ARL11	ADP ribosylation factor like GTPase 11
kpna3	0.0335864	0.00993695	0.0162374	0.0251387	karyopherin alpha 3 (importin alpha 4) [Source:ZFIN;Acc:ZDB-GENE-030616-541]	ZDB-GENE-030616-541	IMPORTIN SUBUNIT ALPHA KARYOPHERIN SUBUNIT ALPHA		+	KPNA3	karyopherin subunit alpha 3
spryd7a	0.00799676	0.0132493	0	0	SPRY domain containing 7a [Source:ZFIN;Acc:ZDB-GENE-040426-2713]	ZDB-GENE-040426-2713	SPRY DOMAIN CONTAINING 7 CHRONIC LYMPHOCYTIC LEUKEMIA DELETION REGION GENE 6 HOMOLOG CLL DELETION REGION GENE 6 HOMOLOG		+	SPRYD7	SPRY domain containing 7
mir16b	0.0111955	0.00496848	0.00811872	0	microRNA 16b	ZDB-MIRNAG-041228-16			-
agpat3	0.0255896	0.0215301	0.056831	0.020111	1-acylglycerol-3-phosphate O-acyltransferase 3 [Source:ZFIN;Acc:ZDB-GENE-040426-2765]	ZDB-GENE-040426-2765	1 ACYL SN GLYCEROL 3 PHOSPHATE ACYLTRANSFERASE EC_2.3.1.51 1 ACYLGLYCEROL 3 PHOSPHATE O ACYLTRANSFERASE 1 AGP ACYLTRANSFERASE 1 AGPAT LYSOPHOSPHATIDIC ACID ACYLTRANSFERASE LPAAT		+	AGPAT3	1-acylglycerol-3-phosphate O-acyltransferase 3
itsn1	0.0143942	0.00828079	0.00405936	0	intersectin 1 (SH3 domain protein) [Source:ZFIN;Acc:ZDB-GENE-030616-226]	ZDB-GENE-030616-226	INTERSECTIN 1 EH AND SH3 1		+	ITSN1	intersectin 1
cryzl1	0.00799676	0.0115931	0.0162374	0.00502774	crystallin, zeta (quinone reductase)-like 1 [Source:ZFIN;Acc:ZDB-GENE-040718-378]	ZDB-GENE-040718-378			+	CRYZL1	crystallin zeta like 1
setd4	0.0031987	0.00662464	0	0.00502774	SET domain containing 4 [Source:ZFIN;Acc:ZDB-GENE-050808-2]	ZDB-GENE-050808-2	N METHYLTRANSFERASE SET DOMAIN CONTAINING		+	SETD4	SET domain containing 4
zgc:162351	0.0175929	0.0115931	0.0121781	0.0100555	major histocompatibility complex class I ZEA [Source:ZFIN;Acc:ZDB-GENE-070705-176]	ZDB-GENE-070705-176			-
si:ch211-287j19.6	0.00639741	0	0	0	major histocompatibility complex class I ZEA [Source:ZFIN;Acc:ZDB-GENE-070705-176]	ZDB-GENE-070705-176			-
mhc1zda	0.137544	0.0861203	0.105543	0.145804	major histocompatibility complex class I ZDA [Source:ZFIN;Acc:ZDB-GENE-130206-7]	ZDB-GENE-130206-7			-
mhc1zba	1.67772	1.14109	1.44919	1.86026	major histocompatibility complex class I ZBA [Source:ZFIN;Acc:ZDB-GENE-040426-2149]	ZDB-GENE-040426-2149	CLASS I HISTOCOMPATIBILITY ANTIGEN ALPHA CHAIN PRECURSOR MHC CLASS I ANTIGEN		-
cbr1	0.0111955	0.0165616	0.0284155	0.00502774	carbonyl reductase 1 [Source:ZFIN;Acc:ZDB-GENE-030902-2]	ZDB-GENE-030902-2	CARBONYL REDUCTASE [NADPH] 1 EC_1.1.1.184 15 HYDROXYPROSTAGLANDIN DEHYDROGENASE [NADP + ] EC_1.1.1.- 197 20 BETA HYDROXYSTEROID DEHYDROGENASE NADPH DEPENDENT CARBONYL REDUCTASE 1 PROSTAGLANDIN 9 KETOREDUCTASE PROSTAGLANDIN E 2 9 REDUCTASE EC_1.1.-.- 1 189		+	CBR1	carbonyl reductase 1
morc3b	0	0.00165616	0	0	MORC family CW-type zinc finger 3b [Source:ZFIN;Acc:ZDB-GENE-040801-98]	ZDB-GENE-040801-98	AMBIGUOUS		+	MORC3	MORC family CW-type zinc finger 3
cx41.8	0	0.00496848	0	0	gap junction protein, alpha 5b [Source:ZFIN;Acc:ZDB-GENE-050616-11]	ZDB-GENE-050616-11	GAP JUNCTION CONNEXIN		-
obfc1	0.0031987	0.00331232	0.0202968	0.0100555	STN1 subunit of CST complex [Source:NCBI gene;Acc:393360]	ZDB-GENE-040426-1390	CST COMPLEX SUBUNIT STN1 OLIGONUCLEOTIDE/OLIGOSACCHARIDE BINDING FOLD CONTAINING 1 SUPPRESSOR OF CDC THIRTEEN HOMOLOG		-
sh3pxd2aa	0.0847657	0.0679025	0.0649498	0.0452496	SH3 and PX domains 2Aa [Source:NCBI gene;Acc:562018]	ZDB-GENE-060503-271	SH3 AND PX DOMAIN CONTAINING 2A FIVE SH3 DOMAIN CONTAINING SH3 MULTIPLE DOMAINS 1 TYROSINE KINASE SUBSTRATE WITH FIVE SH3 DOMAINS		+	SH3PXD2A	SH3 and PX domains 2A
neurl1aa	0.0031987	0.00828079	0.00405936	0	neuralized E3 ubiquitin protein ligase 1Aa [Source:ZFIN;Acc:ZDB-GENE-090311-3]	ZDB-GENE-090311-3	E3 UBIQUITIN LIGASE NEURL1 EC_2.3.2.27 NEURALIZED 1A NEURALIZED 1 RING TYPE E3 UBIQUITIN TRANSFERASE NEURL1		+	NEURL1	neuralized E3 ubiquitin protein ligase 1
msxb	0	0	0.00811872	0	muscle segment homeobox 1b [Source:NCBI gene;Acc:30511]	ZDB-GENE-980526-26	HOMEOBOX MSH		-
si:dkeyp-80c12.7	0	0	0.00405936	0	glycogen synthase kinase 3 beta, genome duplicate b [Source:ZFIN;Acc:ZDB-GENE-090312-2]	ZDB-GENE-090312-2	GLYCOGEN SYNTHASE KINASE 3 GSK 3 EC_2.7.11.26		-
taf5	0.0351858	0.0231862	0.0121781	0.020111	TAF5 RNA polymerase II, TATA box binding protein (TBP)-associated factor [Source:ZFIN;Acc:ZDB-GENE-051120-180]	ZDB-GENE-051120-180	TRANSCRIPTION INITIATION FACTOR TFIID SUBUNIT TRANSCRIPTION INITIATION FACTOR TFIID KDA SUBUNIT TAFII		+	TAF5	TATA-box binding protein associated factor 5
si:dkeyp-80c12.10	0.145541	0.202051	0.109603	0.196082	ATP synthase membrane subunit DAPIT [Source:ZFIN;Acc:ZDB-GENE-110914-234]	ZDB-GENE-110914-234	UNKNOWN		-
pdcd11	0.00799676	0.00331232	0.0243562	0.020111	programmed cell death 11 [Source:ZFIN;Acc:ZDB-GENE-030131-4076]	ZDB-GENE-030131-4076	RRNA BIOGENESIS RRP5 RIBOSOMAL RNA PROCESSING 5 U3 SMALL NUCLEOLAR RNA ASSOCIATED RRP5 U3 SNORNA ASSOCIATED RRP5		+	PDCD11	programmed cell death 11
zgc:175214	0.0367851	0.0149054	0.0202968	0.0251387	zgc:175214 [Source:ZFIN;Acc:ZDB-GENE-080303-32]	ZDB-GENE-080303-32	RING TYPE DOMAIN CONTAINING		-
si:ch211-281g13.5	0	0.00165616	0	0	si:ch211-281g13.5 [Source:ZFIN;Acc:ZDB-GENE-090311-7]	ZDB-GENE-090311-7	E3 UBIQUITIN LIGASE FRAGMENT		-
si:ch211-281g13.4	0.0031987	0.00165616	0	0	si:ch211-281g13.4 [Source:ZFIN;Acc:ZDB-GENE-090311-16]	ZDB-GENE-090311-16	E3 UBIQUITIN LIGASE FRAGMENT		-
hadh	0.0303877	0.0231862	0.0365342	0.0452496	hydroxyacyl-CoA dehydrogenase [Source:ZFIN;Acc:ZDB-GENE-040801-261]	ZDB-GENE-040801-261	HYDROXYACYL COENZYME A DEHYDROGENASE MITOCHONDRIAL PRECURSOR HCDH EC_1.1.1.35 MEDIUM AND SHORT CHAIN L 3 HYDROXYACYL COENZYME A DEHYDROGENASE SHORT CHAIN 3 HYDROXYACYL COA DEHYDROGENASE	3-hydroxyacyl-CoA dehydrogenase deficiency,Hyperinsulinemic hypoglycemia, familial, 4	+	HADH	hydroxyacyl-CoA dehydrogenase
cyp2u1	0.0191922	0.00828079	0.00405936	0.00502774	cytochrome P450, family 2, subfamily U, polypeptide 1 [Source:ZFIN;Acc:ZDB-GENE-070730-1]	ZDB-GENE-070730-1	CYTOCHROME P450 2U1 EC_1.14.14.1	Spastic paraplegia 56, autosomal recessive	+	CYP2U1	cytochrome P450 family 2 subfamily U member 1
gstcd	0.0031987	0.00331232	0.00405936	0.0150832	glutathione S-transferase, C-terminal domain containing [Source:ZFIN;Acc:ZDB-GENE-050320-41]	ZDB-GENE-050320-41	GLUTATHIONE S TRANSFERASE C TERMINAL DOMAIN CONTAINING		+	GSTCD	glutathione S-transferase C-terminal domain containing
tbck	0.0031987	0.00662464	0.00405936	0	TBC1 domain containing kinase [Source:ZFIN;Acc:ZDB-GENE-070112-1062]	ZDB-GENE-070112-1062	DOMAIN CONTAINING	Hypotonia, infantile, with psychomotor retardation and characteristic facies 3	+	TBCK	TBC1 domain containing kinase
aimp1	0.0175929	0.0215301	0.0121781	0.0854715	aminoacyl tRNA synthetase complex interacting multifunctional protein 1a [Source:ZFIN;Acc:ZDB-GENE-060825-144]	ZDB-GENE-060825-144	AMINOACYL TRNA SYNTHASE COMPLEX INTERACTING MULTIFUNCTIONAL 1 MULTISYNTHASE COMPLEX AUXILIARY COMPONENT P43 [CONTAINS ENDOTHELIAL MONOCYTE ACTIVATING POLYPEPTIDE 2 EMAP 2 ENDOTHELIAL MONOCYTE ACTIVATING POLYPEPTIDE II EMAP II SMALL INDUCIBLE CYTOKINE SUBFAMILY E MEMBER 1 ]		-
papss1	0	0.00165616	0	0	3'-phosphoadenosine 5'-phosphosulfate synthase 1 [Source:ZFIN;Acc:ZDB-GENE-080721-5]	ZDB-GENE-080721-5	SULFATE ADENYLYLTRANSFERASE EC_2.7.7.4 ATP SULFURYLASE SULFATE ADENYLATE TRANSFERASE SAT		+	PAPSS1	3'-phosphoadenosine 5'-phosphosulfate synthase 1
pkd2	0.0159935	0.00828079	0.00811872	0	polycystic kidney disease 2 [Source:NCBI gene;Acc:432387]	ZDB-GENE-040827-4	POLYCYSTIN 2 POLYCYSTIC KIDNEY DISEASE 2 TRANSIENT RECEPTOR POTENTIAL CATION CHANNEL SUBFAMILY P MEMBER 2	Polycystic kidney disease 2	+	PKD2	polycystin 2, transient receptor potential cation channel
ppm1k	0.0383845	0.0364355	0.0405936	0.0301664	protein phosphatase, Mg2+/Mn2+ dependent, 1K [Source:ZFIN;Acc:ZDB-GENE-050306-8]	ZDB-GENE-050306-8		?Maple syrup urine disease, mild variant	+	PPM1K	protein phosphatase, Mg2+/Mn2+ dependent 1K
herc3	0.00639741	0.00496848	0	0	HECT and RLD domain containing E3 ubiquitin protein ligase 3 [Source:ZFIN;Acc:ZDB-GENE-090313-139]	ZDB-GENE-090313-139	PROBABLE E3 UBIQUITIN LIGASE HERC3 EC_2.3.2.26 HECT DOMAIN AND RCC1 DOMAIN CONTAINING 3 HECT TYPE E3 UBIQUITIN TRANSFERASE HERC3		+	HERC3	HECT and RLD domain containing E3 ubiquitin protein ligase 3
mdh1aa	0.059176	0.0546532	0.0649498	0.0653606	malate dehydrogenase 1Aa, NAD (soluble) [Source:ZFIN;Acc:ZDB-GENE-040204-1]	ZDB-GENE-040204-1	MALATE DEHYDROGENASE CYTOPLASMIC EC_1.1.1.37 CYTOSOLIC MALATE DEHYDROGENASE		+	MDH1	malate dehydrogenase 1
ugp2a	0	0.00165616	0	0	UDP-glucose pyrophosphorylase 2a [Source:ZFIN;Acc:ZDB-GENE-090311-46]	ZDB-GENE-090311-46	UTP GLUCOSE 1 PHOSPHATE URIDYLYLTRANSFERASE EC_2.7.7.9 UDP GLUCOSE PYROPHOSPHORYLASE UDPGP UGPASE	Epileptic encephalopathy, early infantile, 83	+	UGP2	UDP-glucose pyrophosphorylase 2
spast	0.0447819	0.0463724	0.0162374	0.0301664	spastin [Source:NCBI gene;Acc:405851]	ZDB-GENE-040426-2331	SPASTIN EC_5.6.1.1	Spastic paraplegia 4, autosomal dominant	+	SPAST	spastin
dpy30	0.17273	0.0977134	0.186731	0.206137	dpy-30 histone methyltransferase complex regulatory subunit [Source:ZFIN;Acc:ZDB-GENE-040718-136]	ZDB-GENE-040718-136	DPY 30 HOMOLOG DPY 30 DPY 30L		+	DPY30	dpy-30 histone methyltransferase complex regulatory subunit
psen2	0.0159935	0.0264985	0.0202968	0.0150832	presenilin 2 [Source:NCBI gene;Acc:58026]	ZDB-GENE-000330-9	PRESENILIN 2 PS 2 EC_3.4.23.- [CONTAINS PRESENILIN 2 NTF SUBUNIT; PRESENILIN 2 CTF SUBUNIT]	Alzheimer disease-4,Cardiomyopathy, dilated, 1V	+	PSEN2	presenilin 2
srd5a2a	0.0207916	0.0149054	0.0162374	0.0100555	steroid-5-alpha-reductase, alpha polypeptide 2a [Source:ZFIN;Acc:ZDB-GENE-050417-199]	ZDB-GENE-050417-199		Pseudovaginal perineoscrotal hypospadias	+	SRD5A2	steroid 5 alpha-reductase 2
btbd3a	0.00639741	0.00993695	0.00405936	0.0150832	BTB (POZ) domain containing 3a [Source:ZFIN;Acc:ZDB-GENE-090312-7]	ZDB-GENE-090312-7	DOMAIN CONTAINING		+	BTBD3	BTB domain containing 3
esf1	0.0367851	0.0513409	0.0405936	0.0653606	ESF1, nucleolar pre-rRNA processing protein, homolog (S. cerevisiae) [Source:ZFIN;Acc:ZDB-GENE-030131-4917]	ZDB-GENE-030131-4917			+	ESF1	ESF1 nucleolar pre-rRNA processing protein homolog
ndufaf5	0.00159935	0.00331232	0.0162374	0.020111	NADH:ubiquinone oxidoreductase complex assembly factor 5 [Source:NCBI gene;Acc:794020]	ZDB-GENE-070410-110	ARGININE HYDROXYLASE NDUFAF5 MITOCHONDRIAL PRECURSOR EC 1 NADH DEHYDROGENASE [UBIQUINONE] 1 ALPHA SUBCOMPLEX ASSEMBLY FACTOR 5 METHYLTRANSFERASE NDUFAF5 EC_2.1.1.-	Mitochondrial complex I deficiency, nuclear type 16	+	NDUFAF5	NADH:ubiquinone oxidoreductase complex assembly factor 5
actr2a	0.0671728	0.0397478	0.056831	0.0653606	actin related protein 2a [Source:NCBI gene;Acc:406820]	ZDB-GENE-040426-2894	ACTIN RELATED 2 ACTIN 2		+	ACTR2	actin related protein 2
ppp3r1b	0.0831663	0.0662464	0.056831	0.0553051	protein phosphatase 3 (formerly 2B), regulatory s1ubunit B, alpha isoform, b [Source:ZFIN;Acc:ZDB-GENE-040912-18]	ZDB-GENE-040912-18	CALCINEURIN SUBUNIT B CALCINEURIN REGULATORY SUBUNIT PHOSPHATASE 2B REGULATORY SUBUNIT		+	PPP3R1	protein phosphatase 3 regulatory subunit B, alpha
cnrip1a	0.0031987	0	0	0	cannabinoid receptor interacting protein 1a [Source:ZFIN;Acc:ZDB-GENE-040801-126]	ZDB-GENE-040801-126	CB1 CANNABINOID RECEPTOR INTERACTING 1 CRIP 1		+	CNRIP1	cannabinoid receptor interacting protein 1
zgc:165656	0.00799676	0.0198739	0.0202968	0.00502774	zgc:165656 [Source:ZFIN;Acc:ZDB-GENE-070928-6]	ZDB-GENE-070928-6			-
prokr1a	0	0.00165616	0	0	prokineticin receptor 1a [Source:ZFIN;Acc:ZDB-GENE-110411-180]	ZDB-GENE-110411-180	G_PROTEIN_RECEP_F1_2 DOMAIN CONTAINING		+	PROKR1	prokineticin receptor 1
snrpb2	0.0415832	0.0248424	0.0365342	0.0653606	small nuclear ribonucleoprotein polypeptide B2 [Source:ZFIN;Acc:ZDB-GENE-060616-2]	ZDB-GENE-060616-2	U1 SMALL NUCLEAR RIBONUCLEOPROTEIN A U1 SNRNP A U1 A U1A		-
rnaseh2a	0.0127948	0.0165616	0.0202968	0.020111	ribonuclease H2, subunit A [Source:ZFIN;Acc:ZDB-GENE-040426-976]	ZDB-GENE-040426-976	RIBONUCLEASE H2 SUBUNIT A RNASE H2 SUBUNIT A EC_3.1.26.4 RIBONUCLEASE HI LARGE SUBUNIT RNASE HI LARGE SUBUNIT RIBONUCLEASE HI SUBUNIT A	Aicardi-Goutieres syndrome 4	+	RNASEH2A	ribonuclease H2 subunit A
prdx2	0.4942	0.85789	0.612963	0.57819	peroxiredoxin 2 [Source:ZFIN;Acc:ZDB-GENE-030326-2]	ZDB-GENE-030326-2	PEROXIREDOXIN EC_1.11.1.15 THIOREDOXIN PEROXIDASE THIOREDOXIN DEPENDENT PEROXIDE REDUCTASE		+	PRDX2	peroxiredoxin 2
junba	0.0175929	0.00828079	0.00811872	0.11061	JunB proto-oncogene, AP-1 transcription factor subunit a [Source:ZFIN;Acc:ZDB-GENE-040426-2172]	ZDB-GENE-040426-2172	TRANSCRIPTION FACTOR JUN B		+	JUNB	JunB proto-oncogene, AP-1 transcription factor subunit
rad23aa	0.0239903	0.0149054	0.0121781	0.0100555	RAD23 homolog A, nucleotide excision repair protein a [Source:ZFIN;Acc:ZDB-GENE-040808-59]	ZDB-GENE-040808-59	UV EXCISION REPAIR RAD23 HOMOLOG		+	RAD23A	RAD23 homolog A, nucleotide excision repair protein
rnf11a	0.0463812	0.0364355	0.0324749	0.0502774	ring finger protein 11a [Source:ZFIN;Acc:ZDB-GENE-040426-1277]	ZDB-GENE-040426-1277			+	RNF11	ring finger protein 11
asna1	0.0303877	0.0182177	0.0202968	0.0603329	guided entry of tail-anchored proteins factor 3, ATPase [Source:NCBI gene;Acc:325704]	ZDB-GENE-040625-120	ATPASE GET3 EC_3.6.-.- ARSENICAL PUMP DRIVING ATPASE ARSENITE STIMULATED ATPASE GOLGI TO ER TRAFFIC 3 GUIDED ENTRY OF TAIL ANCHORED PROTEINS 3		-
si:ch211-217k17.7	0.0223909	0.0496848	0.044653	0.0251387	si:ch211-217k17.7 [Source:ZFIN;Acc:ZDB-GENE-061009-11]	ZDB-GENE-061009-11	COILED COIL DOMAIN CONTAINING 86 CYTOKINE INDUCED WITH COILED COIL DOMAIN		-
glb1	0.00799676	0.00165616	0.00811872	0.0100555	galactosidase, beta 1 [Source:ZFIN;Acc:ZDB-GENE-050410-9]	ZDB-GENE-050410-9	BETA GALACTOSIDASE PRECURSOR EC_3.2.1.23 LACTASE	GM1-gangliosidosis, type I,GM1-gangliosidosis, type II,GM1-gangliosidosis, type III,Mucopolysaccharidosis type IVB (Morquio)	+	GLB1	galactosidase beta 1
acy3.2	0.00159935	0.00165616	0.00405936	0	aspartoacylase (aminocyclase) 3, tandem duplicate 2 [Source:NCBI gene;Acc:436619]	ZDB-GENE-040718-37			-
abca1a	0.0239903	0.00828079	0.00811872	0.0301664	ATP-binding cassette, sub-family A (ABC1), member 1A [Source:ZFIN;Acc:ZDB-GENE-031006-12]	ZDB-GENE-031006-12	PHOSPHOLIPID TRANSPORTING ATPASE ABCA1 EC_7.6.2.1 ATP BINDING CASSETTE SUB FAMILY A MEMBER 1 ATP BINDING CASSETTE TRANSPORTER 1 ABC 1 ATP BINDING CASSETTE 1	HDL deficiency, familial, 1,Tangier disease	+	ABCA1	ATP binding cassette subfamily A member 1
aptx	0	0.00165616	0.00811872	0	aprataxin [Source:NCBI gene;Acc:405797]	ZDB-GENE-040628-2	APRATAXIN EC_3.1.11.7 EC_3.1.12.- 2 FORKHEAD ASSOCIATED DOMAIN HISTIDINE TRIAD FHA HIT	Ataxia, early-onset, with oculomotor apraxia and hypoalbuminemia	+	APTX	aprataxin
osbp	0.00799676	0.00662464	0.00405936	0.00502774	oxysterol binding protein [Source:ZFIN;Acc:ZDB-GENE-090312-18]	ZDB-GENE-090312-18	OXYSTEROL BINDING 1		+	OSBP	oxysterol binding protein
patl1	0.0351858	0.0364355	0.0162374	0.0402219	PAT1 homolog 1, processing body mRNA decay factor [Source:NCBI gene;Acc:100009659]	ZDB-GENE-070209-83	PAT1 HOMOLOG 1 PAT1 1 PAT1 HOMOLOG B PAT1B		+	PATL1	PAT1 homolog 1, processing body mRNA decay factor
smarca5	0.00799676	0.00496848	0.0121781	0.0251387	SWI/SNF related, matrix associated, actin dependent regulator of chromatin, subfamily a, member 5 [Source:ZFIN;Acc:ZDB-GENE-021125-1]	ZDB-GENE-021125-1	PROBABLE GLOBAL TRANSCRIPTION ACTIVATOR SN EC_3.6.4.- ATP DEPENDENT HELICASE SMARCA1 NUCLEOSOME REMODELING FACTOR SUBUNIT SNF2L SWI/SNF RELATED MATRIX ASSOCIATED ACTIN DEPENDENT REGULATOR OF CHROMATIN SUBFAMILY A MEMBER 1		+	SMARCA5	SWI/SNF related, matrix associated, actin dependent regulator of chromatin, subfamily a, member 5
il15	0.0031987	0	0.00811872	0	interleukin 15 [Source:ZFIN;Acc:ZDB-GENE-060213-2]	ZDB-GENE-060213-2	INTERLEUKIN 15 PRECURSOR IL 15		+	IL15	interleukin 15
znf330	0.027189	0.0364355	0.0324749	0.0100555	zinc finger protein 330 [Source:ZFIN;Acc:ZDB-GENE-040426-2697]	ZDB-GENE-040426-2697			+	ZNF330	zinc finger protein 330
ucp1	0	0.00165616	0	0	uncoupling protein 1 [Source:ZFIN;Acc:ZDB-GENE-010503-1]	ZDB-GENE-010503-1	MITOCHONDRIAL BROWN FAT UNCOUPLING 1 UCP 1 SOLUTE CARRIER FAMILY 25 MEMBER 7 THERMOGENIN		+	UCP1	uncoupling protein 1
elmod2	0.0127948	0.00496848	0.00811872	0.0150832	ELMO/CED-12 domain containing 2 [Source:ZFIN;Acc:ZDB-GENE-060824-2]	ZDB-GENE-060824-2	ELMO DOMAIN CONTAINING 2		+	ELMOD2	ELMO domain containing 2
zgc:66455	0	0	0	0.00502774	zgc:66455 [Source:ZFIN;Acc:ZDB-GENE-040426-1642]	ZDB-GENE-040426-1642	PRECURSOR EGF MAM		-
commd1	0.0415832	0.0298109	0.00811872	0.0351942	copper metabolism (Murr1) domain containing 1 [Source:ZFIN;Acc:ZDB-GENE-060512-329]	ZDB-GENE-060512-329	COMM DOMAIN CONTAINING 1		+	COMMD1	copper metabolism domain containing 1
cct4	0.0559773	0.0960572	0.109603	0.0904993	chaperonin containing TCP1, subunit 4 (delta) [Source:ZFIN;Acc:ZDB-GENE-040426-1421]	ZDB-GENE-040426-1421	T COMPLEX 1 SUBUNIT DELTA TCP 1 DELTA CCT DELTA		+	CCT4	chaperonin containing TCP1 subunit 4
pus10	0.0031987	0.00165616	0.0162374	0.0100555	pseudouridine synthase 10 [Source:ZFIN;Acc:ZDB-GENE-080204-5]	ZDB-GENE-080204-5	TRNA PSEUDOURIDINE SYNTHASE PUS10 EC_5.4.99.25 COILED COIL DOMAIN CONTAINING 139 TRNA PSEUDOURIDINE 55 SYNTHASE PSI55 SYNTHASE TRNA PSEUDOURIDYLATE SYNTHASE TRNA URIDINE ISOMERASE		+	PUS10	pseudouridine synthase 10
crfb17	0.00159935	0	0	0	interferon gamma receptor 1 [Source:ZFIN;Acc:ZDB-GENE-081022-158]	ZDB-GENE-081022-158	INTERFERON GAMMA RECEPTOR 1 PRECURSOR INTERFERON GAMMA RECEPTOR 1 2		-
ltv1	0.0143942	0.00331232	0.00405936	0.0150832	LTV1 ribosome biogenesis factor [Source:NCBI gene;Acc:436587]	ZDB-GENE-040712-1	LTV1		+	LTV1	LTV1 ribosome biogenesis factor
taf5l	0.00639741	0.00165616	0	0.00502774	TAF5-like RNA polymerase II, p300/CBP-associated factor (PCAF)-associated factor [Source:ZFIN;Acc:ZDB-GENE-030131-5987]	ZDB-GENE-030131-5987	TRANSCRIPTION INITIATION FACTOR TFIID SUBUNIT TRANSCRIPTION INITIATION FACTOR TFIID KDA SUBUNIT TAFII		+	TAF5L	TATA-box binding protein associated factor 5 like
nup133	0.00799676	0.00331232	0.00811872	0.0100555	nucleoporin 133 [Source:NCBI gene;Acc:406852]	ZDB-GENE-040426-2941	NUCLEAR PORE	?Galloway-Mowat syndrome 8,Nephrotic syndrome, type 18	+	NUP133	nucleoporin 133
acta1a	0.00159935	0.00496848	0	0	actin alpha 1, skeletal muscle a [Source:ZFIN;Acc:ZDB-GENE-050417-267]	ZDB-GENE-050417-267	ACTIN ALPHA SKELETAL MUSCLE PRECURSOR ALPHA ACTIN 1 [CONTAINS ACTIN ALPHA SKELETAL MUSCLE INTERMEDIATE FORM]	?Myopathy, scapulohumeroperoneal,Myopathy, congenital, with fiber-type disproportion 1,Myopathy, actin, congenital, with cores,Myopathy, actin, congenital, with excess of thin myofilaments,Nemaline myopathy 3, autosomal dominant or recessive	+	ACTA1	actin alpha 1, skeletal muscle
si:ch211-202h22.8	0	0.00496848	0	0.0150832	si:ch211-202h22.8 [Source:ZFIN;Acc:ZDB-GENE-090313-78]	ZDB-GENE-090313-78	LIPOPOLYSACCHARIDE INDUCED TUMOR NECROSIS FACTOR ALPHA FACTOR HOMOLOG LPS INDUCED TNF ALPHA FACTOR HOMOLOG		-
exosc1	0.0127948	0.00165616	0	0	exosome component 1 [Source:ZFIN;Acc:ZDB-GENE-080926-3]	ZDB-GENE-080926-3	EXOSOME COMPLEX COMPONENT CSL4		+	EXOSC1	exosome component 1
pgam1b	0.0367851	0.0529971	0.0487123	0.0402219	phosphoglycerate mutase 1b [Source:ZFIN;Acc:ZDB-GENE-030131-5376]	ZDB-GENE-030131-5376	PHOSPHOGLYCERATE MUTASE EC_5.4.2.11 EC_5.4.2.- 4 BPG DEPENDENT PGAM		+	PGAM1	phosphoglycerate mutase 1
pi4k2a	0.0111955	0.00828079	0.0162374	0.0100555	phosphatidylinositol 4-kinase type 2 alpha [Source:NCBI gene;Acc:406667]	ZDB-GENE-040426-2675	PHOSPHATIDYLINOSITOL 4 KINASE TYPE 2 EC_2.7.1.67 PHOSPHATIDYLINOSITOL 4 KINASE TYPE II		+	PI4K2A	phosphatidylinositol 4-kinase type 2 alpha
zfyve27	0.0159935	0.0231862	0.044653	0.0402219	zinc finger, FYVE domain containing 27 [Source:ZFIN;Acc:ZDB-GENE-061013-502]	ZDB-GENE-061013-502	PROTRUDIN ZINC FINGER FYVE DOMAIN CONTAINING 27	Spastic paraplegia 33, autosomal dominant	+	ZFYVE27	zinc finger FYVE-type containing 27
khsrp	0.0927624	0.0745271	0.0811872	0.0804438	KH-type splicing regulatory protein [Source:ZFIN;Acc:ZDB-GENE-030131-4357]	ZDB-GENE-030131-4357	FAR UPSTREAM ELEMENT BINDING 2 FUSE BINDING 2 KH TYPE SPLICING REGULATORY KSRP		+	KHSRP	KH-type splicing regulatory protein
zgc:136864	0.137544	0.115931	0.138018	0.0904993	zgc:136864 [Source:NCBI gene;Acc:677749]	ZDB-GENE-060331-129	LEYDIG CELL TUMOR 10 KDA		+	C19orf53	chromosome 19 open reading frame 53
vps54	0	0.00331232	0	0	VPS54 subunit of GARP complex [Source:ZFIN;Acc:ZDB-GENE-081022-176]	ZDB-GENE-081022-176	VACUOLAR SORTING ASSOCIATED 54		+	VPS54	VPS54 subunit of GARP complex
lgalsla	0.132746	0.125868	0.174553	0.11061	lectin, galactoside-binding-like a [Source:NCBI gene;Acc:723995]	ZDB-GENE-060616-24			+	LGALSL	galectin like
aftpha	0.00799676	0.0165616	0.0202968	0.0301664	aftiphilin a [Source:ZFIN;Acc:ZDB-GENE-030131-1437]	ZDB-GENE-030131-1437	UNCHARACTERIZED CLBA1 CLATHRIN BINDING BOX OF AFTIPHILIN CONTAINING 1		+	AFTPH	aftiphilin
pane1	0	0.00165616	0	0	proliferation associated nuclear element [Source:NCBI gene;Acc:402852]	ZDB-GENE-040611-4	CENTROMERE M CENP M PROLIFERATION ASSOCIATED NUCLEAR ELEMENT 1		-
zgc:158803	0.0223909	0.0215301	0.0405936	0.0351942	zgc:158803 [Source:ZFIN;Acc:ZDB-GENE-070424-15]	ZDB-GENE-070424-15	LUC7		-
mri1	0.00959611	0.00331232	0.0121781	0.00502774	methylthioribose-1-phosphate isomerase 1 [Source:NCBI gene;Acc:100002302]	ZDB-GENE-080204-109	METHYLTHIORIBOSE 1 PHOSPHATE ISOMERASE M1PI MTR 1 P ISOMERASE EC_5.3.1.23 S METHYL 5 THIORIBOSE 1 PHOSPHATE ISOMERASE TRANSLATION INITIATION FACTOR EIF 2B SUBUNIT ALPHA/BETA/DELTA		+	MRI1	methylthioribose-1-phosphate isomerase 1
si:ch211-286b5.5	0.0623747	0.0894326	0.0730685	0.0703883	si:ch211-286b5.5 [Source:ZFIN;Acc:ZDB-GENE-121214-209]	ZDB-GENE-121214-209	GUANINE NUCLEOTIDE BINDING SUBUNIT GAMMA		-
zgc:172106	0.00479806	0.00828079	0.0162374	0.0100555	zgc:172106 [Source:ZFIN;Acc:ZDB-GENE-080204-42]	ZDB-GENE-080204-42	SIALIC ACID BINDING IG LECTIN SIGLEC		-
dnajb1b	0.031987	0.0264985	0.0243562	0.0452496	DnaJ heat shock protein family (Hsp40) member B1b [Source:ZFIN;Acc:ZDB-GENE-030131-5455]	ZDB-GENE-030131-5455	DOMAIN CONTAINING		+	DNAJB1	DnaJ heat shock protein family (Hsp40) member B1
tecrb	0.0239903	0.0281547	0.044653	0.0100555	trans-2,3-enoyl-CoA reductase b [Source:ZFIN;Acc:ZDB-GENE-030131-5154]	ZDB-GENE-030131-5154	3 OXO 5 ALPHA STEROID 4 DEHYDROGENASE EC_1.3.1.22 SR TYPE STEROID 5 ALPHA REDUCTASE S5AR	Mental retardation, autosomal recessive 14	+	TECR	trans-2,3-enoyl-CoA reductase
ndufb7	0.134346	0.149054	0.170493	0.196082	NADH:ubiquinone oxidoreductase subunit B7 [Source:ZFIN;Acc:ZDB-GENE-040426-1886]	ZDB-GENE-040426-1886	NADH DEHYDROGENASE [UBIQUINONE] 1 BETA SUBCOMPLEX SUBUNIT 7 COMPLEX I B18 CI B18 NADH UBIQUINONE OXIDOREDUCTASE B18 SUBUNIT		+	NDUFB7	NADH:ubiquinone oxidoreductase subunit B7
prkacab	0.0655734	0.0579656	0.0730685	0.100555	protein kinase, cAMP-dependent, catalytic, alpha, genome duplicate b [Source:ZFIN;Acc:ZDB-GENE-040801-208]	ZDB-GENE-040801-208	UNCHARACTERIZED	Cushing syndrome, ACTH-independent adrenal, somatic	+	PRKACA	protein kinase cAMP-activated catalytic subunit alpha
asf1bb	0.0287883	0.0115931	0.00811872	0.020111	anti-silencing function 1Bb histone chaperone [Source:NCBI gene;Acc:792029]	ZDB-GENE-040426-2594	HISTONE CHAPERONE ANTI SILENCING FUNCTION 1		+	ASF1B	anti-silencing function 1B histone chaperone
zgc:65894	0.0463812	0.0115931	0.0202968	0.00502774	zgc:65894 [Source:ZFIN;Acc:ZDB-GENE-030131-7741]	ZDB-GENE-030131-7741	TUBULIN BETA CHAIN BETA TUBULIN		-
slc25a10	0.00799676	0.00993695	0.00405936	0.00502774	solute carrier family 25 member 10 [Source:ZFIN;Acc:ZDB-GENE-040426-1095]	ZDB-GENE-040426-1095	MITOCHONDRIAL DICARBOXYLATE CARRIER SOLUTE CARRIER FAMILY 25 MEMBER 10		+	SLC25A10	solute carrier family 25 member 10
zgc:171452	0	0	0	0.00502774	zgc:171452 [Source:ZFIN;Acc:ZDB-GENE-071004-84]	ZDB-GENE-071004-84	GTPASE IMAP FAMILY MEMBER		-
si:ch211-114l13.9	0.027189	0.0165616	0.0243562	0.00502774	si:ch211-114l13.9 [Source:ZFIN;Acc:ZDB-GENE-070424-116]	ZDB-GENE-070424-116			-
si:ch211-114l13.7	0.00159935	0.00165616	0.00405936	0	si:ch211-114l13.7 [Source:NCBI gene;Acc:567859]	ZDB-GENE-070424-114	PROCOLLAGEN LYSINE 2 OXOGLUTARATE 5 DIOXYGENASE EC_1.14.11.4 LYSYL HYDROXYLASE		-
trim35-1	0.00639741	0.00331232	0.00405936	0.0150832	tripartite motif containing 35-1 [Source:ZFIN;Acc:ZDB-GENE-050522-17]	ZDB-GENE-050522-17	AMBIGUOUS		-
caspb	0.0031987	0	0	0.0100555	caspase b [Source:ZFIN;Acc:ZDB-GENE-020812-1]	ZDB-GENE-020812-1	CASPASE 1 PRECURSOR CASP 1 EC_3.4.22.36 INTERLEUKIN 1 BETA CONVERTASE IL 1BC INTERLEUKIN 1 BETA CONVERTING ENZYME ICE IL 1 BETA CONVERTING ENZYME P45 [CONTAINS CASPASE 1 SUBUNIT P20; CASPASE 1 SUBUNIT P10]		-
zgc:194906	0.00959611	0.00331232	0.00405936	0	zgc:194906 [Source:ZFIN;Acc:ZDB-GENE-080722-43]	ZDB-GENE-080722-43	DOMAIN CONTAINING		-
zgc:174928	0.0255896	0.0132493	0.0121781	0.0251387	zgc:174928	ZDB-GENE-080220-14			-
zgc:174890	0.0367851	0.0231862	0.0162374	0.0100555	zgc:174890 [Source:ZFIN;Acc:ZDB-GENE-030131-6213]	ZDB-GENE-121214-120			-
tmed1b	0.0383845	0.0513409	0.0324749	0.0301664	transmembrane p24 trafficking protein 1b [Source:ZFIN;Acc:ZDB-GENE-070112-1112]	ZDB-GENE-070112-1112	TRANSMEMBRANE EMP24 DOMAIN CONTAINING 1 PRECURSOR INTERLEUKIN 1 RECEPTOR 1 LIGAND P24 FAMILY GAMMA 1 P24GAMMA1		+	TMED1	transmembrane p24 trafficking protein 1
dnm2b	0.00639741	0.00165616	0	0.00502774	dynamin 2b [Source:ZFIN;Acc:ZDB-GENE-040426-2371]	ZDB-GENE-040426-2371	DYNAMIN 2 EC_3.6.5.5	Lethal congenital contracture syndrome 5,Centronuclear myopathy 1,Charcot-Marie-Tooth disease, axonal type 2M,Charcot-Marie-Tooth disease, dominant intermediate B	+	DNM2	dynamin 2
pin1	0.0623747	0.0778395	0.0730685	0.0854715	peptidylprolyl cis/trans isomerase, NIMA-interacting 1 [Source:ZFIN;Acc:ZDB-GENE-040426-1714]	ZDB-GENE-040426-1714	PEPTIDYL PROLYL CIS TRANS ISOMERASE NIMA INTERACTING 1 EC_5.2.1.8 PEPTIDYL PROLYL CIS TRANS ISOMERASE PIN1 PPIASE PIN1		+	PIN1	peptidylprolyl cis/trans isomerase, NIMA-interacting 1
akap8l	0.0895637	0.0828079	0.117721	0.0603329	A kinase (PRKA) anchor protein 8-like [Source:ZFIN;Acc:ZDB-GENE-040426-2303]	ZDB-GENE-040426-2303	DBIRD COMPLEX SUBUNIT ZNF326 ZINC FINGER 326 ZINC FINGER INTERACTING WITH MRNPS		+	AKAP8L	A-kinase anchoring protein 8 like
zgc:153247	0.0127948	0.00993695	0.00811872	0.0100555	zgc:153247 [Source:NCBI gene;Acc:751732]	ZDB-GENE-060825-214	PROBABLE GLUTAMATE TRNA LIGASE MITOCHONDRIAL PRECURSOR EC_6.1.1.17 GLUTAMYL TRNA SYNTHETASE GLURS		-
eri2	0.00159935	0.00165616	0	0	ERI1 exoribonuclease family member 2 [Source:NCBI gene;Acc:553667]	ZDB-GENE-050522-292	EXORIBONUCLEASE EC_3.1.-.- 1		+	ERI2	ERI1 exoribonuclease family member 2
thumpd1	0.0127948	0.0132493	0.0121781	0.0351942	THUMP domain containing 1 [Source:ZFIN;Acc:ZDB-GENE-040426-1805]	ZDB-GENE-040426-1805	THUMP DOMAIN CONTAINING 1		+	THUMPD1	THUMP domain containing 1
zgc:76872	0.00639741	0.0115931	0.00811872	0.00502774	zgc:76872	ZDB-GENE-040426-1794			-
mvb12a	0.137544	0.114275	0.109603	0.115638		ZDB-GENE-040426-1240			+	MVB12A	multivesicular body subunit 12A
olfm2b	0.0031987	0.00331232	0.00405936	0.00502774	olfactomedin 2b [Source:ZFIN;Acc:ZDB-GENE-040426-2402]	ZDB-GENE-040426-2402			+	OLFM2	olfactomedin 2
col5a3b	0.00159935	0	0	0	collagen, type V, alpha 3b [Source:ZFIN;Acc:ZDB-GENE-110728-4]	ZDB-GENE-110728-4	COLLAGEN ALPHA 1 XI CHAIN PRECURSOR		+	COL5A3	collagen type V alpha 3 chain
parn	0.0175929	0.0347793	0.00405936	0	poly(A)-specific ribonuclease (deadenylation nuclease) [Source:NCBI gene;Acc:791461]	ZDB-GENE-040426-880	POLY A SPECIFIC RIBONUCLEASE EC_3.1.13.4 SPECIFIC RIBONUCLEASE	Pulmonary fibrosis and/or bone marrow failure, telomere-related, 4,Dyskeratosis congenita, autosomal recessive 6	+	PARN	poly(A)-specific ribonuclease
wfikkn1	0.00159935	0	0	0	WAP, follistatin/kazal, immunoglobulin, kunitz and netrin domain containing 1 [Source:NCBI gene;Acc:406570]	ZDB-GENE-040426-2465	WAP KAZAL IMMUNOGLOBULIN KUNITZ AND NTR DOMAIN CONTAINING PRECURSOR		+	WFIKKN1	WAP, follistatin/kazal, immunoglobulin, kunitz and netrin domain containing 1
tiprl	0.0207916	0.0165616	0.0121781	0.0150832	TIP41, TOR signaling pathway regulator-like (S. cerevisiae) [Source:ZFIN;Acc:ZDB-GENE-040426-1611]	ZDB-GENE-040426-1611	TIP41		+	TIPRL	TOR signaling pathway regulator
dyrk1aa	0.0111955	0.00993695	0.00405936	0.020111	dual-specificity tyrosine-(Y)-phosphorylation regulated kinase 1A, a [Source:ZFIN;Acc:ZDB-GENE-050302-29]	ZDB-GENE-050302-29	DUAL SPECIFICITY TYROSINE PHOSPHORYLATION REGULATED KINASE 1A EC_2.7.12.1 DUAL SPECIFICITY YAK1 RELATED KINASE KINASE MINIBRAIN HOMOLOG MNBH	Mental retardation, autosomal dominant 7	+	DYRK1A	dual specificity tyrosine phosphorylation regulated kinase 1A
dscr3	0.0351858	0.0149054	0.0324749	0.0452496	VPS26 endosomal protein sorting factor C [Source:ZFIN;Acc:ZDB-GENE-040801-6]	ZDB-GENE-040801-6	VACUOLAR SORTING ASSOCIATED 26		-
pigp	0.00639741	0.0149054	0.0121781	0.00502774	phosphatidylinositol glycan anchor biosynthesis, class P [Source:ZFIN;Acc:ZDB-GENE-030131-4041]	ZDB-GENE-030131-4041		?Epileptic encephalopathy, early infantile, 55	+	PIGP	phosphatidylinositol glycan anchor biosynthesis class P
ripply3	0.00159935	0.00165616	0.00405936	0	ripply transcriptional repressor 3 [Source:NCBI gene;Acc:654448]	ZDB-GENE-060113-3	RIPPLY3 DOWN SYNDROME CRITICAL REGION 6		+	RIPPLY3	ripply transcriptional repressor 3
erg	0.0127948	0.00165616	0	0.0100555	potassium voltage-gated channel, subfamily H (eag-related), member 6a [Source:ZFIN;Acc:ZDB-GENE-040702-5]	ZDB-GENE-040702-5	POTASSIUM VOLTAGE GATED CHANNEL SUBFAMILY H MEMBER		+	ERG	ETS transcription factor ERG
ets2	0.0175929	0.00496848	0.00811872	0.0402219	v-ets avian erythroblastosis virus E26 oncogene homolog 2 [Source:ZFIN;Acc:ZDB-GENE-050522-552]	ZDB-GENE-050522-552	UNCHARACTERIZED		+	ETS2	ETS proto-oncogene 2, transcription factor
psmg1	0.0255896	0.00993695	0.0202968	0.0351942	proteasome (prosome, macropain) assembly chaperone 1 [Source:NCBI gene;Acc:436987]	ZDB-GENE-040718-469	PROTEASOME ASSEMBLY CHAPERONE 1		+	PSMG1	proteasome assembly chaperone 1
mpzl1l	0.0383845	0.0364355	0.0405936	0.0402219	myelin protein zero-like 1 like [Source:ZFIN;Acc:ZDB-GENE-050417-455]	ZDB-GENE-050417-455	PRECURSOR		-
zgc:56039	0.0031987	0.00331232	0.00405936	0	EMSY transcriptional repressor, BRCA2 interacting [Source:NCBI gene;Acc:335889]	ZDB-GENE-030131-7832	BRCA2 INTERACTING TRANSCRIPTIONAL REPRESSOR EMSY		-
vaspa	0	0.00165616	0	0	vasodilator stimulated phosphoprotein a [Source:ZFIN;Acc:ZDB-GENE-070424-68]	ZDB-GENE-070424-68	VASODILATOR STIMULATED PHOSPHOPROTEIN VASP		+	VASP	vasodilator stimulated phosphoprotein
zmp:0000000768	0	0	0.00405936	0.00502774	SMAD family member 4a [Source:ZFIN;Acc:ZDB-GENE-990603-8]	ZDB-GENE-990603-8	MOTHERS AGAINST DECAPENTAPLEGIC HOMOLOG 4 MAD HOMOLOG 4 MOTHERS AGAINST DPP HOMOLOG 4 DELETION TARGET IN PANCREATIC CARCINOMA 4 SMAD FAMILY MEMBER 4 SMAD 4 SMAD4		-
zgc:173602	0.00159935	0	0	0	zgc:173602	ZDB-GENE-080220-53			-
pdlim5b	0	0.00331232	0	0	PDZ and LIM domain 5b [Source:ZFIN;Acc:ZDB-GENE-040426-908]	ZDB-GENE-040426-908	PDZ AND LIM DOMAIN 5 ENIGMA HOMOLOG ENIGMA PDZ AND LIM DOMAINS		+	PDLIM5	PDZ and LIM domain 5
nup155	0.00479806	0.00165616	0	0	nucleoporin 155 [Source:ZFIN;Acc:ZDB-GENE-040426-711]	ZDB-GENE-040426-711	NUCLEAR PORE COMPLEX KDA NUCLEOPORIN NUCLEOPORIN	?Atrial fibrillation 15	+	NUP155	nucleoporin 155
triap1	0.0191922	0.0215301	0.00811872	0.020111	TP53 regulated inhibitor of apoptosis 1 [Source:ZFIN;Acc:ZDB-GENE-050417-161]	ZDB-GENE-050417-161	TP53 REGULATED INHIBITOR OF APOPTOSIS 1		+	TRIAP1	TP53 regulated inhibitor of apoptosis 1
srsf9	0.081567	0.072871	0.0608904	0.0754161	serine and arginine rich splicing factor 9 [Source:ZFIN;Acc:ZDB-GENE-040426-2397]	ZDB-GENE-040426-2397	SERINE/ARGININE RICH SPLICING FACTOR 9 SPLICING FACTOR ARGININE/SERINE RICH 9		+	SRSF9	serine and arginine rich splicing factor 9
si:ch73-46j18.5	0.383845	0.339513	0.401877	0.306692	si:ch73-46j18.5 [Source:ZFIN;Acc:ZDB-GENE-030131-7892]	ZDB-GENE-030131-7892			-
epb41l4a	0	0	0	0.00502774	erythrocyte membrane protein band 4.1 like 4A [Source:NCBI gene;Acc:30470]	ZDB-GENE-990415-20	BAND 4 1 NBL4		+	EPB41L4A	erythrocyte membrane protein band 4.1 like 4A
apc	0.0431825	0.0331232	0.0202968	0.0502774	APC regulator of WNT signaling pathway [Source:ZFIN;Acc:ZDB-GENE-031112-7]	ZDB-GENE-031112-7	ADENOMATOUS POLYPOSIS COLI APC	Adenoma, periampullary, somatic,Colorectal cancer, somatic,Adenomatous polyposis coli,Brain tumor-polyposis syndrome 2,Gardner syndrome,Hepatoblastoma, somatic,Desmoid disease, hereditary,Gastric cancer, somatic	+	APC	APC regulator of WNT signaling pathway
nxnl2	0.0911631	0.0281547	0.0649498	0.120666	nucleoredoxin like 2 [Source:ZFIN;Acc:ZDB-GENE-041212-55]	ZDB-GENE-041212-55	NUCLEOREDOXIN 2 ROD DERIVED CONE VIABILITY FACTOR 2 RDCVF2		+	NXNL2	nucleoredoxin like 2
mier3a	0.0031987	0	0	0	mesoderm induction early response 1, family member 3 a [Source:ZFIN;Acc:ZDB-GENE-050913-97]	ZDB-GENE-050913-97	MESODERM INDUCTION EARLY RESPONSE MI		+	MIER3	MIER family member 3
ash2l	0.0367851	0.031467	0.0202968	0.0502774	ash2 like, histone lysine methyltransferase complex subunit [Source:ZFIN;Acc:ZDB-GENE-030131-494]	ZDB-GENE-030131-494			+	ASH2L	ASH2 like, histone lysine methyltransferase complex subunit
ykt6	0.00639741	0.00662464	0	0.0100555	YKT6 v-SNARE homolog (S. cerevisiae) [Source:NCBI gene;Acc:394067]	ZDB-GENE-040426-733	SYNAPTOBREVIN HOMOLOG YKT6 PRECURSOR		+	YKT6	YKT6 v-SNARE homolog
ddx56	0.0223909	0.00165616	0.0121781	0	DEAD (Asp-Glu-Ala-Asp) box helicase 56 [Source:ZFIN;Acc:ZDB-GENE-040825-3]	ZDB-GENE-040825-3	ATP DEPENDENT RNA HELICASE EC_3.6.4.13		+	DDX56	DEAD-box helicase 56
tor4aa	0.00799676	0.0165616	0.00405936	0.0150832	torsin-4A [Source:NCBI gene;Acc:101886311]	ZDB-GENE-050417-9	TORSIN FAMILY MEMBER A		+	TOR4A	torsin family 4 member A
ube2l3a	0.164733	0.0927449	0.1299	0.105582	ubiquitin-conjugating enzyme E2L 3a [Source:ZFIN;Acc:ZDB-GENE-030131-2977]	ZDB-GENE-030131-2977	UBIQUITIN CONJUGATING ENZYME E2 L3 EC_2.3.2.23 E2 UBIQUITIN CONJUGATING ENZYME L3 UBIQUITIN CARRIER L3 UBIQUITIN LIGASE L3		+	UBE2L3	ubiquitin conjugating enzyme E2 L3
pi4kaa	0.00639741	0	0	0	phosphatidylinositol 4-kinase, catalytic, alpha a [Source:ZFIN;Acc:ZDB-GENE-100204-2]	ZDB-GENE-100204-2	PHOSPHATIDYLINOSITOL 4 KINASE ALPHA PI4 KINASE ALPHA PI4K ALPHA PTDINS 4 KINASE ALPHA EC_2.7.1.67	Polymicrogyria, perisylvian, with cerebellar hypoplasia and arthrogryposis	+	PI4KA	phosphatidylinositol 4-kinase alpha
zgc:56235	0.0223909	0.0231862	0.00811872	0.0301664	zgc:56235 [Source:ZFIN;Acc:ZDB-GENE-040426-954]	ZDB-GENE-040426-954	VOLTAGE DEPENDENT ANION SELECTIVE CHANNEL VDAC OUTER MITOCHONDRIAL MEMBRANE PORIN		-
brap	0.0207916	0.0149054	0.0162374	0.00502774	BRCA1 associated protein [Source:ZFIN;Acc:ZDB-GENE-040718-168]	ZDB-GENE-040718-168	BRCA1 ASSOCIATED EC_2.3.2.27 BRAP2 IMPEDES MITOGENIC SIGNAL PROPAGATION IMP RING TYPE E3 UBIQUITIN TRANSFERASE BRAP2		+	BRAP	BRCA1 associated protein
ddx55	0.0031987	0.00496848	0.00405936	0.00502774	DEAD (Asp-Glu-Ala-Asp) box polypeptide 55 [Source:NCBI gene;Acc:286745]	ZDB-GENE-021212-1	ATP DEPENDENT RRNA HELICASE SPB4 EC_3.6.4.13		+	DDX55	DEAD-box helicase 55
tmed2	0.188724	0.152367	0.194849	0.196082	transmembrane p24 trafficking protein 2 [Source:ZFIN;Acc:ZDB-GENE-030131-269]	ZDB-GENE-030131-269	TRANSMEMBRANE EMP24 DOMAIN CONTAINING 2 PRECURSOR COPI COATED VESICLE MEMBRANE P24 MEMBRANE P24A P24 FAMILY BETA 1 P24BETA1		+	TMED2	transmembrane p24 trafficking protein 2
ptpn11a	0.0255896	0.0430601	0.0121781	0.0251387	protein tyrosine phosphatase non-receptor type 11a [Source:ZFIN;Acc:ZDB-GENE-030131-5911]	ZDB-GENE-030131-5911	TYROSINE PHOSPHATASE NON RECEPTOR TYPE 11 EC_3.1.3.48 TYROSINE PHOSPHATASE 1D PTP 1D TYROSINE PHOSPHATASE SH PTP2 SHP 2 SHP2	Leukemia, juvenile myelomonocytic, somatic,LEOPARD syndrome 1,Metachondromatosis,Noonan syndrome 1	+	PTPN11	protein tyrosine phosphatase non-receptor type 11
pitpnb	0.0511793	0.0430601	0.0365342	0.0502774	phosphatidylinositol transfer protein, beta [Source:ZFIN;Acc:ZDB-GENE-040426-895]	ZDB-GENE-040426-895	PHOSPHATIDYLINOSITOL TRANSFER BETA PI TP BETA PTDINS TRANSFER BETA PTDINSTP BETA		+	PITPNB	phosphatidylinositol transfer protein beta
akap2	0.00159935	0	0	0					-
snx30	0.0223909	0.00662464	0.0121781	0.0100555	sorting nexin family member 30 [Source:NCBI gene;Acc:550496]	ZDB-GENE-050417-330	SORTING NEXIN 30		+	SNX30	sorting nexin family member 30
lyrm7	0.0127948	0.00662464	0.0284155	0.020111	LYR motif containing 7 [Source:NCBI gene;Acc:100002948]	ZDB-GENE-070615-32	COMPLEX III ASSEMBLY FACTOR LYRM7 LYR MOTIF CONTAINING 7	Mitochondrial complex III deficiency, nuclear type 8	+	LYRM7	LYR motif containing 7
mat2al	0.031987	0.0115931	0.0202968	0	methionine adenosyltransferase II, alpha-like [Source:ZFIN;Acc:ZDB-GENE-060421-5255]	ZDB-GENE-060421-5255	S ADENOSYLMETHIONINE SYNTHASE ADOMET SYNTHASE EC_2.5.1.6 METHIONINE ADENOSYLTRANSFERASE MAT		-
si:ch73-234b20.5	0.59336	0.495192	0.438411	0.618412	si:ch73-234b20.5 [Source:ZFIN;Acc:ZDB-GENE-041008-183]	ZDB-GENE-041008-183	VESICLE ASSOCIATED MEMBRANE 8 VAMP 8 ENDOBREVIN EDB		-
hnrnpd	0.0943618	0.0944011	0.0608904	0.11061	heterogeneous nuclear ribonucleoprotein D [Source:ZFIN;Acc:ZDB-GENE-070424-97]	ZDB-GENE-070424-97	HETEROGENEOUS NUCLEAR RIBONUCLEOPROTEIN D0 HNRNP D0 AU RICH ELEMENT RNA BINDING 1		+	HNRNPD	heterogeneous nuclear ribonucleoprotein D
hnrpdl	0.209515	0.152367	0.19079	0.276526	heterogeneous nuclear ribonucleoprotein D-like [Source:ZFIN;Acc:ZDB-GENE-040426-2717]	ZDB-GENE-040426-2717			-
enoph1	0.0175929	0.00993695	0.0202968	0.020111	enolase-phosphatase 1 [Source:NCBI gene;Acc:431773]	ZDB-GENE-040704-73	ENOLASE PHOSPHATASE E1 EC_3.1.3.77 2 3 DIKETO 5 METHYLTHIO 1 PHOSPHOPENTANE PHOSPHATASE		+	ENOPH1	enolase-phosphatase 1
sec31a	0.00479806	0	0.00405936	0.00502774	SEC31 homolog A, COPII coat complex component [Source:NCBI gene;Acc:266638]	ZDB-GENE-020919-2	TRANSPORT SEC31	?Neurodevelopmental disorder with spastic quadriplegia, optic atrophy, seizures, and structural brain anomalies	+	SEC31A	SEC31 homolog A, COPII coat complex component
zgc:113274	0.0031987	0	0	0.00502774	zgc:113274 [Source:ZFIN;Acc:ZDB-GENE-050508-2]	ZDB-GENE-050508-2			-
cdc42se2	0	0	0	0.00502774	CDC42 small effector 2 [Source:NCBI gene;Acc:794234]	ZDB-GENE-080204-45	CDC42 SMALL EFFECTOR 2		+	CDC42SE2	CDC42 small effector 2
sptlc1	0.0463812	0.0149054	0.0365342	0.0452496	serine palmitoyltransferase, long chain base subunit 1 [Source:ZFIN;Acc:ZDB-GENE-050522-61]	ZDB-GENE-050522-61	SERINE PALMITOYLTRANSFERASE 1 EC_2.3.1.50 LONG CHAIN BASE BIOSYNTHESIS 1 LCB 1 SERINE PALMITOYL COA TRANSFERASE 1 SPT 1 SPT1	Neuropathy, hereditary sensory and autonomic, type IA	+	SPTLC1	serine palmitoyltransferase long chain base subunit 1
nfil3	0	0.00496848	0	0	nuclear factor, interleukin 3 regulated [Source:NCBI gene;Acc:445509]	ZDB-GENE-040822-28	NUCLEAR FACTOR INTERLEUKIN 3 REGULATED E4 PROMOTER BINDING 4		+	NFIL3	nuclear factor, interleukin 3 regulated
auh	0.0143942	0.00662464	0	0	AU RNA binding protein/enoyl-CoA hydratase [Source:ZFIN;Acc:ZDB-GENE-040801-95]	ZDB-GENE-040801-95	METHYLGLUTACONYL COA HYDRATASE MITOCHONDRIAL PRECURSOR EC_4.2.1.18 AU SPECIFIC RNA BINDING ENOYL COA HYDRATASE AU BINDING COA HYDRATASE ITACONYL COA HYDRATASE EC_4.2.1.- 56	3-methylglutaconic aciduria, type I	+	AUH	AU RNA binding methylglutaconyl-CoA hydratase
syk	0.14714	0.137461	0.0852466	0.095527	spleen tyrosine kinase [Source:ZFIN;Acc:ZDB-GENE-040702-3]	ZDB-GENE-040702-3	TYROSINE KINASE SYK EC_2.7.10.2 SPLEEN TYROSINE KINASE		+	SYK	spleen associated tyrosine kinase
st8sia4	0.0207916	0.0231862	0.0162374	0.020111	ST8 alpha-N-acetyl-neuraminide alpha-2,8-sialyltransferase 4 [Source:ZFIN;Acc:ZDB-GENE-060322-10]	ZDB-GENE-060322-10	N ALPHA 2 8 SIALYLTRANSFERASE ALPHA 2 8 SIALYLTRANSFERASE SIALYLTRANSFERASE SIAT8 SIALYLTRANSFERASE ST8SIA		+	ST8SIA4	ST8 alpha-N-acetyl-neuraminide alpha-2,8-sialyltransferase 4
il6st	0.0303877	0.0215301	0.0243562	0.0452496	interleukin 6 signal transducer [Source:ZFIN;Acc:ZDB-GENE-080104-6]	ZDB-GENE-080104-6	INTERLEUKIN 31 RECEPTOR SUBUNIT ALPHA PRECURSOR IL 31 RECEPTOR SUBUNIT ALPHA IL 31R SUBUNIT ALPHA IL 31R ALPHA IL 31RA GLM R R GP130 MONOCYTE RECEPTOR GP130 RECEPTOR ZCYTOR17	Hyper-IgE recurrent infection syndrome 4, autosomal recessive	+	IL6ST	interleukin 6 signal transducer
hmgcs1	0.00799676	0.0115931	0.00811872	0.0150832	3-hydroxy-3-methylglutaryl-CoA synthase 1 (soluble) [Source:ZFIN;Acc:ZDB-GENE-040426-1042]	ZDB-GENE-040426-1042	HYDROXYMETHYLGLUTARYL COA SYNTHASE HMG COA SYNTHASE EC_2.3.3.10 3 HYDROXY 3 METHYLGLUTARYL COENZYME A SYNTHASE		+	HMGCS1	3-hydroxy-3-methylglutaryl-CoA synthase 1
tln1	2.28068	2.14141	1.69275	1.85524	talin 1 [Source:ZFIN;Acc:ZDB-GENE-031002-48]	ZDB-GENE-031002-48	TALIN 1		+	TLN1	talin 1
tpm2	0.166333	0.12918	0.121781	0.150832	tropomyosin 2 (beta) [Source:ZFIN;Acc:ZDB-GENE-040625-114]	ZDB-GENE-040625-114		Arthrogryposis, distal, type 1A,Arthrogryposis, distal, type 2B4,Arthrogryposis, distal, type 1A,Arthrogryposis, distal, type 2B4,CAP myopathy 2,Nemaline myopathy 4, autosomal dominant	+	TPM2	tropomyosin 2
zgc:114200	0	0.00165616	0	0.00502774	zgc:114200 [Source:ZFIN;Acc:ZDB-GENE-050913-96]	ZDB-GENE-050913-96	GAMMA SECRETASE SUBUNIT APH 1		-
dcp2	0.0527786	0.031467	0.0527717	0.0351942	decapping mRNA 2 [Source:ZFIN;Acc:ZDB-GENE-040426-851]	ZDB-GENE-040426-851	M7GPPPN HYDROLASE EC_3.6.1.62 DECAPPING ENZYME 2		+	DCP2	decapping mRNA 2
reep5	0.36945	0.317983	0.405936	0.462552	receptor accessory protein 5 [Source:ZFIN;Acc:ZDB-GENE-030131-9181]	ZDB-GENE-030131-9181	RECEPTOR EXPRESSION ENHANCING 5 POLYPOSIS LOCUS 1		+	REEP5	receptor accessory protein 5
chd1	0.054378	0.0463724	0.0649498	0.0251387	chromodomain helicase DNA binding protein 1 [Source:ZFIN;Acc:ZDB-GENE-030131-7120]	ZDB-GENE-030131-7120	CHROMODOMAIN HELICASE DNA BINDING 1 CHD 1 EC_3.6.4.12 ATP DEPENDENT HELICASE CHD1	Pilarowski-Bjornsson syndrome	+	CHD1	chromodomain helicase DNA binding protein 1
zgc:194281	0	0.00165616	0	0	zgc:194281 [Source:NCBI gene;Acc:570279]	ZDB-GENE-081022-94	UNC119 BINDING		-
slc38a9	0.00479806	0.00165616	0	0	solute carrier family 38 member 9 [Source:NCBI gene;Acc:562137]	ZDB-GENE-061013-597	SODIUM COUPLED NEUTRAL AMINO ACID TRANSPORTER 9 SOLUTE CARRIER FAMILY 38 MEMBER 9		+	SLC38A9	solute carrier family 38 member 9
ppp2cb	0.119951	0.0894326	0.0852466	0.160888	protein phosphatase 2, catalytic subunit, beta isozyme [Source:ZFIN;Acc:ZDB-GENE-040426-2487]	ZDB-GENE-040426-2487	SERINE/THREONINE PHOSPHATASE CATALYTIC SUBUNIT EC_3.1.3.16		+	PPP2CB	protein phosphatase 2 catalytic subunit beta
ubxn8	0.00639741	0	0	0	UBX domain protein 8 [Source:ZFIN;Acc:ZDB-GENE-050522-266]	ZDB-GENE-050522-266	UBX DOMAIN CONTAINING 8 REPRODUCTION 8 REP 8 UBX DOMAIN CONTAINING 6		+	UBXN8	UBX domain protein 8
hint1	0.121551	0.0894326	0.178612	0.150832	histidine triad nucleotide binding protein 1 [Source:ZFIN;Acc:ZDB-GENE-040927-8]	ZDB-GENE-040927-8	HISTIDINE TRIAD NUCLEOTIDE BINDING 2 MITOCHONDRIAL PRECURSOR HINT 2 EC 3 HINT 3	Neuromyotonia and axonal neuropathy, autosomal recessive	+	HINT1	histidine triad nucleotide binding protein 1
pcyox1	0.00959611	0.00331232	0.00405936	0.00502774	prenylcysteine oxidase 1 [Source:ZFIN;Acc:ZDB-GENE-050417-98]	ZDB-GENE-050417-98	PRENYLCYSTEINE OXIDASE PRECURSOR		+	PCYOX1	prenylcysteine oxidase 1
fam136a	0.00479806	0.00331232	0.00811872	0.00502774	family with sequence similarity 136 member A [Source:NCBI gene;Acc:406709]	ZDB-GENE-040426-2729	UNKNOWN		+	FAM136A	family with sequence similarity 136 member A
gmcl1	0.0303877	0.0364355	0.0284155	0.020111	germ cell-less, spermatogenesis associated [Source:ZFIN;Acc:ZDB-GENE-030131-865]	ZDB-GENE-030131-865	GERM CELL LESS 1		+	GMCL1	germ cell-less 1, spermatogenesis associated
snx24	0.00159935	0.00496848	0	0	sorting nexin 24 [Source:ZFIN;Acc:ZDB-GENE-050913-45]	ZDB-GENE-050913-45	SORTING NEXIN		+	SNX24	sorting nexin 24
mat2aa	0.0511793	0.031467	0.0365342	0.0301664	methionine adenosyltransferase II, alpha a [Source:ZFIN;Acc:ZDB-GENE-030131-2049]	ZDB-GENE-030131-2049			+	MAT2A	methionine adenosyltransferase 2A
slc35e4	0.0031987	0.0182177	0.00811872	0.00502774	solute carrier family 35 member E4 [Source:ZFIN;Acc:ZDB-GENE-050417-407]	ZDB-GENE-050417-407	SOLUTE CARRIER FAMILY 35 MEMBER E4		+	SLC35E4	solute carrier family 35 member E4
ewsr1a	0.0111955	0.0182177	0.0324749	0.0100555	EWS RNA-binding protein 1a [Source:ZFIN;Acc:ZDB-GENE-030131-2317]	ZDB-GENE-030131-2317	RNA BINDING EWS	Ewing sarcoma,Neuroepithelioma	+	EWSR1	EWS RNA binding protein 1
sub1a	0.107157	0.154023	0.121781	0.0804438	SUB1 regulator of transcription a [Source:ZFIN;Acc:ZDB-GENE-050522-151]	ZDB-GENE-050522-151	ACTIVATED RNA POLYMERASE II TRANSCRIPTIONAL COACTIVATOR P15 SUB1 HOMOLOG		+	SUB1	SUB1 regulator of transcription
skiv2l2	0.0111955	0.0198739	0.0284155	0.0301664	Mtr4 exosome RNA helicase [Source:ZFIN;Acc:ZDB-GENE-040426-2854]	ZDB-GENE-040426-2854	HELICASE		-
aplnrb	0	0	0.00811872	0	apelin receptor b [Source:NCBI gene;Acc:565492]	ZDB-GENE-050913-90	RECEPTOR		+	APLNR	apelin receptor
pmaip1	0.102359	0.062934	0.138018	0.286581	phorbol-12-myristate-13-acetate-induced protein 1 [Source:ZFIN;Acc:ZDB-GENE-070119-3]	ZDB-GENE-070119-3			-
isl1l	0	0.00165616	0	0	islet1, like [Source:ZFIN;Acc:ZDB-GENE-040624-1]	ZDB-GENE-040624-1	INSULIN GENE ENHANCER ISL ISLET		-
snx18b	0	0	0.00405936	0	sorting nexin 18b [Source:ZFIN;Acc:ZDB-GENE-080213-6]	ZDB-GENE-080213-6	SORTING NEXIN 18 SORTING NEXIN ASSOCIATED GOLGI 1		+	SNX18	sorting nexin 18
paqr3b	0.0031987	0.00165616	0	0	progestin and adipoQ receptor family member IIIb [Source:ZFIN;Acc:ZDB-GENE-050913-128]	ZDB-GENE-050913-128	PROGESTIN AND ADIPOQ RECEPTOR FAMILY MEMBER 3 PROGESTIN AND ADIPOQ RECEPTOR FAMILY MEMBER III RAF KINASE TRAPPING TO GOLGI RKTG		+	PAQR3	progestin and adipoQ receptor family member 3
anxa3b	0.0111955	0.00662464	0.0365342	0.0301664	annexin A3b [Source:ZFIN;Acc:ZDB-GENE-041114-128]	ZDB-GENE-041114-128	ANNEXIN A3 35 ALPHA CALCIMEDIN ANNEXIN III ANNEXIN 3 LIPOCORTIN III PLACENTAL ANTICOAGULANT III PAP III		+	ANXA3	annexin A3
mrrf	0.0127948	0.00496848	0.0121781	0.0150832	mitochondrial ribosome recycling factor [Source:ZFIN;Acc:ZDB-GENE-040704-12]	ZDB-GENE-040704-12	RIBOSOME RECYCLING FACTOR MITOCHONDRIAL PRECURSOR RRF RIBOSOME RELEASING FACTOR MITOCHONDRIAL		+	MRRF	mitochondrial ribosome recycling factor
rbm18	0.0127948	0.0198739	0.0243562	0.00502774	RNA binding motif protein 18 [Source:NCBI gene;Acc:393766]	ZDB-GENE-040426-1764			+	RBM18	RNA binding motif protein 18
morn5	0.00159935	0.00165616	0.00405936	0	MORN repeat containing 5 [Source:NCBI gene;Acc:554117]	ZDB-GENE-050522-267	MORN REPEAT CONTAINING 5		+	MORN5	MORN repeat containing 5
ndufa8	0.118352	0.144086	0.117721	0.120666	NADH:ubiquinone oxidoreductase subunit A8 [Source:ZFIN;Acc:ZDB-GENE-040426-1688]	ZDB-GENE-040426-1688	NADH DEHYDROGENASE [UBIQUINONE] 1 ALPHA SUBCOMPLEX SUBUNIT 8 COMPLEX I 19KD CI 19KD NADH UBIQUINONE OXIDOREDUCTASE 19 KDA SUBUNIT		+	NDUFA8	NADH:ubiquinone oxidoreductase subunit A8
slc27a4	0.0111955	0.00662464	0.00811872	0.0150832	solute carrier family 27 member 4 [Source:ZFIN;Acc:ZDB-GENE-050417-248]	ZDB-GENE-050417-248	LONG CHAIN FATTY ACID TRANSPORT 4 FATP 4 FATTY ACID TRANSPORT 4 EC_6.2.1.- SOLUTE CARRIER FAMILY 27 MEMBER 4	Ichthyosis prematurity syndrome	+	SLC27A4	solute carrier family 27 member 4
nrarpa	0	0	0.00405936	0	NOTCH regulated ankyrin repeat protein a [Source:NCBI gene;Acc:353224]	ZDB-GENE-030515-6	NOTCH REGULATED ANKYRIN REPEAT CONTAINING		+	NRARP	NOTCH regulated ankyrin repeat protein
cdc37l1	0.00479806	0.00496848	0.00405936	0.00502774	cell division cycle 37-like 1 [Source:NCBI gene;Acc:569357]	ZDB-GENE-030131-8865	HSP90 CO CHAPERONE CDC37 HSP90 CHAPERONE KINASE TARGETING SUBUNIT		+	CDC37L1	cell division cycle 37 like 1
ak3	0.142342	0.102682	0.121781	0.180999	adenylate kinase 3 [Source:ZFIN;Acc:ZDB-GENE-040426-2142]	ZDB-GENE-040426-2142	GTP:AMP PHOSPHOTRANSFERASE AK3 MITOCHONDRIAL EC_2.7.4.10 ADENYLATE KINASE 3 AK 3 ADENYLATE KINASE 3 ALPHA 1		+	AK3	adenylate kinase 3
ugcg	0.0239903	0.0264985	0.0162374	0.0150832	UDP-glucose ceramide glucosyltransferase [Source:ZFIN;Acc:ZDB-GENE-030131-9885]	ZDB-GENE-030131-9885	CERAMIDE GLUCOSYLTRANSFERASE EC_2.4.1.80 GLCT 1 GLUCOSYLCERAMIDE SYNTHASE GCS UDP GLUCOSE CERAMIDE GLUCOSYLTRANSFERASE UDP GLUCOSE:N ACYLSPHINGOSINE D GLUCOSYLTRANSFERASE		+	UGCG	UDP-glucose ceramide glucosyltransferase
hsdl2	0.0223909	0.031467	0.0365342	0.0301664	hydroxysteroid dehydrogenase like 2 [Source:NCBI gene;Acc:322347]	ZDB-GENE-030131-1066	HYDROXYSTEROID DEHYDROGENASE 2 EC 1		+	HSDL2	hydroxysteroid dehydrogenase like 2
inip	0.0191922	0.0264985	0.0162374	0.0553051	ints3 and nabp interacting protein [Source:NCBI gene;Acc:393188]	ZDB-GENE-040426-961	SOSS COMPLEX SUBUNIT C SENSOR OF SINGLE STRAND DNA COMPLEX SUBUNIT C SENSOR OF SSDNA SUBUNIT C SOSS C SINGLE STRANDED DNA BINDING INTERACTING 1 SSB INTERACTING 1		+	INIP	INTS3 and NABP interacting protein
lin54	0.0031987	0.0115931	0.00405936	0	lin-54 DREAM MuvB core complex component [Source:NCBI gene;Acc:560688]	ZDB-GENE-060929-440			+	LIN54	lin-54 DREAM MuvB core complex component
cops4	0.0479806	0.0529971	0.044653	0.0502774	COP9 constitutive photomorphogenic homolog subunit 4 (Arabidopsis) [Source:NCBI gene;Acc:325592]	ZDB-GENE-030131-4317	COP9 SIGNALOSOME COMPLEX SUBUNIT 4 SIGNALOSOME SUBUNIT 4		-
plac8.1	0.00159935	0	0	0	placenta associated 8, tandem duplicate 1 [Source:ZFIN;Acc:ZDB-GENE-050809-124]	ZDB-GENE-050809-124	PLACENTA SPECIFIC GENE 8		+	PLAC8	placenta associated 8
srek1ip1	0.0399838	0.0231862	0.0284155	0.0603329	SREK1-interacting protein 1 [Source:NCBI gene;Acc:553315]	ZDB-GENE-051030-24	SREK1IP1 SFRS12 INTERACTING 1 SREK1 INTERACTING 1		+	SREK1IP1	SREK1 interacting protein 1
cwc27	0.0335864	0.0364355	0.0608904	0.0402219	CWC27 spliceosome associated cyclophilin [Source:NCBI gene;Acc:394078]	ZDB-GENE-040426-1118	SPLICEOSOME ASSOCIATED CWC27 HOMOLOG PROBABLE INACTIVE PEPTIDYL PROLYL CIS TRANS ISOMERASE CWC27 HOMOLOG PPIASE CWC27	Retinitis pigmentosa with or without skeletal anomalies	+	CWC27	CWC27 spliceosome associated cyclophilin
ppwd1	0.0031987	0.00165616	0.00811872	0	peptidylprolyl isomerase domain and WD repeat containing 1 [Source:ZFIN;Acc:ZDB-GENE-070615-16]	ZDB-GENE-070615-16	PEPTIDYLPROLYL ISOMERASE DOMAIN AND WD REPEAT CONTAINING 1 EC_5.2.1.8		+	PPWD1	peptidylprolyl isomerase domain and WD repeat containing 1
trim23	0.00479806	0.00165616	0	0	tripartite motif containing 23 [Source:ZFIN;Acc:ZDB-GENE-060929-804]	ZDB-GENE-060929-804	E3 UBIQUITIN LIGASE TRIM23 EC_2.3.2.27 ADP RIBOSYLATION FACTOR DOMAIN CONTAINING 1 GTP BINDING ARD 1 RING TYPE E3 UBIQUITIN TRANSFERASE TRIM23 TRIPARTITE MOTIF CONTAINING 23		+	TRIM23	tripartite motif containing 23
lpar1	0.145541	0.147398	0.174553	0.095527	lysophosphatidic acid receptor 1 [Source:ZFIN;Acc:ZDB-GENE-030616-499]	ZDB-GENE-030616-499	MELANOCYTE STIMULATING HORMONE RECEPTOR MSH R MELANOCORTIN RECEPTOR 1 MC1 R		+	LPAR1	lysophosphatidic acid receptor 1
si:busm1-79m10.4	0.00159935	0.00165616	0	0	transmembrane protein 267 [Source:NCBI gene;Acc:368645]	ZDB-GENE-030616-546	TRANSMEMBRANE 267		-
galt	0.00479806	0.00331232	0	0	galactose-1-phosphate uridylyltransferase [Source:ZFIN;Acc:ZDB-GENE-070112-172]	ZDB-GENE-070112-172		Galactosemia	+	GALT	galactose-1-phosphate uridylyltransferase
sigmar1	0.0175929	0.00662464	0.00811872	0.0251387	sigma non-opioid intracellular receptor 1 [Source:NCBI gene;Acc:393952]	ZDB-GENE-040426-1006	SIGMA NON OPIOID INTRACELLULAR RECEPTOR 1 SIGMA 1 TYPE OPIOID RECEPTOR SIGMA1 RECEPTOR SIGMA1R	?Amyotrophic lateral sclerosis 16, juvenile,?Spinal muscular atrophy, distal, autosomal recessive, 2	+	SIGMAR1	sigma non-opioid intracellular receptor 1
hdhd2	0.00639741	0.00993695	0.00405936	0.0100555	haloacid dehalogenase-like hydrolase domain containing 2 [Source:NCBI gene;Acc:541346]	ZDB-GENE-050320-37	HALOACID DEHALOGENASE HYDROLASE DOMAIN CONTAINING 2		+	HDHD2	haloacid dehalogenase like hydrolase domain containing 2
ier3ip1	0.115153	0.115931	0.0811872	0.0703883	immediate early response 3 interacting protein 1 [Source:NCBI gene;Acc:554110]	ZDB-GENE-050506-106	IMMEDIATE EARLY RESPONSE 3 INTERACTING 1	Microcephaly, epilepsy, and diabetes syndrome	+	IER3IP1	immediate early response 3 interacting protein 1
smad2	0.0719709	0.0579656	0.0730685	0.095527	SMAD family member 2 [Source:NCBI gene;Acc:30639]	ZDB-GENE-990603-7	MOTHERS AGAINST DECAPENTAPLEGIC HOMOLOG 3 MAD HOMOLOG 3 MAD3 MOTHERS AGAINST DPP HOMOLOG 3 SMAD FAMILY MEMBER 3 SMAD 3 SMAD3		+	SMAD2	SMAD family member 2
spp1	0.0175929	0.00496848	0.00405936	0.00502774	secreted phosphoprotein 1 [Source:ZFIN;Acc:ZDB-GENE-050706-97]	ZDB-GENE-050706-97	AMBIGUOUS		+	SPP1	secreted phosphoprotein 1
vldlr	0.00159935	0.00165616	0	0	very low density lipoprotein receptor [Source:ZFIN;Acc:ZDB-GENE-040426-803]	ZDB-GENE-040426-803	VERY LOW DENSITY LIPOPROTEIN RECEPTOR PRECURSOR VLDL RECEPTOR VLDL R	Cerebellar hypoplasia and mental retardation with or without quadrupedal locomotion 1	+	VLDLR	very low density lipoprotein receptor
trappc13	0.031987	0.0264985	0.0324749	0.0502774	trafficking protein particle complex 13 [Source:NCBI gene;Acc:321203]	ZDB-GENE-030131-9775	TRAFFICKING PARTICLE COMPLEX SUBUNIT 13		+	TRAPPC13	trafficking protein particle complex 13
erbb2ip	0.161535	0.10765	0.12584	0.186026	erbb2 interacting protein [Source:ZFIN;Acc:ZDB-GENE-061103-403]	ZDB-GENE-061103-403	ERBIN DENSIN 180 ERBB2 INTERACTING PROTEIN LAP2		-
zfand5b	0.0943618	0.0662464	0.0608904	0.0754161	zinc finger, AN1-type domain 5b [Source:ZFIN;Acc:ZDB-GENE-040426-875]	ZDB-GENE-040426-875			+	ZFAND5	zinc finger AN1-type containing 5
smc5	0.0415832	0.0480286	0.0365342	0.0703883	structural maintenance of chromosomes 5 [Source:ZFIN;Acc:ZDB-GENE-061013-288]	ZDB-GENE-061013-288			+	SMC5	structural maintenance of chromosomes 5
pip5k1ba	0.185525	0.1209	0.194849	0.206137	phosphatidylinositol-4-phosphate 5-kinase, type I, beta a [Source:ZFIN;Acc:ZDB-GENE-041010-81]	ZDB-GENE-041010-81	PHOSPHATIDYLINOSITOL 4 PHOSPHATE 5 KINASE TYPE 1 BETA PI BETA PTDINS 4 P 5 KINASE 1 BETA EC_2.7.1.68 PHOSPHATIDYLINOSITOL 4 PHOSPHATE 5 KINASE TYPE I ALPHA PIP5KIALPHA PHOSPHATIDYLINOSITOL 4 PHOSPHATE 5 KINASE TYPE I BETA PIP5KIBETA		+	PIP5K1B	phosphatidylinositol-4-phosphate 5-kinase type 1 beta
aldh7a1	0.0431825	0.0331232	0.0690091	0.0452496	aldehyde dehydrogenase 7 family, member A1 [Source:ZFIN;Acc:ZDB-GENE-030131-6129]	ZDB-GENE-030131-6129	ALPHA AMINOADIPIC SEMIALDEHYDE DEHYDROGENASE PRECURSOR ALPHA AASA DEHYDROGENASE EC_1.2.1.31 ALDEHYDE DEHYDROGENASE FAMILY 7 MEMBER A1 EC_1.2.1.- 3 ANTIQUITIN 1 BETAINE ALDEHYDE DEHYDROGENASE EC_1.2.-.- 1 8 DELTA1 PIPERIDEINE 6 CARBOXYLATE DEHYDROGENASE P6C DEHYDROGENASE	Epilepsy, pyridoxine-dependent	+	ALDH7A1	aldehyde dehydrogenase 7 family member A1
phax	0.0447819	0.0281547	0.056831	0.0351942	phosphorylated adaptor for RNA export [Source:ZFIN;Acc:ZDB-GENE-040822-42]	ZDB-GENE-040822-42	PHOSPHORYLATED ADAPTER RNA EXPORT RNA U SMALL NUCLEAR RNA EXPORT ADAPTER		+	PHAX	phosphorylated adaptor for RNA export
lmnb1	0.0127948	0.0115931	0.0121781	0.0100555	lamin B1 [Source:ZFIN;Acc:ZDB-GENE-020424-2]	ZDB-GENE-020424-2	LAMIN PRECURSOR	Leukodystrophy, adult-onset, autosomal dominant	+	LMNB1	lamin B1
prrc1	0.0111955	0.0132493	0.0202968	0.0402219	proline-rich coiled-coil 1 [Source:NCBI gene;Acc:474330]	ZDB-GENE-041024-9	PRRC1 PROLINE RICH AND COILED COIL CONTAINING 1		+	PRRC1	proline rich coiled-coil 1
slc12a2	0.00959611	0.0115931	0.00405936	0	solute carrier family 12 member 2 [Source:ZFIN;Acc:ZDB-GENE-040625-53]	ZDB-GENE-040625-53	SOLUTE CARRIER FAMILY 12 MEMBER 2 BASOLATERAL NA K CL SYMPORTER BUMETANIDE SENSITIVE SODIUM POTASSIUM CHLORIDE COTRANSPORTER 2		+	SLC12A2	solute carrier family 12 member 2
slc27a6	0	0.00496848	0	0	solute carrier family 27 member 6 [Source:ZFIN;Acc:ZDB-GENE-060825-27]	ZDB-GENE-060825-27	LONG CHAIN FATTY ACID TRANSPORT 6 FATP 6 FATTY ACID TRANSPORT 6 FATTY ACID COENZYME A LIGASE VERY LONG CHAIN 2 SOLUTE CARRIER FAMILY 27 MEMBER 6 VERY LONG CHAIN ACYL COA SYNTHETASE HOMOLOG 1 VLCSH1 HVLCS H1		+	SLC27A6	solute carrier family 27 member 6
isoc1	0.0207916	0.0165616	0.00811872	0.0502774	isochorismatase domain containing 1 [Source:NCBI gene;Acc:559897]	ZDB-GENE-061020-1	ISOCHORISMATASE DOMAIN CONTAINING		+	ISOC1	isochorismatase domain containing 1
chsy3	0.00479806	0.00828079	0.00405936	0.00502774	chondroitin sulfate synthase 3 [Source:ZFIN;Acc:ZDB-GENE-030616-4]	ZDB-GENE-030616-4	CHONDROITIN SULFATE SYNTHASE EC_2.4.1.- 226 GLUCURONOSYL N ACETYLGALACTOSAMINYL PROTEOGLYCAN 4 BETA N ACETYLGALACTOSAMINYLTRANSFERASE N ACETYLGALACTOSAMINYL PROTEOGLYCAN 3 BETA GLUCURONOSYLTRANSFERASE		+	CHSY3	chondroitin sulfate synthase 3
stoml2	0.00959611	0.00662464	0.00811872	0.00502774	stomatin (EPB72)-like 2 [Source:ZFIN;Acc:ZDB-GENE-040426-1139]	ZDB-GENE-040426-1139	STOMATIN		+	STOML2	stomatin like 2
ywhah	0.0111955	0.00331232	0.0121781	0.0100555	tyrosine 3-monooxygenase/tryptophan 5-monooxygenase activation protein, eta polypeptide [Source:ZFIN;Acc:ZDB-GENE-040426-2191]	ZDB-GENE-040426-2191	UNKNOWN		+	YWHAH	tyrosine 3-monooxygenase/tryptophan 5-monooxygenase activation protein eta
sppl3	0	0.00165616	0	0.0150832	signal peptide peptidase 3 [Source:ZFIN;Acc:ZDB-GENE-050913-71]	ZDB-GENE-050913-71	SIGNAL PEPTIDE PEPTIDASE 3 SPP 3 EC_3.4.23.- INTRAMEMBRANE PROTEASE 2 IMP 2 PRESENILIN 4		+	SPPL3	signal peptide peptidase like 3
nt5c2l1	0.00799676	0.00165616	0.044653	0	5'-nucleotidase, cytosolic II, like 1 [Source:ZFIN;Acc:ZDB-GENE-031006-8]	ZDB-GENE-031006-8			-
slc2a11l	0.00159935	0.00496848	0	0	solute carrier family 2 member 11, like [Source:ZFIN;Acc:ZDB-GENE-061215-118]	ZDB-GENE-061215-118	SOLUTE CARRIER FAMILY FACILITATED GLUCOSE TRANSPORTER MEMBER		-
drg1	0.0127948	0.00331232	0.00405936	0.0100555	developmentally regulated GTP binding protein 1 [Source:ZFIN;Acc:ZDB-GENE-030131-8767]	ZDB-GENE-030131-8767	DEVELOPMENTALLY REGULATED GTP BINDING DRG TRANSLATION FACTOR GTPASE TRAFAC GTPASE EC_3.6.5.-		+	DRG1	developmentally regulated GTP binding protein 1
slc20a1b	0.0223909	0.00496848	0.0121781	0.0502774	solute carrier family 20 member 1b [Source:NCBI gene;Acc:321541]	ZDB-GENE-030131-260			+	SLC20A1	solute carrier family 20 member 1
prkab1a	0.0783683	0.072871	0.0608904	0.0703883	protein kinase, AMP-activated, beta 1 non-catalytic subunit, a [Source:ZFIN;Acc:ZDB-GENE-040718-377]	ZDB-GENE-040718-377	5' AMP ACTIVATED KINASE SUBUNIT BETA 1 AMPK SUBUNIT BETA 1 AMPKB		+	PRKAB1	protein kinase AMP-activated non-catalytic subunit beta 1
ppp2r2ab	0.027189	0.0115931	0.0324749	0.0402219	protein phosphatase 2, regulatory subunit B, alpha b [Source:ZFIN;Acc:ZDB-GENE-030131-5474]	ZDB-GENE-030131-5474	SERINE/THREONINE PHOSPHATASE 2A 55 KDA REGULATORY SUBUNIT B PP2A SUBUNIT B B55 PP2A SUBUNIT B PR55 PP2A SUBUNIT B R2 PP2A SUBUNIT B		+	PPP2R2A	protein phosphatase 2 regulatory subunit Balpha
bnip3lb	0.0479806	0.0463724	0.0811872	0.0854715	BCL2 interacting protein 3 like b [Source:ZFIN;Acc:ZDB-GENE-040325-1]	ZDB-GENE-040325-1	BCL2/ADENOVIRUS E1B 19 KDA INTERACTING 3		+	BNIP3L	BCL2 interacting protein 3 like
tmem230a	0.0239903	0.0298109	0.0202968	0.0301664	transmembrane protein 230a [Source:ZFIN;Acc:ZDB-GENE-040822-20]	ZDB-GENE-040822-20	TRANSMEMBRANE 230		+	TMEM230	transmembrane protein 230
xpo7	0.0175929	0.0198739	0.00811872	0.0100555	exportin 7 [Source:ZFIN;Acc:ZDB-GENE-060628-2]	ZDB-GENE-060628-2	EXPORTIN		+	XPO7	exportin 7
pbdc1	0.0927624	0.0712148	0.150196	0.130721	polysaccharide biosynthesis domain containing 1 [Source:ZFIN;Acc:ZDB-GENE-040718-459]	ZDB-GENE-040718-459	PBDC1 POLYSACCHARIDE BIOSYNTHESIS DOMAIN CONTAINING 1		+	PBDC1	polysaccharide biosynthesis domain containing 1
dmtn	0.0031987	0.00331232	0.0162374	0	dematin actin binding protein [Source:ZFIN;Acc:ZDB-GENE-030131-9438]	ZDB-GENE-030131-9438	ACTIN BINDING LIM ABLIM ACTIN BINDING LIM FAMILY MEMBER		+	DMTN	dematin actin binding protein
ppp3ccb	0.238304	0.197083	0.178612	0.231276	protein phosphatase 3, catalytic subunit, gamma isozyme, b [Source:ZFIN;Acc:ZDB-GENE-070112-1102]	ZDB-GENE-070112-1102			+	PPP3CC	protein phosphatase 3 catalytic subunit gamma
golga7	0.263893	0.158991	0.215146	0.351942	golgin A7 [Source:ZFIN;Acc:ZDB-GENE-040625-142]	ZDB-GENE-040625-142			+	GOLGA7	golgin A7
ppapdc1b	0.0463812	0.0248424	0.0284155	0.0402219	phospholipid phosphatase 5 [Source:ZFIN;Acc:ZDB-GENE-040704-54]	ZDB-GENE-040704-54	PHOSPHOLIPID PHOSPHATASE 5 EC_3.1.3.4 PHOSPHATIDIC ACID PHOSPHATASE TYPE 2 DOMAIN CONTAINING 1B		-
sprn2	0	0	0	0.0100555	shadow of prion protein 2 [Source:ZFIN;Acc:ZDB-GENE-041221-1]	ZDB-GENE-041221-1			-
rassf2b	0.0527786	0.0529971	0.0324749	0.120666	Ras association domain family member 2b [Source:ZFIN;Acc:ZDB-GENE-041221-6]	ZDB-GENE-041221-6	RAS ASSOCIATION DOMAIN CONTAINING 2		+	RASSF2	Ras association domain family member 2
etf1b	0.0367851	0.0380917	0.0162374	0.0653606	eukaryotic translation termination factor 1b [Source:ZFIN;Acc:ZDB-GENE-021029-1]	ZDB-GENE-021029-1			+	ETF1	eukaryotic translation termination factor 1
fbxw11b	0.0991599	0.0529971	0.0893059	0.0904993	F-box and WD repeat domain containing 11b [Source:ZFIN;Acc:ZDB-GENE-040426-2903]	ZDB-GENE-040426-2903	F BOX/WD REPEAT CONTAINING 11 F BOX AND WD REPEATS BETA TRCP2 F BOX/WD REPEAT CONTAINING 1B HOMOLOGOUS TO SLIMB HOS		+	FBXW11	F-box and WD repeat domain containing 11
pcdh1g9	0	0.00165616	0	0	protocadherin 1 gamma 11 [Source:NCBI gene;Acc:553999]		UNKNOWN		-
pcdh1gb9	0.00159935	0	0	0	protocadherin 1 gamma b 9 [Source:ZFIN;Acc:ZDB-GENE-041118-18]	ZDB-GENE-041118-18	UNKNOWN		-
pcdh1g18	0.00159935	0.00165616	0	0	protocadherin 1 gamma 11 [Source:NCBI gene;Acc:553999]		UNKNOWN		-
npm1a	0.0191922	0.0165616	0.0324749	0.020111	nucleophosmin 1a [Source:ZFIN;Acc:ZDB-GENE-021028-1]	ZDB-GENE-021028-1	NUCLEOPHOSMIN	Leukemia, acute myeloid, somatic	+	NPM1	nucleophosmin 1
kdm6bb	0.257496	0.453788	0.280096	0.175971	lysine (K)-specific demethylase 6B, b [Source:ZFIN;Acc:ZDB-GENE-040724-166]	ZDB-GENE-040724-166	LYSINE SPECIFIC DEMETHYLASE 6B EC_1.14.11.- JMJC DOMAIN CONTAINING 3 JUMONJI DOMAIN CONTAINING 3	Neurodevelopmental disorder with coarse facies and mild distal skeletal abnormalities	+	KDM6B	lysine demethylase 6B
per1a	0.00159935	0	0	0	period circadian clock 1a [Source:ZFIN;Acc:ZDB-GENE-011220-1]	ZDB-GENE-011220-1	PERIOD CIRCADIAN HOMOLOG 1 CIRCADIAN CLOCK PERIOD 1		+	PER1	period circadian regulator 1
vamp2	0.0959611	0.0430601	0.056831	0.115638	vesicle-associated membrane protein 2 [Source:ZFIN;Acc:ZDB-GENE-030131-8225]	ZDB-GENE-030131-8225	SYNAPTOBREVIN	Neurodevelopmental disorder with hypotonia and autistic features with or without hyperkinetic movements	+	VAMP2	vesicle associated membrane protein 2
ap4m1	0.00799676	0.00165616	0.00811872	0	adaptor related protein complex 4 subunit mu 1 [Source:ZFIN;Acc:ZDB-GENE-040718-421]	ZDB-GENE-040718-421	AP 4 COMPLEX SUBUNIT MU 1 AP 4 ADAPTOR COMPLEX MU SUBUNIT ADAPTOR RELATED COMPLEX 4 SUBUNIT MU 1 MU SUBUNIT OF AP 4 MU ADAPTIN RELATED 2 MU ARP2 MU4 ADAPTIN MU4	Spastic paraplegia 50, autosomal recessive	+	AP4M1	adaptor related protein complex 4 subunit mu 1
arrb2a	0.0111955	0.0215301	0.0162374	0.020111	arrestin, beta 2a [Source:ZFIN;Acc:ZDB-GENE-030131-29]	ZDB-GENE-030131-29			+	ARRB2	arrestin beta 2
med11	0.0399838	0.0397478	0.0365342	0.0351942	mediator complex subunit 11 [Source:NCBI gene;Acc:100148504]	ZDB-GENE-091207-2	MEDIATOR OF RNA POLYMERASE II TRANSCRIPTION SUBUNIT 11 MEDIATOR COMPLEX SUBUNIT 11		+	MED11	mediator complex subunit 11
rnasekb	0.0975605	0.104338	0.105543	0.191054	ribonuclease, RNase K b [Source:NCBI gene;Acc:336290]	ZDB-GENE-060825-160	RIBONUCLEASE KAPPA RNASE K RNASE KAPPA EC_3.1.-.-		+	RNASEK	ribonuclease K
zgc:103508	0.0031987	0.00331232	0	0	zgc:103508 [Source:ZFIN;Acc:ZDB-GENE-041212-28]	ZDB-GENE-041212-28			+	C17orf49	chromosome 17 open reading frame 49
nle1	0.00159935	0	0	0	notchless homolog 1 (Drosophila) [Source:ZFIN;Acc:ZDB-GENE-050522-321]	ZDB-GENE-050522-321	NOTCHLESS HOMOLOG 1		-
slc43a2b	0	0	0	0.00502774	solute carrier family 43 member 2b [Source:ZFIN;Acc:ZDB-GENE-041212-6]	ZDB-GENE-041212-6	LARGE NEUTRAL AMINO ACIDS TRANSPORTER SMALL SUBUNIT 4 L TYPE AMINO ACID TRANSPORTER 4 SOLUTE CARRIER FAMILY 43 MEMBER 2		+	SLC43A2	solute carrier family 43 member 2
zgc:158234	0.0479806	0.0761833	0.044653	0.0653606	PAX3 and PAX7 binding protein 1 [Source:ZFIN;Acc:ZDB-GENE-070112-2352]	ZDB-GENE-070112-2352			-
vps36	0.127948	0.101026	0.12584	0.251387	vacuolar protein sorting 36 homolog [Source:NCBI gene;Acc:335810]	ZDB-GENE-030131-7753	VACUOLAR SORTING ASSOCIATED 36 ESCRT II COMPLEX SUBUNIT VPS36		+	VPS36	vacuolar protein sorting 36 homolog
tpte	1.19472	1.3299	1.2584	1.2318	transmembrane phosphatase with tensin homology [Source:ZFIN;Acc:ZDB-GENE-030131-5503]	ZDB-GENE-030131-5503			+	TPTE	transmembrane phosphatase with tensin homology
ilk	0.657334	0.670744	0.552073	0.392164	integrin-linked kinase [Source:ZFIN;Acc:ZDB-GENE-040426-1435]	ZDB-GENE-040426-1435	INTEGRIN LINKED KINASE		+	ILK	integrin linked kinase
timm10b	0.00159935	0.00496848	0.0121781	0.0150832	translocase of inner mitochondrial membrane 10 homolog B (yeast) [Source:NCBI gene;Acc:550527]	ZDB-GENE-050417-370	MITOCHONDRIAL IMPORT INNER MEMBRANE TRANSLOCASE SUBUNIT TIM10 B MITOCHONDRIAL IMPORT INNER MEMBRANE TRANSLOCASE SUBUNIT TIM9 B TIMM10B TIM10B		+	TIMM10B	translocase of inner mitochondrial membrane 10B
chordc1b	0.0799676	0.0612779	0.0365342	0.0251387	cysteine and histidine-rich domain (CHORD) containing 1b [Source:NCBI gene;Acc:393310]	ZDB-GENE-040426-1288	CYSTEINE AND HISTIDINE RICH DOMAIN CONTAINING 1 CHORD DOMAIN CONTAINING 1 MORGANA		+	CHORDC1	cysteine and histidine rich domain containing 1
tmem135	0.0159935	0.0132493	0.0121781	0.0100555	transmembrane protein 135 [Source:ZFIN;Acc:ZDB-GENE-070424-70]	ZDB-GENE-070424-70	TRANSMEMBRANE 135 PEROXISOMAL MEMBRANE 52 PMP52		-
cct8	0.0479806	0.0695587	0.0487123	0.0301664	chaperonin containing TCP1, subunit 8 (theta) [Source:ZFIN;Acc:ZDB-GENE-040426-876]	ZDB-GENE-040426-876	T COMPLEX 1 SUBUNIT THETA TCP 1 THETA CCT THETA		+	CCT8	chaperonin containing TCP1 subunit 8
bach1b	0.031987	0.0298109	0.0243562	0.0251387	BTB and CNC homology 1, basic leucine zipper transcription factor 1 b [Source:ZFIN;Acc:ZDB-GENE-050522-220]	ZDB-GENE-050522-220	TRANSCRIPTION REGULATOR BACH1 BTB AND CNC HOMOLOG 1		+	BACH1	BTB domain and CNC homolog 1
sod1	0.29588	0.31467	0.409995	0.296637	superoxide dismutase 1, soluble [Source:NCBI gene;Acc:30553]	ZDB-GENE-990415-258		Spastic tetraplegia and axial hypotonia, progressive,Amyotrophic lateral sclerosis 1	+	SOD1	superoxide dismutase 1
ufm1	0.115153	0.0645902	0.0771279	0.130721	ubiquitin-fold modifier 1 [Source:NCBI gene;Acc:322756]	ZDB-GENE-040426-2930	UBIQUITIN FOLD MODIFIER 1 PRECURSOR	Leukodystrophy, hypomyelinating, 14	+	UFM1	ubiquitin fold modifier 1
frem2a	0	0	0.00405936	0	FRAS1 related extracellular matrix 2a [Source:ZFIN;Acc:ZDB-GENE-081119-3]	ZDB-GENE-081119-3	FRAS1 RELATED EXTRACELLULAR MATRIX 2 PRECURSOR ECM3 HOMOLOG	Cryptophthalmos, unilateral or bilateral, isolated,Fraser syndrome 2	+	FREM2	FRAS1 related extracellular matrix 2
trim47	0.00639741	0.0132493	0.00811872	0.0301664	tripartite motif containing 47 [Source:ZFIN;Acc:ZDB-GENE-040426-1000]	ZDB-GENE-040426-1000	TRIPARTITE MOTIF CONTAINING 47		-
trim3b	0.0415832	0.041404	0.0284155	0.0301664	tripartite motif containing 3b [Source:ZFIN;Acc:ZDB-GENE-070112-1132]	ZDB-GENE-070112-1132			+	TRIM3	tripartite motif containing 3
arfip2b	0.0031987	0.00331232	0	0	ADP-ribosylation factor interacting protein 2b [Source:ZFIN;Acc:ZDB-GENE-050417-131]	ZDB-GENE-050417-131	PRKCA BINDING PROTEIN INTERACTING WITH C KINASE 1 KINASE C ALPHA BINDING		+	ARFIP2	ADP ribosylation factor interacting protein 2
synj1	0.00959611	0.00331232	0.00405936	0	synaptojanin 1 [Source:ZFIN;Acc:ZDB-GENE-030131-9180]	ZDB-GENE-030131-9180		Epileptic encephalopathy, early infantile, 53,Parkinson disease 20, early-onset	+	SYNJ1	synaptojanin 1
slc9a6b	0.00159935	0.00496848	0.00405936	0	solute carrier family 9 member 6b [Source:ZFIN;Acc:ZDB-GENE-080226-2]	ZDB-GENE-080226-2	SODIUM/HYDROGEN EXCHANGER 7 NA + /H + EXCHANGER 7 NHE 7 SOLUTE CARRIER FAMILY 9 MEMBER 7	Mental retardation, X-linked syndromic, Christianson type	+	SLC9A6	solute carrier family 9 member A6
fhl1b	0.174329	0.238487	0.202968	0.115638	four and a half LIM domains 1b [Source:ZFIN;Acc:ZDB-GENE-031219-1]	ZDB-GENE-031219-1	FOUR AND A HALF LIM DOMAINS 1 FHL 1 SKELETAL MUSCLE LIM 1 SLIM SLIM 1	?Uruguay faciocardiomusculoskeletal syndrome,Reducing body myopathy, X-linked 1a, severe, infantile or early childhood onset,Reducing body myopathy, X-linked 1b, with late childhood or adult onset,Scapuloperoneal myopathy, X-linked dominant,Emery-Dreifuss muscular dystrophy 6, X-linked,Myopathy, X-linked, with postural muscle atrophy	+	FHL1	four and a half LIM domains 1
htatsf1	0.0735702	0.0944011	0.0487123	0.0854715	HIV-1 Tat specific factor 1 [Source:ZFIN;Acc:ZDB-GENE-040426-1578]	ZDB-GENE-040426-1578	HIV TAT SPECIFIC FACTOR 1		+	HTATSF1	HIV-1 Tat specific factor 1
sssca1	0.00959611	0.00662464	0.0162374	0.00502774	zinc ribbon domain containing 2 [Source:ZFIN;Acc:ZDB-GENE-041010-102]	ZDB-GENE-041010-102	ZNRD2 AUTOANTIGEN P27 SJOEGREN SYNDROME/SCLERODERMA AUTOANTIGEN 1 ZINC RIBBON DOMAIN CONTAINING 2		-
rab1bb	0.00159935	0	0	0	RAB1B, member RAS oncogene family b [Source:ZFIN;Acc:ZDB-GENE-040625-133]	ZDB-GENE-040625-133	RAS RELATED RAB		+	RAB1B	RAB1B, member RAS oncogene family
vps51	0.00959611	0.00828079	0.0121781	0.020111	VPS51 subunit of GARP complex [Source:NCBI gene;Acc:559339]	ZDB-GENE-030131-6008	VACUOLAR SORTING ASSOCIATED 51 HOMOLOG FAT FREE HOMOLOG	Pontocerebellar hypoplasia, type 13	+	VPS51	VPS51 subunit of GARP complex
tm7sf2	0.0143942	0.0132493	0.00811872	0.0100555	transmembrane 7 superfamily member 2 [Source:ZFIN;Acc:ZDB-GENE-041212-19]	ZDB-GENE-041212-19			+	TM7SF2	transmembrane 7 superfamily member 2
znhit2	0.00159935	0.00331232	0.0202968	0.0100555	zinc finger, HIT-type containing 2 [Source:ZFIN;Acc:ZDB-GENE-061103-46]	ZDB-GENE-061103-46	ZINC FINGER HIT DOMAIN CONTAINING 2		+	ZNHIT2	zinc finger HIT-type containing 2
faub	0.0447819	0.0397478	0.044653	0.0854715	FAU ubiquitin like and ribosomal protein S30 fusion b [Source:ZFIN;Acc:ZDB-GENE-050417-416]	ZDB-GENE-050417-416	40S RIBOSOMAL S30		+	FAU	FAU ubiquitin like and ribosomal protein S30 fusion
uqcc3	0.0351858	0.0298109	0.044653	0.0553051	ubiquinol-cytochrome c reductase complex assembly factor 3 [Source:NCBI gene;Acc:558925]	ZDB-GENE-030131-8451		?Mitochondrial complex III deficiency, nuclear type 9	+	UQCC3	ubiquinol-cytochrome c reductase complex assembly factor 3
wdr74	0.00159935	0.00331232	0.0121781	0.00502774	WD repeat domain 74 [Source:ZFIN;Acc:ZDB-GENE-060929-1138]	ZDB-GENE-060929-1138	RIBOSOME BIOGENESIS NSA1		+	WDR74	WD repeat domain 74
ehd1b	0.0191922	0.0149054	0	0.0402219	EH-domain containing 1b [Source:ZFIN;Acc:ZDB-GENE-030131-2069]	ZDB-GENE-030131-2069	EH DOMAIN CONTAINING 1		+	EHD1	EH domain containing 1
ints2	0.0175929	0.0165616	0.00811872	0.0100555	integrator complex subunit 2 [Source:ZFIN;Acc:ZDB-GENE-050522-148]	ZDB-GENE-050522-148			+	INTS2	integrator complex subunit 2
med13a	0.0175929	0.0182177	0.0202968	0.00502774	mediator complex subunit 13a [Source:ZFIN;Acc:ZDB-GENE-070627-13]	ZDB-GENE-070627-13	MEDIATOR OF RNA POLYMERASE II TRANSCRIPTION SUBUNIT 13 THYROID HORMONE RECEPTOR ASSOCIATED COMPLEX 240 KDA COMPONENT	Intellectual developmental disorder 61	+	MED13	mediator complex subunit 13
rnft1	0.0127948	0.00662464	0.0162374	0.0251387	ring finger protein, transmembrane 1 [Source:NCBI gene;Acc:406509]	ZDB-GENE-040426-2324	E3 UBIQUITIN LIGASE RNFT1 EC_2.3.2.27 RING FINGER AND TRANSMEMBRANE DOMAIN CONTAINING 1		+	RNFT1	ring finger protein, transmembrane 1
ptrh2	0.0191922	0.0182177	0.0162374	0.0452496	peptidyl-tRNA hydrolase 2 [Source:ZFIN;Acc:ZDB-GENE-050522-163]	ZDB-GENE-050522-163	PEPTIDYL TRNA HYDROLASE 2 PTH 2 EC_3.1.1.29	Infantile-onset multisystem neurologic, endocrine, and pancreatic disease	+	PTRH2	peptidyl-tRNA hydrolase 2
cltca	0.0447819	0.0331232	0.056831	0.0301664	clathrin, heavy chain a (Hc) [Source:ZFIN;Acc:ZDB-GENE-030131-2299]	ZDB-GENE-030131-2299	CLATHRIN HEAVY CHAIN	Mental retardation, autosomal dominant 56	+	CLTC	clathrin heavy chain
btg3	0.086365	0.0645902	0.0852466	0.135749	B-cell translocation gene 3 [Source:ZFIN;Acc:ZDB-GENE-031113-19]	ZDB-GENE-031113-19	BTG FAMILY MEMBER		-
alcama	0.00159935	0	0	0	activated leukocyte cell adhesion molecule a [Source:NCBI gene;Acc:30194]	ZDB-GENE-990415-30	CD166 ANTIGEN ACTIVATED LEUKOCYTE CELL ADHESION MOLECULE CD166 ANTIGEN		+	ALCAM	activated leukocyte cell adhesion molecule
picalma	0.0223909	0.0165616	0.044653	0.0452496	phosphatidylinositol binding clathrin assembly protein a [Source:ZFIN;Acc:ZDB-GENE-040426-761]	ZDB-GENE-040426-761	CLATHRIN ASSEMBLY	Leukemia, acute myeloid, somatic	+	PICALM	phosphatidylinositol binding clathrin assembly protein
ccdc83	0.00159935	0	0	0	coiled-coil domain containing 83 [Source:ZFIN;Acc:ZDB-GENE-130723-1]	ZDB-GENE-130723-1	COILED COIL DOMAIN CONTAINING 83		+	CCDC83	coiled-coil domain containing 83
tmem126a	0.0143942	0.0264985	0.0121781	0.0251387	transmembrane protein 126A [Source:ZFIN;Acc:ZDB-GENE-040426-1770]	ZDB-GENE-040426-1770	TRANSMEMBRANE	Mitochondrial complex I deficiency, nuclear type 29,Optic atrophy 7,Mitochondrial complex I deficiency, nuclear type 29,Optic atrophy 7	+	TMEM126A	transmembrane protein 126A
vps11	0.0127948	0.00828079	0.0121781	0.020111	VPS11 core subunit of CORVET and HOPS complexes [Source:ZFIN;Acc:ZDB-GENE-050731-5]	ZDB-GENE-050731-5	VACUOLAR SORTING ASSOCIATED	Leukodystrophy, hypomyelinating, 12	+	VPS11	VPS11 core subunit of CORVET and HOPS complexes
hyou1	0.0207916	0.00993695	0.0243562	0.0301664	hypoxia up-regulated 1 [Source:NCBI gene;Acc:327133]	ZDB-GENE-030131-5344	HYPOXIA UP REGULATED 1 PRECURSOR	?Immunodeficiency 59 and hypoglycemia	+	HYOU1	hypoxia up-regulated 1
hist2h2l	0.0207916	0.00165616	0.00811872	0.0402219	histone 2, H2, like [Source:NCBI gene;Acc:386920]	ZDB-GENE-031118-36	HISTONE H2B		-
zgc:101846	0.364652	0.16396	0.263858	0.769244	H2A.X variant histone family member 1 [Source:ZFIN;Acc:ZDB-GENE-041010-42]	ZDB-GENE-041010-42	HISTONE H2A		-
zpr1	0.0127948	0.00993695	0.0162374	0	ZPR1 zinc finger [Source:ZFIN;Acc:ZDB-GENE-040426-2110]	ZDB-GENE-040426-2110	ZINC FINGER ZPR1 ZINC FINGER 259		+	ZPR1	ZPR1 zinc finger
hspa8	0.281486	0.47863	0.267918	0.402219	heat shock protein 8 [Source:NCBI gene;Acc:573376]	ZDB-GENE-990415-92	UNKNOWN		+	HSPA8	heat shock protein family A (Hsp70) member 8
tmem218	0.00959611	0.00496848	0.00405936	0.0100555	transmembrane protein 218 [Source:NCBI gene;Acc:393369]	ZDB-GENE-040426-1232	TRANSMEMBRANE 218		+	TMEM218	transmembrane protein 218
esama	0.0527786	0.0182177	0.0365342	0.0703883	endothelial cell adhesion molecule a [Source:ZFIN;Acc:ZDB-GENE-090629-1]	ZDB-GENE-090629-1	ENDOTHELIAL CELL SELECTIVE ADHESION MOLECULE PRECURSOR		+	ESAM	endothelial cell adhesion molecule
fez1	0	0.00165616	0	0	fasciculation and elongation protein zeta 1 (zygin I) [Source:ZFIN;Acc:ZDB-GENE-040426-2723]	ZDB-GENE-040426-2723	FASCICULATION AND ELONGATION ZETA ZYGIN ZYGIN		+	FEZ1	fasciculation and elongation protein zeta 1
vps26bl	0.0575767	0.0364355	0.0324749	0.0402219	vacuolar protein sorting 26 homolog B, like [Source:NCBI gene;Acc:436688]	ZDB-GENE-040718-112	VACUOLAR SORTING ASSOCIATED 26		-
lhfp	0.054378	0.0264985	0.0405936	0.0452496	LHFPL tetraspan subfamily member 6 [Source:NCBI gene;Acc:494110]	ZDB-GENE-041212-82	LHFPL TETRASPAN SUBFAMILY MEMBER LIPOMA HMGIC FUSION PARTNER		-
prkrira	0.0463812	0.0596217	0.0608904	0.0653606	THAP domain containing 12a [Source:ZFIN;Acc:ZDB-GENE-040426-2045]	ZDB-GENE-040426-2045	52 KDA REPRESSOR OF THE INHIBITOR OF THE KINASE P52RIPK 58 KDA INTERFERON INDUCED KINASE INTERACTING P58IPK INTERACTING THAP DOMAIN CONTAINING 0 THAP DOMAIN CONTAINING 12		-
uvrag	0.0207916	0.0182177	0.00811872	0.0251387	UV radiation resistance associated gene [Source:ZFIN;Acc:ZDB-GENE-040426-924]	ZDB-GENE-040426-924	UV RADIATION RESISTANCE ASSOCIATED		+	UVRAG	UV radiation resistance associated
atg101	0.0527786	0.072871	0.0487123	0.0603329	autophagy related 101 [Source:NCBI gene;Acc:567680]	ZDB-GENE-051030-36	AUTOPHAGY RELATED 101		+	ATG101	autophagy related 101
rad51c	0.0031987	0.00331232	0.0202968	0	RAD51 paralog C [Source:ZFIN;Acc:ZDB-GENE-041010-204]	ZDB-GENE-041010-204	DNA REPAIR RAD51 HOMOLOG 3 RAD51 HOMOLOG C RAD51 2	{Breast-ovarian cancer, familial, susceptibility to, 3},Fanconi anemia, complementation group O	+	RAD51C	RAD51 paralog C
ppm1e	0.00799676	0	0	0.00502774	protein phosphatase, Mg2+/Mn2+ dependent, 1E [Source:ZFIN;Acc:ZDB-GENE-070326-2]	ZDB-GENE-070326-2	PHOSPHATASE 1E EC_3.1.3.16 CA 2+ /CALMODULIN DEPENDENT KINASE PHOSPHATASE N CAMKP N CAMKP NUCLEUS CAMKN PARTNER OF PIX 1 PARTNER OF PIX ALPHA PARTNER OF PIXA		+	PPM1E	protein phosphatase, Mg2+/Mn2+ dependent 1E
rabgef1	0.0223909	0.0264985	0.00811872	0.0100555	RAB guanine nucleotide exchange factor (GEF) 1 [Source:ZFIN;Acc:ZDB-GENE-040426-1486]	ZDB-GENE-040426-1486	RAB5 GDP/GTP EXCHANGE FACTOR RABEX 5		+	RABGEF1	RAB guanine nucleotide exchange factor 1
kctd7	0.0175929	0.00165616	0.00811872	0.00502774	potassium channel tetramerization domain containing 7 [Source:NCBI gene;Acc:735248]	ZDB-GENE-060804-2	BTB/POZ DOMAIN CONTAINING KCTD7	Epilepsy, progressive myoclonic 3, with or without intracellular inclusions	+	KCTD7	potassium channel tetramerization domain containing 7
bcl7ba	0.00959611	0.0215301	0.0202968	0.0603329	BAF chromatin remodeling complex subunit BCL7B a [Source:NCBI gene;Acc:406444]	ZDB-GENE-040426-2193	B CELL CLL/LYMPHOMA 7 FAMILY MEMBER		+	BCL7B	BAF chromatin remodeling complex subunit BCL7B
tbl2	0.0111955	0.00662464	0.0243562	0.0452496	transducin (beta)-like 2 [Source:ZFIN;Acc:ZDB-GENE-030131-9012]	ZDB-GENE-030131-9012	TRANSDUCIN BETA 2		+	TBL2	transducin beta like 2
ska2	0.107157	0.0960572	0.0852466	0.095527	spindle and kinetochore associated complex subunit 2 [Source:NCBI gene;Acc:449942]	ZDB-GENE-041008-202	SPINDLE AND KINETOCHORE ASSOCIATED 2 FAM33A		+	SKA2	spindle and kinetochore associated complex subunit 2
mdh2	0.102359	0.154023	0.138018	0.191054	malate dehydrogenase 2, NAD (mitochondrial) [Source:ZFIN;Acc:ZDB-GENE-040426-2143]	ZDB-GENE-040426-2143	MALATE DEHYDROGENASE MITOCHONDRIAL PRECURSOR EC_1.1.1.37	Epileptic encephalopathy, early infantile, 51	+	MDH2	malate dehydrogenase 2
il2rga	0.0719709	0.0364355	0.044653	0.0553051	interleukin 2 receptor, gamma a [Source:ZFIN;Acc:ZDB-GENE-080402-1]	ZDB-GENE-080402-1	RECEPTOR GAMMA	Combined immunodeficiency, X-linked, moderate,Severe combined immunodeficiency, X-linked	+	IL2RG	interleukin 2 receptor subunit gamma
c10h21orf59	0.00639741	0.00496848	0	0.0150832	cilia and flagella associated protein 298 [Source:NCBI gene;Acc:792532]	ZDB-GENE-040930-8	CILIA AND FLAGELLA ASSOCIATED 298		-
rfc3	0.0159935	0.0149054	0.0365342	0.0251387	replication factor C (activator 1) 3 [Source:ZFIN;Acc:ZDB-GENE-020809-3]	ZDB-GENE-020809-3	REPLICATION FACTOR C SUBUNIT 3 ACTIVATOR 1.38 KDA SUBUNIT A1.38 KDA SUBUNIT ACTIVATOR 1 SUBUNIT 3 REPLICATION FACTOR C 38 KDA SUBUNIT RF C 38 KDA SUBUNIT RFC38		+	RFC3	replication factor C subunit 3
zgc:174193	0	0.00165616	0	0	zgc:174193 [Source:ZFIN;Acc:ZDB-GENE-080215-8]	ZDB-GENE-080215-8	SERINE PROTEASE HTRA2 MITOCHONDRIAL PRECURSOR EC_3.4.21.108 HIGH TEMPERATURE REQUIREMENT A2		-
smad9	0.00159935	0	0	0	SMAD family member 9 [Source:ZFIN;Acc:ZDB-GENE-031014-1]	ZDB-GENE-031014-1		Pulmonary hypertension, primary, 2	+	SMAD9	SMAD family member 9
alg5	0.0623747	0.041404	0.056831	0.0703883	ALG5 dolichyl-phosphate beta-glucosyltransferase [Source:ZFIN;Acc:ZDB-GENE-030131-6586]	ZDB-GENE-030131-6586	DOLICHOL PHOSPHATE MANNOSYLTRANSFERASE EC_2.4.1.83 DOLICHOL PHOSPHATE MANNOSE SYNTHASE DPM SYNTHASE DOLICHYL PHOSPHATE BETA D MANNOSYLTRANSFERASE MANNOSE P DOLICHOL SYNTHASE MPD SYNTHASE		+	ALG5	ALG5 dolichyl-phosphate beta-glucosyltransferase
exosc8	0.00959611	0.0132493	0.0121781	0.00502774	exosome component 8 [Source:ZFIN;Acc:ZDB-GENE-030131-1736]	ZDB-GENE-030131-1736	EXOSOME COMPLEX COMPONENT RIBOSOMAL RNA PROCESSING	Pontocerebellar hypoplasia, type 1C	+	EXOSC8	exosome component 8
zgc:110006	0.00639741	0.0182177	0.0365342	0.0251387	zgc:110006 [Source:NCBI gene;Acc:553573]	ZDB-GENE-050522-119	EURL		+	C21orf91	chromosome 21 open reading frame 91
nsun5	0.00639741	0.00331232	0	0.00502774	NOP2/Sun RNA methyltransferase 5 [Source:ZFIN;Acc:ZDB-GENE-040426-2476]	ZDB-GENE-040426-2476			+	NSUN5	NOP2/Sun RNA methyltransferase 5
tmem120a	0.00959611	0.0132493	0.0243562	0.00502774	transmembrane protein 120A [Source:NCBI gene;Acc:100005623]	ZDB-GENE-070424-21	TRANSMEMBRANE		+	TMEM120A	transmembrane protein 120A
pora	0.0399838	0.0165616	0.0243562	0.0351942	P450 (cytochrome) oxidoreductase a [Source:ZFIN;Acc:ZDB-GENE-050809-121]	ZDB-GENE-050809-121	NADPH CYTOCHROME P450 REDUCTASE CPR P450R EC_1.6.2.4	Disordered steroidogenesis due to cytochrome P450 oxidoreductase,Antley-Bixler syndrome with genital anomalies and disordered steroidogenesis	+	POR	cytochrome p450 oxidoreductase
ovca2	0.00159935	0	0	0	OVCA2 serine hydrolase domain containing [Source:NCBI gene;Acc:553576]	ZDB-GENE-050522-115	ESTERASE EC_3.1.2.-		+	OVCA2	OVCA2 serine hydrolase domain containing
hmgb1a	1.34026	1.28518	1.23405	1.30721	high mobility group box 1a [Source:ZFIN;Acc:ZDB-GENE-030131-341]	ZDB-GENE-030131-341	HIGH MOBILITY GROUP B1 HIGH MOBILITY GROUP 1 HMG 1		+	HMGB1	high mobility group box 1
smyd4	0.0031987	0.00165616	0	0	SET and MYND domain containing 4 [Source:ZFIN;Acc:ZDB-GENE-060929-248]	ZDB-GENE-060929-248	SET AND MYND DOMAIN CONTAINING 4 EC_2.1.1.-		+	SMYD4	SET and MYND domain containing 4
si:ch211-215a9.5	0.031987	0.0281547	0.0324749	0.0150832	si:ch211-215a9.5 [Source:ZFIN;Acc:ZDB-GENE-141216-219]	ZDB-GENE-141216-219	CYTOCHROME C OXIDASE ASSEMBLY FACTOR 4 HOMOLOG MITOCHONDRIAL COILED COIL HELIX COILED COIL HELIX DOMAIN CONTAINING 8		-
or104-2	0.0031987	0	0.00405936	0	odorant receptor, family C, subfamily 104, member 2 [Source:ZFIN;Acc:ZDB-GENE-990415-191]	ZDB-GENE-990415-191	OLFACTORY RECEPTOR		-
ubl3a	0.363053	0.291484	0.276037	0.412275	ubiquitin-like 3a [Source:ZFIN;Acc:ZDB-GENE-030131-3431]	ZDB-GENE-030131-3431	UBIQUITIN 3 PRECURSOR MEMBRANE ANCHORED UBIQUITIN FOLD MUB		+	UBL3	ubiquitin like 3
uspl1	0.0031987	0.00496848	0.00405936	0	ubiquitin specific peptidase like 1 [Source:NCBI gene;Acc:445403]	ZDB-GENE-040930-7	SUMO SPECIFIC ISOPEPTIDASE USPL1 EC_3.4.22.- UBIQUITIN SPECIFIC PEPTIDASE 1		+	USPL1	ubiquitin specific peptidase like 1
nipblb	0.081567	0.0563094	0.0487123	0.105582	NIPBL cohesin loading factor b [Source:NCBI gene;Acc:794108]	ZDB-GENE-030131-6070	NIPPED B SCC2 HOMOLOG	Cornelia de Lange syndrome 1	+	NIPBL	NIPBL cohesin loading factor
ucp3	0.00159935	0	0.00405936	0	uncoupling protein 3 [Source:ZFIN;Acc:ZDB-GENE-040426-1317]	ZDB-GENE-040426-1317	UNCHARACTERIZED	{Obesity, severe, and type II diabetes}	+	UCP3	uncoupling protein 3
ucp2	2.52698	2.11657	2.41532	2.70492	uncoupling protein 2 [Source:NCBI gene;Acc:555812]	ZDB-GENE-990708-8		{Obesity, susceptibility to, BMIQ4}	+	UCP2	uncoupling protein 2
mrpl48	0.0207916	0.0115931	0.0324749	0.0452496	mitochondrial ribosomal protein L48 [Source:ZFIN;Acc:ZDB-GENE-041008-125]	ZDB-GENE-041008-125	39S RIBOSOMAL L48 MITOCHONDRIAL PRECURSOR L48MT MRP L48		+	MRPL48	mitochondrial ribosomal protein L48
rab6a	0.129548	0.0778395	0.121781	0.15586	RAB6A, member RAS oncogene family [Source:ZFIN;Acc:ZDB-GENE-040426-2849]	ZDB-GENE-040426-2849	RAS RELATED RAB		+	RAB6A	RAB6A, member RAS oncogene family
dhrs13a.1	0.0031987	0.00662464	0.0121781	0.00502774	dehydrogenase/reductase (SDR family) member 13a, tandem duplicate 1 [Source:ZFIN;Acc:ZDB-GENE-041114-58]	ZDB-GENE-041114-58			+	DHRS13	dehydrogenase/reductase 13
msi2a	0.00159935	0.00331232	0.00405936	0	musashi RNA-binding protein 2a [Source:ZFIN;Acc:ZDB-GENE-030826-25]	ZDB-GENE-030826-25			+	MSI2	musashi RNA binding protein 2
usp25	0.0223909	0.0115931	0.00811872	0.0150832	ubiquitin specific peptidase 25 [Source:ZFIN;Acc:ZDB-GENE-040426-2847]	ZDB-GENE-040426-2847	UBIQUITIN CARBOXYL TERMINAL HYDROLASE 25 EC_3.4.19.12 DEUBIQUITINATING ENZYME 25 UBIQUITIN THIOESTERASE 25 UBIQUITIN SPECIFIC PROCESSING PROTEASE 25		+	USP25	ubiquitin specific peptidase 25
acer3	0.00159935	0	0	0.00502774	alkaline ceramidase 3 [Source:ZFIN;Acc:ZDB-GENE-091204-155]	ZDB-GENE-091204-155	ALKALINE CERAMIDASE ALKCDASE EC_3.5.1.23 N ACYLSPHINGOSINE AMIDOHYDROLASE	?Leukodystrophy, progressive, early childhood-onset	+	ACER3	alkaline ceramidase 3
acat1	0.0207916	0.0364355	0.0284155	0.0251387	acetyl-CoA acetyltransferase 1 [Source:NCBI gene;Acc:445290]	ZDB-GENE-040808-68	3 KETOACYL COA THIOLASE ACETYL COA ACYLTRANSFERASE BETA KETOTHIOLASE	Alpha-methylacetoacetic aciduria	+	ACAT1	acetyl-CoA acetyltransferase 1
rps25	1.50819	1.91783	2.06621	1.47815	ribosomal protein S25 [Source:NCBI gene;Acc:393788]	ZDB-GENE-040426-1788	40S RIBOSOMAL S25		+	RPS25	ribosomal protein S25
ei24	0.00159935	0.00165616	0	0.0100555	EI24 autophagy associated transmembrane protein [Source:ZFIN;Acc:ZDB-GENE-050417-457]	ZDB-GENE-050417-457	ETOPOSIDE INDUCED 2 4		+	EI24	EI24 autophagy associated transmembrane protein
stt3a	0.0287883	0.031467	0.044653	0.0251387	STT3 oligosaccharyltransferase complex catalytic subunit A [Source:ZFIN;Acc:ZDB-GENE-021015-3]	ZDB-GENE-021015-3	DOLICHYL DIPHOSPHOOLIGOSACCHARIDE GLYCOSYLTRANSFERASE SUBUNIT STT3A OLIGOSACCHARYL TRANSFERASE SUBUNIT STT3A STT3 A EC_2.4.99.18	?Congenital disorder of glycosylation, type Iw	+	STT3A	STT3 oligosaccharyltransferase complex catalytic subunit A
foxred1	0	0.00496848	0	0	FAD-dependent oxidoreductase domain containing 1 [Source:ZFIN;Acc:ZDB-GENE-080204-64]	ZDB-GENE-080204-64	FAD DEPENDENT OXIDOREDUCTASE DOMAIN CONTAINING 1 EC 1	Mitochondrial complex I deficiency, nuclear type 19	+	FOXRED1	FAD dependent oxidoreductase domain containing 1
dcps	0.0127948	0.00496848	0.0121781	0.00502774	decapping enzyme, scavenger [Source:ZFIN;Acc:ZDB-GENE-040311-1]	ZDB-GENE-040311-1	M7GPPPX DIPHOSPHATASE EC_3.6.1.59 DCS 1 DECAPPING SCAVENGER ENZYME HINT RELATED 7MEGMP DIRECTED HYDROLASE HISTIDINE TRIAD NUCLEOTIDE BINDING 5 HISTIDINE TRIAD MEMBER 5 HINT 5 SCAVENGER DECAPPING ENZYME DCPS	Al-Raqad syndrome	+	DCPS	decapping enzyme, scavenger
smfn	0.00159935	0	0.00405936	0	small fragment nuclease [Source:ZFIN;Acc:ZDB-GENE-040426-1709]	ZDB-GENE-040426-1709	OLIGORIBONUCLEASE MITOCHONDRIAL PRECURSOR EC_3.1.-.- RNA EXONUCLEASE 2 HOMOLOG SMALL FRAGMENT NUCLEASE		-
git2b	0.00799676	0.00496848	0.00405936	0.0100555	G protein-coupled receptor kinase interacting ArfGAP 2b [Source:ZFIN;Acc:ZDB-GENE-070112-2192]	ZDB-GENE-070112-2192	ARF GTPASE ACTIVATING GIT2 ARF GAP GIT2 COOL INTERACTING TYROSINE PHOSPHORYLATED 2 CAT 2 CAT2 G COUPLED RECEPTOR KINASE INTERACTOR 2 GRK INTERACTING 2		+	GIT2	GIT ArfGAP 2
pcna	0.0911631	0.0165616	0.0771279	0.0904993	proliferating cell nuclear antigen [Source:NCBI gene;Acc:30678]	ZDB-GENE-000210-8	PROLIFERATING CELL NUCLEAR ANTIGEN PCNA	?Ataxia-telangiectasia-like disorder 2	+	PCNA	proliferating cell nuclear antigen
trim69	0	0	0.00811872	0	tripartite motif containing 69 [Source:ZFIN;Acc:ZDB-GENE-030131-857]	ZDB-GENE-030131-857	TRIM39 RPP21 READTHROUGH		+	TRIM69	tripartite motif containing 69
brf2	0.0111955	0.00828079	0.00811872	0.00502774	BRF2 RNA polymerase III transcription initiation factor subunit [Source:NCBI gene;Acc:445142]	ZDB-GENE-040801-43	TRANSCRIPTION FACTOR IIIB 50 KDA SUBUNIT B RELATED FACTOR 2 BRF 2		+	BRF2	BRF2 RNA polymerase III transcription initiation factor subunit
agpat6	0.00639741	0.00662464	0.00811872	0	glycerol-3-phosphate acyltransferase 4 [Source:ZFIN;Acc:ZDB-GENE-060421-5102]	ZDB-GENE-060421-5102	GLYCEROL 3 PHOSPHATE ACYLTRANSFERASE EC_2.3.1.15 1 3 PHOSPHATE O ACYLTRANSFERASE 1 AGP ACYLTRANSFERASE 1 AGPAT LYSOPHOSPHATIDIC ACID ACYLTRANSFERASE LPAAT		-
orai1b	0.0031987	0.00165616	0	0	ORAI calcium release-activated calcium modulator 1b [Source:NCBI gene;Acc:402892]	ZDB-GENE-050522-100	CALCIUM RELEASE ACTIVATED CALCIUM CHANNEL 1 ORAI	Immunodeficiency 9,Myopathy, tubular aggregate, 2	+	ORAI1	ORAI calcium release-activated calcium modulator 1
morn3	0	0	0.00405936	0	MORN repeat containing 3 [Source:ZFIN;Acc:ZDB-GENE-050417-152]	ZDB-GENE-050417-152	MORN REPEAT CONTAINING 3		+	MORN3	MORN repeat containing 3
rhof	0.223909	0.263329	0.215146	0.135749	ras homolog family member F [Source:ZFIN;Acc:ZDB-GENE-050522-280]	ZDB-GENE-050522-280			+	RHOF	ras homolog family member F, filopodia associated
setd1ba	0.0175929	0.00828079	0.00405936	0.0150832	SET domain containing 1B, histone lysine methyltransferase a [Source:NCBI gene;Acc:567970]	ZDB-GENE-050309-289	HISTONE LYSINE N METHYLTRANSFERASE SETD1B EC_2.1.1.43 SET DOMAIN CONTAINING 1B		+	SETD1B	SET domain containing 1B, histone lysine methyltransferase
dgcr2	0.0415832	0.041404	0.0365342	0.0553051	DiGeorge syndrome critical region gene 2 [Source:ZFIN;Acc:ZDB-GENE-040718-404]	ZDB-GENE-040718-404	INTEGRAL MEMBRANE DGCR2/IDD PRECURSOR		+	DGCR2	DiGeorge syndrome critical region gene 2
dgcr14	0.0335864	0.0215301	0.00405936	0.0251387	ess-2 splicing factor homolog [Source:ZFIN;Acc:ZDB-GENE-030131-2843]	ZDB-GENE-030131-2843	SPLICING FACTOR ESS 2		-
stambpa	0.0383845	0.0165616	0.0365342	0.0502774	STAM binding protein a [Source:NCBI gene;Acc:797422]	ZDB-GENE-040426-1551	EC_3.4.19.-	Microcephaly-capillary malformation syndrome	+	STAMBP	STAM binding protein
dusp11	0.00639741	0.00165616	0.00405936	0.0100555	dual specificity phosphatase 11 (RNA/RNP complex 1-interacting) [Source:ZFIN;Acc:ZDB-GENE-050417-226]	ZDB-GENE-050417-226	RNA/RNP COMPLEX 1 INTERACTING PHOSPHATASE EC_3.1.3.- DUAL SPECIFICITY PHOSPHATASE 11 PHOSPHATASE THAT INTERACTS WITH RNA/RNP COMPLEX 1		+	DUSP11	dual specificity phosphatase 11
tcf7l1a	0.0111955	0.0132493	0.00811872	0.0251387	transcription factor 7 like 1a [Source:NCBI gene;Acc:30523]	ZDB-GENE-980605-30	TRANSCRIPTION FACTOR 7 1 HMG BOX TRANSCRIPTION FACTOR 3 TCF 3		+	TCF7L1	transcription factor 7 like 1
zgc:86599	0.257496	0.29314	0.239502	0.180999	zgc:86599 [Source:ZFIN;Acc:ZDB-GENE-040625-180]	ZDB-GENE-040625-180	CYTOCHROME C OXIDASE SUBUNIT MITOCHONDRIAL PRECURSOR CYTOCHROME C OXIDASE POLYPEPTIDE		-
march5l	0.0687722	0.0579656	0.0771279	0.0904993	membrane-associated ring finger (C3HC4) 5, like [Source:NCBI gene;Acc:326067]	ZDB-GENE-030131-4792	E3 UBIQUITIN LIGASE MARCH5 EC_2.3.2.27 MEMBRANE ASSOCIATED RING FINGER 5 MEMBRANE ASSOCIATED RING CH V MARCH V RING TYPE E3 UBIQUITIN TRANSFERASE MARCH5		-
actr1	0.0559773	0.031467	0.0243562	0.0351942	actin related protein 1, centractin [Source:ZFIN;Acc:ZDB-GENE-040426-2695]	ZDB-GENE-040426-2695	ALPHA CENTRACTIN CENTRACTIN ARP1 ACTIN RPV CENTROSOME ASSOCIATED ACTIN HOMOLOG		-
kctd9b	0.00159935	0.00331232	0.00405936	0.00502774	potassium channel tetramerization domain containing 9b [Source:ZFIN;Acc:ZDB-GENE-040718-238]	ZDB-GENE-040718-238	BTB/POZ DOMAIN CONTAINING KCTD9		+	KCTD9	potassium channel tetramerization domain containing 9
zgc:100918	0.0895637	0.0761833	0.0730685	0.0854715	zgc:100918 [Source:ZFIN;Acc:ZDB-GENE-040927-2]	ZDB-GENE-040927-2	RAS RELATED RAB 7A		-
wdr45	0.0575767	0.0513409	0.0811872	0.0452496	WD repeat domain 45 [Source:NCBI gene;Acc:393200]	ZDB-GENE-040426-990	WD REPEAT DOMAIN PHOSPHOINOSITIDE INTERACTING 4 WIPI 4 WD REPEAT CONTAINING 45	Neurodegeneration with brain iron accumulation 5	+	WDR45	WD repeat domain 45
zcchc9	0.00639741	0.00828079	0	0.0100555	zinc finger, CCHC domain containing 9 [Source:ZFIN;Acc:ZDB-GENE-031030-9]	ZDB-GENE-031030-9	ZINC FINGER		+	ZCCHC9	zinc finger CCHC-type containing 9
atg10	0.0159935	0.0248424	0.0121781	0.020111	ATG10 autophagy related 10 homolog (S. cerevisiae) [Source:ZFIN;Acc:ZDB-GENE-051030-72]	ZDB-GENE-051030-72			+	ATG10	autophagy related 10
tmem167a	0.0287883	0.0596217	0.0608904	0.020111	transmembrane protein 167A [Source:NCBI gene;Acc:541340]	ZDB-GENE-050320-29			+	TMEM167A	transmembrane protein 167A
xrcc4	0.00639741	0	0.0121781	0.00502774	X-ray repair complementing defective repair in Chinese hamster cells 4 [Source:ZFIN;Acc:ZDB-GENE-040426-1755]	ZDB-GENE-040426-1755	X RAY REPAIR COMPLEMENTING DEFECTIVE REPAIR IN CHINESE HAMSTER CELLS 4	Short stature, microcephaly, and endocrine dysfunction	+	XRCC4	X-ray repair cross complementing 4
mef2ca	0.0623747	0.0480286	0.0324749	0.0452496	myocyte enhancer factor 2ca [Source:ZFIN;Acc:ZDB-GENE-980526-253]	ZDB-GENE-980526-253	MYOCYTE SPECIFIC ENHANCER FACTOR 2C MYOCYTE ENHANCER FACTOR 2C	Chromosome 5q14.3 deletion syndrome,Mental retardation, stereotypic movements, epilepsy, and/or cerebral malformations	+	MEF2C	myocyte enhancer factor 2C
cetn3	0.0127948	0.0215301	0.00811872	0.0150832	centrin 3 [Source:ZFIN;Acc:ZDB-GENE-050522-152]	ZDB-GENE-050522-152	CELL DIVISION CONTROL 31		+	CETN3	centrin 3
arrdc3b	0.7421	0.321295	0.625142	0.990464	arrestin domain containing 3b [Source:ZFIN;Acc:ZDB-GENE-040912-182]	ZDB-GENE-040912-182	ARRESTIN DOMAIN CONTAINING 3		+	ARRDC3	arrestin domain containing 3
nr2f1b	0.00479806	0.00496848	0.00811872	0.00502774	nuclear receptor subfamily 2, group F, member 1b [Source:NCBI gene;Acc:393564]	ZDB-GENE-040426-1438	COUP TRANSCRIPTION FACTOR 1 COUP TF1 COUP TRANSCRIPTION FACTOR I COUP TF I NUCLEAR RECEPTOR SUBFAMILY 2 GROUP F MEMBER 1 V ERBA RELATED 3 EAR 3	Bosch-Boonstra-Schaaf optic atrophy syndrome	+	NR2F1	nuclear receptor subfamily 2 group F member 1
cldn5b	0.0655734	0.0496848	0.0730685	0.0703883	claudin 5b [Source:ZFIN;Acc:ZDB-GENE-041010-140]	ZDB-GENE-041010-140	CLAUDIN 5		+	CLDN5	claudin 5
acads	0.0031987	0.00331232	0.00405936	0	acyl-CoA dehydrogenase short chain [Source:ZFIN;Acc:ZDB-GENE-040808-64]	ZDB-GENE-040808-64	SHORT CHAIN SPECIFIC ACYL COA DEHYDROGENASE MITOCHONDRIAL PRECURSOR SCAD EC_1.3.8.1 BUTYRYL COA DEHYDROGENASE	Acyl-CoA dehydrogenase, short-chain, deficiency of	+	ACADS	acyl-CoA dehydrogenase short chain
adrbk2	0.0191922	0.00993695	0.00405936	0.00502774	G protein-coupled receptor kinase 3 [Source:ZFIN;Acc:ZDB-GENE-030616-382]	ZDB-GENE-030616-382	BETA ADRENERGIC RECEPTOR KINASE 2 BETA ARK 2 EC_2.7.11.15 G COUPLED RECEPTOR KINASE 3		-
sbno1	0.00639741	0.00828079	0	0.0150832	strawberry notch homolog 1 (Drosophila) [Source:ZFIN;Acc:ZDB-GENE-080522-2]	ZDB-GENE-080522-2	STRAWBERRY NOTCH HOMOLOG 1		+	SBNO1	strawberry notch homolog 1
setd8a	0.143942	0.115931	0.0974247	0.196082	lysine methyltransferase 5Aa [Source:NCBI gene;Acc:751629]	ZDB-GENE-060825-37	N LYSINE METHYLTRANSFERASE KMT5A EC_2.1.1.- HISTONE LYSINE N METHYLTRANSFERASE KMT5A EC_2.1.1.43 LYSINE SPECIFIC METHYLASE 5A SET DOMAIN CONTAINING 8		-
snrnp35	0.00479806	0.00165616	0	0	small nuclear ribonucleoprotein 35 (U11/U12) [Source:NCBI gene;Acc:569999]	ZDB-GENE-050706-77	U11/U12 SMALL NUCLEAR RIBONUCLEOPROTEIN 35 KDA U11/U12 SNRNP 35 KDA U1 SNRNP BINDING HOMOLOG		+	SNRNP35	small nuclear ribonucleoprotein U11/U12 subunit 35
zswim6	0.00159935	0	0	0.00502774	zinc finger, SWIM-type containing 6 [Source:ZFIN;Acc:ZDB-GENE-060602-4]	ZDB-GENE-060602-4	ZINC FINGER SWIM DOMAIN CONTAINING 6	Neurodevelopmental disorder with movement abnormalities, abnormal gait, and autistic features,Acromelic frontonasal dysostosis	+	ZSWIM6	zinc finger SWIM-type containing 6
hip1ra	0.0031987	0.00496848	0.00405936	0.00502774	coiled-coil domain containing 62 [Source:ZFIN;Acc:ZDB-GENE-040718-71]	ZDB-GENE-040718-71	HUNTINGTIN INTERACTING 1 RELATED		+	HIP1R	huntingtin interacting protein 1 related
denr	0.139144	0.0960572	0.0811872	0.170943	density-regulated protein [Source:NCBI gene;Acc:436970]	ZDB-GENE-040718-450	TRANSLATION MACHINERY ASSOCIATED 22		+	DENR	density regulated re-initiation and release factor
tpst2	0	0.00331232	0	0	tyrosylprotein sulfotransferase 2 [Source:ZFIN;Acc:ZDB-GENE-040426-1400]	ZDB-GENE-040426-1400	TYROSINE SULFOTRANSFERASE EC_2.8.2.20 TYROSYLPROTEIN SULFOTRANSFERASE TPST		+	TPST2	tyrosylprotein sulfotransferase 2
ubc	1.21391	1.04504	1.10415	1.39268	si:ch211-202a12.4 [Source:ZFIN;Acc:ZDB-GENE-030131-8486]	ZDB-GENE-030131-8486	POLYUBIQUITIN PRECURSOR[CONTAINS UBIQUITIN]		+	UBC	ubiquitin C
zgc:114173	0.0031987	0.00165616	0.00811872	0	zgc:114173 [Source:ZFIN;Acc:ZDB-GENE-050913-110]	ZDB-GENE-050913-110	VACUOLAR SORTING ASSOCIATED ESCRT I COMPLEX SUBUNIT		-
il1b	0	0	0	0.00502774	interleukin 1, beta [Source:ZFIN;Acc:ZDB-GENE-040702-2]	ZDB-GENE-040702-2	INTERLEUKIN 1 BETA PRECURSOR IL 1 BETA	{Gastric cancer risk after H. pylori infection}	+	IL1B	interleukin 1 beta
purbb	0.00159935	0.00993695	0.00405936	0.00502774	purine-rich element binding protein Bb [Source:NCBI gene;Acc:393519]	ZDB-GENE-040426-1478	TRANSCRIPTIONAL ACTIVATOR PUR BETA PURINE RICH ELEMENT BINDING B		+	PURB	purine rich element binding protein B
h2afvb	0.17273	0.205364	0.178612	0.20111	H2A.Z variant histone 2b [Source:ZFIN;Acc:ZDB-GENE-050506-24]	ZDB-GENE-050506-24	HISTONE H2A		-
ved	0.00639741	0.00165616	0	0	ventrally expressed dharma/bozozok antagonist [Source:ZFIN;Acc:ZDB-GENE-030813-1]	ZDB-GENE-030813-1	HOMEOBOX		-
polm	0.0031987	0.0132493	0.00811872	0.020111	polymerase (DNA directed), mu [Source:ZFIN;Acc:ZDB-GENE-040426-911]	ZDB-GENE-040426-911	DNA DIRECTED DNA/RNA POLYMERASE MU POL MU EC_2.7.7.7 TERMINAL TRANSFERASE		+	POLM	DNA polymerase mu
gnsb	0.0031987	0.00165616	0	0	glucosamine (N-acetyl)-6-sulfatase (Sanfilippo disease IIID), b [Source:ZFIN;Acc:ZDB-GENE-030131-5846]	ZDB-GENE-030131-5846	N ACETYLGLUCOSAMINE 6 SULFATASE EC_3.1.6.14 GLUCOSAMINE 6 SULFATASE	Mucopolysaccharidosis type IIID,Mucopolysaccharidosis type IIID	+	GNS	glucosamine (N-acetyl)-6-sulfatase
mrps24	0.0287883	0.0430601	0.0487123	0.0502774	mitochondrial ribosomal protein S24 [Source:NCBI gene;Acc:553711]	ZDB-GENE-050522-393	28S RIBOSOMAL S24 MITOCHONDRIAL PRECURSOR MRP S24 S24MT		+	MRPS24	mitochondrial ribosomal protein S24
nudcd3	0.081567	0.112619	0.0893059	0.160888	NudC domain containing 3 [Source:ZFIN;Acc:ZDB-GENE-040426-2255]	ZDB-GENE-040426-2255	NUDC DOMAIN CONTAINING 3		+	NUDCD3	NudC domain containing 3
ppiab	2.02478	2.64323	2.09869	2.26751	peptidylprolyl isomerase Ab (cyclophilin A) [Source:ZFIN;Acc:ZDB-GENE-030131-7459]	ZDB-GENE-030131-7459	PEPTIDYL PROLYL CIS TRANS ISOMERASE PPIASE EC_5.2.1.8 CYCLOPHILIN CYCLOSPORIN A BINDING EGCYP 1 ROTAMASE		+	PPIA	peptidylprolyl isomerase A
myg1	0.0303877	0.0231862	0.0202968	0.0452496	melanocyte proliferating gene 1 [Source:ZFIN;Acc:ZDB-GENE-060312-32]	ZDB-GENE-060312-32	MYG1 MITOCHONDRIAL PRECURSOR		+	C12orf10	chromosome 12 open reading frame 10
sp1	0.0207916	0.0281547	0.0162374	0.0251387	sp1 transcription factor [Source:ZFIN;Acc:ZDB-GENE-030131-2829]	ZDB-GENE-030131-2829			+	SP1	Sp1 transcription factor
dusp7	0.027189	0.0198739	0.0243562	0.0100555	dual specificity phosphatase 7 [Source:ZFIN;Acc:ZDB-GENE-030131-5457]	ZDB-GENE-030131-5457	DUAL SPECIFICITY PHOSPHATASE 7 EC_3.1.3.16 EC_3.1.3.- 48 DUAL SPECIFICITY PHOSPHATASE		-
zgc:172352	0.0383845	0.062934	0.0405936	0.0150832	zgc:172352 [Source:ZFIN;Acc:ZDB-GENE-080204-117]	ZDB-GENE-080204-117	NCK ASSOCIATED 1		-
alas1	0.0687722	0.0496848	0.113662	0.0854715	aminolevulinate, delta-, synthase 1 [Source:ZFIN;Acc:ZDB-GENE-001229-2]	ZDB-GENE-001229-2	5 AMINOLEVULINATE SYNTHASE NONSPECIFIC MITOCHONDRIAL PRECURSOR ALAS H EC_2.3.1.37 5 AMINOLEVULINIC ACID SYNTHASE 1 DELTA ALA SYNTHASE 1 DELTA AMINOLEVULINATE SYNTHASE 1		+	ALAS1	5'-aminolevulinate synthase 1
slc11a2	0.0111955	0.0231862	0.0162374	0.0100555	solute carrier family 11 member 2 [Source:ZFIN;Acc:ZDB-GENE-021115-1]	ZDB-GENE-021115-1	NATURAL RESISTANCE ASSOCIATED MACROPHAGE 2 NRAMP 2 DIVALENT CATION TRANSPORTER 1 DIVALENT METAL TRANSPORTER 1 DMT 1 SOLUTE CARRIER FAMILY 11 MEMBER 2	Anemia, hypochromic microcytic, with iron overload 1	+	SLC11A2	solute carrier family 11 member 2
mettl1	0.00799676	0.00496848	0.00811872	0.0100555	methyltransferase like 1 [Source:NCBI gene;Acc:449779]	ZDB-GENE-041010-24	TRNA GUANINE N 7 METHYLTRANSFERASE EC_2.1.1.33 TRANSFER RNA METHYLTRANSFERASE 8 TRNA GUANINE 46 N 7 METHYLTRANSFERASE TRNA METHYLTRANSFERASE		+	METTL1	methyltransferase like 1
pdrg1	0.0143942	0.0132493	0.0243562	0.0301664	p53 and DNA-damage regulated 1 [Source:ZFIN;Acc:ZDB-GENE-050417-276]	ZDB-GENE-050417-276			+	PDRG1	p53 and DNA damage regulated 1
znf831	0	0.00165616	0.00405936	0	zinc finger protein 831 [Source:ZFIN;Acc:ZDB-GENE-081022-210]	ZDB-GENE-081022-210	ZINC FINGER 831		+	ZNF831	zinc finger protein 831
nuf2	0	0.00165616	0	0	UF2 component of NDC80 kinetochore complex [Source:NCBI gene;Acc:393280]	ZDB-GENE-040426-1121	KINETOCHORE NUF2		+	NUF2	NUF2 component of NDC80 kinetochore complex
zgc:153788	0.00159935	0.00662464	0.00405936	0.00502774	RAB43, member RAS oncogene family [Source:ZFIN;Acc:ZDB-GENE-060825-25]	ZDB-GENE-060825-25	RAS RELATED RAB 43		-
rab43	0.0383845	0.0347793	0.0284155	0.0301664	RAB43, member RAS oncogene family [Source:ZFIN;Acc:ZDB-GENE-060825-25]	ZDB-GENE-060825-25	RAS RELATED RAB 43		+	RAB43	RAB43, member RAS oncogene family
raf1b	0.00159935	0.00496848	0.00405936	0	Raf-1 proto-oncogene, serine/threonine kinase b [Source:ZFIN;Acc:ZDB-GENE-090826-2]	ZDB-GENE-090826-2	RAF PROTO ONCOGENE SERINE/THREONINE KINASE EC_2.7.11.1 PROTO ONCOGENE C RAF CRAF RAF 1	Cardiomyopathy, dilated, 1NN,LEOPARD syndrome 2,Noonan syndrome 5	+	RAF1	Raf-1 proto-oncogene, serine/threonine kinase
mkrn2	0.00159935	0.00662464	0.0121781	0.00502774	makorin, ring finger protein, 2 [Source:NCBI gene;Acc:170783]	ZDB-GENE-020213-2	E3 UBIQUITIN LIGASE MAKORIN EC_2.3.2.27 RING TYPE E3 UBIQUITIN TRANSFERASE MAKORIN		+	MKRN2	makorin ring finger protein 2
tsen2	0	0.00496848	0	0.00502774	TSEN2 tRNA splicing endonuclease subunit [Source:ZFIN;Acc:ZDB-GENE-060929-918]	ZDB-GENE-060929-918	TRNA SPLICING ENDONUCLEASE SUBUNIT SEN2 EC_4.6.1.16 TRNA INTRON ENDONUCLEASE SEN2	Pontocerebellar hypoplasia type 2B	+	TSEN2	tRNA splicing endonuclease subunit 2
tamm41	0.0031987	0.00165616	0.00405936	0	TAM41 mitochondrial translocator assembly and maintenance homolog [Source:NCBI gene;Acc:641323]	ZDB-GENE-051030-99	PHOSPHATIDATE CYTIDYLYLTRANSFERASE MITOCHONDRIAL PRECURSOR EC_2.7.7.41 CDP DIACYLGLYCEROL SYNTHASE CDP DAG SYNTHASE MITOCHONDRIAL TRANSLOCATOR ASSEMBLY AND MAINTENANCE 41 HOMOLOG TAM41		+	TAMM41	TAM41 mitochondrial translocator assembly and maintenance homolog
vgll4b	0.00479806	0.00662464	0.00405936	0.00502774	vestigial-like family member 4b [Source:ZFIN;Acc:ZDB-GENE-040426-2445]	ZDB-GENE-040426-2445			+	VGLL4	vestigial like family member 4
iars	0.00639741	0.00331232	0.00405936	0.00502774	isoleucyl-tRNA synthetase 1 [Source:ZFIN;Acc:ZDB-GENE-030131-6325]	ZDB-GENE-030131-6325	ISOLEUCINE TRNA LIGASE EC_6.1.1.5 ISOLEUCYL TRNA SYNTHETASE ILERS		-
zgc:92868	0.887641	1.13447	1.07573	1.14632	ribosomal protein L29 [Source:ZFIN;Acc:ZDB-GENE-040801-167]	ZDB-GENE-040801-167			-
phactr3b	0	0	0.00405936	0	phosphatase and actin regulator 3b [Source:ZFIN;Acc:ZDB-GENE-050522-156]	ZDB-GENE-050522-156	PHOSPHATASE AND ACTIN REGULATOR 3 SCAFFOLD ASSOCIATED PP1 INHIBITING SCAPININ		+	PHACTR3	phosphatase and actin regulator 3
acot8	0.0175929	0.0165616	0	0	acyl-CoA thioesterase 8 [Source:ZFIN;Acc:ZDB-GENE-041010-174]	ZDB-GENE-041010-174	ACYL COENZYME A THIOESTERASE 8 ACYL COA THIOESTERASE 8 EC_3.1.2.1 EC_3.1.2.- 11 EC_3.1.-.- 2 2 EC 3.1.2.3 EC 3.1.2.- 5 CHOLOYL COENZYME A THIOESTERASE EC 3.1.-.- 2 27 PEROXISOMAL ACYL COA THIOESTERASE 2 PTE 2 PEROXISOMAL ACYL COENZYME A THIOESTER HYDROLASE 1 PTE 1 PEROXISOMAL LONG CHAIN ACYL COA THIOESTERASE 1		+	ACOT8	acyl-CoA thioesterase 8
srsf6b	0.0799676	0.0712148	0.0527717	0.0553051	serine and arginine rich splicing factor 6b [Source:ZFIN;Acc:ZDB-GENE-041219-1]	ZDB-GENE-041219-1			+	SRSF6	serine and arginine rich splicing factor 6
ift52	0.0223909	0.0149054	0.0121781	0.00502774	intraflagellar transport 52 homolog (Chlamydomonas) [Source:ZFIN;Acc:ZDB-GENE-040614-3]	ZDB-GENE-040614-3	INTRAFLAGELLAR TRANSPORT 52 HOMOLOG NGD5	Short-rib thoracic dysplasia 16 with or without polydactyly	+	IFT52	intraflagellar transport 52
nr1d4b	0	0.00165616	0.00405936	0	nuclear receptor subfamily 1, group D, member 4b [Source:ZFIN;Acc:ZDB-GENE-080403-6]	ZDB-GENE-080403-6	NUCLEAR RECEPTOR SUBFAMILY 1 GROUP D MEMBER		-
hnrnpa1a	0.0399838	0.0264985	0.0162374	0.0804438	heterogeneous nuclear ribonucleoprotein A1a [Source:ZFIN;Acc:ZDB-GENE-040426-1546]	ZDB-GENE-040426-1546	UNCHARACTERIZED	Amyotrophic lateral sclerosis 20,?Inclusion body myopathy with early-onset Paget disease without frontotemporal dementia 3	+	HNRNPA1	heterogeneous nuclear ribonucleoprotein A1
tceb3	0.00159935	0	0	0	elongin A [Source:ZFIN;Acc:ZDB-GENE-040426-2810]	ZDB-GENE-040426-2810	ELONGIN RNA POLYMERASE II TRANSCRIPTION FACTOR SIII SUBUNIT TRANSCRIPTION ELONGATION FACTOR B POLYPEPTIDE		-
tp53rk	0.0191922	0.0149054	0.00405936	0.0150832	TP53 regulating kinase [Source:ZFIN;Acc:ZDB-GENE-050522-123]	ZDB-GENE-050522-123	EKC/KEOPS COMPLEX SUBUNIT BUD32 EC_3.6.-.- ATYPICAL SERINE/THREONINE KINASE BUD32 EC_2.7.11.1	Galloway-Mowat syndrome 4	+	TP53RK	TP53 regulating kinase
ube2v1	0.129548	0.152367	0.138018	0.130721	ubiquitin-conjugating enzyme E2 variant 1 [Source:ZFIN;Acc:ZDB-GENE-051030-102]	ZDB-GENE-051030-102	UBIQUITIN CONJUGATING ENZYME E2 VARIANT		+	UBE2V1	ubiquitin conjugating enzyme E2 V1
cnpy2	0	0.00165616	0	0	canopy FGF signaling regulator 2 [Source:ZFIN;Acc:ZDB-GENE-060315-4]	ZDB-GENE-060315-4	CANOPY 2		+	CNPY2	canopy FGF signaling regulator 2
zgc:113184	0.0975605	0.102682	0.0771279	0.105582	zgc:113184 [Source:ZFIN;Acc:ZDB-GENE-050522-9]	ZDB-GENE-050522-9	TRAF FAMILY MEMBER ASSOCIATED NF KAPPA B ACTIVATOR TRAF INTERACTING I TRAF		-
nab2	0.031987	0.0198739	0.0202968	0.0150832	NGFI-A binding protein 2 (EGR1 binding protein 2) [Source:ZFIN;Acc:ZDB-GENE-080204-105]	ZDB-GENE-080204-105	NGFI A BINDING EGR 1 BINDING		+	NAB2	NGFI-A binding protein 2
b3galt6	0.00159935	0	0	0	UDP-Gal:betaGal beta 1,3-galactosyltransferase polypeptide 6 [Source:ZFIN;Acc:ZDB-GENE-101104-13]	ZDB-GENE-101104-13	BETA 1 3 GALACTOSYLTRANSFERASE 6 BETA 1 3 GALTASE 6 BETA3GAL T6 BETA3GALT6 EC_2.4.1.134 GAG GALTII GALACTOSYLTRANSFERASE II GALACTOSYLXYLOSYLPROTEIN 3 BETA GALACTOSYLTRANSFERASE UDP GAL:BETAGAL BETA 1 3 GALACTOSYLTRANSFERASE POLYPEPTIDE 6	Spondyloepimetaphyseal dysplasia with joint laxity, type 1, with or without fractures,Ehlers-Danlos syndrome, spondylodysplastic type, 2	+	B3GALT6	beta-1,3-galactosyltransferase 6
tmem167b	0.059176	0.0612779	0.0608904	0.095527	transmembrane protein 167B [Source:NCBI gene;Acc:445304]	ZDB-GENE-040808-17	KISH		+	TMEM167B	transmembrane protein 167B
mapk14b	0.0143942	0.0149054	0.0324749	0	mitogen-activated protein kinase 14b [Source:NCBI gene;Acc:266756]	ZDB-GENE-021007-1	MITOGEN ACTIVATED KINASE 14 MAP KINASE 14 MAPK 14 EC_2.7.11.24 MITOGEN ACTIVATED KINASE P38 ALPHA MAP KINASE P38 ALPHA		+	MAPK14	mitogen-activated protein kinase 14
srpk1b	0.00799676	0.00331232	0.00811872	0	SRSF protein kinase 1b [Source:ZFIN;Acc:ZDB-GENE-070112-2292]	ZDB-GENE-070112-2292	SRSF KINASE 1 EC_2.7.11.1 SFRS KINASE 1 SERINE/ARGININE RICH SPECIFIC KINASE 1 SR SPECIFIC KINASE 1		+	SRPK1	SRSF protein kinase 1
timeless	0.0223909	0.0264985	0.0162374	0.0150832	timeless circadian clock [Source:ZFIN;Acc:ZDB-GENE-030131-8978]	ZDB-GENE-030131-8978	TOPOISOMERASE 1 ASSOCIATED FACTOR 1		+	TIMELESS	timeless circadian regulator
pmela	0.00159935	0	0	0	premelanosome protein a [Source:ZFIN;Acc:ZDB-GENE-030131-9818]	ZDB-GENE-030131-9818	PRECURSOR		+	PMEL	premelanosome protein
cdk2	0.00959611	0.00496848	0.0202968	0.00502774	cyclin-dependent kinase 2 [Source:ZFIN;Acc:ZDB-GENE-040426-2741]	ZDB-GENE-040426-2741	CYCLIN DEPENDENT KINASE 2 EC_2.7.11.22 CELL DIVISION KINASE 2		+	CDK2	cyclin dependent kinase 2
sarnp	0.163134	0.215301	0.207027	0.170943	SAP domain containing ribonucleoprotein [Source:ZFIN;Acc:ZDB-GENE-050522-161]	ZDB-GENE-050522-161	SAP DOMAIN CONTAINING RIBONUCLEOPROTEIN NUCLEAR HCC 1		+	SARNP	SAP domain containing ribonucleoprotein
prph	0.00159935	0	0	0	peripherin [Source:ZFIN;Acc:ZDB-GENE-990415-207]	ZDB-GENE-990415-207	PERIPHERIN	{Amyotrophic lateral sclerosis, susceptibility to}	+	PRPH	peripherin
tuba2	0.00159935	0	0	0	tubulin, alpha 2 [Source:ZFIN;Acc:ZDB-GENE-040426-1970]	ZDB-GENE-040426-1970			-
mcrs1	0.0239903	0.0215301	0.0365342	0.020111	microspherule protein 1 [Source:ZFIN;Acc:ZDB-GENE-040426-2434]	ZDB-GENE-040426-2434	UNKNOWN		+	MCRS1	microspherule protein 1
acap3b	0.00159935	0	0	0	ArfGAP with coiled-coil, ankyrin repeat and PH domains 3b [Source:ZFIN;Acc:ZDB-GENE-070209-274]	ZDB-GENE-070209-274	ARF GAP WITH COILED COIL ANK REPEAT AND PH DOMAIN CONTAINING 3 CENTAURIN BETA 5 CNT B5		+	ACAP3	ArfGAP with coiled-coil, ankyrin repeat and PH domains 3
ddx19	0.0031987	0.00331232	0	0.020111	DEAD/H (Asp-Glu-Ala-Asp/His) box polypeptide 19 (DBP5 homolog, yeast) [Source:ZFIN;Acc:ZDB-GENE-020419-30]	ZDB-GENE-020419-30	ATP DEPENDENT RNA HELICASE EC_3.6.4.13 DEAD BOX RNA HELICASE DEAD5 DEAD BOX		-
gata2a	0.031987	0.0281547	0.0202968	0.0553051	GATA binding protein 2a [Source:ZFIN;Acc:ZDB-GENE-980526-260]	ZDB-GENE-980526-260	ENDOTHELIAL TRANSCRIPTION FACTOR GATA 2 GATA BINDING 2	Emberger syndrome,Immunodeficiency 21,{Leukemia, acute myeloid, susceptibility to},{Myelodysplastic syndrome, susceptibility to}	+	GATA2	GATA binding protein 2
rpn1	0.0479806	0.0364355	0.056831	0.0703883	ribophorin I [Source:ZFIN;Acc:ZDB-GENE-030131-4286]	ZDB-GENE-030131-4286	DOLICHYL DIPHOSPHOOLIGOSACCHARIDE GLYCOSYLTRANSFERASE SUBUNIT 1 PRECURSOR DOLICHYL DIPHOSPHOOLIGOSACCHARIDE GLYCOSYLTRANSFERASE 67 KDA SUBUNIT RIBOPHORIN I RPN I RIBOPHORIN 1		+	RPN1	ribophorin I
gnl3	0.0159935	0.0115931	0.0121781	0.0251387	guanine nucleotide binding protein-like 3 (nucleolar) [Source:NCBI gene;Acc:321897]	ZDB-GENE-030131-616	GUANINE NUCLEOTIDE BINDING 3 NUCLEOLAR GTP BINDING 3 NUCLEOSTEMIN		+	GNL3	G protein nucleolar 3
glt8d1	0	0.00165616	0	0.0100555	glycosyltransferase 8 domain containing 1 [Source:NCBI gene;Acc:492466]	ZDB-GENE-041114-23	GLYCOSYLTRANSFERASE 8 DOMAIN CONTAINING 1 EC_2.4.1.-		+	GLT8D1	glycosyltransferase 8 domain containing 1
spcs1	0.219111	0.238487	0.158315	0.276526	signal peptidase complex subunit 1 [Source:ZFIN;Acc:ZDB-GENE-050809-130]	ZDB-GENE-050809-130	SIGNAL PEPTIDASE COMPLEX SUBUNIT 1 EC_3.4.-.- MICROSOMAL SIGNAL PEPTIDASE 12 KDA SUBUNIT SPASE 12 KDA SUBUNIT		+	SPCS1	signal peptidase complex subunit 1
nek4	0.0143942	0.00331232	0	0	NIMA-related kinase 4 [Source:ZFIN;Acc:ZDB-GENE-040426-1392]	ZDB-GENE-040426-1392	SERINE/THREONINE KINASE NEK4 EC_2.7.11.1 NEVER IN MITOSIS A RELATED KINASE 4 NIMA RELATED KINASE 4 SERINE/THREONINE KINASE 2		+	NEK4	NIMA related kinase 4
cse1l	0.0223909	0.0165616	0.0162374	0.020111	CSE1 chromosome segregation 1-like (yeast) [Source:NCBI gene;Acc:30707]	ZDB-GENE-990603-1	EXPORTIN 2 EXP2 CHROMOSOME SEGREGATION 1 IMPORTIN ALPHA RE EXPORTER		+	CSE1L	chromosome segregation 1 like
slc35e1	0.0351858	0.0248424	0.0324749	0.0301664	solute carrier family 35 member E1 [Source:ZFIN;Acc:ZDB-GENE-040426-2033]	ZDB-GENE-040426-2033	SOLUTE CARRIER FAMILY 35 MEMBER E1		+	SLC35E1	solute carrier family 35 member E1
pex11g	0.00159935	0.00496848	0.00405936	0	peroxisomal biogenesis factor 11 gamma [Source:ZFIN;Acc:ZDB-GENE-050913-79]	ZDB-GENE-050913-79	PEROXISOMAL MEMBRANE 11C PEROXIN 11C PEROXISOMAL BIOGENESIS FACTOR 11C PEX11 HOMOLOG GAMMA PEX11 GAMMA		+	PEX11G	peroxisomal biogenesis factor 11 gamma
r3hdm4	0.00639741	0.00662464	0.00811872	0.0100555	R3H domain containing 4 [Source:ZFIN;Acc:ZDB-GENE-070112-1352]	ZDB-GENE-070112-1352	R3H DOMAIN CONTAINING 4		+	R3HDM4	R3H domain containing 4
ndufs7	0.0991599	0.0745271	0.113662	0.105582	NADH:ubiquinone oxidoreductase core subunit S7 [Source:ZFIN;Acc:ZDB-GENE-041111-261]	ZDB-GENE-041111-261	NADH DEHYDROGENASE [UBIQUINONE] IRON SULFUR 7 MITOCHONDRIAL PRECURSOR EC_1.6.99.3 EC_7.1.1.- 2 COMPLEX I 20KD CI 20KD NADH UBIQUINONE OXIDOREDUCTASE 20 KDA SUBUNIT	Mitochondrial complex I deficiency, nuclear type 3	+	NDUFS7	NADH:ubiquinone oxidoreductase core subunit S7
gamt	0.00159935	0	0	0	guanidinoacetate N-methyltransferase [Source:NCBI gene;Acc:796865]	ZDB-GENE-051030-97	GUANIDINOACETATE N METHYLTRANSFERASE EC_2.1.1.2	Cerebral creatine deficiency syndrome 2	+	GAMT	guanidinoacetate N-methyltransferase
dazap1	0.0399838	0.0165616	0.044653	0.0301664	DAZ associated protein 1 [Source:ZFIN;Acc:ZDB-GENE-070212-1]	ZDB-GENE-070212-1	DAZ ASSOCIATED 1 DELETED IN AZOOSPERMIA ASSOCIATED 1		+	DAZAP1	DAZ associated protein 1
rps15	1.09076	1.45742	1.28276	1.05582	ribosomal protein S15 [Source:ZFIN;Acc:ZDB-GENE-030131-9092]	ZDB-GENE-030131-9092	40S RIBOSOMAL S15		+	RPS15	ribosomal protein S15
dda1	0.0255896	0.031467	0.00811872	0.0502774	DET1 and DDB1 associated 1 [Source:NCBI gene;Acc:796589]	ZDB-GENE-040426-2137	DET1 AND DDB1 ASSOCIATED 1		+	DDA1	DET1 and DDB1 associated 1
babam1	0.00959611	0.0165616	0.00405936	0.0150832	BRISC and BRCA1 A complex member 1 [Source:NCBI gene;Acc:445296]	ZDB-GENE-040808-6	BRISC AND BRCA1 A COMPLEX MEMBER 1 MEDIATOR OF RAP80 INTERACTIONS AND TARGETING SUBUNIT OF 40 KDA NEW COMPONENT OF THE BRCA1 A COMPLEX		+	BABAM1	BRISC and BRCA1 A complex member 1
tax1bp3	0.0703715	0.0529971	0.0405936	0.0502774	Tax1 (human T-cell leukemia virus type I) binding protein 3 [Source:ZFIN;Acc:ZDB-GENE-040426-2830]	ZDB-GENE-040426-2830	TAX1 BINDING 3 TAX INTERACTION 1 TIP 1		+	TAX1BP3	Tax1 binding protein 3
ctns	0.0111955	0.0132493	0.0162374	0.020111	cystinosin, lysosomal cystine transporter [Source:ZFIN;Acc:ZDB-GENE-050522-352]	ZDB-GENE-050522-352	CYSTINOSIN	Cystinosis, atypical nephropathic,Cystinosis, late-onset juvenile or adolescent nephropathic,Cystinosis, nephropathic,Cystinosis, ocular nonnephropathic	+	CTNS	cystinosin, lysosomal cystine transporter
ranbp3a	0.0031987	0.00331232	0.00405936	0	RAN binding protein 3a [Source:ZFIN;Acc:ZDB-GENE-040426-1132]	ZDB-GENE-040426-1132	RAN		+	RANBP3	RAN binding protein 3
ndufa11	0.0975605	0.0794956	0.0933653	0.120666	NADH:ubiquinone oxidoreductase subunit A11 [Source:ZFIN;Acc:ZDB-GENE-040426-1631]	ZDB-GENE-040426-1631	NADH DEHYDROGENASE [UBIQUINONE] 1 ALPHA SUBCOMPLEX SUBUNIT 11 COMPLEX I B14 7 CI B14 7 NADH UBIQUINONE OXIDOREDUCTASE SUBUNIT B14 7	Mitochondrial complex I deficiency, nuclear type 14	+	NDUFA11	NADH:ubiquinone oxidoreductase subunit A11
gadd45ba	0.107157	0.0380917	0.142078	0.0703883	growth arrest and DNA-damage-inducible, beta a [Source:ZFIN;Acc:ZDB-GENE-040426-1971]	ZDB-GENE-040426-1971			+	GADD45B	growth arrest and DNA damage inducible beta
rab3ab	0	0.00331232	0.00405936	0	RAB3A, member RAS oncogene family, b [Source:ZFIN;Acc:ZDB-GENE-041210-268]	ZDB-GENE-041210-268	RAS RELATED RAB 3A		+	RAB3A	RAB3A, member RAS oncogene family
lsm4	0.0751696	0.0679025	0.0487123	0.0703883	LSM4 homolog, U6 small nuclear RNA and mRNA degradation associated [Source:ZFIN;Acc:ZDB-GENE-040426-1652]	ZDB-GENE-040426-1652	U6 SNRNA ASSOCIATED SM LSM4		+	LSM4	LSM4 homolog, U6 small nuclear RNA and mRNA degradation associated
ddx49	0.0191922	0.0132493	0.0121781	0.00502774	DEAD (Asp-Glu-Ala-Asp) box polypeptide 49 [Source:ZFIN;Acc:ZDB-GENE-031030-3]	ZDB-GENE-031030-3			+	DDX49	DEAD-box helicase 49
klhl26	0	0.00331232	0.00405936	0	kelch-like family member 26 [Source:NCBI gene;Acc:558035]	ZDB-GENE-030131-5975	KELCH 26		+	KLHL26	kelch like family member 26
si:ch211-253b8.2	0.00799676	0.00828079	0	0.0100555	si:ch211-253b8.2 [Source:ZFIN;Acc:ZDB-GENE-030131-4633]	ZDB-GENE-030131-4633	AMBIGUOUS		-
zgc:173548	0.0031987	0.00828079	0.0121781	0.0150832	zgc:173548 [Source:ZFIN;Acc:ZDB-GENE-070928-39]	ZDB-GENE-070928-39	ZINC FINGER		-
smim7	0.0703715	0.0364355	0.0893059	0.0653606	small integral membrane protein 7 [Source:NCBI gene;Acc:100093704]	ZDB-GENE-060810-180			+	SMIM7	small integral membrane protein 7
zgc:92139	0.00799676	0.00496848	0	0	thimet oligopeptidase 1 [Source:ZFIN;Acc:ZDB-GENE-040718-47]	ZDB-GENE-040718-47	MITOCHONDRIAL INTERMEDIATE PEPTIDASE PRECURSOR MIP EC_3.4.24.59 OCTAPEPTIDYL AMINOPEPTIDASE		-
adgrl4	0	0.00165616	0	0	adhesion G protein-coupled receptor L4 [Source:NCBI gene;Acc:406676]	ZDB-GENE-040426-2689	ADHESION G COUPLED RECEPTOR L4 PRECURSOR EGF LATROPHILIN AND SEVEN TRANSMEMBRANE DOMAIN CONTAINING 1 EGF TM7 LATROPHILIN RELATED ETL		+	ADGRL4	adhesion G protein-coupled receptor L4
ttll7	0.00159935	0	0	0	tubulin tyrosine ligase-like family, member 7 [Source:ZFIN;Acc:ZDB-GENE-070112-2112]	ZDB-GENE-070112-2112	TUBULIN POLYGLUTAMYLASE TTLL7 EC 6 TUBULIN TYROSINE LIGASE 7		+	TTLL7	tubulin tyrosine ligase like 7
prkacba	0.377447	0.366011	0.345046	0.382108	protein kinase, cAMP-dependent, catalytic, beta a [Source:ZFIN;Acc:ZDB-GENE-040426-1351]	ZDB-GENE-040426-1351	KINASE		+	PRKACB	protein kinase cAMP-activated catalytic subunit beta
samd13	0.0111955	0.0149054	0.0121781	0.0150832	sterile alpha motif domain containing 13 [Source:ZFIN;Acc:ZDB-GENE-060929-676]	ZDB-GENE-060929-676	ATHERIN STERILE ALPHA MOTIF DOMAIN CONTAINING 1 SAM DOMAIN CONTAINING 1		+	SAMD13	sterile alpha motif domain containing 13
tbl1xr1a	0.0191922	0.00993695	0.00405936	0	transducin (beta)-like 1 X-linked receptor 1a [Source:ZFIN;Acc:ZDB-GENE-050522-314]	ZDB-GENE-050522-314	F BOX /WD REPEAT CONTAINING TRANSDUCIN BETA 1X 1	Pierpont syndrome,Mental retardation, autosomal dominant 41	+	TBL1XR1	TBL1X receptor 1
nlgn1	0.0031987	0	0	0	neuroligin 1 [Source:ZFIN;Acc:ZDB-GENE-090918-1]	ZDB-GENE-090918-1	NEUROLIGIN 1 PRECURSOR		+	NLGN1	neuroligin 1
psmd14	0.0687722	0.0612779	0.056831	0.105582	proteasome 26S subunit, non-ATPase 14 [Source:ZFIN;Acc:ZDB-GENE-070410-56]	ZDB-GENE-070410-56	26S PROTEASOME NON ATPASE REGULATORY SUBUNIT 14 EC_3.4.19.- 26S PROTEASOME REGULATORY SUBUNIT RPN11		+	PSMD14	proteasome 26S subunit, non-ATPase 14
ptp4a1	0.0767689	0.0877764	0.105543	0.125693	protein tyrosine phosphatase 4A1 [Source:ZFIN;Acc:ZDB-GENE-041121-11]	ZDB-GENE-041121-11	TYROSINE PHOSPHATASE TYPE IVA 1 PRECURSOR EC_3.1.3.48 TYROSINE PHOSPHATASE 4A1 TYROSINE PHOSPHATASE OF REGENERATING LIVER 1 PRL 1		+	PTP4A1	protein tyrosine phosphatase 4A1
mrpl4	0.027189	0.0331232	0.0202968	0.020111	mitochondrial ribosomal protein L4 [Source:NCBI gene;Acc:553771]	ZDB-GENE-050522-388	39S RIBOSOMAL L4 MITOCHONDRIAL L4MT MRP L4		+	MRPL4	mitochondrial ribosomal protein L4
zgc:77929	0.0175929	0.00993695	0.0162374	0.020111	zgc:77929 [Source:NCBI gene;Acc:402944]	ZDB-GENE-040426-1908	HOMOLOG PRECURSOR		+	C6orf120	chromosome 6 open reading frame 120
jupa	0.115153	0.101026	0.101484	0.170943	junction plakoglobin a [Source:ZFIN;Acc:ZDB-GENE-991207-22]	ZDB-GENE-991207-22	JUNCTION PLAKOGLOBIN DESMOPLAKIN III DESMOPLAKIN 3	Arrhythmogenic right ventricular dysplasia 12,Naxos disease	+	JUP	junction plakoglobin
cdc6	0.00159935	0	0	0.0100555	cell division cycle 6 homolog (S. cerevisiae) [Source:ZFIN;Acc:ZDB-GENE-050506-131]	ZDB-GENE-050506-131	ORIGIN RECOGNITION COMPLEX SUBUNIT 1	?Meier-Gorlin syndrome 5	+	CDC6	cell division cycle 6
zgc:64002	0	0.00165616	0	0	zgc:64002 [Source:ZFIN;Acc:ZDB-GENE-040426-1329]	ZDB-GENE-040426-1329	N METHYLTRANSFERASE		-
sp2	0.0239903	0.0298109	0.0405936	0.0150832	sp2 transcription factor [Source:ZFIN;Acc:ZDB-GENE-080410-1]	ZDB-GENE-080410-1	TRANSCRIPTION FACTOR SP2		+	SP2	Sp2 transcription factor
mrpl45	0.0335864	0.0198739	0.0121781	0.0100555	mitochondrial ribosomal protein L45 [Source:ZFIN;Acc:ZDB-GENE-040426-1041]	ZDB-GENE-040426-1041	39S RIBOSOMAL L45 MITOCHONDRIAL PRECURSOR L45MT MRP L45		+	MRPL45	mitochondrial ribosomal protein L45
npepps	0.0367851	0.0231862	0.0121781	0.0100555	aminopeptidase puromycin sensitive [Source:ZFIN;Acc:ZDB-GENE-060524-3]	ZDB-GENE-060524-3	AMINOPEPTIDASE		+	NPEPPS	aminopeptidase puromycin sensitive
ap1s2	0.103958	0.0993695	0.101484	0.095527	adaptor related protein complex 1 subunit sigma 2 [Source:ZFIN;Acc:ZDB-GENE-030131-5448]	ZDB-GENE-030131-5448	AP COMPLEX SUBUNIT SIGMA ADAPTOR COMPLEX SUBUNIT SIGMA ADAPTOR RELATED COMPLEX SUBUNIT SIGMA SIGMA AP SIGMA ADAPTIN ADAPTIN	Mental retardation, X-linked syndromic 5	+	AP1S2	adaptor related protein complex 1 subunit sigma 2
rbb4l	0.0111955	0.0198739	0.0162374	0.0351942	retinoblastoma binding protein 4, like [Source:NCBI gene;Acc:322129]	ZDB-GENE-030131-848	HISTONE BINDING RBBP7 RETINOBLASTOMA BINDING 7 RBBP 7		+	RBBP4	RB binding protein 4, chromatin remodeling factor
txlng	0.00479806	0.00662464	0.00405936	0	taxilin gamma [Source:ZFIN;Acc:ZDB-GENE-060616-122]	ZDB-GENE-060616-122	GAMMA TAXILIN FACTOR INHIBITING ATF4 MEDIATED TRANSCRIPTION FIAT LIPOPOLYSACCHARIDE		+	TXLNG	taxilin gamma
rtel1	0.00159935	0.0115931	0	0	regulator of telomere elongation helicase 1 [Source:NCBI gene;Acc:503732]	ZDB-GENE-050306-11	HELICASE EC_3.6.4.12	Pulmonary fibrosis and/or bone marrow failure, telomere-related, 3,Dyskeratosis congenita, autosomal dominant 4,Dyskeratosis congenita, autosomal recessive 5	+	RTEL1	regulator of telomere elongation helicase 1
zgpat	0.0223909	0.0165616	0.00405936	0.0100555	zinc finger, CCCH-type with G patch domain [Source:NCBI gene;Acc:393457]	ZDB-GENE-040426-1248	ZINC FINGER CCCH TYPE WITH G PATCH DOMAIN CONTAINING		+	ZGPAT	zinc finger CCCH-type and G-patch domain containing
btf3l4	0.0607754	0.0397478	0.0730685	0.0904993	basic transcription factor 3-like 4 [Source:NCBI gene;Acc:393667]	ZDB-GENE-040426-1650	NASCENT POLYPEPTIDE ASSOCIATED COMPLEX SUBUNIT BETA NAC BETA BETA NAC		+	BTF3L4	basic transcription factor 3 like 4
elovl1b	0.323069	0.286515	0.259799	0.432385	ELOVL fatty acid elongase 1b [Source:ZFIN;Acc:ZDB-GENE-040426-2755]	ZDB-GENE-040426-2755	ELONGATION OF VERY LONG CHAIN FATTY ACIDS EC_2.3.1.199 3 KETO ACYL COA SYNTHASE ELOVL FATTY ACID ELONGASE ELOVL FA ELONGASE VERY LONG CHAIN 3 KETOACYL COA SYNTHASE VERY LONG CHAIN 3 OXOACYL COA SYNTHASE	Ichthyotic keratoderma, spasticity, hypomyelination, and dysmorphic facies	+	ELOVL1	ELOVL fatty acid elongase 1
mob3c	0.0287883	0.0182177	0.0162374	0.0351942	MOB kinase activator 3C [Source:ZFIN;Acc:ZDB-GENE-040704-32]	ZDB-GENE-040704-32	MOB KINASE ACTIVATOR HOMOLOG MPS ONE BINDER KINASE ACTIVATOR		+	MOB3C	MOB kinase activator 3C
mknk1	0.0127948	0.0198739	0.0121781	0.0251387	MAPK interacting serine/threonine kinase 1 [Source:ZFIN;Acc:ZDB-GENE-080220-11]	ZDB-GENE-080220-11	MAP KINASE INTERACTING SERINE/THREONINE KINASE 2 EC_2.7.11.1 MAP KINASE SIGNAL INTEGRATING KINASE 2 MAPK SIGNAL INTEGRATING KINASE 2 MNK2		+	MKNK1	MAPK interacting serine/threonine kinase 1
atp5b	0.374248	0.304733	0.345046	0.497746	ATP synthase F1 subunit beta [Source:ZFIN;Acc:ZDB-GENE-030131-124]	ZDB-GENE-030131-124	ATP SYNTHASE SUBUNIT BETA MITOCHONDRIAL EC_7.1.2.2 ATP SYNTHASE F1 SUBUNIT BETA		-
arrdc2	0.0031987	0.0149054	0.0284155	0.020111	arrestin domain containing 2 [Source:ZFIN;Acc:ZDB-GENE-030131-7146]	ZDB-GENE-030131-7146	ARRESTIN DOMAIN CONTAINING 2		+	ARRDC2	arrestin domain containing 2
wdr18	0.00799676	0.00662464	0.00811872	0.0150832	WD repeat domain 18 [Source:NCBI gene;Acc:445819]	ZDB-GENE-040905-4			+	WDR18	WD repeat domain 18
med16	0.00799676	0.00828079	0.00405936	0	mediator complex subunit 16 [Source:ZFIN;Acc:ZDB-GENE-090306-4]	ZDB-GENE-090306-4	MEDIATOR OF RNA POLYMERASE II TRANSCRIPTION SUBUNIT 16 MEDIATOR COMPLEX SUBUNIT 16		+	MED16	mediator complex subunit 16
ptbp1b	0.00799676	0.00993695	0.00811872	0.0150832	polypyrimidine tract binding protein 1b [Source:ZFIN;Acc:ZDB-GENE-030131-9796]	ZDB-GENE-030131-9796	POLYPYRIMIDINE TRACT BINDING		+	PTBP1	polypyrimidine tract binding protein 1
si:ch211-262i1.6	0.0335864	0.0281547	0.0243562	0.0251387	si:ch211-262i1.6 [Source:ZFIN;Acc:ZDB-GENE-030131-6242]	ZDB-GENE-030131-6242			-
zgc:55741	0.0575767	0.0761833	0.0527717	0.0553051	small glutamine-rich tetratricopeptide repeat (TPR)-containing, alpha [Source:ZFIN;Acc:ZDB-GENE-030131-8811]	ZDB-GENE-030131-8811	SMALL GLUTAMINE RICH TETRATRICOPEPTIDE REPEAT CONTAINING ALPHA ALPHA SGT		-
hug	0.0111955	0.0248424	0.0121781	0.00502774	ELAV like RNA binding protein 1b [Source:ZFIN;Acc:ZDB-GENE-000210-17]	ZDB-GENE-000210-17			-
rpn2	0.0191922	0.0513409	0.0243562	0.0100555	ribophorin II [Source:ZFIN;Acc:ZDB-GENE-030131-7928]	ZDB-GENE-030131-7928			+	RPN2	ribophorin II
cdk5rap1	0.00799676	0.0165616	0.00405936	0	CDK5 regulatory subunit associated protein 1 [Source:ZFIN;Acc:ZDB-GENE-070424-90]	ZDB-GENE-070424-90	CDK5RAP1		+	CDK5RAP1	CDK5 regulatory subunit associated protein 1
rap1ab	0.0447819	0.0182177	0.00811872	0.0351942	RAP1A, member of RAS oncogene family b [Source:ZFIN;Acc:ZDB-GENE-040426-2738]	ZDB-GENE-040426-2738	RAS RELATED		+	RAP1A	RAP1A, member of RAS oncogene family
pank4	0.0351858	0.0380917	0.0365342	0.0351942	pantothenate kinase 4 (inactive) [Source:ZFIN;Acc:ZDB-GENE-040426-1592]	ZDB-GENE-040426-1592	PANTOTHENATE KINASE 4 PANTOTHENIC ACID KINASE [INCLUDES PANTOTHENATE KINASE EC_2.7.1.33 ; 4' PHOSPHOPANTETHEINE PHOSPHATASE EC_3.1.3.- ]		+	PANK4	pantothenate kinase 4 (inactive)
ctbs	0.00479806	0.00828079	0	0	chitobiase, di-N-acetyl- [Source:ZFIN;Acc:ZDB-GENE-050522-422]	ZDB-GENE-050522-422	DI N ACETYLCHITOBIASE PRECURSOR EC_3.2.1.-		+	CTBS	chitobiase
rpf1	0.0335864	0.0264985	0.0405936	0.0100555	ribosome production factor 1 homolog [Source:NCBI gene;Acc:415250]	ZDB-GENE-040625-177	U3 SMALL NUCLEOLAR RIBONUCLEOPROTEIN IMP4 U3 SNORNP IMP4		+	RPF1	ribosome production factor 1 homolog
arpc4l	0.239903	0.339513	0.231384	0.26647	actin related protein 2/3 complex, subunit 4, like [Source:ZFIN;Acc:ZDB-GENE-040808-18]	ZDB-GENE-040808-18	ACTIN RELATED 2/3 COMPLEX SUBUNIT 4 ARP2/3 COMPLEX 20 KDA P20 ARC		-
tada3l	0.0143942	0.00993695	0	0.0100555	transcriptional adaptor 3 (NGG1 homolog, yeast)-like [Source:NCBI gene;Acc:334785]	ZDB-GENE-030131-6725	TRANSCRIPTIONAL ADAPTER 3 ADA3 HOMOLOG TRANSCRIPTIONAL ADAPTER 3 ADA3		-
hmces	0.0175929	0.0115931	0.0162374	0.00502774	5-hydroxymethylcytosine binding, ES cell specific [Source:ZFIN;Acc:ZDB-GENE-070620-10]	ZDB-GENE-070620-10	ABASIC SITE PROCESSING HMCES EMBRYONIC STEM CELL SPECIFIC 5 HYDROXYMETHYLCYTOSINE BINDING ES CELL SPECIFIC 5HMC BINDING PEPTIDASE HMCES EC_3.4.-.- ENDONUCLEASE HMCES EC_3.1.25.- SRAP DOMAIN CONTAINING 1		+	HMCES	5-hydroxymethylcytosine binding, ES cell specific
rab7	0.0495799	0.0380917	0.0487123	0.0402219	RAB7a, member RAS oncogene family [Source:ZFIN;Acc:ZDB-GENE-040426-1352]	ZDB-GENE-040426-1352	RAS RELATED RAB 7A		-
slc25a26	0.00159935	0	0	0.00502774	solute carrier family 25 member 26 [Source:NCBI gene;Acc:560478]	ZDB-GENE-050913-126	S ADENOSYLMETHIONINE MITOCHONDRIAL CARRIER MITOCHONDRIAL S ADENOSYLMETHIONINE TRANSPORTER SOLUTE CARRIER FAMILY 25 MEMBER 26	Combined oxidative phosphorylation deficiency 28	+	SLC25A26	solute carrier family 25 member 26
kbtbd8	0.0127948	0.00828079	0	0.0100555	kelch repeat and BTB (POZ) domain containing 8 [Source:NCBI gene;Acc:559966]	ZDB-GENE-030114-8	KELCH REPEAT AND BTB DOMAIN CONTAINING 8 T CELL ACTIVATION KELCH REPEAT TA KRP		+	KBTBD8	kelch repeat and BTB domain containing 8
tmf1	0.0223909	0.0132493	0.00811872	0.020111	TATA element modulatory factor 1 [Source:ZFIN;Acc:ZDB-GENE-040801-25]	ZDB-GENE-040801-25	TATA ELEMENT MODULATORY FACTOR TMF ANDROGEN RECEPTOR COACTIVATOR 160 KDA ANDROGEN RECEPTOR ASSOCIATED OF 160 KDA		+	TMF1	TATA element modulatory factor 1
uba3	0.0223909	0.0248424	0.0284155	0.00502774	ubiquitin-like modifier activating enzyme 3 [Source:NCBI gene;Acc:406776]	ZDB-GENE-040426-2825	NEDD8 ACTIVATING ENZYME E1 CATALYTIC SUBUNIT EC_6.2.1.- NEDD8 ACTIVATING ENZYME E1C UBIQUITIN ACTIVATING ENZYME E1C UBIQUITIN MODIFIER ACTIVATING ENZYME 3 UBIQUITIN ACTIVATING ENZYME 3		+	UBA3	ubiquitin like modifier activating enzyme 3
cishb	0	0.00662464	0.0162374	0.0100555	cytokine inducible SH2-containing protein b [Source:ZFIN;Acc:ZDB-GENE-080204-120]	ZDB-GENE-080204-120	CYTOKINE INDUCIBLE SH2 CONTAINING CIS CIS 1 SUPPRESSOR OF CYTOKINE SIGNALING SOCS	{Bacteremia, susceptibility to},{Malaria, susceptibility to},{Tuberculosis, susceptibility to}	+	CISH	cytokine inducible SH2 containing protein
rpusd4	0.00639741	0.00496848	0.0162374	0	RNA pseudouridine synthase D4 [Source:NCBI gene;Acc:445101]	ZDB-GENE-040801-238			+	RPUSD4	RNA pseudouridine synthase D4
qrich1	0.027189	0.0182177	0.0162374	0.0150832	glutamine-rich 1 [Source:ZFIN;Acc:ZDB-GENE-030131-8204]	ZDB-GENE-030131-8204	GLUTAMINE RICH 1	Ververi-Brady syndrome	+	QRICH1	glutamine rich 1
tmcc1b	0.027189	0.0165616	0.0324749	0.0251387	transmembrane and coiled-coil domain family 1b [Source:ZFIN;Acc:ZDB-GENE-061013-154]	ZDB-GENE-061013-154	TRANSMEMBRANE AND COILED COIL DOMAINS 1		+	TMCC1	transmembrane and coiled-coil domain family 1
tmem110	0.00959611	0.00993695	0.0162374	0	STIM activating enhance [Source:ZFIN;Acc:ZDB-GENE-040426-1198]	ZDB-GENE-040426-1198	MUSCULOSKELETAL EMBRYONIC NUCLEAR 1		-
dido1	0.185525	0.193771	0.12584	0.125693	death inducer-obliterator 1 [Source:ZFIN;Acc:ZDB-GENE-030131-6117]	ZDB-GENE-030131-6117	DEATH INDUCER OBLITERATOR 1 DIO 1 DEATH ASSOCIATED TRANSCRIPTION FACTOR 1 DATF 1		+	DIDO1	death inducer-obliterator 1
id1	0.031987	0.0231862	0.00811872	0.0351942	inhibitor of DNA binding 1, HLH protein [Source:ZFIN;Acc:ZDB-GENE-990415-96]	ZDB-GENE-990415-96	DNA BINDING INHIBITOR ID 1 INHIBITOR OF DNA BINDING 1 INHIBITOR OF DIFFERENTIATION 1		+	ID1	inhibitor of DNA binding 1, HLH protein
zgc:175264	0.0527786	0.0529971	0.0324749	0.0452496	putative homeodomain transcription factor 1 [Source:ZFIN;Acc:ZDB-GENE-080204-123]	ZDB-GENE-080204-123	HOMEODOMAIN TRANSCRIPTION FACTOR		-
magi1b	0.0159935	0.0264985	0.0202968	0.020111	membrane associated guanylate kinase, WW and PDZ domain containing 1b [Source:ZFIN;Acc:ZDB-GENE-030131-5110]	ZDB-GENE-030131-5110	MEMBRANE ASSOCIATED GUANYLATE KINASE WW AND PDZ DOMAIN CONTAINING 1 BAI1 ASSOCIATED 1 BAP 1 MEMBRANE ASSOCIATED GUANYLATE KINASE INVERTED 1 MAGI 1		+	MAGI1	membrane associated guanylate kinase, WW and PDZ domain containing 1
rhol	0.0031987	0	0	0	rhodopsin, like [Source:ZFIN;Acc:ZDB-GENE-070424-6]	ZDB-GENE-070424-6	OPSIN		-
prickle2b	0	0	0.00405936	0	prickle homolog 2b [Source:ZFIN;Acc:ZDB-GENE-030724-6]	ZDB-GENE-030724-6	PRICKLE		+	PRICKLE2	prickle planar cell polarity protein 2
psmd6	0.0623747	0.0480286	0.044653	0.0854715	proteasome 26S subunit, non-ATPase 6 [Source:ZFIN;Acc:ZDB-GENE-040426-1038]	ZDB-GENE-040426-1038	COP9 SIGNALOSOME COMPLEX SUBUNIT 1 SUBUNIT 1		+	PSMD6	proteasome 26S subunit, non-ATPase 6
thoc7	0.0399838	0.0347793	0.0324749	0.0351942	THO complex 7 [Source:NCBI gene;Acc:445035]	ZDB-GENE-040801-17	THO COMPLEX SUBUNIT 7 HOMOLOG		+	THOC7	THO complex 7
namptb	0.0031987	0	0	0.0100555	nicotinamide phosphoribosyltransferase b [Source:ZFIN;Acc:ZDB-GENE-030131-2931]	ZDB-GENE-030131-2931	NICOTINATE PHOSPHORIBOSYLTRANSFERASE NAPRTASE EC_6.3.4.21		-
ogfrl2	0.0207916	0.0364355	0.0527717	0.0402219	opioid growth factor receptor-like 2 [Source:ZFIN;Acc:ZDB-GENE-030616-523]	ZDB-GENE-030616-523	OPIOID GROWTH FACTOR RECEPTOR OGFR ZETA TYPE OPIOID RECEPTOR		-
zgc:162182	0	0.00165616	0	0	zgc:162182 [Source:ZFIN;Acc:ZDB-GENE-070424-58]	ZDB-GENE-070424-58	OPIOID GROWTH FACTOR RECEPTOR OGFR ZETA TYPE OPIOID RECEPTOR		-
mapkapk2a	0.0783683	0.0877764	0.12584	0.0502774	MAPK activated protein kinase 2a [Source:ZFIN;Acc:ZDB-GENE-030131-5532]	ZDB-GENE-030131-5532	MAP KINASE ACTIVATED KINASE 2 MAPK ACTIVATED KINASE 2 MAPKAP KINASE 2 MAPKAP K2 MAPKAPK 2 MK 2 MK2 EC_2.7.11.1		+	MAPKAPK2	MAPK activated protein kinase 2
zgc:172180	0.00159935	0	0.00405936	0	dual specificity tyrosine phosphorylation regulated kinase 3 [Source:ZFIN;Acc:ZDB-GENE-080219-31]	ZDB-GENE-080219-31	DUAL SPECIFICITY TYROSINE PHOSPHORYLATION REGULATED KINASE 3 EC_2.7.12.1		-
ikbke	0.0127948	0.0115931	0.0121781	0.0100555	inhibitor of nuclear factor kappa B kinase subunit epsilon [Source:ZFIN;Acc:ZDB-GENE-040718-251]	ZDB-GENE-040718-251	INHIBITOR OF NUCLEAR FACTOR KAPPA B KINASE SUBUNIT ALPHA I KAPPA B KINASE ALPHA IKK A IKK ALPHA IKBKA EC_2.7.11.10 KINASE NUCLEAR FACTOR NF KAPPA B INHIBITOR KINASE ALPHA NFKBIKA		+	IKBKE	inhibitor of nuclear factor kappa B kinase subunit epsilon
srgap2a	0	0.00496848	0.00811872	0.0150832	SLIT-ROBO Rho GTPase activating protein 2 [Source:NCBI gene;Acc:556198]	ZDB-GENE-060915-2			-
zgc:101564	0.0127948	0.00993695	0.00811872	0.0100555	zgc:101564 [Source:ZFIN;Acc:ZDB-GENE-050320-120]	ZDB-GENE-050320-120	FAM72A		-
tmem183a	0.0175929	0.00331232	0.00405936	0.0150832	transmembrane protein 183A [Source:ZFIN;Acc:ZDB-GENE-050327-5]	ZDB-GENE-050327-5	TRANSMEMBRANE 183		+	TMEM183A	transmembrane protein 183A
si:ch211-86h15.1	0.0191922	0.0115931	0.00405936	0.0100555	si:ch211-86h15.1 [Source:ZFIN;Acc:ZDB-GENE-081107-38]	ZDB-GENE-081107-38			-
mdm4	0.0879644	0.0513409	0.0608904	0.0754161	MDM4 regulator of p53 [Source:NCBI gene;Acc:334932]	ZDB-GENE-030131-6872	E3 UBIQUITIN LIGASE MDM2 EC_2.3.2.27 DOUBLE MINUTE 2 RING TYPE E3 UBIQUITIN TRANSFERASE MDM2 P53 BINDING MDM2		+	MDM4	MDM4 regulator of p53
atp2b4	0.027189	0.0364355	0.0162374	0.0553051	ATPase plasma membrane Ca2+ transporting 4 [Source:ZFIN;Acc:ZDB-GENE-061027-60]	ZDB-GENE-061027-60			+	ATP2B4	ATPase plasma membrane Ca2+ transporting 4
optc	0	0.00165616	0.00405936	0	opticin [Source:ZFIN;Acc:ZDB-GENE-030131-1798]	ZDB-GENE-030131-1798	EPIPHYCAN PRECURSOR DERMATAN SULFATE PROTEOGLYCAN 3 PROTEOGLYCAN LB PG LB SMALL CHONDROITIN/DERMATAN SULFATE PROTEOGLYCAN		+	OPTC	opticin
zc3h11a	0.0143942	0.0331232	0.0243562	0.0653606	zinc finger CCCH-type containing 11A [Source:ZFIN;Acc:ZDB-GENE-030131-3272]	ZDB-GENE-030131-3272			+	ZC3H11A	zinc finger CCCH-type containing 11A
maf1	0.156737	0.104338	0.138018	0.196082	MAF1 homolog, negative regulator of RNA polymerase III [Source:NCBI gene;Acc:406750]	ZDB-GENE-040426-2788	REPRESSOR OF RNA POLYMERASE III TRANSCRIPTION MAF1 HOMOLOG		+	MAF1	MAF1 homolog, negative regulator of RNA polymerase III
trib3	0.436623	0.339513	0.38158	0.548023	tribbles pseudokinase 3 [Source:ZFIN;Acc:ZDB-GENE-040426-2609]	ZDB-GENE-040426-2609	TRIBBLES HOMOLOG TRB		+	TRIB3	tribbles pseudokinase 3
rbm39a	0.132746	0.112619	0.117721	0.105582	RNA binding motif protein 39a [Source:ZFIN;Acc:ZDB-GENE-040426-2852]	ZDB-GENE-040426-2852	RNA BINDING 39 1 RNA BINDING MOTIF 39 RNA BINDING REGION CONTAINING 2		+	RBM39	RNA binding motif protein 39
nfs1	0.0223909	0.0149054	0.0162374	0.0301664	NFS1 cysteine desulfurase [Source:ZFIN;Acc:ZDB-GENE-060405-1]	ZDB-GENE-060405-1	CYSTEINE DESULFURASE MITOCHONDRIAL PRECURSOR EC_2.8.1.7		+	NFS1	NFS1 cysteine desulfurase
zgc:153953	0.0031987	0	0	0	innate immunity activator b [Source:ZFIN;Acc:ZDB-GENE-061103-190]	ZDB-GENE-061103-190	COILED COIL DOMAIN CONTAINING 120		-
rnpep	0.00479806	0.00165616	0.00405936	0	arginyl aminopeptidase (aminopeptidase B) [Source:ZFIN;Acc:ZDB-GENE-040718-241]	ZDB-GENE-040718-241	AMINOPEPTIDASE B AP B EC_3.4.11.6 ARGININE AMINOPEPTIDASE ARGINYL AMINOPEPTIDASE CYTOSOL AMINOPEPTIDASE IV		+	RNPEP	arginyl aminopeptidase
cyb5r1	0.0479806	0.0331232	0.044653	0.0603329	cytochrome b5 reductase 1 [Source:ZFIN;Acc:ZDB-GENE-030131-8497]	ZDB-GENE-030131-8497	NADH CYTOCHROME B5 REDUCTASE 3 B5R CYTOCHROME B5 REDUCTASE EC_1.6.2.2 DIAPHORASE 1 [CONTAINS NADH CYTOCHROME B5 REDUCTASE 3 MEMBRANE BOUND FORM; NADH CYTOCHROME B5 REDUCTASE 3 SOLUBLE FORM]		+	CYB5R1	cytochrome b5 reductase 1
adipor1a	0.031987	0.0281547	0.0487123	0.0754161	adiponectin receptor 1a [Source:ZFIN;Acc:ZDB-GENE-040718-169]	ZDB-GENE-040718-169	ADIPONECTIN RECEPTOR 1 PROGESTIN AND ADIPOQ RECEPTOR FAMILY MEMBER 1 PROGESTIN AND ADIPOQ RECEPTOR FAMILY MEMBER I		+	ADIPOR1	adiponectin receptor 1
rabif	0.0527786	0.0612779	0.0243562	0.0703883	RAB interacting factor [Source:ZFIN;Acc:ZDB-GENE-040718-216]	ZDB-GENE-040718-216	GUANINE NUCLEOTIDE EXCHANGE FACTOR MSS4 RAB INTERACTING FACTOR		+	RABIF	RAB interacting factor
kdm5ba	0.0527786	0.041404	0.0365342	0.0301664	lysine (K)-specific demethylase 5Ba [Source:ZFIN;Acc:ZDB-GENE-030131-5379]	ZDB-GENE-030131-5379	LYSINE SPECIFIC DEMETHYLASE 5B EC_1.14.11.- HISTONE DEMETHYLASE JARID1B JUMONJI/ARID DOMAIN CONTAINING 1B	Mental retardation, autosomal recessive 65	+	KDM5B	lysine demethylase 5B
ipo9	0.0031987	0.0115931	0	0	importin 9 [Source:ZFIN;Acc:ZDB-GENE-040426-2953]	ZDB-GENE-040426-2953	IMPORTIN SUBUNIT BETA 5.114 KDA KARYOPHERIN KARYOPHERIN SUBUNIT BETA 5 KARYOPHERIN 114		+	IPO9	importin 9
shisa4	0.00159935	0.00828079	0.00405936	0.00502774	shisa family member 4 [Source:ZFIN;Acc:ZDB-GENE-050417-419]	ZDB-GENE-050417-419	SHISA 4 PRECURSOR TRANSMEMBRANE 58		+	SHISA4	shisa family member 4
timm17a	0.0639741	0.0529971	0.0811872	0.120666	translocase of inner mitochondrial membrane 17 homolog A (yeast) [Source:ZFIN;Acc:ZDB-GENE-031030-6]	ZDB-GENE-031030-6			+	TIMM17A	translocase of inner mitochondrial membrane 17A
sulf2a	0.00159935	0	0	0	sulfatase 2a [Source:ZFIN;Acc:ZDB-GENE-040426-759]	ZDB-GENE-040426-759	SULFATASE		+	SULF2	sulfatase 2
zgc:92107	0.00159935	0.00331232	0.00405936	0.00502774	zgc:92107 [Source:ZFIN;Acc:ZDB-GENE-041114-4]	ZDB-GENE-041114-4			-
ndrg3a	0.204717	0.139117	0.215146	0.170943	ndrg family member 3a [Source:ZFIN;Acc:ZDB-GENE-980526-124]	ZDB-GENE-980526-124	N MYC DOWNSTREAM REGULATED GENE		+	NDRG3	NDRG family member 3
trpc4apa	0.0399838	0.031467	0.0365342	0.0703883	transient receptor potential cation channel, subfamily C, member 4 associated protein a [Source:ZFIN;Acc:ZDB-GENE-000330-3]	ZDB-GENE-000330-3	SHORT TRANSIENT RECEPTOR POTENTIAL CHANNEL 4 ASSOCIATED TRP4 ASSOCIATED TRPC4 ASSOCIATED PROTEIN TAP1 TNF RECEPTOR UBIQUITOUS SCAFFOLDING/SIGNALING PROTEIN TRUSS		+	TRPC4AP	transient receptor potential cation channel subfamily C member 4 associated protein
top1l	0.0911631	0.0596217	0.0893059	0.130721	DNA topoisomerase I, like [Source:ZFIN;Acc:ZDB-GENE-060616-217]	ZDB-GENE-060616-217	DNA TOPOISOMERASE 1 EC_5.6.2.1 DNA TOPOISOMERASE I		-
fam83d	0.0031987	0.00828079	0	0	family with sequence similarity 83 member D [Source:NCBI gene;Acc:492689]	ZDB-GENE-041111-264	FAM83D		+	FAM83D	family with sequence similarity 83 member D
mafbb	0.00159935	0.00165616	0.00405936	0.00502774	v-maf avian musculoaponeurotic fibrosarcoma oncogene homolog Bb [Source:ZFIN;Acc:ZDB-GENE-010605-4]	ZDB-GENE-010605-4	TRANSCRIPTION FACTOR MAF PROTO ONCOGENE C MAF V MAF MUSCULOAPONEUROTIC FIBROSARCOMA ONCOGENE HOMOLOG	Duane retraction syndrome 3,Multicentric carpotarsal osteolysis syndrome	+	MAFB	MAF bZIP transcription factor B
adnpa	0.081567	0.0712148	0.0771279	0.0603329	activity-dependent neuroprotector homeobox a [Source:ZFIN;Acc:ZDB-GENE-061215-112]	ZDB-GENE-061215-112	ACTIVITY DEPENDENT NEUROPROTECTOR HOMEOBOX 2 ADNP HOMEOBOX 2 ZINC FINGER 508	Helsmoortel-van der Aa syndrome	+	ADNP	activity dependent neuroprotector homeobox
gata1a	0.235105	0.216957	0.194849	0.206137	GATA binding protein 1a [Source:ZFIN;Acc:ZDB-GENE-980526-268]	ZDB-GENE-980526-268		Anemia, X-linked, with/without neutropenia and/or platelet abnormalities,Thrombocytopenia with beta-thalassemia, X-linked,Leukemia, megakaryoblastic, with or without Down syndrome, somatic,Thrombocytopenia, X-linked, with or without dyserythropoietic anemia	+	GATA1	GATA binding protein 1
si:dkey-13a21.4	0.00479806	0.00331232	0	0.0150832	si:dkey-13a21.4 [Source:ZFIN;Acc:ZDB-GENE-040724-163]	ZDB-GENE-040724-163	RAS RELATED RAB		-
hcfc1a	0.059176	0.0231862	0.0162374	0.0603329	host cell factor C1a [Source:ZFIN;Acc:ZDB-GENE-030912-10]	ZDB-GENE-030912-10	HOST CELL FACTOR	Mental retardation, X-linked 3 (methylmalonic acidemia and homocysteinemia, cblX type )	+	HCFC1	host cell factor C1
gnl3l	0.027189	0.0231862	0.0162374	0	guanine nucleotide binding protein-like 3 (nucleolar)-like [Source:ZFIN;Acc:ZDB-GENE-040723-1]	ZDB-GENE-040723-1	GUANINE NUCLEOTIDE BINDING 3		+	GNL3L	G protein nucleolar 3 like
tfe3b	0.00799676	0.00496848	0.00405936	0.00502774	transcription factor binding to IGHM enhancer 3b [Source:ZFIN;Acc:ZDB-GENE-010919-3]	ZDB-GENE-010919-3	TRANSCRIPTION FACTOR E3	Renal cell carcinoma, papillary, 1	+	TFE3	transcription factor binding to IGHM enhancer 3
cxxc1b	0.0527786	0.0231862	0.0243562	0.0351942	CXXC finger protein 1b [Source:ZFIN;Acc:ZDB-GENE-030728-4]	ZDB-GENE-030728-4	CXXC		+	CXXC1	CXXC finger protein 1
mbd1b	0.0751696	0.0761833	0.0649498	0.0703883	methyl-CpG binding domain protein 1b [Source:ZFIN;Acc:ZDB-GENE-030131-6318]	ZDB-GENE-030131-6318			+	MBD1	methyl-CpG binding domain protein 1
otud5b	0.0255896	0.0264985	0.044653	0.0150832	OTU deubiquitinase 5b [Source:ZFIN;Acc:ZDB-GENE-040801-50]	ZDB-GENE-040801-50	OTU DOMAIN CONTAINING 5 EC_3.4.19.12 DEUBIQUITINATING ENZYME A DUBA		+	OTUD5	OTU deubiquitinase 5
skib	0	0	0.00405936	0	v-ski avian sarcoma viral oncogene homolog b [Source:ZFIN;Acc:ZDB-GENE-990715-10]	ZDB-GENE-990715-10	SKI	Shprintzen-Goldberg syndrome	+	SKI	SKI proto-oncogene
tmem51b	0.00159935	0	0	0	transmembrane protein 51b [Source:ZFIN;Acc:ZDB-GENE-030131-5373]	ZDB-GENE-030131-5373	TRANSMEMBRANE 51		+	TMEM51	transmembrane protein 51
ppcs	0.0191922	0.0115931	0	0.0301664	phosphopantothenoylcysteine synthetase [Source:ZFIN;Acc:ZDB-GENE-060512-104]	ZDB-GENE-060512-104	CORNICHON HOMOLOG CNIH CORNICHON FAMILY AMPA RECEPTOR AUXILIARY	Cardiomyopathy, dilated, 2C	+	PPCS	phosphopantothenoylcysteine synthetase
utp3	0.0703715	0.041404	0.0608904	0.0703883	UTP3 small subunit processome component [Source:ZFIN;Acc:ZDB-GENE-040912-163]	ZDB-GENE-040912-163			+	UTP3	UTP3 small subunit processome component
cpne1	0.140743	0.160647	0.154256	0.286581	copine I [Source:ZFIN;Acc:ZDB-GENE-030131-3562]	ZDB-GENE-030131-3562			+	CPNE1	copine 1
rbm12	0.0031987	0.00165616	0.00811872	0	RNA binding motif protein 12 [Source:ZFIN;Acc:ZDB-GENE-081022-16]	ZDB-GENE-081022-16	RNA BINDING 12 RNA BINDING MOTIF 12 SH3/WW DOMAIN ANCHOR IN THE NUCLEUS SWAN	{Schizophrenia 19, susceptibility to}	+	RBM12	RNA binding motif protein 12
st3gal8	0.00479806	0.0182177	0.00405936	0.00502774	ST3 beta-galactoside alpha-2,3-sialyltransferase 8 [Source:ZFIN;Acc:ZDB-GENE-050417-286]	ZDB-GENE-050417-286	BETA ALPHA 2 3 SIALYLTRANSFERASE		-
dynlrb1	0.235105	0.241799	0.202968	0.26647	dynein, light chain, roadblock-type 1 [Source:ZFIN;Acc:ZDB-GENE-040426-989]	ZDB-GENE-040426-989	DYNEIN LIGHT CHAIN ROADBLOCK TYPE DYNEIN LIGHT CHAIN CYTOPLASMIC		+	DYNLRB1	dynein light chain roadblock-type 1
map1lc3a	0.0799676	0.062934	0.044653	0.0754161	microtubule-associated protein 1 light chain 3 alpha [Source:ZFIN;Acc:ZDB-GENE-040426-2232]	ZDB-GENE-040426-2232	MICROTUBULE ASSOCIATED PROTEINS 1A/1B LIGHT CHAIN 3A PRECURSOR AUTOPHAGY RELATED LC3 A AUTOPHAGY RELATED UBIQUITIN MODIFIER LC3 A MAP1 LIGHT CHAIN 3 1 MAP1A/MAP1B LIGHT CHAIN 3 A MAP1A/MAP1B LC3 A MICROTUBULE ASSOCIATED 1 LIGHT CHAIN 3 ALPHA		+	MAP1LC3A	microtubule associated protein 1 light chain 3 alpha
acad9	0.0143942	0.00496848	0	0.00502774	acyl-CoA dehydrogenase family, member 9 [Source:ZFIN;Acc:ZDB-GENE-060616-196]	ZDB-GENE-060616-196	COMPLEX I ASSEMBLY FACTOR ACAD9 MITOCHONDRIAL PRECURSOR ACYL COA DEHYDROGENASE FAMILY MEMBER 9 ACAD 9 EC_1.3.8.-	Mitochondrial complex I deficiency, nuclear type 20	+	ACAD9	acyl-CoA dehydrogenase family member 9
hdac11	0.0127948	0.00993695	0.00811872	0.00502774	histone deacetylase 11 [Source:ZFIN;Acc:ZDB-GENE-040704-7]	ZDB-GENE-040704-7	HISTONE DEACETYLASE 11 HD11 EC_3.5.1.98		+	HDAC11	histone deacetylase 11
ptpdc1a	0.0127948	0.00662464	0.00405936	0.00502774	protein tyrosine phosphatase domain containing 1a [Source:NCBI gene;Acc:565773]	ZDB-GENE-070112-632	TYROSINE PHOSPHATASE DOMAIN CONTAINING 1 EC_3.1.3.-		+	PTPDC1	protein tyrosine phosphatase domain containing 1
phf2	0.0655734	0.0215301	0.0121781	0.0351942	PHD finger protein 2 [Source:NCBI gene;Acc:503778]	ZDB-GENE-050302-10	LYSINE SPECIFIC DEMETHYLASE PHF2 EC_1.14.11.- PHD FINGER 2		+	PHF2	PHD finger protein 2
im:7152789	0.0031987	0.00165616	0.00405936	0	family with sequence similarity 120A [Source:ZFIN;Acc:ZDB-GENE-110131-10]	ZDB-GENE-110131-10	CONSTITUTIVE COACTIVATOR OF PPAR GAMMA		-
cstf1	0.0111955	0.00993695	0.0202968	0.0251387	cleavage stimulation factor, 3' pre-RNA, subunit 1 [Source:ZFIN;Acc:ZDB-GENE-030131-2958]	ZDB-GENE-030131-2958	CLEAVAGE STIMULATION FACTOR SUBUNIT 1 CF 1.50 KDA SUBUNIT CLEAVAGE STIMULATION FACTOR 50 KDA SUBUNIT CSTF 50 KDA SUBUNIT CSTF 50		+	CSTF1	cleavage stimulation factor subunit 1
ece1	0.0255896	0.0165616	0.0405936	0.0553051	endothelin converting enzyme 1 [Source:ZFIN;Acc:ZDB-GENE-061110-100]	ZDB-GENE-061110-100	ENDOTHELIN CONVERTING ENZYME 1 ECE 1 EC_3.4.24.71	?Hirschsprung disease, cardiac defects, and autonomic dysfunction,{Hypertension, essential, susceptibility to}	+	ECE1	endothelin converting enzyme 1
rpl22	0.746898	1.35971	0.994543	0.718967	ribosomal protein L22 [Source:ZFIN;Acc:ZDB-GENE-051113-276]	ZDB-GENE-051113-276			+	RPL22	ribosomal protein L22
plekha3	0.027189	0.0198739	0.0202968	0.020111	pleckstrin homology domain containing, family A (phosphoinositide binding specific) member 3 [Source:ZFIN;Acc:ZDB-GENE-040426-1252]	ZDB-GENE-040426-1252			-
dynlt3	0.259095	0.246768	0.186731	0.276526	dynein, light chain, Tctex-type 3 [Source:ZFIN;Acc:ZDB-GENE-040927-24]	ZDB-GENE-040927-24	DYNEIN LIGHT CHAIN TCTEX TYPE 3 T COMPLEX ASSOCIATED TESTIS EXPRESSED 1		+	DYNLT3	dynein light chain Tctex-type 3
cybb	0.00639741	0.00165616	0.00405936	0	cytochrome b-245, beta polypeptide (chronic granulomatous disease) [Source:ZFIN;Acc:ZDB-GENE-040426-1380]	ZDB-GENE-040426-1380		Immunodeficiency 34, mycobacteriosis, X-linked,Chronic granulomatous disease, X-linked	+	CYBB	cytochrome b-245 beta chain
xk	0.027189	0.0165616	0.0243562	0.0150832	X-linked Kx blood group (McLeod syndrome) [Source:ZFIN;Acc:ZDB-GENE-080908-1]	ZDB-GENE-080908-1	XK RELATED 2 X KELL BLOOD GROUP RELATED X LINKED	McLeod syndrome with or without chronic granulomatous disease	+	XK	X-linked Kx blood group
pir	0.0255896	0.0215301	0.0324749	0.0251387	pirin [Source:ZFIN;Acc:ZDB-GENE-040718-288]	ZDB-GENE-040718-288	PIRIN EC_1.13.11.24 PROBABLE QUERCETIN 2 3 DIOXYGENASE PIR PROBABLE QUERCETINASE		+	PIR	pirin
cflara	0.0255896	0.00993695	0.00811872	0.0100555	CASP8 and FADD-like apoptosis regulator a [Source:ZFIN;Acc:ZDB-GENE-030826-3]	ZDB-GENE-030826-3	CASP8 AND FADD APOPTOSIS REGULATOR PRECURSOR CASPASE HOMOLOG CASH CASPASE EIGHT RELATED CASPER CASPASE APOPTOSIS REGULATORY CLARP CELLULAR FLICE INHIBITORY C FLIP FADD ANTIAPOPTOTIC MOLECULE 1 FLAME 1 INHIBITOR OF FLICE I FLICE MACH RELATED INDUCER OF TOXICITY MRIT USURPIN [CONTAINS CASP8 AND FADD APOPTOSIS REGULATOR SUBUNIT P43; CASP8 AND FADD APOPTOSIS REGULATOR SUBUNIT P12]		+	CFLAR	CASP8 and FADD like apoptosis regulator
pecr	0.00639741	0.00331232	0.00405936	0.00502774	peroxisomal trans-2-enoyl-CoA reductase [Source:ZFIN;Acc:ZDB-GENE-050417-232]	ZDB-GENE-050417-232			+	PECR	peroxisomal trans-2-enoyl-CoA reductase
tmem246	0.0031987	0.00165616	0	0	post-GPI attachment to proteins GalNAc transferase 4 [Source:ZFIN;Acc:ZDB-GENE-061013-692]	ZDB-GENE-061013-692	TRANSMEMBRANE 246		-
zgc:73111	0.0383845	0.0811518	0.138018	0.100555	WD repeat domain 83 opposite strand [Source:ZFIN;Acc:ZDB-GENE-040426-1674]	ZDB-GENE-040426-1674	ASTERIX		-
man2b1	0.0111955	0.00993695	0.0121781	0.0150832	mannosidase, alpha, class 2B, member 1 [Source:ZFIN;Acc:ZDB-GENE-050327-52]	ZDB-GENE-050327-52	ALPHA MANNOSIDASE ALPHA MANNOSIDASE MANNOSIDASE ALPHA CLASS MEMBER 1	Mannosidosis, alpha-, types I and II	+	MAN2B1	mannosidase alpha class 2B member 1
egln1b	0.151938	0.109306	0.133959	0.15586	egl-9 family hypoxia-inducible factor 1b [Source:ZFIN;Acc:ZDB-GENE-040718-338]	ZDB-GENE-040718-338	EGL NINE HOMOLOG 1 EC_1.14.11.29 HYPOXIA INDUCIBLE FACTOR PROLYL HYDROXYLASE 2 HIF PH2 HIF PROLYL HYDROXYLASE 2 HPH 2 PROLYL HYDROXYLASE DOMAIN CONTAINING 2 PHD2 SM 20	[Hemoglobin, high altitude adaptation],Erythrocytosis, familial, 3	+	EGLN1	egl-9 family hypoxia inducible factor 1
zgc:162816	0.00159935	0	0.00811872	0.00502774	zgc:162816 [Source:ZFIN;Acc:ZDB-GENE-070410-94]	ZDB-GENE-070410-94	D SER_DEHYDRAT DOMAIN CONTAINING		-
lims1	0.153538	0.15071	0.138018	0.0703883	LIM and senescent cell antigen-like domains 1 [Source:ZFIN;Acc:ZDB-GENE-050522-236]	ZDB-GENE-050522-236	LIM AND SENESCENT CELL ANTIGEN CONTAINING DOMAIN PARTICULARLY INTERESTING NEW CYS HIS PINCH		+	LIMS1	LIM zinc finger domain containing 1
spoplb	0.0479806	0.0397478	0.0284155	0.0553051	speckle type BTB/POZ protein like b [Source:NCBI gene;Acc:558170]	ZDB-GENE-061103-277	SPECKLE TYPE POZ HIB HOMOLOG		+	SPOPL	speckle type BTB/POZ protein like
lsg1	0.0223909	0.00828079	0.0324749	0.0100555	large 60S subunit nuclear export GTPase 1 [Source:NCBI gene;Acc:323464]	ZDB-GENE-030131-2184	LARGE SUBUNIT GTPASE 1 EC_3.6.1.-		+	LSG1	large 60S subunit nuclear export GTPase 1
fam43a	0	0.00496848	0	0	family with sequence similarity 43 member A [Source:ZFIN;Acc:ZDB-GENE-030131-6098]	ZDB-GENE-030131-6098	FAM43A		+	FAM43A	family with sequence similarity 43 member A
pfkfb4a	0.00479806	0.00331232	0.00811872	0	6-phosphofructo-2-kinase/fructose-2,6-biphosphatase 4a [Source:ZFIN;Acc:ZDB-GENE-051120-51]	ZDB-GENE-051120-51	6 PHOSPHOFRUCTO 2 KINASE/FRUCTOSE 2 6 BISPHOSPHATASE 6PF 2 K/FRU 2 6 P2ASE PFK/FBPASE 6PF 2 K/FRU 2 6 P2ASE ISOZYME [INCLUDES 6 PHOSPHOFRUCTO 2 KINASE EC_2.7.1.105 ; FRUCTOSE 2 6 BISPHOSPHATASE EC_3.1.3.- 46 ]		+	PFKFB4	6-phosphofructo-2-kinase/fructose-2,6-biphosphatase 4
mapkapk3	0.00479806	0.00662464	0	0.0150832	MAPK activated protein kinase 3 [Source:ZFIN;Acc:ZDB-GENE-061215-124]	ZDB-GENE-061215-124	MAP KINASE ACTIVATED KINASE 3 MAPK ACTIVATED KINASE 3 MAPKAP KINASE 3 MAPKAP K3 MAPKAPK 3 MK 3 EC_2.7.11.1	?Macular dystrophy, patterned, 3	+	MAPKAPK3	MAPK activated protein kinase 3
chchd4	0.00639741	0.00165616	0.00811872	0	coiled-coil-helix-coiled-coil-helix domain containing 4a [Source:NCBI gene;Acc:445144]	ZDB-GENE-040801-46			-
gnai2a	0.329467	0.197083	0.304452	0.291609	guanine nucleotide binding protein (G protein), alpha inhibiting activity polypeptide 2a [Source:ZFIN;Acc:ZDB-GENE-030131-8365]	ZDB-GENE-030131-8365	GUANINE NUCLEOTIDE BINDING G I SUBUNIT ALPHA 2 ADENYLATE CYCLASE INHIBITING G ALPHA	Pituitary adenoma, ACTH-secreting, somatic,Ventricular tachycardia, idiopathic	+	GNAI2	G protein subunit alpha i2
fam212aa	0.00159935	0	0	0	inka box actin regulator 1a [Source:NCBI gene;Acc:692272]	ZDB-GENE-060512-186			-
traip	0	0.00496848	0	0	TRAF-interacting protein [Source:ZFIN;Acc:ZDB-GENE-040801-30]	ZDB-GENE-040801-30	E3 UBIQUITIN LIGASE TRAIP EC_2.3.2.27 RING TYPE E3 UBIQUITIN TRANSFERASE TRAIP TRAF INTERACTING		-
mon1a	0.00159935	0	0	0	MON1 secretory trafficking family member A [Source:ZFIN;Acc:ZDB-GENE-070615-6]	ZDB-GENE-070615-6	VACUOLAR FUSION MON1		+	MON1A	MON1 homolog A, secretory trafficking associated
bhlhe40	0.00639741	0.00662464	0.00405936	0.0301664	basic helix-loop-helix family, member e40 [Source:ZFIN;Acc:ZDB-GENE-030131-3133]	ZDB-GENE-030131-3133	CLASS E BASIC HELIX LOOP HELIX 40 BHLHE40 CLASS B BASIC HELIX LOOP HELIX 2 BHLHB2		+	BHLHE40	basic helix-loop-helix family member e40
setmar	0.00479806	0	0	0	SET domain and mariner transposase fusion gene [Source:ZFIN;Acc:ZDB-GENE-080204-61]	ZDB-GENE-080204-61	HISTONE LYSINE N METHYLTRANSFERASE SETMAR EC_2.1.1.43 SET DOMAIN MARINER TRANSPOSASE FUSION		+	SETMAR	SET domain and mariner transposase fusion gene
brk1	0.183926	0.154023	0.154256	0.231276	BRICK1 subunit of SCAR/WAVE actin nucleating complex [Source:NCBI gene;Acc:415187]	ZDB-GENE-040625-77	UNCHARACTERIZED		+	BRK1	BRICK1 subunit of SCAR/WAVE actin nucleating complex
gpx1a	0.0559773	0.0298109	0.138018	0.0754161	glutathione peroxidase 1a [Source:ZFIN;Acc:ZDB-GENE-030410-1]	ZDB-GENE-030410-1	GLUTATHIONE PEROXIDASE	Hemolytic anemia due to glutathione peroxidase deficiency	+	GPX1	glutathione peroxidase 1
rrp9	0.00479806	0.00331232	0.00811872	0	ribosomal RNA processing 9, U3 small nucleolar RNA binding protein [Source:ZFIN;Acc:ZDB-GENE-060427-1]	ZDB-GENE-060427-1	U3 SMALL NUCLEOLAR RNA INTERACTING 2 RRP9 HOMOLOG U3 SMALL NUCLEOLAR RIBONUCLEOPROTEIN ASSOCIATED 55 KDA U3 SNORNP ASSOCIATED 55 KDA U3 55K		+	RRP9	ribosomal RNA processing 9, U3 small nucleolar RNA binding protein
nfya	0.00479806	0.00993695	0.00405936	0.00502774	nuclear transcription factor Y, alpha [Source:ZFIN;Acc:ZDB-GENE-010501-1]	ZDB-GENE-010501-1			-
psma5	0.14714	0.119243	0.117721	0.135749	proteasome 20S subunit alpha 5 [Source:ZFIN;Acc:ZDB-GENE-040625-96]	ZDB-GENE-040625-96	PROTEASOME SUBUNIT ALPHA TYPE 5 EC_3.4.25.1		+	PSMA5	proteasome 20S subunit alpha 5
sypl2a	0.027189	0.0264985	0.0487123	0.0452496	synaptophysin-like 2a [Source:ZFIN;Acc:ZDB-GENE-040426-1434]	ZDB-GENE-040426-1434			+	SYPL2	synaptophysin like 2
atxn7l2a	0.00159935	0.00165616	0	0	ataxin 7-like 2a [Source:ZFIN;Acc:ZDB-GENE-060519-13]	ZDB-GENE-060519-13	ATAXIN 7 2		+	ATXN7L2	ataxin 7 like 2
cyb561d1	0.0031987	0.00165616	0	0.0100555	cytochrome b561 family, member D1 [Source:ZFIN;Acc:ZDB-GENE-040912-157]	ZDB-GENE-040912-157	CYTOCHROME B561 DOMAIN CONTAINING 2 EC_7.2.1.3 TUMOR SUPPRESSOR 101F6 TRANSMEMBRANE ASCORBATE FERRIREDUCTASE		+	CYB561D1	cytochrome b561 family member D1
hp1bp3	0.0687722	0.0844641	0.056831	0.0603329	heterochromatin protein 1, binding protein 3 [Source:ZFIN;Acc:ZDB-GENE-060810-79]	ZDB-GENE-060810-79			+	HP1BP3	heterochromatin protein 1 binding protein 3
yod1	0.00479806	0.00662464	0	0	YOD1 deubiquitinase [Source:NCBI gene;Acc:550411]	ZDB-GENE-050417-217	UBIQUITIN THIOESTERASE OTU1 EC_3.4.19.12		+	YOD1	YOD1 deubiquitinase
snrpe	0.081567	0.0546532	0.0771279	0.11061	small nuclear ribonucleoprotein polypeptide E [Source:NCBI gene;Acc:393979]	ZDB-GENE-040426-1112	SMALL NUCLEAR RIBONUCLEOPROTEIN E SNRNP E SM E SM E SME	Hypotrichosis 11	+	SNRPE	small nuclear ribonucleoprotein polypeptide E
etnk2	0.00159935	0	0	0	ethanolamine kinase 2 [Source:ZFIN;Acc:ZDB-GENE-050913-135]	ZDB-GENE-050913-135	KINASE		+	ETNK2	ethanolamine kinase 2
elk4	0.0111955	0.00828079	0.0365342	0.0100555	ETS transcription factor ELK4 [Source:ZFIN;Acc:ZDB-GENE-030716-1]	ZDB-GENE-030716-1	ETS DOMAIN CONTAINING ELK 4 SERUM RESPONSE FACTOR ACCESSORY 1 SAP 1 SRF ACCESSORY 1		+	ELK4	ETS transcription factor ELK4
nucks1a	0.159935	0.140774	0.109603	0.140777	nuclear casein kinase and cyclin-dependent kinase substrate 1a [Source:ZFIN;Acc:ZDB-GENE-040912-175]	ZDB-GENE-040912-175	NUCLEAR UBIQUITOUS CASEIN AND CYCLIN DEPENDENT KINASE SUBSTRATE 1		+	NUCKS1	nuclear casein kinase and cyclin dependent kinase substrate 1
zgc:112255	0.0415832	0.0248424	0.0284155	0.0402219	zgc:112255 [Source:NCBI gene;Acc:553695]	ZDB-GENE-050522-57	UNCHARACTERIZED		+	C1orf50	chromosome 1 open reading frame 50
cdc42	0.553376	0.402447	0.479005	0.618412	cell division cycle 42 [Source:ZFIN;Acc:ZDB-GENE-030131-8783]	ZDB-GENE-030131-8783	CELL DIVISION CONTROL 42 HOMOLOG PRECURSOR	Takenouchi-Kosaki syndrome	+	CDC42	cell division cycle 42
vamp3	0.310274	0.231862	0.211087	0.321775	vesicle-associated membrane protein 3 (cellubrevin) [Source:ZFIN;Acc:ZDB-GENE-040625-45]	ZDB-GENE-040625-45	VESICLE ASSOCIATED MEMBRANE 3 VAMP 3 SYNAPTOBREVIN 3		+	VAMP3	vesicle associated membrane protein 3
per3	0.0479806	0.041404	0.0365342	0.0351942	period circadian clock 3 [Source:ZFIN;Acc:ZDB-GENE-000804-1]	ZDB-GENE-000804-1		?Advanced sleep phase syndrome, familial, 3	+	PER3	period circadian regulator 3
znf362a	0.00639741	0.0115931	0.0162374	0	zinc finger protein 362a [Source:ZFIN;Acc:ZDB-GENE-061103-547]	ZDB-GENE-061103-547	ZINC FINGER 362		+	ZNF362	zinc finger protein 362
trim62	0.00159935	0.00331232	0.00405936	0.00502774	tripartite motif containing 62, tandem duplicate 1 [Source:ZFIN;Acc:ZDB-GENE-070112-502]	ZDB-GENE-070112-502	E3 UBIQUITIN LIGASE TRIM62 EC_2.3.2.27 RING TYPE E3 UBIQUITIN TRANSFERASE TRIM62 TRIPARTITE MOTIF CONTAINING 62		-
tnfrsf1b	0	0.00165616	0	0	tumor necrosis factor receptor superfamily, member 1B [Source:ZFIN;Acc:ZDB-GENE-070410-133]	ZDB-GENE-070410-133	TUMOR NECROSIS FACTOR RECEPTOR SUPERFAMILY MEMBER		+	TNFRSF1B	TNF receptor superfamily member 1B
fam213b	0.00159935	0	0.00405936	0	peroxiredoxin like 2B [Source:NCBI gene;Acc:406605]	ZDB-GENE-040426-2556	PROSTAMIDE/PROSTAGLANDIN F SYNTHASE PROSTAMIDE/PG F SYNTHASE PROSTAMIDE/PGF SYNTHASE EC_1.11.1.20 PEROXIREDOXIN 2B		-
ccdc114	0	0.00165616	0	0	coiled-coil domain containing 114 [Source:ZFIN;Acc:ZDB-GENE-041114-110]	ZDB-GENE-041114-110	COILED COIL DOMAIN CONTAINING	Ciliary dyskinesia, primary, 20	+	CCDC114	coiled-coil domain containing 114
mrps16	0.0303877	0.0149054	0.0324749	0.0251387	mitochondrial ribosomal protein S16 [Source:ZFIN;Acc:ZDB-GENE-041010-123]	ZDB-GENE-041010-123	28S RIBOSOMAL S16 MITOCHONDRIAL MRP S16 S16MT	Combined oxidative phosphorylation deficiency 2	+	MRPS16	mitochondrial ribosomal protein S16
park7	0.027189	0.0231862	0.0284155	0.0301664	parkinson protein 7 [Source:NCBI gene;Acc:449674]	ZDB-GENE-041010-5	PROTEIN/NUCLEIC ACID DEGLYCASE DJ 1 PRECURSOR EC_3.1.2.- EC_3.5.-.- 1 EC_3.5.1.124 MAILLARD DEGLYCASE PARKINSON DISEASE 7 HOMOLOG PARKINSONISM ASSOCIATED DEGLYCASE DJ 1 DJ 1	Parkinson disease 7, autosomal recessive early-onset	+	PARK7	Parkinsonism associated deglycase
akr7a3	0.0495799	0.0215301	0.0487123	0.0502774	aldo-keto reductase family 7, member A3 (aflatoxin aldehyde reductase) [Source:ZFIN;Acc:ZDB-GENE-040718-62]	ZDB-GENE-040718-62	AFLATOXIN B1 ALDEHYDE REDUCTASE MEMBER 2 EC_1.1.1.- N11 SUCCINIC SEMIALDEHYDE REDUCTASE SSA REDUCTASE		+	AKR7A3	aldo-keto reductase family 7 member A3
mrto4	0.0159935	0.00165616	0.0162374	0.0100555	MRT4 homolog, ribosome maturation factor [Source:ZFIN;Acc:ZDB-GENE-050417-142]	ZDB-GENE-050417-142	TURNOVER 4 HOMOLOG RIBOSOME ASSEMBLY FACTOR MRTO4		+	MRTO4	MRT4 homolog, ribosome maturation factor
aldh4a1	0	0	0	0.00502774	aldehyde dehydrogenase 4 family, member A1 [Source:NCBI gene;Acc:394133]	ZDB-GENE-040426-1179	DELTA 1 PYRROLINE 5 CARBOXYLATE DEHYDROGENASE MITOCHONDRIAL PRECURSOR P5C DEHYDROGENASE EC_1.2.1.88 ALDEHYDE DEHYDROGENASE FAMILY 4 MEMBER A1 L GLUTAMATE GAMMA SEMIALDEHYDE DEHYDROGENASE	Hyperprolinemia, type II	+	ALDH4A1	aldehyde dehydrogenase 4 family member A1
svbp	0.0399838	0.0364355	0.044653	0.0301664	small vasohibin binding protein [Source:NCBI gene;Acc:798425]	ZDB-GENE-140106-191	COILED COIL DOMAIN CONTAINING 23	Neurodevelopmental disorder with ataxia, hypotonia, and microcephaly	+	SVBP	small vasohibin binding protein
zgc:175088	0.0911631	0.0828079	0.0527717	0.0804438	zgc:175088 [Source:ZFIN;Acc:ZDB-GENE-080204-124]	ZDB-GENE-080204-124			-
slmapa	0.00959611	0.0115931	0.00811872	0	sarcolemma associated protein a [Source:ZFIN;Acc:ZDB-GENE-061013-184]	ZDB-GENE-061013-184	SARCOLEMMAL MEMBRANE ASSOCIATED SARCOLEMMAL ASSOCIATED		+	SLMAP	sarcolemma associated protein
dennd6aa	0.00159935	0.00828079	0	0	DENN/MADD domain containing 6Aa [Source:ZFIN;Acc:ZDB-GENE-041010-63]	ZDB-GENE-041010-63	DENN DOMAIN CONTAINING		+	DENND6A	DENN domain containing 6A
arf4a	0.00639741	0.00331232	0.00811872	0.0150832	ADP-ribosylation factor 4a [Source:ZFIN;Acc:ZDB-GENE-040801-109]	ZDB-GENE-040801-109	ADP RIBOSYLATION FACTOR		+	ARF4	ADP ribosylation factor 4
pde12	0.0351858	0.0165616	0.0243562	0.0150832	phosphodiesterase 12 [Source:ZFIN;Acc:ZDB-GENE-060519-25]	ZDB-GENE-060519-25	2' 5' PHOSPHODIESTERASE 12 PRECURSOR 2' PDE 2 PDE EC_3.1.4.- MITOCHONDRIAL DEADENYLASE EC_3.1.13.4		+	PDE12	phosphodiesterase 12
rps23	1.2443	1.54023	1.62374	1.2871	ribosomal protein S23 [Source:ZFIN;Acc:ZDB-GENE-080220-50]	ZDB-GENE-080220-50	40S RIBOSOMAL S23	Brachycephaly, trichomegaly, and developmental delay	+	RPS23	ribosomal protein S23
appl1	0.0175929	0.00331232	0.00811872	0	HESX homeobox 1 [Source:ZFIN;Acc:ZDB-GENE-990415-130]	ZDB-GENE-081016-1	DCC INTERACTING 13 ALPHA DIP13 ALPHA ADAPTER CONTAINING PH DOMAIN PTB DOMAIN AND LEUCINE ZIPPER MOTIF 1	{Maturity-onset diabetes of the young, type 14}	+	APPL1	adaptor protein, phosphotyrosine interacting with PH domain and leucine zipper 1
zgc:194981	0.0783683	0.0364355	0.0365342	0.020111	zgc:194981 [Source:ZFIN;Acc:ZDB-GENE-081022-170]	ZDB-GENE-081022-170	CYSTATIN PRECURSOR		-
tdrd3	0.0223909	0.0132493	0.0162374	0.0100555	tudor domain containing 3 [Source:NCBI gene;Acc:402828]	ZDB-GENE-040426-19	TUDOR DOMAIN CONTAINING 3		+	TDRD3	tudor domain containing 3
sult6b1	0.0287883	0.0132493	0.0121781	0	sulfotransferase family, cytosolic, 6b, member 1 [Source:NCBI gene;Acc:322462]	ZDB-GENE-050417-228	SULFOTRANSFERASE 6B1 S THYROXINE SULFOTRANSFERASE EC_2.8.2.- N2		+	SULT6B1	sulfotransferase family 6B member 1
ralbb	0.0207916	0.0347793	0.00811872	0.0452496	v-ral simian leukemia viral oncogene homolog Bb (ras related) [Source:ZFIN;Acc:ZDB-GENE-040625-121]	ZDB-GENE-040625-121	RAS RELATED PRECURSOR		+	RALB	RAS like proto-oncogene B
clcn4	0.00479806	0.00496848	0.00811872	0.00502774	chloride channel, voltage-sensitive 4 [Source:ZFIN;Acc:ZDB-GENE-061013-353]	ZDB-GENE-061013-353	H + /CL EXCHANGE TRANSPORTER 4 CHLORIDE CHANNEL 4 CLC 4 CHLORIDE TRANSPORTER CLC 4	Raynaud-Claes syndrome	+	CLCN4	chloride voltage-gated channel 4
filip1l	0.00159935	0.00662464	0	0	filamin A interacting protein 1-like	ZDB-GENE-070410-7			+	FILIP1L	filamin A interacting protein 1 like
ldb1b	0.0127948	0.0198739	0	0.0100555	LIM-domain binding 1b [Source:ZFIN;Acc:ZDB-GENE-990415-135]	ZDB-GENE-990415-135	LIM DOMAIN BINDING LDB CARBOXYL TERMINAL LIM DOMAIN BINDING CLIM LIM DOMAIN BINDING FACTOR		-
srsf7b	0.00799676	0.00496848	0.0121781	0.00502774	serine and arginine rich splicing factor 7b [Source:ZFIN;Acc:ZDB-GENE-050913-95]	ZDB-GENE-050913-95	SERINE/ARGININE RICH SPLICING FACTOR SPLICING FACTOR ARGININE/SERINE RICH		+	SRSF7	serine and arginine rich splicing factor 7
mfn1b	0.00479806	0.00331232	0.00811872	0.00502774	mitofusin 1b [Source:ZFIN;Acc:ZDB-GENE-040426-1553]	ZDB-GENE-040426-1553	TRANSMEMBRANE GTPASE		+	MFN1	mitofusin 1
gnb4b	0.0159935	0.00165616	0.0162374	0.0150832	guanine nucleotide binding protein (G protein), beta polypeptide 4b [Source:ZFIN;Acc:ZDB-GENE-041114-167]	ZDB-GENE-041114-167	GUANINE NUCLEOTIDE BINDING G I /G S /G T SUBUNIT BETA TRANSDUCIN BETA CHAIN	Charcot-Marie-Tooth disease, dominant intermediate F	+	GNB4	G protein subunit beta 4
aspscr1	0.0223909	0.0149054	0.0121781	0.020111	ASPSCR1 tether for SLC2A4, UBX domain containing [Source:ZFIN;Acc:ZDB-GENE-050417-31]	ZDB-GENE-050417-31	TETHER CONTAINING UBX DOMAIN GLUT4 ALVEOLAR SOFT PART SARCOMA CHROMOSOMAL REGION CANDIDATE GENE 1	Alveolar soft-part sarcoma	+	ASPSCR1	ASPSCR1 tether for SLC2A4, UBX domain containing
zgc:158270	0.0159935	0.0132493	0.00405936	0.0100555	zgc:158270	ZDB-GENE-070112-1442			-
ero1b	0.0191922	0.0182177	0.0405936	0.0150832	endoplasmic reticulum oxidoreductase beta [Source:ZFIN;Acc:ZDB-GENE-060929-744]	ZDB-GENE-060929-744	ERO1 ALPHA PRECURSOR ERO1 L ERO1 L ALPHA EC_1.8.4.- ENDOPLASMIC OXIDOREDUCTIN 1 OXIDOREDUCTIN 1 L ALPHA		+	ERO1B	endoplasmic reticulum oxidoreductase 1 beta
tbce	0.00959611	0.00993695	0.0243562	0.020111	tubulin folding cofactor E [Source:NCBI gene;Acc:664760]	ZDB-GENE-051030-120	TUBULIN SPECIFIC CHAPERONE E TUBULIN FOLDING COFACTOR E	Encephalopathy, progressive, with amyotrophy and optic atrophy,Kenny-Caffey syndrome, type 1,Hypoparathyroidism-retardation-dysmorphism syndrome	+	TBCE	tubulin folding cofactor E
rbm34	0.0111955	0.0165616	0.0284155	0.0100555	RNA binding motif protein 34 [Source:ZFIN;Acc:ZDB-GENE-040718-77]	ZDB-GENE-040718-77	RNA BINDING 34 RNA BINDING MOTIF 34		+	RBM34	RNA binding motif protein 34
tomm20	0.187124	0.288172	0.25574	0.160888	translocase of outer mitochondrial membrane 20b [Source:NCBI gene;Acc:436971]	ZDB-GENE-040718-451	MITOCHONDRIAL IMPORT RECEPTOR SUBUNIT TOM20 HOMOLOG MITOCHONDRIAL 20 KDA OUTER MEMBRANE OUTER MITOCHONDRIAL MEMBRANE RECEPTOR TOM20		-
irf2bp2b	0.42063	0.241799	0.438411	0.412275	interferon regulatory factor 2 binding protein 2b [Source:NCBI gene;Acc:406614]	ZDB-GENE-040426-2574	INTERFERON REGULATORY FACTOR 2 BINDING 2 IRF 2 BINDING 2 IRF 2BP2	?Immunodeficiency, common variable, 14	+	IRF2BP2	interferon regulatory factor 2 binding protein 2
strn	0.0127948	0.0149054	0.0162374	0.0100555	striatin, calmodulin binding protein [Source:ZFIN;Acc:ZDB-GENE-070112-1172]	ZDB-GENE-070112-1172	STRIATIN		+	STRN	striatin
zgc:158340	0.00159935	0	0	0	opsin 6, group member a [Source:ZFIN;Acc:ZDB-GENE-061201-30]	ZDB-GENE-061201-30	OPSIN		-
cant1b	0.0031987	0.00331232	0.00405936	0.00502774	calcium activated nucleotidase 1b [Source:ZFIN;Acc:ZDB-GENE-040801-114]	ZDB-GENE-040801-114	SOLUBLE CALCIUM ACTIVATED NUCLEOTIDASE 1 SCAN 1 EC_3.6.1.6 APYRASE HOMOLOG	Desbuquois dysplasia 1,Epiphyseal dysplasia, multiple, 7	+	CANT1	calcium activated nucleotidase 1
afmid	0.00639741	0.00828079	0.0121781	0.0301664	arylformamidase [Source:NCBI gene;Acc:550372]	ZDB-GENE-050417-166	KYNURENINE FORMAMIDASE KFA KFASE EC_3.5.1.9 ARYLFORMAMIDASE N FORMYLKYNURENINE FORMAMIDASE FKF		+	AFMID	arylformamidase
tmc6b	0.00799676	0.0149054	0.0162374	0.0452496	transmembrane channel-like 6b [Source:ZFIN;Acc:ZDB-GENE-040718-460]	ZDB-GENE-040718-460		Epidermodysplasia verruciformis	+	TMC6	transmembrane channel like 6
notum1b	0	0.00165616	0	0	notum, palmitoleoyl-protein carboxylesterase b [Source:NCBI gene;Acc:436917]	ZDB-GENE-040718-391	PALMITOLEOYL CARBOXYLESTERASE PRECURSOR EC_3.1.1.98		+	NOTUM	notum, palmitoleoyl-protein carboxylesterase
eif4a3	0.116753	0.0977134	0.101484	0.271498	eukaryotic translation initiation factor 4A3 [Source:NCBI gene;Acc:394053]	ZDB-GENE-040426-915	ATP DEPENDENT RNA HELICASE	Robin sequence with cleft mandible and limb anomalies	+	EIF4A3	eukaryotic translation initiation factor 4A3
zgc:171772	2.04237	2.37162	2.91056	2.40326	zgc:171772 [Source:ZFIN;Acc:ZDB-GENE-070928-31]	ZDB-GENE-070928-31	60S RIBOSOMAL L37A		-
orc2	0.0111955	0.00165616	0	0.0150832	origin recognition complex, subunit 2 [Source:ZFIN;Acc:ZDB-GENE-061013-682]	ZDB-GENE-061013-682	ORIGIN RECOGNITION COMPLEX SUBUNIT 2		+	ORC2	origin recognition complex subunit 2
pycr1b	0.0031987	0.00331232	0.00405936	0.00502774	pyrroline-5-carboxylate reductase 1b [Source:ZFIN;Acc:ZDB-GENE-050522-26]	ZDB-GENE-050522-26	PYRROLINE 5 CARBOXYLATE REDUCTASE P5C REDUCTASE P5CR EC_1.5.1.2	Cutis laxa, autosomal recessive, type IIB,Cutis laxa, autosomal recessive, type IIIB	+	PYCR1	pyrroline-5-carboxylate reductase 1
mafgb	0	0	0.00811872	0.0100555	v-maf avian musculoaponeurotic fibrosarcoma oncogene homolog Gb [Source:ZFIN;Acc:ZDB-GENE-040426-2403]	ZDB-GENE-040426-2403	TRANSCRIPTION FACTOR MAFG V MAF MUSCULOAPONEUROTIC FIBROSARCOMA ONCOGENE HOMOLOG G		+	MAFG	MAF bZIP transcription factor G
srsf11	0.0399838	0.041404	0.0162374	0.0603329	serine and arginine rich splicing factor 11 [Source:ZFIN;Acc:ZDB-GENE-030131-605]	ZDB-GENE-030131-605			+	SRSF11	serine and arginine rich splicing factor 11
ankrd13c	0.0463812	0.0248424	0.0527717	0.0452496	ankyrin repeat domain 13C [Source:NCBI gene;Acc:325167]	ZDB-GENE-030131-3892	ANKYRIN REPEAT DOMAIN CONTAINING		+	ANKRD13C	ankyrin repeat domain 13C
rfc4	0.00799676	0.00165616	0.0202968	0.0251387	replication factor C (activator 1) 4 [Source:ZFIN;Acc:ZDB-GENE-040824-3]	ZDB-GENE-040824-3	REPLICATION FACTOR C SUBUNIT 4 ACTIVATOR 1 SUBUNIT 4		+	RFC4	replication factor C subunit 4
sos1	0.0111955	0.00331232	0.00405936	0.0100555	son of sevenless homolog 1 (Drosophila) [Source:ZFIN;Acc:ZDB-GENE-070209-128]	ZDB-GENE-070209-128		?Fibromatosis, gingival, 1,Noonan syndrome 4	+	SOS1	SOS Ras/Rac guanine nucleotide exchange factor 1
map2k4b	0.00479806	0.00496848	0	0	mitogen-activated protein kinase kinase 4b [Source:ZFIN;Acc:ZDB-GENE-080721-13]	ZDB-GENE-080721-13	DUAL SPECIFICITY MITOGEN ACTIVATED KINASE KINASE 4 MAP KINASE KINASE 4 MAPKK 4 EC_2.7.12.2 JNK ACTIVATING KINASE 1 MAPK/ERK KINASE 4 MEK 4 SAPK/ERK KINASE 1 SEK1		+	MAP2K4	mitogen-activated protein kinase kinase 4
adprm	0	0	0.00405936	0.00502774	ADP-ribose/CDP-alcohol diphosphatase, manganese-dependent [Source:NCBI gene;Acc:393393]	ZDB-GENE-040426-1406	MANGANESE DEPENDENT ADP RIBOSE/CDP ALCOHOL DIPHOSPHATASE EC_3.6.1.13 EC_3.6.1.- 16 EC_3.6.-.- 1 53 ADPRIBASE MN CDP CHOLINE PHOSPHOHYDROLASE		+	ADPRM	ADP-ribose/CDP-alcohol diphosphatase, manganese dependent
foxk2	0.0223909	0.0231862	0.0243562	0.0251387	forkhead box K2 [Source:ZFIN;Acc:ZDB-GENE-030131-2861]	ZDB-GENE-030131-2861	FORKHEAD BOX K2 INTERLEUKIN ENHANCER BINDING FACTOR 1		+	FOXK2	forkhead box K2
wdr45b	0.0159935	0.0281547	0.00811872	0.0251387	WD repeat domain 45B [Source:NCBI gene;Acc:393210]	ZDB-GENE-040426-863	SVP1 2	Neurodevelopmental disorder with spastic quadriplegia and brain abnormalities with or without seizures	+	WDR45B	WD repeat domain 45B
pts	0	0	0.00811872	0.00502774	6-pyruvoyltetrahydropterin synthase [Source:ZFIN;Acc:ZDB-GENE-070615-3]	ZDB-GENE-070615-3	6 PYRUVOYL TETRAHYDROBIOPTERIN SYNTHASE PTP SYNTHASE PTPS EC_4.2.3.12	Hyperphenylalaninemia, BH4-deficient, A	+	PTS	6-pyruvoyltetrahydropterin synthase
tob1b	0.0975605	0.110963	0.0933653	0.135749	transducer of ERBB2, 1b [Source:ZFIN;Acc:ZDB-GENE-040426-2151]	ZDB-GENE-040426-2151	TRANSDUCER OF ERBB 2		+	TOB1	transducer of ERBB2, 1
kdelr2b	0.0895637	0.0447163	0.0649498	0.0754161	KDEL endoplasmic reticulum protein retention receptor 2b [Source:ZFIN;Acc:ZDB-GENE-030131-4189]	ZDB-GENE-030131-4189	ER LUMEN RETAINING RECEPTOR KDEL ENDOPLASMIC RETICULUM RETENTION RECEPTOR KDEL RECEPTOR		+	KDELR2	KDEL endoplasmic reticulum protein retention receptor 2
mettl9	0.00959611	0.00331232	0.00405936	0	methyltransferase like 9 [Source:ZFIN;Acc:ZDB-GENE-061013-752]	ZDB-GENE-061013-752			+	METTL9	methyltransferase like 9
polr3e	0.0255896	0.00993695	0.00811872	0.0150832	polymerase (RNA) III (DNA directed) polypeptide E [Source:ZFIN;Acc:ZDB-GENE-030131-8462]	ZDB-GENE-030131-8462	DNA DIRECTED RNA POLYMERASE III SUBUNIT RPC5 RNA POLYMERASE III SUBUNIT C5 DNA DIRECTED RNA POLYMERASE III KDA POLYPEPTIDE		+	POLR3E	RNA polymerase III subunit E
sox8a	0.00159935	0	0	0	SRY-box transcription factor 8a [Source:ZFIN;Acc:ZDB-GENE-130530-719]	ZDB-GENE-130530-719	TRANSCRIPTION FACTOR SOX 8		+	SOX8	SRY-box transcription factor 8
pemt	0.00159935	0	0.00405936	0	phosphatidylethanolamine N-methyltransferase [Source:ZFIN;Acc:ZDB-GENE-040426-719]	ZDB-GENE-040426-719			+	PEMT	phosphatidylethanolamine N-methyltransferase
rasd1	0	0.00165616	0	0	RAS, dexamethasone-induced 1 [Source:ZFIN;Acc:ZDB-GENE-040426-1473]	ZDB-GENE-040426-1473	DEXAMETHASONE INDUCED RAS RELATED 1		+	RASD1	ras related dexamethasone induced 1
cops3	0.00159935	0	0.00405936	0	COP9 signalosome subunit 3 [Source:HGNC Symbol;Acc:HGNC:2239]	ZDB-GENE-030131-7660	COP9 SIGNALOSOME COMPLEX SUBUNIT 3 SIGNALOSOME SUBUNIT 3		+	COPS3	COP9 signalosome subunit 3
usp22	0.00799676	0.00662464	0.00811872	0.0100555	ubiquitin specific peptidase 22 [Source:NCBI gene;Acc:692275]	ZDB-GENE-060512-211	UBIQUITIN CARBOXYL TERMINAL HYDROLASE 22 EC_3.4.19.12 DEUBIQUITINATING ENZYME 22 UBIQUITIN THIOESTERASE 22 UBIQUITIN SPECIFIC PROCESSING PROTEASE 22		+	USP22	ubiquitin specific peptidase 22
mapk8b	0.00159935	0	0	0	mitogen-activated protein kinase 8b [Source:NCBI gene;Acc:65236]	ZDB-GENE-010202-1	MITOGEN ACTIVATED KINASE 8 MAP KINASE 8 MAPK 8 EC_2.7.11.24 STRESS ACTIVATED KINASE JNK1 C JUN N TERMINAL KINASE 1		+	MAPK8	mitogen-activated protein kinase 8
ubtd1b	0.0111955	0.00331232	0.0243562	0.0150832	ubiquitin domain containing 1b [Source:NCBI gene;Acc:571832]	ZDB-GENE-050913-62	UBIQUITIN DOMAIN CONTAINING 1		+	UBTD1	ubiquitin domain containing 1
zdhhc16b	0.00159935	0	0.00405936	0.00502774	zinc finger DHHC-type containing 16b [Source:NCBI gene;Acc:393316]	ZDB-GENE-040426-1301	PALMITOYLTRANSFERASE ZDHHC16 EC_2.3.1.225 ZINC FINGER DHHC DOMAIN CONTAINING 16 DHHC 16		+	ZDHHC16	zinc finger DHHC-type palmitoyltransferase 16
prkar1ab	0.0975605	0.0430601	0.044653	0.095527	protein kinase, cAMP-dependent, regulatory, type I, alpha (tissue specific extinguisher 1) b [Source:ZFIN;Acc:ZDB-GENE-050417-238]	ZDB-GENE-050417-238	CAMP DEPENDENT KINASE TYPE I ALPHA REGULATORY SUBUNIT[CONTAINS CAMP DEPENDENT KINASE TYPE I ALPHA REGULATORY SUBUNIT N TERMINALLY PROCESSED]	Adrenocortical tumor, somatic,Myxoma, intracardiac,Acrodysostosis 1, with or without hormone resistance,Carney complex, type 1,Pigmented nodular adrenocortical disease, primary, 1	+	PRKAR1A	protein kinase cAMP-dependent type I regulatory subunit alpha
rac3b	0.0239903	0.0115931	0.00405936	0.020111	Rac family small GTPase 3b [Source:ZFIN;Acc:ZDB-GENE-080220-21]	ZDB-GENE-080220-21	RAS RELATED C3 BOTULINUM TOXIN SUBSTRATE 1 PRECURSOR EC_3.6.5.2 P21 RAC1	Neurodevelopmental disorder with structural brain anomalies and dysmorphic facies	+	RAC3	Rac family small GTPase 3
rfng	0	0	0.00405936	0.00502774	RFNG O-fucosylpeptide 3-beta-N-acetylglucosaminyltransferase [Source:NCBI gene;Acc:414848]	ZDB-GENE-030131-5418	BETA 1 3 N ACETYLGLUCOSAMINYLTRANSFERASE RADICAL FRINGE EC_2.4.1.222 O FUCOSYLPEPTIDE 3 BETA N ACETYLGLUCOSAMINYLTRANSFERASE		+	RFNG	RFNG O-fucosylpeptide 3-beta-N-acetylglucosaminyltransferase
col1a1b	0	0.00165616	0	0	collagen, type I, alpha 1b [Source:ZFIN;Acc:ZDB-GENE-030131-4400]	ZDB-GENE-030131-4400	COLLAGEN ALPHA 1 I CHAIN ALPHA 1 TYPE I COLLAGEN	Ehlers-Danlos syndrome, arthrochalasia type, 1,Caffey disease,Osteogenesis imperfecta, type I,Osteogenesis imperfecta, type II,Osteogenesis imperfecta, type III,Osteogenesis imperfecta, type IV,{Bone mineral density variation QTL, osteoporosis}	+	COL1A1	collagen type I alpha 1 chain
lsm12b	0.185525	0.14243	0.166434	0.150832	LSM12 homolog b [Source:NCBI gene;Acc:406422]	ZDB-GENE-040426-2164	LSM12 HOMOLOG		+	LSM12	LSM12 homolog
g6pc3	0.0031987	0.00331232	0.00405936	0.00502774	glucose 6 phosphatase, catalytic, 3 [Source:NCBI gene;Acc:790919]	ZDB-GENE-061215-19	GLUCOSE 6 PHOSPHATASE G 6 PASE G6PASE EC_3.1.3.9	Dursun syndrome,Neutropenia, severe congenital 4, autosomal recessive	+	G6PC3	glucose-6-phosphatase catalytic subunit 3
coa3	0.0527786	0.0397478	0.0933653	0.0653606	cytochrome C oxidase assembly factor 3a [Source:NCBI gene;Acc:100141351]	ZDB-GENE-060810-187	CYTOCHROME C OXIDASE ASSEMBLY FACTOR 3 HOMOLOG MITOCHONDRIAL COILED COIL DOMAIN CONTAINING 56		-
vps25	0.0111955	0.0198739	0.00405936	0	vacuolar protein sorting 25 homolog [Source:NCBI gene;Acc:407684]	ZDB-GENE-050506-30	VACUOLAR SORTING ASSOCIATED 25 ESCRT II COMPLEX SUBUNIT VPS25		+	VPS25	vacuolar protein sorting 25 homolog
nif3l1	0.00799676	0.0182177	0	0	NIF3 NGG1 interacting factor 3-like 1 (S. cerevisiae) [Source:ZFIN;Acc:ZDB-GENE-050706-80]	ZDB-GENE-050706-80	NIF3 1		+	NIF3L1	NGG1 interacting factor 3 like 1
zgc:92040	0.00479806	0.00496848	0	0.00502774	zgc:92040 [Source:ZFIN;Acc:ZDB-GENE-040718-87]	ZDB-GENE-040718-87	PROLINE DEHYDROGENASE MITOCHONDRIAL PRECURSOR EC_1.5.5.2 PROLINE OXIDASE		-
eif3c	0.0895637	0.127524	0.109603	0.11061	eukaryotic translation initiation factor 3, subunit C [Source:NCBI gene;Acc:334234]	ZDB-GENE-030131-6166	EUKARYOTIC TRANSLATION INITIATION FACTOR 3 SUBUNIT C EIF3C EUKARYOTIC TRANSLATION INITIATION FACTOR 3.93 KDA SUBUNIT HOMOLOG EIF3 P93 TRANSLATION INITIATION FACTOR EIF3 P93 SUBUNIT HOMOLOG		+	EIF3C	eukaryotic translation initiation factor 3 subunit C
ppp4cb	0.0495799	0.0513409	0.056831	0.100555	protein phosphatase 4, catalytic subunit b [Source:NCBI gene;Acc:562705]	ZDB-GENE-080219-32	SERINE/THREONINE PHOSPHATASE 4 CATALYTIC SUBUNIT PP4C EC_3.1.3.16		+	PPP4C	protein phosphatase 4 catalytic subunit
mapk7	0.00479806	0.00993695	0.00405936	0	mitogen-activated protein kinase 7 [Source:ZFIN;Acc:ZDB-GENE-050320-10]	ZDB-GENE-050320-10	MITOGEN ACTIVATED KINASE 7 MAP KINASE 7 MAPK 7 EC_2.7.11.24 BIG MAP KINASE 1 BMK 1 EXTRACELLULAR SIGNAL REGULATED KINASE 5 ERK 5		+	MAPK7	mitogen-activated protein kinase 7
irf3	0.00159935	0	0	0	interferon regulatory factor 3 [Source:ZFIN;Acc:ZDB-GENE-071120-7]	ZDB-GENE-071120-7	INTERFERON REGULATORY FACTOR 3 IRF 3	{Encephalopathy, acute, infection-induced (herpes-specific), susceptibility to, 7}	+	IRF3	interferon regulatory factor 3
plekhm1	0.00639741	0.00828079	0	0.0100555	pleckstrin homology domain containing, family M (with RUN domain) member 1 [Source:ZFIN;Acc:ZDB-GENE-030131-2752]	ZDB-GENE-030131-2752	PLECKSTRIN HOMOLOGY DOMAIN CONTAINING FAMILY M MEMBER 1 PH DOMAIN CONTAINING FAMILY M MEMBER 1	Osteopetrosis, autosomal dominant 3,?Osteopetrosis, autosomal recessive 6	+	PLEKHM1	pleckstrin homology and RUN domain containing M1
kif22	0.0031987	0.00662464	0	0.0100555	kinesin family member 22 [Source:NCBI gene;Acc:561788]	ZDB-GENE-080204-34	KINESIN KIF22	Spondyloepimetaphyseal dysplasia with joint laxity, type 2	+	KIF22	kinesin family member 22
cep55l	0.00159935	0.00165616	0	0.00502774	centrosomal protein 55 like [Source:NCBI gene;Acc:553800]	ZDB-GENE-050522-222	UNKNOWN	Multinucleated neurons, anhydramnios, renal dysplasia, cerebellar hypoplasia, and hydranencephaly	+	CEP55	centrosomal protein 55
fra10ac1	0.0031987	0.0115931	0.0202968	0	FRA10A associated CGG repeat 1 [Source:ZFIN;Acc:ZDB-GENE-041010-95]	ZDB-GENE-041010-95	FRA10AC1		+	FRA10AC1	FRA10A associated CGG repeat 1
plce1	0.0191922	0.0132493	0.00405936	0.020111	phospholipase C, epsilon 1 [Source:ZFIN;Acc:ZDB-GENE-061212-4]	ZDB-GENE-061212-4	1 PHOSPHATIDYLINOSITOL 4 5 BISPHOSPHATE PHOSPHODIESTERASE EPSILON 1 EC_3.1.4.11 PHOSPHOINOSITIDE PHOSPHOLIPASE C EPSILON 1 PHOSPHOLIPASE C EPSILON 1 PLC EPSILON 1	Nephrotic syndrome, type 3	+	PLCE1	phospholipase C epsilon 1
noc3l	0.0127948	0.00165616	0.0243562	0	NOC3-like DNA replication regulator [Source:NCBI gene;Acc:321289]	ZDB-GENE-030131-9878	NUCLEOLAR COMPLEX 3 HOMOLOG NOC3 HOMOLOG NOC3 NUCLEOLAR COMPLEX ASSOCIATED 3		+	NOC3L	NOC3 like DNA replication regulator
kat7b	0.031987	0.0264985	0.0243562	0.0150832	K(lysine) acetyltransferase 7b [Source:ZFIN;Acc:ZDB-GENE-030131-1901]	ZDB-GENE-030131-1901	HISTONE ACETYLTRANSFERASE KAT7 EC_2.3.1.48 HISTONE ACETYLTRANSFERASE BINDING TO ORC1 LYSINE ACETYLTRANSFERASE 7 MOZ YBF2/SAS3 SAS2 AND TIP60 2 MYST 2		+	KAT7	lysine acetyltransferase 7
g6pca.2	0	0.00165616	0	0.00502774	glucose-6-phosphatase a, catalytic subunit, tandem duplicate 2 [Source:ZFIN;Acc:ZDB-GENE-050309-17]	ZDB-GENE-050309-17		Glycogen storage disease Ia	+	G6PC	glucose-6-phosphatase catalytic subunit
aarsd1	0.00639741	0.00331232	0.0121781	0	alanyl-tRNA synthetase domain containing 1 [Source:NCBI gene;Acc:445178]	ZDB-GENE-040801-91	ALANYL TRNA EDITING AARSD1 ALANYL TRNA SYNTHETASE DOMAIN CONTAINING 1		+	AARSD1	alanyl-tRNA synthetase domain containing 1
sgms1	0.116753	0.216957	0.0811872	0.15586	sphingomyelin synthase 1 [Source:ZFIN;Acc:ZDB-GENE-061103-295]	ZDB-GENE-061103-295	PHOSPHATIDYLCHOLINE:CERAMIDE CHOLINEPHOSPHOTRANSFERASE 1 EC_2.7.8.27 MOB SPHINGOMYELIN SYNTHASE 1 TRANSMEMBRANE 23		+	SGMS1	sphingomyelin synthase 1
asah2	0.00159935	0.00662464	0.00405936	0.0100555	N-acylsphingosine amidohydrolase 2 [Source:NCBI gene;Acc:493602]	ZDB-GENE-041112-1	NEUTRAL CERAMIDASE N CDASE NCDASE EC_3.5.1.23 ACYLSPHINGOSINE DEACYLASE N ACYLSPHINGOSINE AMIDOHYDROLASE		+	ASAH2	N-acylsphingosine amidohydrolase 2
ipmkb	0.0239903	0.00662464	0.00811872	0.0100555	inositol polyphosphate multikinase b [Source:ZFIN;Acc:ZDB-GENE-061215-5]	ZDB-GENE-061215-5	INOSITOL POLYPHOSPHATE MULTIKINASE EC_2.7.1.140 EC_2.7.1.- 151 EC_2.7.-.- 1 153 INOSITOL 1 3 4 6 TETRAKISPHOSPHATE 5 KINASE		+	IPMK	inositol polyphosphate multikinase
ube2d1b	0.155137	0.0960572	0.178612	0.145804	ubiquitin-conjugating enzyme E2D 1b [Source:ZFIN;Acc:ZDB-GENE-030131-2735]	ZDB-GENE-030131-2735			+	UBE2D1	ubiquitin conjugating enzyme E2 D1
tfam	0.0751696	0.0529971	0.0690091	0.0804438	transcription factor A, mitochondrial [Source:ZFIN;Acc:ZDB-GENE-061013-552]	ZDB-GENE-061013-552	TRANSCRIPTION FACTOR A MITOCHONDRIAL PRECURSOR MTTFA	?Mitochondrial DNA depletion syndrome 15 (hepatocerebral type)	+	TFAM	transcription factor A, mitochondrial
zgc:171971	0.0111955	0.0281547	0.0121781	0.0251387	zgc:171971 [Source:ZFIN;Acc:ZDB-GENE-070928-37]	ZDB-GENE-070928-37	DNA DIRECTED RNA POLYMERASE III SUBUNIT RPC4 RNA POLYMERASE III SUBUNIT C4 DNA DIRECTED RNA POLYMERASE III SUBUNIT D		-
phyhiplb	0.00159935	0.00662464	0.00405936	0	phytanoyl-CoA 2-hydroxylase interacting protein-like b [Source:NCBI gene;Acc:100004913]	ZDB-GENE-040927-27			+	PHYHIPL	phytanoyl-CoA 2-hydroxylase interacting protein like
ccdc6b	0.0143942	0.0215301	0.00811872	0.00502774	coiled-coil domain containing 6b [Source:ZFIN;Acc:ZDB-GENE-040426-869]	ZDB-GENE-040426-869	COILED COIL DOMAIN CONTAINING 6		+	CCDC6	coiled-coil domain containing 6
nrbf2b	0.0399838	0.0331232	0.0649498	0.0150832	nuclear receptor binding factor 2b [Source:ZFIN;Acc:ZDB-GENE-040718-357]	ZDB-GENE-040718-357			+	NRBF2	nuclear receptor binding factor 2
reep3b	0.0783683	0.0529971	0.056831	0.0553051	receptor accessory protein 3b [Source:NCBI gene;Acc:393130]	ZDB-GENE-040426-730	RECEPTOR EXPRESSION ENHANCING 3		+	REEP3	receptor accessory protein 3
exoc6	0.0623747	0.0579656	0.044653	0.0502774	exocyst complex component 6 [Source:ZFIN;Acc:ZDB-GENE-040426-2511]	ZDB-GENE-040426-2511			+	EXOC6	exocyst complex component 6
tubgcp2	0.00959611	0.00496848	0	0.00502774	tubulin, gamma complex associated protein 2 [Source:ZFIN;Acc:ZDB-GENE-031118-150]	ZDB-GENE-031118-150	GAMMA TUBULIN COMPLEX COMPONENT 2 GCP 2	Pachygyria, microcephaly, developmental delay, and dysmorphic facies, with or without seizures	+	TUBGCP2	tubulin gamma complex associated protein 2
taco1	0	0.00165616	0	0	translational activator of mitochondrially encoded cytochrome c oxidase I [Source:ZFIN;Acc:ZDB-GENE-070410-35]	ZDB-GENE-070410-35	TRANSLATIONAL ACTIVATOR OF CYTOCHROME C OXIDASE 1 COILED COIL DOMAIN CONTAINING 44 TRANSLATIONAL ACTIVATOR OF MITOCHONDRIALLY ENCODED CYTOCHROME C OXIDASE	Mitochondrial complex IV deficiency	+	TACO1	translational activator of cytochrome c oxidase I
erbb2	0	0.00165616	0	0	erb-b2 receptor tyrosine kinase 2 [Source:ZFIN;Acc:ZDB-GENE-031118-121]	ZDB-GENE-031118-121	RECEPTOR TYROSINE KINASE ERBB 2 PRECURSOR EC_2.7.10.1 PROTO ONCOGENE NEU PROTO ONCOGENE C ERBB 2 P185ERBB2 CD340 ANTIGEN	Glioblastoma, somatic,Ovarian cancer, somatic,Adenocarcinoma of lung, somatic,Gastric cancer, somatic	+	ERBB2	erb-b2 receptor tyrosine kinase 2
pgap3	0.00159935	0	0.00811872	0	post-GPI attachment to proteins phospholipase 3 [Source:NCBI gene;Acc:100136873]	ZDB-GENE-080204-27	POST GPI ATTACHMENT TO PROTEINS FACTOR 3 PRECURSOR PER1 DOMAIN CONTAINING 1	Hyperphosphatasia with mental retardation syndrome 4	+	PGAP3	post-GPI attachment to proteins phospholipase 3
dnajc9	0.0143942	0.0231862	0.0202968	0.0150832	DnaJ (Hsp40) homolog, subfamily C, member 9 [Source:ZFIN;Acc:ZDB-GENE-040718-130]	ZDB-GENE-040718-130	DNAJ HOMOLOG SUBFAMILY C MEMBER 9		+	DNAJC9	DnaJ heat shock protein family (Hsp40) member C9
nudt13	0	0	0	0.00502774	nudix (nucleoside diphosphate linked moiety X)-type motif 13 [Source:ZFIN;Acc:ZDB-GENE-040724-60]	ZDB-GENE-040724-60	NUCLEOSIDE DIPHOSPHATE LINKED MOIETY X MOTIF 13 NUDIX MOTIF 13 EC 3		+	NUDT13	nudix hydrolase 13
heatr1	0	0.00331232	0.00811872	0	HEAT repeat containing 1 [Source:NCBI gene;Acc:334446]	ZDB-GENE-030131-6378	U3 SMALL NUCLEOLAR RNA ASSOCIATED 10		+	HEATR1	HEAT repeat containing 1
prdm9	0.00959611	0.00331232	0.0121781	0.00502774	PR domain containing 9 [Source:NCBI gene;Acc:393876]	ZDB-GENE-040426-1319	HISTONE LYSINE N METHYLTRANSFERASE PRDM9 EC_2.1.1.43 PR DOMAIN ZINC FINGER 9 PR DOMAIN CONTAINING 9		+	PRDM9	PR/SET domain 9
ndufa4	0.00159935	0	0	0	NADH:ubiquinone oxidoreductase subunit A4 [Source:NCBI gene;Acc:406298]	ZDB-GENE-040426-1962	CYTOCHROME C OXIDASE SUBUNIT NDUFA4		-
psmc5	0.0671728	0.0612779	0.0405936	0.0502774	proteasome 26S subunit, ATPase 5 [Source:ZFIN;Acc:ZDB-GENE-030131-6547]	ZDB-GENE-030131-6547	26S PROTEASOME REGULATORY SUBUNIT 26S PROTEASOME AAA ATPASE SUBUNIT PROTEASOME 26S SUBUNIT ATPASE		+	PSMC5	proteasome 26S subunit, ATPase 5
tut1	0.0207916	0.0132493	0.00811872	0.00502774	terminal uridylyl transferase 1, U6 snRNA-specific [Source:NCBI gene;Acc:564388]	ZDB-GENE-050706-68	SPECKLE TARGETED PI A REGULATED POLY A POLYMERASE STAR PAP EC_2.7.7.19 RNA BINDING MOTIF 21 RNA BINDING 21 U6 SNRNA SPECIFIC TERMINAL URIDYLYLTRANSFERASE 1 U6 TUTASE EC_2.7.7.- 52		+	TUT1	terminal uridylyl transferase 1, U6 snRNA-specific
ndc80	0.00159935	0.00331232	0	0	NDC80 kinetochore complex component [Source:NCBI gene;Acc:445386]	ZDB-GENE-030131-904	KINETOCHORE NDC80 HOMOLOG KINETOCHORE HEC1 KINETOCHORE ASSOCIATED 2		+	NDC80	NDC80 kinetochore complex component
mki67	0	0.0198739	0	0	marker of proliferation Ki-67 [Source:ZFIN;Acc:ZDB-GENE-030131-9771]	ZDB-GENE-030131-9771	PROLIFERATION MARKER KI 67 ANTIGEN IDENTIFIED BY MONOCLONAL ANTIBODY KI 67 ANTIGEN KI 67 ANTIGEN KI67		+	MKI67	marker of proliferation Ki-67
eef2k	0.0159935	0.0380917	0.0121781	0.020111	eukaryotic elongation factor 2 kinase [Source:ZFIN;Acc:ZDB-GENE-020916-2]	ZDB-GENE-020916-2	EUKARYOTIC ELONGATION FACTOR 2 KINASE EEF 2 KINASE EEF 2K EC_2.7.11.20 CALCIUM/CALMODULIN DEPENDENT EUKARYOTIC ELONGATION FACTOR 2 KINASE		+	EEF2K	eukaryotic elongation factor 2 kinase
zgc:153595	0.00479806	0.00993695	0.00811872	0	modulator of smoothened b [Source:NCBI gene;Acc:767723]	ZDB-GENE-060929-1030	MODULATOR OF SMOOTHENED ATTENUATOR OF HEDGEHOG		-
uqcrc2b	0.0431825	0.031467	0.044653	0.0150832	ubiquinol-cytochrome c reductase core protein 2b [Source:ZFIN;Acc:ZDB-GENE-030131-1269]	ZDB-GENE-030131-1269		Mitochondrial complex III deficiency, nuclear type 5	+	UQCRC2	ubiquinol-cytochrome c reductase core protein 2
nhp2l1b	0.0031987	0.00331232	0.0202968	0.0100555	SNU13 homolog, small nuclear ribonucleoprotein b (U4/U6.U5) [Source:ZFIN;Acc:ZDB-GENE-030131-9670]	ZDB-GENE-030131-9670	UNKNOWN		-
crym	0.00159935	0.00165616	0	0	crystallin, mu [Source:ZFIN;Acc:ZDB-GENE-070112-1782]	ZDB-GENE-070112-1782	KETIMINE REDUCTASE MU CRYSTALLIN EC_1.5.1.25 NADP REGULATED THYROID HORMONE BINDING	Deafness, autosomal dominant 40	+	CRYM	crystallin mu
rac1a	0.0207916	0.0115931	0.044653	0.0452496	Rac family small GTPase 1a [Source:ZFIN;Acc:ZDB-GENE-030131-5415]	ZDB-GENE-030131-5415		Mental retardation, autosomal dominant 48	+	RAC1	Rac family small GTPase 1
med24	0.00159935	0.00165616	0	0.0100555	mediator complex subunit 24 [Source:NCBI gene;Acc:323621]	ZDB-GENE-030131-2341	MEDIATOR OF RNA POLYMERASE II TRANSCRIPTION SUBUNIT 24 MEDIATOR COMPLEX SUBUNIT 24 THYROID HORMONE RECEPTOR ASSOCIATED 4		+	MED24	mediator complex subunit 24
top2a	0	0.0182177	0	0	DNA topoisomerase II alpha [Source:ZFIN;Acc:ZDB-GENE-030131-2453]	ZDB-GENE-030131-2453	DNA TOPOISOMERASE 2 ALPHA EC_5.6.2.2 DNA TOPOISOMERASE II ALPHA ISOZYME	DNA topoisomerase II, resistance to inhibition of, by amsacrine	+	TOP2A	DNA topoisomerase II alpha
zgc:163107	0.00799676	0.00331232	0.00811872	0.00502774	VPS35 endosomal protein sorting factor like [Source:NCBI gene;Acc:563454]	ZDB-GENE-070521-7	VPS35 ENDOSOMAL SORTING FACTOR		-
get4	0.0463812	0.0496848	0.0202968	0.0553051	guided entry of tail-anchored proteins factor 4 [Source:ZFIN;Acc:ZDB-GENE-030131-5399]	ZDB-GENE-030131-5399	GOLGI TO ER TRAFFIC 4 HOMOLOG		+	GET4	guided entry of tail-anchored proteins factor 4
htra1b	0.00159935	0	0.00405936	0	HtrA serine peptidase 1b [Source:NCBI gene;Acc:565082]	ZDB-GENE-080219-7	SERINE PROTEASE HTRA1 PRECURSOR EC_3.4.21.- HIGH TEMPERATURE REQUIREMENT A SERINE PEPTIDASE 1 SERINE PROTEASE 11	{Macular degeneration, age-related, 7},{Macular degeneration, age-related, neovascular type},CARASIL syndrome,Cerebral arteriopathy, autosomal dominant, with subcortical infarcts and leukoencephalopathy, type 2	+	HTRA1	HtrA serine peptidase 1
wapalb	0.00639741	0.00331232	0	0.00502774	WAPL cohesin release factor b [Source:ZFIN;Acc:ZDB-GENE-080220-45]	ZDB-GENE-080220-45	WINGS APART HOMOLOG WAPL COHESIN RELEASE FACTOR		-
pelo	0.0031987	0.00331232	0.00405936	0.020111	pelota mRNA surveillance and ribosome rescue factor [Source:NCBI gene;Acc:394111]	ZDB-GENE-040426-1074	PELOTA HOMOLOG EC_3.1.-.-		+	PELO	pelota mRNA surveillance and ribosome rescue factor
ppp1cab	0.111955	0.0811518	0.0487123	0.175971	protein phosphatase 1, catalytic subunit, alpha isozyme b [Source:ZFIN;Acc:ZDB-GENE-030131-5512]	ZDB-GENE-030131-5512	SERINE/THREONINE PHOSPHATASE EC_3.1.3.16		+	PPP1CA	protein phosphatase 1 catalytic subunit alpha
irf9	0.0367851	0.0380917	0.0162374	0.0452496	interferon regulatory factor 9 [Source:ZFIN;Acc:ZDB-GENE-040912-165]	ZDB-GENE-040912-165	INTERFERON REGULATORY FACTOR 9	Immunodeficiency 65, susceptibility to viral infections	+	IRF9	interferon regulatory factor 9
emc9	0.0191922	0.0331232	0.0202968	0.0502774	ER membrane protein complex subunit 9 [Source:ZFIN;Acc:ZDB-GENE-040426-693]	ZDB-GENE-040426-693	ER MEMBRANE COMPLEX SUBUNIT 8 NEIGHBOR OF COX4		+	EMC9	ER membrane protein complex subunit 9
psme2	0.171131	0.147398	0.121781	0.160888	proteasome activator subunit 2 [Source:ZFIN;Acc:ZDB-GENE-991110-16]	ZDB-GENE-991110-16	PROTEASOME ACTIVATOR COMPLEX SUBUNIT 11S REGULATOR COMPLEX SUBUNIT REG ACTIVATOR OF MULTICATALYTIC PROTEASE SUBUNIT PROTEASOME ACTIVATOR 28 SUBUNIT		+	PSME2	proteasome activator subunit 2
lsm5	0.0527786	0.0281547	0.044653	0.0653606	LSM5 homolog, U6 small nuclear RNA and mRNA degradation associated [Source:ZFIN;Acc:ZDB-GENE-070822-23]	ZDB-GENE-070822-23	U6 SNRNA ASSOCIATED SM LSM5		+	LSM5	LSM5 homolog, U6 small nuclear RNA and mRNA degradation associated
rnasen	0.0031987	0.00165616	0	0	drosha ribonuclease III [Source:ZFIN;Acc:ZDB-GENE-070209-23]	ZDB-GENE-070209-23			-
ghdc	0.00639741	0.00828079	0.00405936	0.0100555	GH3 domain containing [Source:ZFIN;Acc:ZDB-GENE-050208-165]	ZDB-GENE-050208-165	GH3 DOMAIN CONTAINING PRECURSOR		+	GHDC	GH3 domain containing
stat5b	0.0175929	0.0281547	0.0121781	0.0100555	signal transducer and activator of transcription 5b [Source:ZFIN;Acc:ZDB-GENE-040818-1]	ZDB-GENE-040818-1	SIGNAL TRANSDUCER AND ACTIVATOR OF TRANSCRIPTION	Growth hormone insensitivity with immunodeficiency,Leukemia, acute promyelocytic, somatic,Growth hormone insensitivity with immunodeficiency,Leukemia, acute promyelocytic, somatic	+	STAT5A	signal transducer and activator of transcription 5A
oplah	0.0031987	0.00496848	0.00405936	0	5-oxoprolinase, ATP-hydrolysing [Source:ZFIN;Acc:ZDB-GENE-121214-293]	ZDB-GENE-121214-293	5 OXOPROLINASE EC_3.5.2.9 5 OXO L PROLINASE 5 OPASE PYROGLUTAMASE	5-oxoprolinase deficiency	+	OPLAH	5-oxoprolinase, ATP-hydrolysing
klhl11	0.0207916	0.0380917	0.0487123	0.0452496	kelch-like family member 11 [Source:ZFIN;Acc:ZDB-GENE-030131-5524]	ZDB-GENE-030131-5524	KELCH 11 PRECURSOR		+	KLHL11	kelch like family member 11
kbtbd2	0.00959611	0.0165616	0.0243562	0.0251387	kelch repeat and BTB (POZ) domain containing 2 [Source:ZFIN;Acc:ZDB-GENE-060929-1262]	ZDB-GENE-060929-1262	KELCH REPEAT AND BTB DOMAIN CONTAINING 2		+	KBTBD2	kelch repeat and BTB domain containing 2
avl9	0.00639741	0.00662464	0.00405936	0.0150832	AVL9 homolog (S. cerevisiase) [Source:ZFIN;Acc:ZDB-GENE-060825-261]	ZDB-GENE-060825-261	LATE SECRETORY PATHWAY AVL9		+	AVL9	AVL9 cell migration associated
mto1	0.0111955	0.00496848	0.00405936	0.0100555	mitochondrial tRNA translation optimization 1 [Source:ZFIN;Acc:ZDB-GENE-070209-253]	ZDB-GENE-070209-253	MTO1 HOMOLOG MITOCHONDRIAL	Combined oxidative phosphorylation deficiency 10	+	MTO1	mitochondrial tRNA translation optimization 1
becn1	0.0239903	0.031467	0.0121781	0.0150832	beclin 1, autophagy related [Source:NCBI gene;Acc:393846]	ZDB-GENE-040426-1666	BECLIN 1		+	BECN1	beclin 1
pkmyt1	0.0191922	0.0132493	0.0162374	0.0150832	protein kinase, membrane associated tyrosine/threonine 1 [Source:ZFIN;Acc:ZDB-GENE-060810-80]	ZDB-GENE-060810-80	MEMBRANE ASSOCIATED TYROSINE AND THREONINE SPECIFIC CDC2 INHIBITORY KINASE EC_2.7.11.1 MYT1 KINASE		+	PKMYT1	protein kinase, membrane associated tyrosine/threonine 1
adprh	0.00159935	0	0	0	ADP-ribosylarginine hydrolase [Source:ZFIN;Acc:ZDB-GENE-040801-190]	ZDB-GENE-040801-190	[PROTEIN ADP RIBOSYLARGININE] HYDROLASE 1 EC_3.2.-.- ADP RIBOSYLHYDROLASE 2		+	ADPRH	ADP-ribosylarginine hydrolase
plxdc1	0.00159935	0	0	0	plexin domain containing 1 [Source:ZFIN;Acc:ZDB-GENE-081104-391]	ZDB-GENE-081104-391	PLEXIN DOMAIN CONTAINING PRECURSOR TUMOR ENDOTHELIAL MARKER 7		+	PLXDC1	plexin domain containing 1
hexim1	0.289483	0.188802	0.300393	0.447469	HEXIM P-TEFb complex subunit 1 [Source:NCBI gene;Acc:562319]	ZDB-GENE-030131-4637	HEXIM		+	HEXIM1	HEXIM P-TEFb complex subunit 1
acbd4	0.00159935	0.0115931	0	0.00502774	acyl-CoA binding domain containing 4 [Source:ZFIN;Acc:ZDB-GENE-040426-2074]	ZDB-GENE-040426-2074	ACYL COA BINDING DOMAIN CONTAINING 4		+	ACBD4	acyl-CoA binding domain containing 4
nmt1b	0	0	0.00811872	0	N-myristoyltransferase 1b [Source:ZFIN;Acc:ZDB-GENE-081222-3]	ZDB-GENE-081222-3	GLYCYLPEPTIDE N TETRADECANOYLTRANSFERASE EC_2.3.1.97 MYRISTOYL COA:PROTEIN N MYRISTOYLTRANSFERASE NMT PEPTIDE N MYRISTOYLTRANSFERASE		+	NMT1	N-myristoyltransferase 1
znf281b	0.0031987	0	0.00405936	0.00502774	zinc finger protein 281b [Source:ZFIN;Acc:ZDB-GENE-050220-1]	ZDB-GENE-050220-1	ZINC FINGER 281		+	ZNF281	zinc finger protein 281
ppp1r3cb	0	0	0	0.00502774	protein phosphatase 1, regulatory subunit 3Cb [Source:NCBI gene;Acc:393807]	ZDB-GENE-040426-1733	PHOSPHATASE 1 REGULATORY SUBUNIT 3C PHOSPHATASE 1 REGULATORY SUBUNIT 5 PP1 SUBUNIT R5 TARGETING TO GLYCOGEN PTG		+	PPP1R3C	protein phosphatase 1 regulatory subunit 3C
pcgf5b	0.0303877	0.0264985	0.0324749	0.0251387	polycomb group ring finger 5b [Source:NCBI gene;Acc:692252]	ZDB-GENE-060512-34			+	PCGF5	polycomb group ring finger 5
ankrd1b	0	0	0.00405936	0	ankyrin repeat domain 1b (cardiac muscle) [Source:ZFIN;Acc:ZDB-GENE-070820-13]	ZDB-GENE-070820-13	ANKYRIN REPEAT DOMAIN CONTAINING 1 CARDIAC ANKYRIN REPEAT		+	ANKRD1	ankyrin repeat domain 1
rpp30	0	0.00165616	0.00811872	0.00502774	ribonuclease P/MRP 30 subunit [Source:ZFIN;Acc:ZDB-GENE-050320-45]	ZDB-GENE-050320-45			+	RPP30	ribonuclease P/MRP subunit p30
pank1b	0.0335864	0.0149054	0.0202968	0.0351942	pantothenate kinase 1b [Source:ZFIN;Acc:ZDB-GENE-070209-259]	ZDB-GENE-070209-259	PANTOTHENATE KINASE 1 EC_2.7.1.33 PANTOTHENIC ACID KINASE 1		+	PANK1	pantothenate kinase 1
slc16a12b	0.0159935	0.00331232	0.00811872	0.020111	solute carrier family 16 member 12b [Source:NCBI gene;Acc:449947]	ZDB-GENE-050522-80	MONOCARBOXYLATE TRANSPORTER 12 MCT 12 SOLUTE CARRIER FAMILY 16 MEMBER 12	Cataract 47, juvenile, with microcornea	+	SLC16A12	solute carrier family 16 member 12
ifit12	0.0127948	0.00828079	0.0243562	0	interferon-induced protein with tetratricopeptide repeats 12 [Source:ZFIN;Acc:ZDB-GENE-120406-2]	ZDB-GENE-120406-2	INTERFERON INDUCED WITH TETRATRICOPEPTIDE REPEATS IFIT INTERFERON INDUCED KDA IFI		+	IFIT5	interferon induced protein with tetratricopeptide repeats 5
ifit11	0.0287883	0.0165616	0.0121781	0.0100555	interferon-induced protein with tetratricopeptide repeats 11 [Source:ZFIN;Acc:ZDB-GENE-121214-302]	ZDB-GENE-121214-302	INTERFERON INDUCED WITH TETRATRICOPEPTIDE REPEATS IFIT INTERFERON INDUCED KDA IFI		-
ifit10	0.0031987	0	0	0	interferon-induced protein with tetratricopeptide repeats 10 [Source:ZFIN;Acc:ZDB-GENE-121214-248]	ZDB-GENE-121214-248	INTERFERON INDUCED WITH TETRATRICOPEPTIDE REPEATS IFIT INTERFERON INDUCED KDA IFI		-
acta2	0.00159935	0.00331232	0.00405936	0	actin alpha 2, smooth muscle [Source:ZFIN;Acc:ZDB-GENE-030131-1229]	ZDB-GENE-030131-1229	ACTIN GAMMA ENTERIC SMOOTH MUSCLE PRECURSOR GAMMA 2 ACTIN SMOOTH MUSCLE GAMMA ACTIN [CONTAINS ACTIN GAMMA ENTERIC SMOOTH MUSCLE INTERMEDIATE FORM]	Multisystemic smooth muscle dysfunction syndrome,Moyamoya disease 5,Aortic aneurysm, familial thoracic 6	+	ACTA2	actin alpha 2, smooth muscle
ankrd22	0	0.00331232	0.00405936	0.00502774	ankyrin repeat domain 22 [Source:ZFIN;Acc:ZDB-GENE-040426-1120]	ZDB-GENE-040426-1120	ANKYRIN REPEAT DOMAIN CONTAINING 22		+	ANKRD22	ankyrin repeat domain 22
lipf	0.0031987	0.00331232	0.00811872	0.0100555	lipase, gastric [Source:ZFIN;Acc:ZDB-GENE-040426-2737]	ZDB-GENE-040426-2737	LYSOSOMAL ACID LIPASE/CHOLESTERYL ESTER HYDROLASE PRECURSOR ACID CHOLESTERYL ESTER HYDROLASE LAL EC_3.1.1.13 CHOLESTERYL ESTERASE LIPASE A STEROL ESTERASE		+	LIPF	lipase F, gastric type
rnls	0.0159935	0.00828079	0.0162374	0.00502774	renalase, FAD-dependent amine oxidase [Source:ZFIN;Acc:ZDB-GENE-040718-351]	ZDB-GENE-040718-351			+	RNLS	renalase, FAD dependent amine oxidase
ptenb	0.0207916	0.0231862	0.0202968	0.0251387	phosphatase and tensin homolog B [Source:ZFIN;Acc:ZDB-GENE-030616-47]	ZDB-GENE-030616-47	PHOSPHATIDYLINOSITOL 3 4 5 TRISPHOSPHATE 3 PHOSPHATASE AND DUAL SPECIFICITY PHOSPHATASE PTEN EC_3.1.3.16 EC_3.1.3.- 48 EC_3.1.-.- 3 67 MUTATED IN MULTIPLE ADVANCED CANCERS 1 PHOSPHATASE AND TENSIN HOMOLOG	{Glioma susceptibility 2},{Meningioma},Cowden syndrome 1,Lhermitte-Duclos syndrome,Macrocephaly/autism syndrome,Prostate cancer, somatic	+	PTEN	phosphatase and tensin homolog
atad1b	0.00959611	0.00331232	0.0202968	0.00502774	ATPase family AAA domain containing 1b [Source:NCBI gene;Acc:368412]	ZDB-GENE-030616-44	ATPASE FAMILY AAA DOMAIN CONTAINING 1 EC_3.6.1.3	Hyperekplexia 4	+	ATAD1	ATPase family AAA domain containing 1
papss2b	0.00479806	0.00993695	0	0.00502774	3'-phosphoadenosine 5'-phosphosulfate synthase 2b [Source:ZFIN;Acc:ZDB-GENE-010323-5]	ZDB-GENE-010323-5	SULFATE ADENYLYLTRANSFERASE EC_2.7.7.4 ATP SULFURYLASE SULFATE ADENYLATE TRANSFERASE SAT	Brachyolmia 4 with mild epiphyseal and metaphyseal changes	+	PAPSS2	3'-phosphoadenosine 5'-phosphosulfate synthase 2
minpp1b	0	0.00331232	0.00405936	0.00502774	multiple inositol-polyphosphate phosphatase 1b [Source:ZFIN;Acc:ZDB-GENE-040426-888]	ZDB-GENE-040426-888	PRECURSOR	{Thyroid carcinoma, follicular}	+	MINPP1	multiple inositol-polyphosphate phosphatase 1
eif2ak1	0.00959611	0.00331232	0.00811872	0.0100555	eukaryotic translation initiation factor 2-alpha kinase 1 [Source:ZFIN;Acc:ZDB-GENE-061013-268]	ZDB-GENE-061013-268	EUKARYOTIC TRANSLATION INITIATION FACTOR 2 ALPHA KINASE 1 EC_2.7.11.1 HEME CONTROLLED REPRESSOR HCR HEME REGULATED EUKARYOTIC INITIATION FACTOR EIF 2 ALPHA KINASE HEME REGULATED INHIBITOR HEMIN SENSITIVE INITIATION FACTOR 2 ALPHA KINASE		+	EIF2AK1	eukaryotic translation initiation factor 2 alpha kinase 1
dlgap5	0	0.00496848	0	0	discs, large (Drosophila) homolog-associated protein 5 [Source:ZFIN;Acc:ZDB-GENE-040912-160]	ZDB-GENE-040912-160	DISKS LARGE ASSOCIATED 5 DAP 5 DISCS LARGE HOMOLOG 7 DISKS LARGE ASSOCIATED DLG7 HEPATOMA UP REGULATED HURP		+	DLGAP5	DLG associated protein 5
ccz1	0.0367851	0.0198739	0.0730685	0.0100555	CCZ1 homolog, vacuolar protein trafficking and biogenesis associated [Source:NCBI gene;Acc:393103]	ZDB-GENE-040426-698	VACUOLAR FUSION CCZ1 HOMOLOG		+	CCZ1	CCZ1 homolog, vacuolar protein trafficking and biogenesis associated
atpaf2	0.00479806	0.00993695	0.0202968	0.00502774	ATP synthase mitochondrial F1 complex assembly factor 2 [Source:ZFIN;Acc:ZDB-GENE-050411-18]	ZDB-GENE-050411-18	ATP SYNTHASE MITOCHONDRIAL F1 COMPLEX ASSEMBLY FACTOR 2 PRECURSOR	?Mitochondrial complex V (ATP synthase) deficiency, nuclear type 1	+	ATPAF2	ATP synthase mitochondrial F1 complex assembly factor 2
neurl2	0.0031987	0	0	0	neuralized E3 ubiquitin protein ligase 2 [Source:ZFIN;Acc:ZDB-GENE-070410-31]	ZDB-GENE-070410-31	NEURALIZED 2		+	NEURL2	neuralized E3 ubiquitin protein ligase 2
msrb1b	0.027189	0.0215301	0.0121781	0.0100555	methionine sulfoxide reductase B1b [Source:ZFIN;Acc:ZDB-GENE-040912-88]	ZDB-GENE-040912-88	METHIONINE R SULFOXIDE REDUCTASE B1 MSRB1 EC_1.8.4.12 EC_1.8.4.- 14 SELENOPROTEIN X SELX		+	MSRB1	methionine sulfoxide reductase B1
mlst8	0.00639741	0.00496848	0.0243562	0.0150832	MTOR associated protein, LST8 homolog (S. cerevisiae) [Source:NCBI gene;Acc:792689]	ZDB-GENE-030131-6176			+	MLST8	MTOR associated protein, LST8 homolog
pgp	0.0191922	0.00662464	0.0121781	0.020111	phosphoglycolate phosphatase [Source:ZFIN;Acc:ZDB-GENE-030131-6240]	ZDB-GENE-030131-6240	GLYCEROL 3 PHOSPHATE PHOSPHATASE G3PP EC_3.1.3.21 ASPARTATE BASED UBIQUITOUS MG 2+ DEPENDENT PHOSPHATASE AUM EC_3.1.3.- 48 PHOSPHOGLYCOLATE PHOSPHATASE PGP		+	PGP	phosphoglycolate phosphatase
zdhhc4	0.0191922	0.0132493	0.0162374	0.020111	zinc finger DHHC-type containing 4 [Source:ZFIN;Acc:ZDB-GENE-030131-9031]	ZDB-GENE-030131-9031	PROBABLE PALMITOYLTRANSFERASE ZDHHC4 EC_2.3.1.225 ZINC FINGER DHHC DOMAIN CONTAINING 4 DHHC 4		+	ZDHHC4	zinc finger DHHC-type palmitoyltransferase 4
mkl1b	0.0159935	0.0198739	0.0121781	0	myocardin related transcription factor Ab [Source:ZFIN;Acc:ZDB-GENE-030131-681]	ZDB-GENE-030131-681	MYOCARDIN RELATED TRANSCRIPTION FACTOR MRTF MKL/MYOCARDIN MEGAKARYOBLASTIC LEUKEMIA		-
desi1b	0.0111955	0.00828079	0.0162374	0.00502774	desumoylating isopeptidase 1b [Source:ZFIN;Acc:ZDB-GENE-040426-936]	ZDB-GENE-040426-936	DESUMOYLATING ISOPEPTIDASE 1 DESI 1 EC_3.4.-.- PPPDE PEPTIDASE DOMAIN CONTAINING 2		+	DESI1	desumoylating isopeptidase 1
xrcc6	0.0239903	0.00993695	0.0284155	0.0251387	X-ray repair complementing defective repair in Chinese hamster cells 6 [Source:ZFIN;Acc:ZDB-GENE-030131-6420]	ZDB-GENE-030131-6420	ATP DEPENDENT DNA HELICASE II SUBUNIT EC_3.6.4.12 ATP DEPENDENT DNA HELICASE II SUBUNIT		+	XRCC6	X-ray repair cross complementing 6
josd1	0.00959611	0.00993695	0.00405936	0	Josephin domain containing 1 [Source:ZFIN;Acc:ZDB-GENE-060929-260]	ZDB-GENE-060929-260	JOSEPHIN 1 EC_3.4.19.12 JOSEPHIN DOMAIN CONTAINING 1		+	JOSD1	Josephin domain containing 1
l3mbtl2	0.00159935	0	0.00405936	0	L3MBTL histone methyl-lysine binding protein 2 [Source:ZFIN;Acc:ZDB-GENE-030131-8713]	ZDB-GENE-030131-8713	LETHAL 3 MALIGNANT BRAIN TUMOR 2 L 3 MBT 2		+	L3MBTL2	L3MBTL histone methyl-lysine binding protein 2
rangap1b	0.0127948	0.0165616	0.0121781	0.0150832	Ran GTPase activating protein 1b [Source:ZFIN;Acc:ZDB-GENE-040426-1921]	ZDB-GENE-040426-1921	RAN GTPASE ACTIVATING		+	RANGAP1	Ran GTPase activating protein 1
csdc2a	0.00159935	0	0	0	cold shock domain containing C2, RNA binding a [Source:ZFIN;Acc:ZDB-GENE-040718-442]	ZDB-GENE-040718-442	CALCIUM REGULATED HEAT STABLE 1 CALCIUM REGULATED HEAT STABLE OF 24 KDA CRHSP 24		+	CSDC2	cold shock domain containing C2
aco2	0.0207916	0.0132493	0.0324749	0.0150832	aconitase 2, mitochondrial [Source:ZFIN;Acc:ZDB-GENE-030131-1390]	ZDB-GENE-030131-1390	ACONITATE HYDRATASE MITOCHONDRIAL PRECURSOR ACONITASE EC_4.2.1.3 CITRATE HYDRO LYASE	Infantile cerebellar-retinal degeneration,?Optic atrophy 9	+	ACO2	aconitase 2
phf5a	0.103958	0.0712148	0.138018	0.145804	PHD finger protein 5A [Source:ZFIN;Acc:ZDB-GENE-021219-3]	ZDB-GENE-021219-3	PHD FINGER DOMAIN CONTAINING 5A PHD FINGER DOMAIN 5A SPLICING FACTOR 3B ASSOCIATED 14 KDA S B		+	PHF5A	PHD finger protein 5A
tefa	0.27189	0.158991	0.223265	0.20111	TEF transcription factor, PAR bZIP family member a [Source:ZFIN;Acc:ZDB-GENE-990415-264]	ZDB-GENE-990415-264	THYROTROPH EMBRYONIC FACTOR		+	TEF	TEF transcription factor, PAR bZIP family member
cby1	0.00159935	0	0.00405936	0	chibby homolog 1 (Drosophila) [Source:ZFIN;Acc:ZDB-GENE-030131-5074]	ZDB-GENE-030131-5074	ASSOCIATED		+	CBY1	chibby family member 1, beta catenin antagonist
slc16a8	0.105557	0.0529971	0.0527717	0.0804438	solute carrier family 16 member 8 [Source:ZFIN;Acc:ZDB-GENE-121128-1]	ZDB-GENE-121128-1	MONOCARBOXYLATE TRANSPORTER 3 MCT 3 SOLUTE CARRIER FAMILY 16 MEMBER 8		+	SLC16A8	solute carrier family 16 member 8
tmem184ba	0.00639741	0.00331232	0.00811872	0.00502774	transmembrane protein 184ba [Source:ZFIN;Acc:ZDB-GENE-050417-219]	ZDB-GENE-050417-219	TRANSMEMBRANE		+	TMEM184B	transmembrane protein 184B
maff	0.119951	0.0645902	0.0730685	0.095527	v-maf avian musculoaponeurotic fibrosarcoma oncogene homolog F [Source:ZFIN;Acc:ZDB-GENE-040426-1280]	ZDB-GENE-040426-1280	TRANSCRIPTION FACTOR MAFF V MAF MUSCULOAPONEUROTIC FIBROSARCOMA ONCOGENE HOMOLOG F		+	MAFF	MAF bZIP transcription factor F
tomm22	0.031987	0.0182177	0.044653	0.0452496	translocase of outer mitochondrial membrane 22 homolog (yeast) [Source:ZFIN;Acc:ZDB-GENE-030131-9810]	ZDB-GENE-030131-9810	MITOCHONDRIAL IMPORT RECEPTOR SUBUNIT TOM22 TRANSLOCASE OF OUTER MEMBRANE 22 KDA SUBUNIT		+	TOMM22	translocase of outer mitochondrial membrane 22
gspt1	0.0223909	0.0215301	0.0121781	0.0150832	G1 to S phase transition 1, like [Source:ZFIN;Acc:ZDB-GENE-030131-4009]	ZDB-GENE-030131-4009	EUKARYOTIC PEPTIDE CHAIN RELEASE FACTOR GTP BINDING SUBUNIT ERF3A EUKARYOTIC PEPTIDE CHAIN RELEASE FACTOR SUBUNIT 3A ERF3A G1 TO S PHASE TRANSITION 1 HOMOLOG		+	GSPT1	G1 to S phase transition 1
cpped1	0	0.00496848	0.0243562	0.00502774	calcineurin-like phosphoesterase domain containing 1 [Source:NCBI gene;Acc:492772]	ZDB-GENE-041114-118			+	CPPED1	calcineurin like phosphoesterase domain containing 1
ercc4	0	0.00165616	0.00405936	0	excision repair cross-complementation group 4 [Source:ZFIN;Acc:ZDB-GENE-030131-5533]	ZDB-GENE-030131-5533	DNA REPAIR ENDONUCLEASE XPF EC_3.1.-.- DNA EXCISION REPAIR ERCC 4	Fanconi anemia, complementation group Q,Xeroderma pigmentosum, group F,Xeroderma pigmentosum, type F/Cockayne syndrome,XFE progeroid syndrome	+	ERCC4	ERCC excision repair 4, endonuclease catalytic subunit
ubald1a	0.0575767	0.0861203	0.0649498	0.0553051	UBA-like domain containing 1a [Source:NCBI gene;Acc:794012]	ZDB-GENE-040718-191	UBA DOMAIN CONTAINING		+	UBALD1	UBA like domain containing 1
mgrn1a	0.0111955	0.0115931	0	0.020111	mahogunin, ring finger 1a [Source:NCBI gene;Acc:793939]	ZDB-GENE-030131-6192	E3 UBIQUITIN LIGASE MGRN1 EC_2.3.2.27 MAHOGUNIN RING FINGER 1 RING TYPE E3 UBIQUITIN TRANSFERASE MGRN1		+	MGRN1	mahogunin ring finger 1
zgc:163057	0.0031987	0.00828079	0.00811872	0.020111	zgc:163057 [Source:ZFIN;Acc:ZDB-GENE-070410-131]	ZDB-GENE-070410-131	HEMOGLOBIN SUBUNIT ALPHA ALPHA GLOBIN HEMOGLOBIN ALPHA CHAIN		-
hbbe2	0	0	0.00405936	0	hemoglobin beta embryonic-2 [Source:ZFIN;Acc:ZDB-GENE-040702-1]	ZDB-GENE-040702-1	HEMOGLOBIN SUBUNIT BETA BETA GLOBIN HEMOGLOBIN BETA CHAIN		-
lcmt1	0.0239903	0.00828079	0.0284155	0.0251387	leucine carboxyl methyltransferase 1 [Source:ZFIN;Acc:ZDB-GENE-040912-75]	ZDB-GENE-040912-75			+	LCMT1	leucine carboxyl methyltransferase 1
gna13a	0.00639741	0.00165616	0.00811872	0.0150832	guanine nucleotide binding protein (G protein), alpha 13a [Source:ZFIN;Acc:ZDB-GENE-030131-5024]	ZDB-GENE-030131-5024	GUANINE NUCLEOTIDE BINDING SUBUNIT ALPHA 13 G ALPHA 13 G SUBUNIT ALPHA 13		+	GNA13	G protein subunit alpha 13
snx11	0.0223909	0.00993695	0.0202968	0.00502774	sorting nexin 11 [Source:ZFIN;Acc:ZDB-GENE-041111-253]	ZDB-GENE-041111-253	SORTING NEXIN 11		+	SNX11	sorting nexin 11
stx4	0.031987	0.0264985	0.0284155	0.0553051	syntaxin 4 [Source:ZFIN;Acc:ZDB-GENE-030131-2455]	ZDB-GENE-030131-2455	SYNTAXIN		-
calcoco2	0	0.00165616	0	0.0100555	calcium binding and coiled-coil domain 2 [Source:ZFIN;Acc:ZDB-GENE-050522-346]	ZDB-GENE-050522-346	CALCIUM BINDING AND COILED COIL DOMAIN CONTAINING		+	CALCOCO2	calcium binding and coiled-coil domain 2
snf8	0.0255896	0.0198739	0.0243562	0.0502774	SNF8 subunit of ESCRT-II [Source:NCBI gene;Acc:492771]	ZDB-GENE-041114-117	VACUOLAR SORTING SNF8 ESCRT II COMPLEX SUBUNIT VPS22		+	SNF8	SNF8 subunit of ESCRT-II
mrpl27	0.0255896	0.0264985	0.0284155	0.0150832	mitochondrial ribosomal protein L27 [Source:ZFIN;Acc:ZDB-GENE-050522-129]	ZDB-GENE-050522-129	39S RIBOSOMAL L27 MITOCHONDRIAL PRECURSOR L27MT MRP L27		+	MRPL27	mitochondrial ribosomal protein L27
ormdl3	0	0.00331232	0	0	ORMDL sphingolipid biosynthesis regulator 3 [Source:NCBI gene;Acc:450067]	ZDB-GENE-041010-190	ORM1		+	ORMDL3	ORMDL sphingolipid biosynthesis regulator 3
nsfb	0.0111955	0.0115931	0.0121781	0.020111	N-ethylmaleimide-sensitive factor b [Source:ZFIN;Acc:ZDB-GENE-050808-1]	ZDB-GENE-050808-1			+	NSF	N-ethylmaleimide sensitive factor, vesicle fusing ATPase
capgb	0	0.00331232	0	0	capping protein (actin filament), gelsolin-like b [Source:ZFIN;Acc:ZDB-GENE-030131-8541]	ZDB-GENE-030131-8541	MACROPHAGE CAPPING ACTIN REGULATORY CAP G		+	CAPG	capping actin protein, gelsolin like
mfsd8	0.00639741	0.0115931	0.00405936	0.0251387	major facilitator superfamily domain containing 8 [Source:NCBI gene;Acc:564342]	ZDB-GENE-060818-29	MAJOR FACILITATOR SUPERFAMILY DOMAIN CONTAINING 8	Macular dystrophy with central cone involvement,Ceroid lipofuscinosis, neuronal, 7	+	MFSD8	major facilitator superfamily domain containing 8
zcchc4	0.00479806	0.00165616	0.00405936	0.0100555	zinc finger, CCHC domain containing 4 [Source:ZFIN;Acc:ZDB-GENE-080204-65]	ZDB-GENE-080204-65	RRNA N6 ADENOSINE METHYLTRANSFERASE ZCCHC4 EC_2.1.1.- ZINC FINGER CCHC DOMAIN CONTAINING 4		+	ZCCHC4	zinc finger CCHC-type containing 4
rab18a	0.0191922	0.0231862	0.0202968	0.0301664	RAB18A, member RAS oncogene family [Source:ZFIN;Acc:ZDB-GENE-030131-3980]	ZDB-GENE-030131-3980		Warburg micro syndrome 3	+	RAB18	RAB18, member RAS oncogene family
mpp7a	0.0351858	0.0231862	0.0243562	0.020111	membrane protein, palmitoylated 7a (MAGUK p55 subfamily member 7) [Source:NCBI gene;Acc:30166]	ZDB-GENE-991209-8	MAGUK P55 SUBFAMILY MEMBER 7		+	MPP7	membrane palmitoylated protein 7
waca	0.0255896	0.031467	0.0608904	0.0502774	WW domain containing adaptor with coiled-coil a [Source:NCBI gene;Acc:323904]	ZDB-GENE-030131-2624	WW DOMAIN CONTAINING ADAPTER WITH COILED COIL	Desanto-Shinawi syndrome	+	WAC	WW domain containing adaptor with coiled-coil
svila	0.684523	0.645902	0.454648	0.57819	supervillin a [Source:ZFIN;Acc:ZDB-GENE-990706-5]	ZDB-GENE-990706-5	SUPERVILLIN ARCHVILLIN P205/P250		+	SVIL	supervillin
psme4b	0.0127948	0.0198739	0.00811872	0.0100555	proteasome activator subunit 4b [Source:NCBI gene;Acc:553346]	ZDB-GENE-100316-4	PROTEASOME ACTIVATOR COMPLEX SUBUNIT PROTEASOME ACTIVATOR PA200		+	PSME4	proteasome activator subunit 4
chac2	0	0.00496848	0.00405936	0	ChaC, cation transport regulator homolog 2 (E. coli) [Source:NCBI gene;Acc:557614]	ZDB-GENE-050706-146	GLUTATHIONE SPECIFIC GAMMA GLUTAMYLCYCLOTRANSFERASE 2 GAMMA GCG 2 EC_4.3.2.7 CATION TRANSPORT REGULATOR 2		+	CHAC2	ChaC cation transport regulator homolog 2
asb3	0.00639741	0.00828079	0.00405936	0.0100555	ankyrin repeat and SOCS box containing 3 [Source:ZFIN;Acc:ZDB-GENE-030131-6142]	ZDB-GENE-030131-6142	ANKYRIN REPEAT AND SOCS BOX 3 ASB 3		+	ASB3	ankyrin repeat and SOCS box containing 3
foxn2b	0.0031987	0.0165616	0.00405936	0.020111	forkhead box N2b [Source:ZFIN;Acc:ZDB-GENE-050417-1]	ZDB-GENE-050417-1			+	FOXN2	forkhead box N2
calm2b	0.249499	0.167272	0.227324	0.392164	calmodulin 3a (phosphorylase kinase, delta) [Source:ZFIN;Acc:ZDB-GENE-030131-5590]	ZDB-GENE-020415-2	CALMODULIN	Long QT syndrome 15	+	CALM2	calmodulin 2
socs5a	0.0031987	0.00331232	0.00811872	0	suppressor of cytokine signaling 5a [Source:ZFIN;Acc:ZDB-GENE-061013-408]	ZDB-GENE-061013-408	SUPPRESSOR OF CYTOKINE SIGNALING		+	SOCS5	suppressor of cytokine signaling 5
cript	0.0159935	0.0165616	0.00811872	0.0150832	cysteine-rich PDZ-binding protein [Source:NCBI gene;Acc:550592]	ZDB-GENE-050417-451	DNA DIRECTED RNA SUBUNIT RNA SUBUNIT DNA DIRECTED RNA	Short stature with microcephaly and distinctive facies	+	CRIPT	CXXC repeat containing interactor of PDZ3 domain
pigf	0.0143942	0.0115931	0.0243562	0	phosphatidylinositol glycan anchor biosynthesis, class F [Source:ZFIN;Acc:ZDB-GENE-040426-1801]	ZDB-GENE-040426-1801	GLYCOSYLPHOSPHATIDYLINOSITOL ANCHOR BIOSYNTHESIS 11		+	PIGF	phosphatidylinositol glycan anchor biosynthesis class F
rhoq	0.00479806	0	0	0	ras homolog family member Q [Source:ZFIN;Acc:ZDB-GENE-030131-5721]	ZDB-GENE-030131-5721	RHO RELATED GTP BINDING RHOQ PRECURSOR RAS TC10		+	RHOQ	ras homolog family member Q
cox7a3	0.0719709	0.117587	0.105543	0.0754161	cytochrome c oxidase subunit 7A2 like [Source:ZFIN;Acc:ZDB-GENE-030131-7691]	ZDB-GENE-030131-7691	CYTOCHROME C OXIDASE SUBUNIT 7A RELATED PROTEIN MITOCHONDRIAL PRECURSOR CYTOCHROME C OXIDASE SUBUNIT VIIA RELATED		-
mta3	0.0367851	0.0231862	0.0284155	0.0351942	metastasis associated 1 family, member 3 [Source:ZFIN;Acc:ZDB-GENE-030131-6485]	ZDB-GENE-030131-6485			+	MTA3	metastasis associated 1 family member 3
zfp36l2	0.0463812	0.031467	0.056831	0.0452496	zinc finger protein 36, C3H type-like 1a [Source:ZFIN;Acc:ZDB-GENE-030131-9860]	ZDB-GENE-030131-9860	DECAY ACTIVATOR ZF BUTYRATE RESPONSE FACTOR 1 TPA INDUCED SEQUENCE 11B ZINC FINGER 36 TYPE 1 ZFP36 1		+	ZFP36L2	ZFP36 ring finger protein like 2
ppm1bb	0.0335864	0.0264985	0.0243562	0.00502774	protein phosphatase, Mg2+/Mn2+ dependent, 1Bb [Source:ZFIN;Acc:ZDB-GENE-041114-185]	ZDB-GENE-041114-185			+	PPM1B	protein phosphatase, Mg2+/Mn2+ dependent 1B
glud1b	0.0959611	0.0960572	0.0649498	0.0301664	glutamate dehydrogenase 1b [Source:ZFIN;Acc:ZDB-GENE-030828-1]	ZDB-GENE-030828-1	NADP SPECIFIC GLUTAMATE DEHYDROGENASE NADP GDH EC_1.4.1.4 NADP DEPENDENT GLUTAMATE DEHYDROGENASE	Hyperinsulinism-hyperammonemia syndrome	+	GLUD1	glutamate dehydrogenase 1
itgb3b	0.588562	0.505128	0.434352	0.457524	integrin beta 3b [Source:ZFIN;Acc:ZDB-GENE-071207-2]	ZDB-GENE-071207-2		{Myocardial infarction, susceptibility to},Purpura, posttransfusion,Thrombocytopenia, neonatal alloimmune,Glanzmann thrombasthenia,Bleeding disorder, platelet-type, 16, autosomal dominant	+	ITGB3	integrin subunit beta 3
ndel1a	0.054378	0.0745271	0.0690091	0.0754161	nudE neurodevelopment protein 1-like 1a [Source:NCBI gene;Acc:394244]	ZDB-GENE-040115-2	NUCLEAR DISTRIBUTION NUDE 1		+	NDEL1	nudE neurodevelopment protein 1 like 1
armc7	0.00959611	0.0132493	0.0284155	0.00502774	armadillo repeat containing 7 [Source:ZFIN;Acc:ZDB-GENE-060929-288]	ZDB-GENE-060929-288	ARMADILLO REPEAT CONTAINING 7		+	ARMC7	armadillo repeat containing 7
acsf2	0.0671728	0.0861203	0.0527717	0.0703883	acyl-CoA synthetase family member 2 [Source:NCBI gene;Acc:751707]	ZDB-GENE-060825-7			+	ACSF2	acyl-CoA synthetase family member 2
chad	0.00799676	0.0149054	0.00405936	0.00502774	chondroadherin [Source:ZFIN;Acc:ZDB-GENE-040426-1130]	ZDB-GENE-040426-1130	VARIABLE LYMPHOCYTE RECEPTOR		+	CHAD	chondroadherin
kctd2	0.00799676	0.0132493	0.0162374	0.00502774	potassium channel tetramerization domain containing 2 [Source:ZFIN;Acc:ZDB-GENE-060825-85]	ZDB-GENE-060825-85	BTB/POZ DOMAIN CONTAINING KCTD2		+	KCTD2	potassium channel tetramerization domain containing 2
hexdc	0.0191922	0.00662464	0.00405936	0	hexosaminidase (glycosyl hydrolase family 20, catalytic domain) containing [Source:ZFIN;Acc:ZDB-GENE-060929-448]	ZDB-GENE-060929-448	HEXOSAMINIDASE D EC_3.2.1.52 BETA N ACETYLHEXOSAMINIDASE BETA HEXOSAMINIDASE D HEXOSAMINIDASE DOMAIN CONTAINING N ACETYL BETA GALACTOSAMINIDASE		+	HEXD	hexosaminidase D
zeb1b	0.0031987	0.00331232	0.00811872	0.00502774	zinc finger E-box binding homeobox 1b [Source:ZFIN;Acc:ZDB-GENE-010621-1]	ZDB-GENE-010621-1	ZINC FINGER E BOX BINDING HOMEOBOX 1 TRANSCRIPTION FACTOR 8 TCF 8	Corneal dystrophy, Fuchs endothelial, 6,Corneal dystrophy, posterior polymorphous, 3	+	ZEB1	zinc finger E-box binding homeobox 1
znf438	0.0207916	0.0149054	0.00405936	0.0100555	zinc finger protein 438 [Source:ZFIN;Acc:ZDB-GENE-060929-868]	ZDB-GENE-060929-868	ZINC FINGER 438		+	ZNF438	zinc finger protein 438
bc2	0.243102	0.211988	0.211087	0.246359	charged multivesicular body protein 2A [Source:NCBI gene;Acc:798901]	ZDB-GENE-040426-2922			-
skap1	0	0	0	0.00502774	src kinase associated phosphoprotein 1 [Source:ZFIN;Acc:ZDB-GENE-090721-1]	ZDB-GENE-090721-1			+	SKAP1	src kinase associated phosphoprotein 1
psme3	0.0415832	0.0182177	0.0365342	0.0502774	proteasome activator subunit 3 [Source:ZFIN;Acc:ZDB-GENE-991110-19]	ZDB-GENE-991110-19	PROTEASOME ACTIVATOR COMPLEX SUBUNIT 11S REGULATOR COMPLEX SUBUNIT REG ACTIVATOR OF MULTICATALYTIC PROTEASE SUBUNIT PROTEASOME ACTIVATOR 28 SUBUNIT		+	PSME3	proteasome activator subunit 3
nbr1	0.0303877	0.0331232	0.0365342	0.0603329	NBR1 autophagy cargo receptor a [Source:ZFIN;Acc:ZDB-GENE-030131-9112]	ZDB-GENE-030131-9112			-
tmem106a	0.0911631	0.072871	0.109603	0.095527	transmembrane protein 106A [Source:ZFIN;Acc:ZDB-GENE-030131-5129]	ZDB-GENE-030131-5129			+	TMEM106A	transmembrane protein 106A
arl4d	0	0	0.00405936	0	ADP-ribosylation factor-like 4D [Source:ZFIN;Acc:ZDB-GENE-030131-2293]	ZDB-GENE-030131-2293	ADP RIBOSYLATION FACTOR 4D ADP RIBOSYLATION FACTOR 4L		+	ARL4D	ADP ribosylation factor like GTPase 4D
psmd11b	0.0287883	0.0182177	0.0284155	0.0653606	proteasome 26S subunit, non-ATPase 11b [Source:NCBI gene;Acc:322265]	ZDB-GENE-030131-984	COP9 SIGNALOSOME COMPLEX SUBUNIT 2 SIGNALOSOME SUBUNIT 2		+	PSMD11	proteasome 26S subunit, non-ATPase 11
mrpl10	0.0143942	0.0264985	0.00405936	0.0150832	mitochondrial ribosomal protein L10 [Source:NCBI gene;Acc:541330]	ZDB-GENE-050320-19	39S RIBOSOMAL L10 MITOCHONDRIAL PRECURSOR L10MT MRP L10		+	MRPL10	mitochondrial ribosomal protein L10
pnpo	0.0191922	0.00331232	0.0121781	0	pyridoxamine 5'-phosphate oxidase [Source:ZFIN;Acc:ZDB-GENE-060602-2]	ZDB-GENE-060602-2	PYRIDOXINE 5' PHOSPHATE OXIDASE EC_1.4.3.5 PYRIDOXAMINE PHOSPHATE OXIDASE	Pyridoxamine 5'-phosphate oxidase deficiency	+	PNPO	pyridoxamine 5'-phosphate oxidase
cdk5rap3	0.0287883	0.0298109	0.0121781	0.0100555	CDK5 regulatory subunit associated protein 3 [Source:ZFIN;Acc:ZDB-GENE-040625-90]	ZDB-GENE-040625-90	CDK5 REGULATORY SUBUNIT ASSOCIATED 3		+	CDK5RAP3	CDK5 regulatory subunit associated protein 3
nfe2l1b	0.00159935	0	0.00405936	0	nuclear factor, erythroid 2-like 1b [Source:ZFIN;Acc:ZDB-GENE-120319-2]	ZDB-GENE-120319-2	NUCLEAR FACTOR ERYTHROID 2 RELATED FACTOR NF E2 RELATED FACTOR NFE2 RELATED FACTOR NUCLEAR FACTOR ERYTHROID DERIVED 2		+	NFE2L1	nuclear factor, erythroid 2 like 1
cbx1b	0.00479806	0	0.00405936	0	chromobox homolog 1b (HP1 beta homolog Drosophila) [Source:ZFIN;Acc:ZDB-GENE-040625-68]	ZDB-GENE-040625-68	CHROMOBOX HOMOLOG 1 HETEROCHROMATIN 1 HOMOLOG BETA HP1 BETA HETEROCHROMATIN P25 M31 MODIFIER 1		+	CBX1	chromobox 1
phkg2	0.027189	0.0149054	0.0121781	0.0100555	phosphorylase kinase, gamma 2 (testis) [Source:ZFIN;Acc:ZDB-GENE-040426-825]	ZDB-GENE-040426-825	PHOSPHORYLASE B KINASE GAMMA CATALYTIC CHAIN LIVER/TESTIS PHK GAMMA LT PHK GAMMA T EC_2.7.11.19 PHOSPHORYLASE KINASE SUBUNIT GAMMA 2	Cirrhosis due to liver phosphorylase kinase deficiency,Glycogen storage disease IXc	+	PHKG2	phosphorylase kinase catalytic subunit gamma 2
rnf40	0.0175929	0.031467	0.0608904	0.0603329	ring finger protein 40 [Source:ZFIN;Acc:ZDB-GENE-030131-6607]	ZDB-GENE-030131-6607	E3 UBIQUITIN LIGASE BRE1 EC_2.3.2.27 RING TYPE E3 UBIQUITIN TRANSFERASE		+	RNF40	ring finger protein 40
znf668	0.00159935	0.00165616	0	0	zinc finger protein 668 [Source:ZFIN;Acc:ZDB-GENE-041001-46]	ZDB-GENE-041001-46	ZINC FINGER 668		+	ZNF668	zinc finger protein 668
gabrz	0.00159935	0.00496848	0	0	gamma-aminobutyric acid (GABA) A receptor, zeta [Source:ZFIN;Acc:ZDB-GENE-080303-26]	ZDB-GENE-080303-26	UNCHARACTERIZED		-
mxtx2	0	0	0.00405936	0	mix-type homeobox gene 2 [Source:ZFIN;Acc:ZDB-GENE-000710-6]	ZDB-GENE-000710-6	DOUBLE HOMEOBOX		-
bms1	0.0031987	0.00165616	0	0	BMS1 ribosome biogenesis factor [Source:ZFIN;Acc:ZDB-GENE-060720-2]	ZDB-GENE-060720-2		?Aplasia cutis congenita, nonsyndromic	+	BMS1	BMS1 ribosome biogenesis factor
trub1	0.00639741	0	0	0	TruB pseudouridine (psi) synthase family member 1 [Source:ZFIN;Acc:ZDB-GENE-080723-73]	ZDB-GENE-080723-73	TRNA PSEUDOURIDINE SYNTHASE 4 EC_5.4.99.25 TRNA PSEUDOURIDINE 55 SYNTHASE PSI55 SYNTHASE TRNA PSEUDOURIDYLATE SYNTHASE 4 TRNA URIDINE ISOMERASE 4		+	TRUB1	TruB pseudouridine synthase family member 1
dclre1a	0.00159935	0	0	0	DNA cross-link repair 1A (PSO2 homolog, S. cerevisiae) [Source:ZFIN;Acc:ZDB-GENE-050522-124]	ZDB-GENE-050522-124	DNA CROSS LINK REPAIR 1A SNM1 HOMOLOG A		+	DCLRE1A	DNA cross-link repair 1A
casp7	0.031987	0.0347793	0.0527717	0.0402219	caspase 7, apoptosis-related cysteine peptidase [Source:ZFIN;Acc:ZDB-GENE-050522-506]	ZDB-GENE-050522-506	CASPASE 3 PRECURSOR CASP 3 EC_3.4.22.56 [CONTAINS CASPASE 3 SUBUNIT P17; CASPASE 3 SUBUNIT P12]		+	CASP7	caspase 7
entpd1	0.00159935	0	0	0	ectonucleoside triphosphate diphosphohydrolase 1 [Source:ZFIN;Acc:ZDB-GENE-040801-58]	ZDB-GENE-040801-58	ECTONUCLEOSIDE TRIPHOSPHATE DIPHOSPHOHYDROLASE NTPDASE	Spastic paraplegia 64, autosomal recessive	+	ENTPD1	ectonucleoside triphosphate diphosphohydrolase 1
aldh18a1	0.0031987	0.00496848	0.00811872	0.0150832	aldehyde dehydrogenase 18 family, member A1 [Source:ZFIN;Acc:ZDB-GENE-030131-5602]	ZDB-GENE-030131-5602	DELTA 1 PYRROLINE 5 CARBOXYLATE SYNTHASE P5CS [INCLUDES GLUTAMATE 5 KINASE GK EC_2.7.2.11 GAMMA GLUTAMYL KINASE ; GAMMA GLUTAMYL PHOSPHATE REDUCTASE GPR EC_1.2.1.- 41 GLUTAMATE 5 SEMIALDEHYDE DEHYDROGENASE GLUTAMYL GAMMA SEMIALDEHYDE DEHYDROGENASE ]	Cutis laxa, autosomal dominant 3,Cutis laxa, autosomal recessive, type IIIA,Spastic paraplegia 9A, autosomal dominant,Spastic paraplegia 9B, autosomal recessive	+	ALDH18A1	aldehyde dehydrogenase 18 family member A1
tcf7l2	0.0239903	0.0132493	0.00405936	0	transcription factor 7 like 2 [Source:ZFIN;Acc:ZDB-GENE-991110-8]	ZDB-GENE-991110-8	TRANSCRIPTION FACTOR 7 2 HMG BOX TRANSCRIPTION FACTOR 4 T CELL SPECIFIC TRANSCRIPTION FACTOR 4 T CELL FACTOR 4 TCF 4 4	{Diabetes mellitus, type 2, susceptibility to}	+	TCF7L2	transcription factor 7 like 2
vti1a	0.0111955	0.0149054	0.0202968	0.0351942	vesicle transport through interaction with t-SNAREs 1A [Source:ZFIN;Acc:ZDB-GENE-050809-135]	ZDB-GENE-050809-135	VESICLE TRANSPORT THROUGH INTERACTION WITH T SNARES HOMOLOG VESICLE TRANSPORT V SNARE VTI1 VTI1		+	VTI1A	vesicle transport through interaction with t-SNAREs 1A
zdhhc6	0.0143942	0.00496848	0.00405936	0.00502774	zinc finger DHHC-type containing 6 [Source:ZFIN;Acc:ZDB-GENE-030131-3189]	ZDB-GENE-030131-3189	PALMITOYLTRANSFERASE ZDHHC6 EC_2.3.1.225 ZINC FINGER DHHC DOMAIN CONTAINING 6 DHHC 6		+	ZDHHC6	zinc finger DHHC-type palmitoyltransferase 6
cpn1	0.19832	0.177209	0.158315	0.191054	carboxypeptidase N, polypeptide 1 [Source:ZFIN;Acc:ZDB-GENE-030131-9116]	ZDB-GENE-030131-9116	CARBOXYPEPTIDASE N CATALYTIC CHAIN PRECURSOR CPN EC_3.4.17.3 CARBOXYPEPTIDASE N POLYPEPTIDE 1 CARBOXYPEPTIDASE N SMALL SUBUNIT	Carboxypeptidase N deficiency	+	CPN1	carboxypeptidase N subunit 1
habp2	0.0111955	0.00331232	0.0121781	0.0251387	hyaluronan binding protein 2 [Source:ZFIN;Acc:ZDB-GENE-030131-4721]	ZDB-GENE-030131-4721	AMBIGUOUS	{?Thyroid cancer, nonmedullary, 5},{Venous thromboembolism, susceptibility to}	+	HABP2	hyaluronan binding protein 2
srsf2a	0.179127	0.135805	0.154256	0.150832	serine and arginine rich splicing factor 2a [Source:ZFIN;Acc:ZDB-GENE-040426-2706]	ZDB-GENE-040426-2706	SERINE/ARGININE RICH SPLICING FACTOR 2 SPLICING COMPONENT 35 KDA SPLICING FACTOR SC35 SC 35 SPLICING FACTOR ARGININE/SERINE RICH 2		+	SRSF2	serine and arginine rich splicing factor 2
lrrc59	0.00159935	0.00496848	0.00811872	0.0100555	leucine rich repeat containing 59 [Source:NCBI gene;Acc:405868]	ZDB-GENE-040426-2547			+	LRRC59	leucine rich repeat containing 59
rab40b	0.0879644	0.0977134	0.0811872	0.206137	RAB40B, member RAS oncogene family [Source:ZFIN;Acc:ZDB-GENE-040718-257]	ZDB-GENE-040718-257	RAS RELATED RAB 40B SOCS BOX CONTAINING RAR		-
cox11	0.0207916	0.00662464	0	0.0150832	cytochrome c oxidase assembly homolog 11 (yeast) [Source:ZFIN;Acc:ZDB-GENE-050506-82]	ZDB-GENE-050506-82	CYTOCHROME C OXIDASE ASSEMBLY COX11 MITOCHONDRIAL PRECURSOR		+	COX11	cytochrome c oxidase copper chaperone COX11
csnk1db	0.161535	0.140774	0.202968	0.160888	casein kinase 1, delta b [Source:NCBI gene;Acc:406533]	ZDB-GENE-040426-2385	CASEIN KINASE I DELTA CKI DELTA CKID EC_2.7.11.1	Advanced sleep-phase syndrome, familial, 2	+	CSNK1D	casein kinase 1 delta
slc16a3	0.00159935	0	0.00405936	0	solute carrier family 16 member 3 [Source:ZFIN;Acc:ZDB-GENE-030131-5487]	ZDB-GENE-030131-5487	MONOCARBOXYLATE TRANSPORTER 4 MCT 4 SOLUTE CARRIER FAMILY 16 MEMBER 3		+	SLC16A3	solute carrier family 16 member 3
ccdc57	0.00479806	0.00993695	0.00405936	0.0100555	fatty acid synthase [Source:ZFIN;Acc:ZDB-GENE-030131-7802]	ZDB-GENE-090603-1			+	CCDC57	coiled-coil domain containing 57
zgc:91940	0.0991599	0.0944011	0.0893059	0.0653606	cytochrome b-245 chaperone 1 [Source:NCBI gene;Acc:436942]	ZDB-GENE-040718-418	CYTOCHROME B 245 CHAPERONE 1 ESSENTIAL REACTIVE OXYGEN SPECIES EROS		-
narf	0.0207916	0.0149054	0.0121781	0.0100555	nuclear prelamin A recognition factor [Source:NCBI gene;Acc:436614]	ZDB-GENE-040718-31			+	NARF	nuclear prelamin A recognition factor
tdrkh	0.00799676	0.00496848	0.0162374	0.00502774	tudor and KH domain containing [Source:ZFIN;Acc:ZDB-GENE-050327-81]	ZDB-GENE-050327-81	TUDOR AND KH DOMAIN CONTAINING HOMOLOG PARTNER OF PIWIS		+	TDRKH	tudor and KH domain containing
llgl2	0.00799676	0.00496848	0.0121781	0	LLGL scribble cell polarity complex component 2 [Source:NCBI gene;Acc:795670]	ZDB-GENE-030131-9877			+	LLGL2	LLGL scribble cell polarity complex component 2
galk1	0	0.00496848	0	0	galactokinase 1 [Source:ZFIN;Acc:ZDB-GENE-041010-79]	ZDB-GENE-041010-79	KINASE	Galactokinase deficiency with cataracts	+	GALK1	galactokinase 1
peo1	0.00479806	0.00165616	0	0.00502774	twinkle mtDNA helicase [Source:ZFIN;Acc:ZDB-GENE-030131-5569]	ZDB-GENE-030131-5569	TWINKLE PROTEIN MITOCHONDRIAL PRECURSOR EC_3.6.4.12 PROGRESSIVE EXTERNAL OPHTHALMOPLEGIA 1 T7 GP4 WITH INTRAMITOCHONDRIAL NUCLEOID LOCALIZATION T7 MITOCHONDRIAL DNA HELICASE TWINKLE MTDNA HELICASE		-
mrpl43	0.00479806	0.00165616	0.00811872	0.00502774	mitochondrial ribosomal protein L43 [Source:ZFIN;Acc:ZDB-GENE-040718-125]	ZDB-GENE-040718-125	39S RIBOSOMAL L43 MITOCHONDRIAL PRECURSOR L43MT MRP L43		+	MRPL43	mitochondrial ribosomal protein L43
tmem180	0.00639741	0.00993695	0.0202968	0.0100555	major facilitator superfamily domain containing 13A [Source:ZFIN;Acc:ZDB-GENE-041212-83]	ZDB-GENE-041212-83	TRANSMEMBRANE 180 MAJOR FACILITATOR SUPERFAMILY DOMAIN CONTAINING 13A		-
trim8	0.00959611	0.00331232	0	0	tripartite motif containing 8b [Source:ZFIN;Acc:ZDB-GENE-030131-4325]	ZDB-GENE-030131-4325	E3 UBIQUITIN LIGASE TRIM8 EC_2.3.2.27 GLIOBLASTOMA EXPRESSED RING FINGER RING FINGER 27 RING TYPE E3 UBIQUITIN TRANSFERASE TRIM8 TRIPARTITE MOTIF CONTAINING 8		-
arl3	0.00639741	0.0149054	0.0243562	0.0251387	ADP ribosylation factor like GTPase 3b [Source:NCBI gene;Acc:797451]	ZDB-GENE-030131-7518	ADP RIBOSYLATION FACTOR 3		-
sfxn2	0.00639741	0.00165616	0	0.0100555	sideroflexin 2 [Source:ZFIN;Acc:ZDB-GENE-040426-2831]	ZDB-GENE-040426-2831	SIDEROFLEXIN		+	SFXN2	sideroflexin 2
timp2a	0.12315	0.0794956	0.194849	0.145804	TIMP metallopeptidase inhibitor 2a [Source:ZFIN;Acc:ZDB-GENE-030612-1]	ZDB-GENE-030612-1	METALLOPROTEINASE INHIBITOR 2 TISSUE INHIBITOR OF METALLOPROTEINASES 2 TIMP 2		+	TIMP2	TIMP metallopeptidase inhibitor 2
cyth1b	0.211115	0.269954	0.174553	0.261442	cytohesin 1b [Source:ZFIN;Acc:ZDB-GENE-030131-4311]	ZDB-GENE-030131-4311			+	CYTH1	cytohesin 1
socs3b	0.0127948	0.00993695	0.0202968	0.0502774	suppressor of cytokine signaling 3b [Source:ZFIN;Acc:ZDB-GENE-040426-2528]	ZDB-GENE-040426-2528	SUPPRESSOR OF CYTOKINE SIGNALING 3 SOCS 3 CYTOKINE INDUCIBLE SH2 3		+	SOCS3	suppressor of cytokine signaling 3
birc5a	0.00159935	0.00993695	0.0202968	0	baculoviral IAP repeat containing 5a [Source:ZFIN;Acc:ZDB-GENE-030826-1]	ZDB-GENE-030826-1	BACULOVIRAL IAP REPEAT CONTAINING 5 APOPTOSIS INHIBITOR SURVIVIN		+	BIRC5	baculoviral IAP repeat containing 5
si:dkey-21c1.6	0	0.00165616	0.00405936	0.00502774	si:dkey-21c1.6 [Source:ZFIN;Acc:ZDB-GENE-031118-158]	ZDB-GENE-031118-158	NADH DEHYDROGENASE [UBIQUINONE] 1 ALPHA SUBCOMPLEX ASSEMBLY FACTOR 8		-
tbcc	0.0399838	0.031467	0.0284155	0.0402219	tubulin folding cofactor C [Source:ZFIN;Acc:ZDB-GENE-041008-103]	ZDB-GENE-041008-103	TUBULIN SPECIFIC CHAPERONE C TUBULIN FOLDING COFACTOR C CFC		+	TBCC	tubulin folding cofactor C
qki2	0.00479806	0.00331232	0	0	QKI, KH domain containing, RNA binding 2 [Source:NCBI gene;Acc:393815]	ZDB-GENE-040426-1462	QUAKING		+	QKI	QKI, KH domain containing RNA binding
timm23a	0.0447819	0.031467	0.0365342	0.0301664	translocase of inner mitochondrial membrane 23 homolog a (yeast) [Source:NCBI gene;Acc:798429]	ZDB-GENE-020419-17	MITOCHONDRIAL IMPORT INNER MEMBRANE TRANSLOCASE SUBUNIT TIM23		+	TIMM23	translocase of inner mitochondrial membrane 23
si:ch73-127m5.2	0.0111955	0.00993695	0	0.00502774	si:ch73-127m5.2 [Source:ZFIN;Acc:ZDB-GENE-030131-1052]	ZDB-GENE-030131-1052	TF_AP 2 DOMAIN CONTAINING		-
camk2g1	0.0223909	0.0248424	0.0202968	0.0251387	calcium/calmodulin-dependent protein kinase (CaM kinase) II gamma 1 [Source:ZFIN;Acc:ZDB-GENE-050913-146]	ZDB-GENE-050913-146	CALCIUM/CALMODULIN DEPENDENT KINASE TYPE II SUBUNIT GAMMA CAM KINASE II SUBUNIT GAMMA CAMK II SUBUNIT GAMMA EC_2.7.11.17	Mental retardation, autosomal dominant 59	+	CAMK2G	calcium/calmodulin dependent protein kinase II gamma
sec24c	0.0223909	0.0115931	0.0162374	0.0100555	SEC24 homolog C, COPII coat complex component [Source:ZFIN;Acc:ZDB-GENE-030131-4487]	ZDB-GENE-030131-4487			+	SEC24C	SEC24 homolog C, COPII coat complex component
chmp6b	0.0495799	0.0546532	0.0487123	0.0703883	charged multivesicular body protein 6b [Source:NCBI gene;Acc:445397]	ZDB-GENE-040924-2	CHARGED MULTIVESICULAR BODY 6 CHROMATIN MODIFYING 6		+	CHMP6	charged multivesicular body protein 6
kcnj2a	0.00479806	0	0	0	potassium inwardly rectifying channel subfamily J member 2a [Source:ZFIN;Acc:ZDB-GENE-120319-1]	ZDB-GENE-120319-1	INWARD RECTIFIER POTASSIUM CHANNEL INWARD RECTIFIER K + CHANNEL POTASSIUM CHANNEL INWARDLY RECTIFYING SUBFAMILY J MEMBER	Andersen syndrome,Atrial fibrillation, familial, 9,Short QT syndrome 3	+	KCNJ2	potassium inwardly rectifying channel subfamily J member 2
unk	0.027189	0.0182177	0.0202968	0.0100555	unk zinc finger [Source:ZFIN;Acc:ZDB-GENE-040426-707]	ZDB-GENE-040426-707			+	UNK	unk zinc finger
nploc4	0.00799676	0	0.00405936	0.0100555	NPL4 homolog, ubiquitin recognition factor [Source:ZFIN;Acc:ZDB-GENE-030131-5658]	ZDB-GENE-030131-5658	NUCLEAR LOCALIZATION 4		+	NPLOC4	NPL4 homolog, ubiquitin recognition factor
pde6g	0	0.00165616	0	0	phosphodiesterase 6G, cGMP-specific, rod, gamma, paralog b [Source:ZFIN;Acc:ZDB-GENE-030904-1]	ZDB-GENE-030904-1	RETINAL RHODOPSIN SENSITIVE CGMP 3' 5' CYCLIC PHOSPHODIESTERASE SUBUNIT GAMMA GMP PDE GAMMA EC_3.1.4.35		-
map2k6	0.0671728	0.0828079	0.0405936	0.0351942	mitogen-activated protein kinase kinase 6 [Source:NCBI gene;Acc:65239]	ZDB-GENE-010202-3	DUAL SPECIFICITY MITOGEN ACTIVATED KINASE KINASE 6 MAP KINASE KINASE 6 MAPKK 6 EC_2.7.12.2 MAPK/ERK KINASE 6 MEK 6		+	MAP2K6	mitogen-activated protein kinase kinase 6
cox10	0.0143942	0.0248424	0	0	cytochrome c oxidase assembly factor heme A:farnesyltransferase COX10 [Source:ZFIN;Acc:ZDB-GENE-041111-239]	ZDB-GENE-041111-239	PROTOHEME IX FARNESYLTRANSFERASE MITOCHONDRIAL PRECURSOR HEME O SYNTHASE	Mitochondrial complex IV deficiency,Leigh syndrome due to mitochondrial COX4 deficiency	+	COX10	cytochrome c oxidase assembly factor heme A:farnesyltransferase COX10
pmp22b	0.51819	0.356074	0.247621	0.985437	peripheral myelin protein 22b [Source:ZFIN;Acc:ZDB-GENE-060421-4337]	ZDB-GENE-060421-4337		Roussy-Levy syndrome,Charcot-Marie-Tooth disease, type 1A,Charcot-Marie-Tooth disease, type 1E,Dejerine-Sottas disease,?Neuropathy, inflammatory demyelinating,Neuropathy, recurrent, with pressure palsies	+	PMP22	peripheral myelin protein 22
zgc:171957	0.0207916	0.0298109	0.0121781	0.0251387	zgc:171957	ZDB-GENE-071004-10			-
rpl38	1.61535	1.99236	2.60205	1.71446	ribosomal protein L38 [Source:ZFIN;Acc:ZDB-GENE-030131-8752]	ZDB-GENE-030131-8752	60S RIBOSOMAL L38		+	RPL38	ribosomal protein L38
abca5	0.00159935	0.00662464	0	0.0100555	ATP-binding cassette, sub-family A (ABC1), member 5 [Source:ZFIN;Acc:ZDB-GENE-050517-5]	ZDB-GENE-050517-5	ABC TRANSPORTER A FAMILY MEMBER 11 ABC TRANSPORTER ABCA 11	?Hypertrichosis, congenital generalized, with gingival hyperplasia	+	ABCA5	ATP binding cassette subfamily A member 5
bnip3	0.0031987	0	0	0	BCL2 interacting protein 3 [Source:ZFIN;Acc:ZDB-GENE-030131-8060]	ZDB-GENE-030131-8060	BCL2/ADENOVIRUS E1B 19 KDA INTERACTING 3		+	BNIP3	BCL2 interacting protein 3
ppp2r2d	0.0207916	0.0149054	0.0162374	0.0251387	protein phosphatase 2, regulatory subunit B, alpha b [Source:ZFIN;Acc:ZDB-GENE-030131-5474]	ZDB-GENE-030131-5474	SERINE/THREONINE PHOSPHATASE 2A 55 KDA REGULATORY SUBUNIT B PP2A SUBUNIT B B55 PP2A SUBUNIT B PR55 PP2A SUBUNIT B R2 PP2A SUBUNIT B		+	PPP2R2D	protein phosphatase 2 regulatory subunit Bdelta
glrx3	0.0159935	0.0132493	0.0162374	0.0150832	glutaredoxin 3 [Source:NCBI gene;Acc:449777]	ZDB-GENE-041010-22	GLUTAREDOXIN 3 PKC INTERACTING COUSIN OF THIOREDOXIN PICOT THIOREDOXIN 2		+	GLRX3	glutaredoxin 3
bccip	0.059176	0.0447163	0.056831	0.0653606	BRCA2 and CDKN1A interacting protein [Source:NCBI gene;Acc:541348]	ZDB-GENE-050320-39	BCP1		+	BCCIP	BRCA2 and CDKN1A interacting protein
wbp2	0.00159935	0.00331232	0.00405936	0.00502774	WBP2 N-terminal like [Source:ZFIN;Acc:ZDB-GENE-030131-4012]	ZDB-GENE-030131-4012	POSTACROSOMAL SHEATH WW DOMAIN BINDING WW DOMAIN BINDING 2	Deafness, autosomal recessive 107	+	WBP2	WW domain binding protein 2
mrpl38	0.0399838	0.0165616	0.0243562	0.0301664	mitochondrial ribosomal protein L38 [Source:ZFIN;Acc:ZDB-GENE-040426-2373]	ZDB-GENE-040426-2373	39S RIBOSOMAL L38 MITOCHONDRIAL PRECURSOR L38MT MRP L38		+	MRPL38	mitochondrial ribosomal protein L38
fbxl15	0.0031987	0.00331232	0	0.0150832	F-box and leucine-rich repeat protein 15 [Source:NCBI gene;Acc:405878]	ZDB-GENE-040426-2440	F BOX/LRR REPEAT 15		+	FBXL15	F-box and leucine rich repeat protein 15
tvp23b	0.0799676	0.0612779	0.0487123	0.0603329	trans-golgi network vesicle protein 23 homolog B (S. cerevisiae) [Source:ZFIN;Acc:ZDB-GENE-050522-404]	ZDB-GENE-050522-404	GOLGI APPARATUS MEMBRANE TVP23		+	TVP23B	trans-golgi network vesicle protein 23 homolog B
exoc7	0.0175929	0.0231862	0.0162374	0.0150832	exocyst complex component 7 [Source:ZFIN;Acc:ZDB-GENE-040426-2752]	ZDB-GENE-040426-2752	EXOCYST COMPLEX EXO70		-
plaub	0.00159935	0	0	0.00502774	plasminogen activator, urokinase b [Source:ZFIN;Acc:ZDB-GENE-030619-15]	ZDB-GENE-030619-15	TRYPSIN PRECURSOR EC_3.4.21.4	{Alzheimer disease, late-onset, susceptibility to},Quebec platelet disorder	+	PLAU	plasminogen activator, urokinase
adkb	0.0367851	0.0563094	0.0284155	0.0804438	adenosine kinase b [Source:ZFIN;Acc:ZDB-GENE-030131-948]	ZDB-GENE-030131-948	ADENOSINE KINASE AK EC_2.7.1.20 ADENOSINE 5' PHOSPHOTRANSFERASE	Hypermethioninemia due to adenosine kinase deficiency	+	ADK	adenosine kinase
hpdl	0	0.00165616	0.00405936	0	4-hydroxyphenylpyruvate dioxygenase-like [Source:ZFIN;Acc:ZDB-GENE-071004-50]	ZDB-GENE-071004-50	4 HYDROXYPHENYLPYRUVATE DIOXYGENASE EC_1.13.11.27 4 HYDROXYPHENYLPYRUVIC ACID OXIDASE 4HPPD HPD HPPDASE		+	HPDL	4-hydroxyphenylpyruvate dioxygenase like
fam53b	0.841259	0.937386	0.880881	0.769244	family with sequence similarity 53 member B [Source:NCBI gene;Acc:406586]	ZDB-GENE-040426-2495			+	FAM53B	family with sequence similarity 53 member B
lhpp	0.00159935	0.00165616	0	0	phospholysine phosphohistidine inorganic pyrophosphate phosphatase [Source:NCBI gene;Acc:100073345]	ZDB-GENE-070615-43	PHOSPHOLYSINE PHOSPHOHISTIDINE INORGANIC PYROPHOSPHATE PHOSPHATASE EC_3.1.3.- EC_3.6.1.1		+	LHPP	phospholysine phosphohistidine inorganic pyrophosphate phosphatase
mtr	0.00159935	0	0	0	5-methyltetrahydrofolate-homocysteine methyltransferase [Source:ZFIN;Acc:ZDB-GENE-031001-5]	ZDB-GENE-031001-5	METHIONINE SYNTHASE EC_2.1.1.13 5 METHYLTETRAHYDROFOLATE HOMOCYSTEINE METHYLTRANSFERASE VITAMIN B12 DEPENDENT METHIONINE SYNTHASE MS	Homocystinuria-megaloblastic anemia, cblG complementation type,{Neural tube defects, folate-sensitive, susceptibility to}	+	MTR	5-methyltetrahydrofolate-homocysteine methyltransferase
fh	0.00159935	0.00165616	0.00405936	0	fumarate hydratase [Source:NCBI gene;Acc:393938]	ZDB-GENE-010724-6	LYASE	Leiomyomatosis and renal cell cancer,Fumarase deficiency	+	FH	fumarate hydratase
polr3a	0.00799676	0.00496848	0	0.00502774	polymerase (RNA) III (DNA directed) polypeptide A [Source:ZFIN;Acc:ZDB-GENE-050208-103]	ZDB-GENE-050208-103	DNA DIRECTED RNA POLYMERASE III SUBUNIT RPC1 RNA POLYMERASE III SUBUNIT C1 EC_2.7.7.6 DNA DIRECTED RNA POLYMERASE III LARGEST SUBUNIT RNA POLYMERASE III SUBUNIT C160	Wiedemann-Rautenstrauch syndrome,Leukodystrophy, hypomyelinating, 7, with or without oligodontia and/or hypogonadotropic hypogonadism	+	POLR3A	RNA polymerase III subunit A
ascc1	0.0255896	0.00993695	0.0162374	0.0150832	activating signal cointegrator 1 complex subunit 1 [Source:ZFIN;Acc:ZDB-GENE-050417-80]	ZDB-GENE-050417-80	ACTIVATING SIGNAL COINTEGRATOR 1 COMPLEX SUBUNIT 1 ASC 1 COMPLEX SUBUNIT P50 TRIP4 COMPLEX SUBUNIT P50	Spinal muscular atrophy with congenital bone fractures 2,Barrett esophagus/esophageal adenocarcinoma	+	ASCC1	activating signal cointegrator 1 complex subunit 1
anapc16	0.102359	0.0927449	0.0893059	0.130721	anaphase promoting complex subunit 16 [Source:ZFIN;Acc:ZDB-GENE-050417-430]	ZDB-GENE-050417-430	ANAPHASE PROMOTING COMPLEX SUBUNIT 16 APC16 CYCLOSOME SUBUNIT 16		+	ANAPC16	anaphase promoting complex subunit 16
ddit4	0.0159935	0.00496848	0.00405936	0	DNA-damage-inducible transcript 4 [Source:NCBI gene;Acc:378866]	ZDB-GENE-031002-35	REGULATED IN DEVELOPMENT AND DNA DAMAGE RESPONSE REDD		+	DDIT4	DNA damage inducible transcript 4
scd	0.00159935	0	0	0	stearoyl-CoA desaturase (delta-9-desaturase) [Source:ZFIN;Acc:ZDB-GENE-031106-3]	ZDB-GENE-031106-3	ACYL COA DESATURASE EC_1.14.19.1 DELTA 9 DESATURASE DELTA 9 DESATURASE FATTY ACID DESATURASE STEAROYL COA DESATURASE		+	SCD	stearoyl-CoA desaturase
ndufb8	0.275089	0.210332	0.158315	0.236304	NADH:ubiquinone oxidoreductase subunit B8 [Source:ZFIN;Acc:ZDB-GENE-040426-1858]	ZDB-GENE-040426-1858	NADH DEHYDROGENASE [UBIQUINONE] 1 BETA SUBCOMPLEX SUBUNIT 8 MITOCHONDRIAL PRECURSOR COMPLEX I ASHI CI ASHI NADH UBIQUINONE OXIDOREDUCTASE ASHI SUBUNIT	Mitochondrial complex I deficiency, nuclear type 32	+	NDUFB8	NADH:ubiquinone oxidoreductase subunit B8
cyp4f3	0	0.00331232	0	0	cytochrome P450, family 4, subfamily F, polypeptide 3 [Source:ZFIN;Acc:ZDB-GENE-070410-108]	ZDB-GENE-070410-108	CYTOCHROME P450		+	CYP4F3	cytochrome P450 family 4 subfamily F member 3
zgc:165653	0.00159935	0.00828079	0	0	zgc:165653 [Source:ZFIN;Acc:ZDB-GENE-070620-24]	ZDB-GENE-070620-24	ALPHA ACTININ ALPHA ACTININ SKELETAL MUSCLE F ACTIN CROSS LINKING		-
uros	0.0511793	0.0612779	0.0405936	0.0754161	uroporphyrinogen III synthase [Source:ZFIN;Acc:ZDB-GENE-040323-2]	ZDB-GENE-040323-2	UROPORPHYRINOGEN III SYNTHASE UROIIIS UROS EC_4.2.1.75 HYDROXYMETHYLBILANE HYDROLYASE [CYCLIZING] UROPORPHYRINOGEN III COSYNTHASE	Porphyria, congenital erythropoietic	+	UROS	uroporphyrinogen III synthase
ppifb	0.0207916	0.0380917	0.0284155	0.0402219	peptidylprolyl isomerase Fb [Source:ZFIN;Acc:ZDB-GENE-051030-126]	ZDB-GENE-051030-126	PEPTIDYL PROLYL CIS TRANS ISOMERASE F MITOCHONDRIAL PRECURSOR PPIASE F EC_5.2.1.8 CYCLOPHILIN D CYP D CYPD CYCLOPHILIN F ROTAMASE F		+	PPIF	peptidylprolyl isomerase F
anxa11b	0.209515	0.188802	0.162374	0.191054	annexin A11b [Source:ZFIN;Acc:ZDB-GENE-030707-5]	ZDB-GENE-030707-5		Amytrophic lateral sclerosis 23	+	ANXA11	annexin A11
ghitm	0.0607754	0.0513409	0.056831	0.0754161	growth hormone inducible transmembrane protein	ZDB-GENE-040426-1537			+	GHITM	growth hormone inducible transmembrane protein
chst3b	0.00159935	0	0	0	carbohydrate (chondroitin 6) sulfotransferase 3b [Source:ZFIN;Acc:ZDB-GENE-080204-33]	ZDB-GENE-080204-33	CARBOHYDRATE SULFOTRANSFERASE 3 EC_2.8.2.17 CHONDROITIN 6 O SULFOTRANSFERASE 1 C6ST 1 GALACTOSE/N ACETYLGLUCOSAMINE/N ACETYLGLUCOSAMINE 6 O SULFOTRANSFERASE 0 GST 0	Spondyloepiphyseal dysplasia with congenital joint dislocations	+	CHST3	carbohydrate sulfotransferase 3
bub3	0.031987	0.0231862	0.0284155	0.020111	BUB3 mitotic checkpoint protein [Source:ZFIN;Acc:ZDB-GENE-041010-210]	ZDB-GENE-041010-210	EXPORT		+	BUB3	BUB3 mitotic checkpoint protein
acadsb	0.0287883	0.031467	0.0243562	0.0351942	acyl-CoA dehydrogenase short/branched chain [Source:ZFIN;Acc:ZDB-GENE-070410-109]	ZDB-GENE-070410-109	SHORT/BRANCHED CHAIN SPECIFIC ACYL COA DEHYDROGENASE MITOCHONDRIAL PRECURSOR SBCAD EC_1.3.8.5 2 METHYL BRANCHED CHAIN ACYL COA DEHYDROGENASE 2 MEBCAD 2 METHYLBUTYRYL COENZYME A DEHYDROGENASE 2 METHYLBUTYRYL COA DEHYDROGENASE	2-methylbutyrylglycinuria	+	ACADSB	acyl-CoA dehydrogenase short/branched chain
smek2	0.0287883	0.0198739	0.0121781	0.020111	protein phosphatase 4, regulatory subunit 3B [Source:ZFIN;Acc:ZDB-GENE-030131-8142]	ZDB-GENE-030131-8142	SERINE/THREONINE PHOSPHATASE 4 REGULATORY SUBUNIT 3		-
cfap36	0.0143942	0.00828079	0.0202968	0.00502774	cilia and flagella associated protein 36 [Source:NCBI gene;Acc:678564]	ZDB-GENE-060421-8162	CILIA AND FLAGELLA ASSOCIATED 36 COILED COIL DOMAIN CONTAINING 104		+	CFAP36	cilia and flagella associated protein 36
foxg1d	0.00159935	0	0	0	forkhead box G1d [Source:ZFIN;Acc:ZDB-GENE-080305-12]	ZDB-GENE-080305-12	FACTOR		-
gtf2a1l	0.00159935	0.00165616	0	0	general transcription factor IIA, 1-like [Source:ZFIN;Acc:ZDB-GENE-060929-28]	ZDB-GENE-060929-28	STONIN 1 STONED B FACTOR		+	GTF2A1L	general transcription factor IIA subunit 1 like
ppp1r21	0.0463812	0.0364355	0.0121781	0.0301664	protein phosphatase 1, regulatory subunit 21 [Source:NCBI gene;Acc:492333]	ZDB-GENE-041114-8	PHOSPHATASE 1 REGULATORY SUBUNIT 21 COILED COIL DOMAIN CONTAINING 128 KLRAQ MOTIF CONTAINING 1		+	PPP1R21	protein phosphatase 1 regulatory subunit 21
rtn4b	0.00959611	0.00662464	0	0.0301664	reticulon 4b [Source:ZFIN;Acc:ZDB-GENE-030710-2]	ZDB-GENE-030710-2	RETICULON		+	RTN4	reticulon 4
zgc:64201	0.0031987	0.00165616	0	0	zgc:64201 [Source:NCBI gene;Acc:393615]	ZDB-GENE-040426-1402	PROLYL TRNA SYNTHETASE ASSOCIATED DOMAIN CONTAINING 1 PRDX DEACYLASE DOMAIN CONTAINING 1 PROLYL TRNA SYNTHETASE ASSOCIATED DOMAIN CONTAINING 1 PSEUDOGENE		-
mpc1	0.142342	0.102682	0.138018	0.175971	mitochondrial pyruvate carrier 1 [Source:ZFIN;Acc:ZDB-GENE-040718-94]	ZDB-GENE-040718-94	MITOCHONDRIAL PYRUVATE CARRIER 1 BRAIN 44	Mitochondrial pyruvate carrier deficiency	+	MPC1	mitochondrial pyruvate carrier 1
ddx21	0.0975605	0.175553	0.235443	0.0854715	DEAD (Asp-Glu-Ala-Asp) box helicase 21 [Source:ZFIN;Acc:ZDB-GENE-031113-10]	ZDB-GENE-031113-10	NUCLEOLAR RNA HELICASE 2 EC_3.6.4.13 DEAD BOX 21 GU ALPHA NUCLEOLAR RNA HELICASE GU NUCLEOLAR RNA HELICASE II RH II/GU		+	DDX21	DExD-box helicase 21
degs1	0.113554	0.135805	0.101484	0.175971	delta(4)-desaturase, sphingolipid 1 [Source:ZFIN;Acc:ZDB-GENE-030131-5283]	ZDB-GENE-030131-5283	SPHINGOLIPID DELTA 4 DESATURASE DES1 EC_1.14.19.17 DEGENERATIVE SPERMATOCYTE HOMOLOG 1	Leukodystrophy, hypomyelinating, 18	+	DEGS1	delta 4-desaturase, sphingolipid 1
nvl	0.0127948	0.00331232	0.0121781	0.00502774	nuclear VCP like [Source:ZFIN;Acc:ZDB-GENE-040426-2871]	ZDB-GENE-040426-2871			+	NVL	nuclear VCP like
tp53bp2a	0.0351858	0.0364355	0.00405936	0.0402219	tumor protein p53 binding protein, 2a [Source:ZFIN;Acc:ZDB-GENE-040516-8]	ZDB-GENE-040516-8	APOPTOSIS STIMULATING OF P53 2 TUMOR SUPPRESSOR P53 BINDING 2 53BP2 P53 BINDING 2 P53BP2		+	TP53BP2	tumor protein p53 binding protein 2
cutc	0.0159935	0.0165616	0.0202968	0.020111	cutC copper transporter homolog (E. coli) [Source:ZFIN;Acc:ZDB-GENE-041010-144]	ZDB-GENE-041010-144	COPPER HOMEOSTASIS CUTC HOMOLOG		+	CUTC	cutC copper transporter
cox15	0.0143942	0.00828079	0.0162374	0.0351942	cytochrome c oxidase assembly homolog 15 (yeast) [Source:ZFIN;Acc:ZDB-GENE-040426-955]	ZDB-GENE-040426-955	CYTOCHROME C OXIDASE ASSEMBLY COX15	Cardioencephalomyopathy, fatal infantile, due to cytochrome c oxidase deficiency 2,Leigh syndrome due to cytochrome c oxidase deficiency	+	COX15	cytochrome c oxidase assembly homolog COX15
nrxn1b	0.00479806	0.00331232	0.00405936	0.0100555	neurexin 1b [Source:NCBI gene;Acc:555686]	ZDB-GENE-070206-3	NEUREXIN 1 PRECURSOR NEUREXIN I ALPHA NEUREXIN 1 ALPHA	{Schizophrenia, susceptibility to, 17},Pitt-Hopkins-like syndrome 2	+	NRXN1	neurexin 1
polh	0.0303877	0.00331232	0.0243562	0.0301664	polymerase (DNA directed), eta [Source:ZFIN;Acc:ZDB-GENE-060421-4949]	ZDB-GENE-060421-4949	DNA POLYMERASE ETA EC_2.7.7.7 RAD30 HOMOLOG A XERODERMA PIGMENTOSUM VARIANT TYPE	Xeroderma pigmentosum, variant type	+	POLH	DNA polymerase eta
rn7sk	0.0031987	0.00496848	0.0202968	0.0100555	RNA, 7SK small nuclear [Source:ZFIN;Acc:ZDB-NCRNAG-190123-3]	ZDB-NCRNAG-190123-3			+	RN7SK	RNA component of 7SK nuclear ribonucleoprotein
gsta.2	0.00479806	0	0	0.00502774	glutathione S-transferase, alpha tandem duplicate 2 [Source:ZFIN;Acc:ZDB-GENE-070822-30]	ZDB-GENE-070822-30	GLUTATHIONE S TRANSFERASE EC_2.5.1.18 GST CLASS ALPHA GLUTATHIONE S TRANSFERASE		-
gsta.1	0.0111955	0.00828079	0.00811872	0	glutathione S-transferase, alpha tandem duplicate 1 [Source:ZFIN;Acc:ZDB-GENE-040426-2720]	ZDB-GENE-040426-2720	GLUTATHIONE S TRANSFERASE EC_2.5.1.18 GST CLASS ALPHA GLUTATHIONE S TRANSFERASE		-
zgc:173962	0.00159935	0.00165616	0	0					-
zgc:163080	0.0783683	0.0612779	0.044653	0.0754161	zgc:163080 [Source:ZFIN;Acc:ZDB-GENE-070410-137]	ZDB-GENE-070410-137	TRANSMEMBRANE 14A		-
plek	3.00039	3.11855	2.65888	2.68481	pleckstrin [Source:ZFIN;Acc:ZDB-GENE-040426-1506]	ZDB-GENE-040426-1506	PLECKSTRIN		+	PLEK	pleckstrin
pno1	0.0335864	0.0529971	0.0527717	0.020111	partner of NOB1 homolog [Source:NCBI gene;Acc:393520]	ZDB-GENE-040426-1419	RNA		+	PNO1	partner of NOB1 homolog
wdr92	0	0.00331232	0	0	WD repeat domain 92 [Source:NCBI gene;Acc:550284]	ZDB-GENE-050417-93	EXPORT		+	WDR92	WD repeat domain 92
psmb1	0.142342	0.119243	0.113662	0.231276	proteasome 20S subunit beta 1 [Source:ZFIN;Acc:ZDB-GENE-040618-2]	ZDB-GENE-040618-2	PROTEASOME SUBUNIT BETA TYPE EC_3.4.25.1		+	PSMB1	proteasome 20S subunit beta 1
perp	0.0959611	0.0513409	0.0487123	0.0703883	p53 apoptosis effector related to pmp22 [Source:ZFIN;Acc:ZDB-GENE-050104-1]	ZDB-GENE-050104-1	TRANSMEMBRANE 47 TRANSMEMBRANE 4 SUPERFAMILY MEMBER 10		+	PERP	p53 apoptosis effector related to PMP22
ifngr1	0.00479806	0.00662464	0.00405936	0.0150832	interferon gamma receptor 1 [Source:ZFIN;Acc:ZDB-GENE-081022-158]	ZDB-GENE-081022-158	INTERFERON GAMMA RECEPTOR 1 PRECURSOR INTERFERON GAMMA RECEPTOR 1 2		-
rab23	0.00959611	0.0215301	0.0121781	0.020111	RAB23, member RAS oncogene family [Source:ZFIN;Acc:ZDB-GENE-050522-328]	ZDB-GENE-050522-328	RAS RELATED RAB 23 PRECURSOR	Carpenter syndrome	+	RAB23	RAB23, member RAS oncogene family
lrrc1	0.0303877	0.0529971	0.0202968	0.020111	leucine rich repeat containing 1 [Source:ZFIN;Acc:ZDB-GENE-050320-1]	ZDB-GENE-050320-1	LEUCINE RICH REPEAT CONTAINING 1		+	LRRC1	leucine rich repeat containing 1
fbxo9	0.0847657	0.0910887	0.109603	0.0703883	F-box protein 9 [Source:NCBI gene;Acc:325469]	ZDB-GENE-030131-4194			+	FBXO9	F-box protein 9
gclc	0.027189	0.0165616	0.0121781	0.0351942	glutamate-cysteine ligase, catalytic subunit [Source:ZFIN;Acc:ZDB-GENE-030131-5056]	ZDB-GENE-030131-5056	GLUTAMATE CYSTEINE LIGASE EC_6.3.2.2 GAMMA ECS GAMMA GLUTAMYLCYSTEINE SYNTHETASE	Hemolytic anemia due to gamma-glutamylcysteine synthetase deficiency,{Myocardial infarction, susceptibility to}	+	GCLC	glutamate-cysteine ligase catalytic subunit
cox20	0.00479806	0.0115931	0.00405936	0	cytochrome c oxidase assembly factor COX20 [Source:NCBI gene;Acc:436985]	ZDB-GENE-040718-467	CYTOCHROME C OXIDASE ASSEMBLY COX20 MITOCHONDRIAL	Mitochondrial complex IV deficiency	+	COX20	cytochrome c oxidase assembly factor COX20
park2	0.00159935	0.00165616	0	0	parkin RBR E3 ubiquitin protein ligase [Source:ZFIN;Acc:ZDB-GENE-050417-109]	ZDB-GENE-050417-109			-
ncoa4	0.0399838	0.0513409	0.0649498	0.0553051	nuclear receptor coactivator 4 [Source:ZFIN;Acc:ZDB-GENE-040426-689]	ZDB-GENE-040426-689	NUCLEAR RECEPTOR COACTIVATOR 4 NCOA 4 ANDROGEN RECEPTOR COACTIVATOR 70 KDA 70 KDA AR ACTIVATOR 70 KDA ANDROGEN RECEPTOR COACTIVATOR ANDROGEN RECEPTOR ASSOCIATED OF 70 KDA RET ACTIVATING ELE1		+	NCOA4	nuclear receptor coactivator 4
yipf3	0.0287883	0.0165616	0.0202968	0.00502774	Yip1 domain family, member 3 [Source:NCBI gene;Acc:334511]	ZDB-GENE-030131-6443	YIPF3 YIP1 FAMILY MEMBER 3		+	YIPF3	Yip1 domain family member 3
mea1	0.0143942	0.00662464	0.00811872	0.0100555	male-enhanced antigen 1 [Source:ZFIN;Acc:ZDB-GENE-070424-117]	ZDB-GENE-070424-117	MALE ENHANCED ANTIGEN 1 MEA 1		+	MEA1	male-enhanced antigen 1
ppp2r5d	0.0623747	0.0380917	0.044653	0.0351942	protein phosphatase 2, regulatory subunit B', delta [Source:ZFIN;Acc:ZDB-GENE-040426-2568]	ZDB-GENE-040426-2568	SERINE/THREONINE PHOSPHATASE 2A 56 KDA REGULATORY SUBUNIT PP2A B SUBUNIT B' PP2A B SUBUNIT B56 PP2A B SUBUNIT PR61 PP2A B SUBUNIT R5	Mental retardation, autosomal dominant 35	+	PPP2R5D	protein phosphatase 2 regulatory subunit B'delta
sft2d1	0.0959611	0.0679025	0.0527717	0.0754161	SFT2 domain containing 1 [Source:ZFIN;Acc:ZDB-GENE-040426-1350]	ZDB-GENE-040426-1350	VESICLE TRANSPORT SFT2 DOMAIN CONTAINING		+	SFT2D1	SFT2 domain containing 1
pde10a	0.139144	0.119243	0.0811872	0.0603329	phosphodiesterase 10A [Source:ZFIN;Acc:ZDB-GENE-040426-1115]	ZDB-GENE-040426-1115	CAMP AND CAMP INHIBITED CGMP 3' 5' CYCLIC PHOSPHODIESTERASE 10A EC_3.1.4.17 EC_3.1.4.- 35	Dyskinesia, limb and orofacial, infantile-onset,Striatal degeneration, autosomal dominant	+	PDE10A	phosphodiesterase 10A
c1d	0.0255896	0.0182177	0.0365342	0.0553051	C1D nuclear receptor corepressor [Source:NCBI gene;Acc:474329]	ZDB-GENE-041024-8	NUCLEAR NUCLEIC ACID BINDING C1D		+	C1D	C1D nuclear receptor corepressor
mcu	0.129548	0.101026	0.0730685	0.120666	mitochondrial calcium uniporter [Source:NCBI gene;Acc:768182]	ZDB-GENE-061013-24	CALCIUM UNIPORTER PROTEIN MITOCHONDRIAL PRECURSOR		+	MCU	mitochondrial calcium uniporter
micu1	0.0447819	0.0397478	0.0608904	0.0251387	mitochondrial calcium uptake 1 [Source:NCBI gene;Acc:561210]	ZDB-GENE-070410-22	CALCIUM UPTAKE 1 MITOCHONDRIAL PRECURSOR CALCIUM BINDING ATOPY RELATED AUTOANTIGEN 1 HOMOLOG	Myopathy with extrapyramidal signs	+	MICU1	mitochondrial calcium uptake 1
nolc1	0.0239903	0.00993695	0.00811872	0.0251387	nucleolar and coiled-body phosphoprotein 1 [Source:ZFIN;Acc:ZDB-GENE-030131-6349]	ZDB-GENE-030131-6349			+	NOLC1	nucleolar and coiled-body phosphoprotein 1
mrps6	0.0175929	0.00993695	0.0284155	0.0402219	mitochondrial ribosomal protein S6 [Source:ZFIN;Acc:ZDB-GENE-060825-59]	ZDB-GENE-060825-59	28S RIBOSOMAL S6 MITOCHONDRIAL MRP S6 S6MT		+	MRPS6	mitochondrial ribosomal protein S6
psap	0.225509	0.155679	0.174553	0.191054	prosaposin [Source:ZFIN;Acc:ZDB-GENE-020108-1]	ZDB-GENE-020108-1	AMBIGUOUS	Krabbe disease, atypical,Gaucher disease, atypical,Combined SAP deficiency,Metachromatic leukodystrophy due to SAP-b deficiency	+	PSAP	prosaposin
abcg2c	0.0031987	0	0	0	ATP-binding cassette, sub-family G (WHITE), member 2c [Source:ZFIN;Acc:ZDB-GENE-050517-37]	ZDB-GENE-050517-37	ABC TRANSPORTER G FAMILY MEMBER ABC TRANSPORTER		-
LOC101887113	0	0.00331232	0	0					-
meis1b	0.478206	0.549845	0.357224	0.367025	Meis homeobox 1 b [Source:ZFIN;Acc:ZDB-GENE-020122-1]	ZDB-GENE-020122-1	HOMEOBOX MEIS1		+	MEIS1	Meis homeobox 1
spred2b	0.259095	0.167272	0.158315	0.22122	sprouty related EVH1 domain containing 2b [Source:NCBI gene;Acc:793290]	ZDB-GENE-040426-2342	SPROUTY RELATED EVH1 DOMAIN CONTAINING 2 SPRED 2		+	SPRED2	sprouty related EVH1 domain containing 2
actr2b	0.0383845	0.0248424	0.0162374	0.0301664	activin A receptor type 2Ba [Source:ZFIN;Acc:ZDB-GENE-980526-549]	ZDB-GENE-980526-549	ACTIVIN RECEPTOR TYPE 2B PRECURSOR EC_2.7.11.30 ACTIVIN RECEPTOR TYPE IIB ACTR IIB		+	ACTR2	actin related protein 2
phf10	0.00159935	0.00662464	0.00405936	0.0100555	PHD finger protein 10 [Source:NCBI gene;Acc:393628]	ZDB-GENE-040426-1573	PHD FINGER 10 BRG1 ASSOCIATED FACTOR 45A BAF45A		+	PHF10	PHD finger protein 10
ppm1g	0.0607754	0.0298109	0.0649498	0.0351942	protein phosphatase, Mg2+/Mn2+ dependent, 1G [Source:ZFIN;Acc:ZDB-GENE-030425-4]	ZDB-GENE-030425-4	PHOSPHATASE 1G EC_3.1.3.16 PHOSPHATASE MAGNESIUM DEPENDENT 1 GAMMA		+	PPM1G	protein phosphatase, Mg2+/Mn2+ dependent 1G
apmap	0.0111955	0.00828079	0.0162374	0.00502774	adipocyte plasma membrane associated protein [Source:NCBI gene;Acc:266637]	ZDB-GENE-020919-1	ADIPOCYTE PLASMA MEMBRANE ASSOCIATED		+	APMAP	adipocyte plasma membrane associated protein
tuba4l	0	0.00496848	0.00811872	0.0100555	tubulin, alpha 4 like [Source:ZFIN;Acc:ZDB-GENE-030131-5588]	ZDB-GENE-030131-5588	TUBULIN ALPHA		-
agpat5	0.0607754	0.0364355	0.0202968	0.0603329	1-acylglycerol-3-phosphate O-acyltransferase 5 (lysophosphatidic acid acyltransferase, epsilon) [Source:ZFIN;Acc:ZDB-GENE-060929-914]	ZDB-GENE-060929-914	1 ACYL SN GLYCEROL 3 PHOSPHATE ACYLTRANSFERASE EC_2.3.1.51 1 ACYLGLYCEROL 3 PHOSPHATE O ACYLTRANSFERASE 1 AGP ACYLTRANSFERASE 1 AGPAT LYSOPHOSPHATIDIC ACID ACYLTRANSFERASE LPAAT		+	AGPAT5	1-acylglycerol-3-phosphate O-acyltransferase 5
angpt2a	0.00159935	0	0	0	angiopoietin 2a [Source:ZFIN;Acc:ZDB-GENE-121101-1]	ZDB-GENE-121101-1	ANGIOPOIETIN 2 PRECURSOR ANG 2		+	ANGPT2	angiopoietin 2
aifm2	0.0415832	0.0331232	0.0365342	0.0452496	apoptosis inducing factor mitochondria associated 2 [Source:ZFIN;Acc:ZDB-GENE-050506-76]	ZDB-GENE-050506-76	APOPTOSIS INDUCING FACTOR EC 1		+	AIFM2	apoptosis inducing factor mitochondria associated 2
pitx3	0	0	0	0.00502774	paired-like homeodomain 3 [Source:NCBI gene;Acc:402974]	ZDB-GENE-041229-4	PITUITARY HOMEOBOX HOMEOBOX PAIRED HOMEODOMAIN TRANSCRIPTION FACTOR	Anterior segment dysgenesis 1, multiple subtypes,Cataract 11, multiple types,Cataract 11, syndromic, autosomal recessive	+	PITX3	paired like homeodomain 3
h2afy2	0.131147	0.245112	0.133959	0.120666	macroH2A.2 histone [Source:ZFIN;Acc:ZDB-GENE-050913-114]	ZDB-GENE-050913-114	CORE HISTONE MACRO H2A 2 HISTONE MACRO M		-
hells	0.00639741	0.00165616	0	0	helicase, lymphoid specific [Source:ZFIN;Acc:ZDB-GENE-030131-9923]	ZDB-GENE-030131-9923	SPECIFIC HELICASE EC_3.6.4.- PROLIFERATION ASSOCIATED SNF2	Immunodeficiency-centromeric instability-facial anomalies syndrome 4	+	HELLS	helicase, lymphoid specific
atl2	0.0127948	0.0115931	0.00811872	0.0100555	atlastin GTPase 2 [Source:ZFIN;Acc:ZDB-GENE-030131-6505]	ZDB-GENE-030131-6505	ATLASTIN 2 EC_3.6.5.- ADP RIBOSYLATION FACTOR 6 INTERACTING 2 ARL 6 INTERACTING 2 AIP 2		+	ATL2	atlastin GTPase 2
galm	0.00159935	0.00165616	0	0.00502774	galactose mutarotase [Source:ZFIN;Acc:ZDB-GENE-040718-66]	ZDB-GENE-040718-66			+	GALM	galactose mutarotase
socs5b	0	0.00331232	0	0	suppressor of cytokine signaling 5b [Source:ZFIN;Acc:ZDB-GENE-080722-18]	ZDB-GENE-080722-18	SUPPRESSOR OF CYTOKINE SIGNALING		+	SOCS5	suppressor of cytokine signaling 5
mcfd2	0	0.00828079	0.00405936	0.00502774	multiple coagulation factor deficiency 2 [Source:ZFIN;Acc:ZDB-GENE-041010-8]	ZDB-GENE-041010-8	CELL GROWTH REGULATOR WITH EF HAND DOMAIN 1 PRECURSOR CELL GROWTH REGULATORY GENE 11 HYDROPHOBESTIN	Factor V and factor VIII, combined deficiency of	+	MCFD2	multiple coagulation factor deficiency 2, ER cargo receptor complex subunit
calm2a	0.311874	0.326263	0.292274	0.382108	calmodulin 2a (phosphorylase kinase, delta) [Source:ZFIN;Acc:ZDB-GENE-030804-3]	ZDB-GENE-030804-3	CALMODULIN	Long QT syndrome 15	+	CALM2	calmodulin 2
haao	0	0.00165616	0.00811872	0.00502774	3-hydroxyanthranilate 3,4-dioxygenase [Source:NCBI gene;Acc:492518]	ZDB-GENE-041114-89	3 HYDROXYANTHRANILATE 3 4 DIOXYGENASE EC_1.13.11.6 3 HYDROXYANTHRANILATE OXYGENASE 3 HAO 3 HYDROXYANTHRANILIC ACID DIOXYGENASE HAD BIOSYNTHESIS OF NICOTINIC ACID 1	Vertebral, cardiac, renal, and limb defects syndrome 1	+	HAAO	3-hydroxyanthranilate 3,4-dioxygenase
mrps26	0.0447819	0.041404	0.0405936	0.0804438	mitochondrial ribosomal protein S26 [Source:ZFIN;Acc:ZDB-GENE-040718-115]	ZDB-GENE-040718-115	28S RIBOSOMAL S26 MITOCHONDRIAL PRECURSOR MRP S26 S26MT		+	MRPS26	mitochondrial ribosomal protein S26
si:dkey-33c12.4	0.0991599	0.10765	0.117721	0.150832	si:dkey-33c12.4 [Source:ZFIN;Acc:ZDB-GENE-030131-2527]	ZDB-GENE-030131-2527			-
pomk	0.0143942	0.0115931	0.00405936	0.00502774	protein O-mannose kinase [Source:NCBI gene;Acc:492773]	ZDB-GENE-041114-119	O MANNOSE KINASE POMK EC_2.7.1.183 KINASE SGK196 SUGEN KINASE 196	Muscular dystrophy-dystroglycanopathy (congenital with brain and eye anomalies), type A, 12,?Muscular dystrophy-dystroglycanopathy (limb-girdle), type C, 12	+	POMK	protein O-mannose kinase
wdr32	0.0031987	0.00496848	0.0202968	0.00502774	WD repeat domain 32 [Source:NCBI gene;Acc:405882]	ZDB-GENE-040426-2314	DDB1 AND CUL4 ASSOCIATED FACTOR 10 WD REPEAT CONTAINING 32		-
sfxn4	0.00479806	0.00331232	0.00405936	0.00502774	sideroflexin 4 [Source:NCBI gene;Acc:556121]	ZDB-GENE-050309-187	SIDEROFLEXIN	Combined oxidative phosphorylation deficiency 18	+	SFXN4	sideroflexin 4
prdx3	0.0575767	0.0579656	0.0527717	0.0754161	peroxiredoxin 3 [Source:ZFIN;Acc:ZDB-GENE-030826-18]	ZDB-GENE-030826-18			+	PRDX3	peroxiredoxin 3
tm9sf3	0.0159935	0.00828079	0.0162374	0.0351942	transmembrane 9 superfamily member 3 [Source:ZFIN;Acc:ZDB-GENE-040426-2714]	ZDB-GENE-040426-2714	TRANSMEMBRANE 9 SUPERFAMILY MEMBER 3 PRECURSOR		+	TM9SF3	transmembrane 9 superfamily member 3
rnaset2	0.0495799	0.0778395	0.0730685	0.0603329	ribonuclease T2 [Source:NCBI gene;Acc:791890]	ZDB-GENE-030131-2513	RIBONUCLEASE T2 PRECURSOR RNASE T2 EC_4.6.1.19	Leukoencephalopathy, cystic, without megalencephaly	+	RNASET2	ribonuclease T2
gins1	0.00639741	0.00331232	0	0.00502774	GINS complex subunit 1 (Psf1 homolog) [Source:ZFIN;Acc:ZDB-GENE-041010-184]	ZDB-GENE-041010-184	DNA REPLICATION COMPLEX GINS PSF1	Immunodeficiency 55	+	GINS1	GINS complex subunit 1
ninl	0.0031987	0	0.00405936	0	ninein-like [Source:ZFIN;Acc:ZDB-GENE-130530-768]	ZDB-GENE-130530-768	NINEIN		+	NINL	ninein like
prepl	0.00159935	0.00165616	0	0	prolyl endopeptidase like [Source:ZFIN;Acc:ZDB-GENE-090313-224]	ZDB-GENE-090313-224	PROLYL ENDOPEPTIDASE EC_3.4.21.- PROLYLENDOPEPTIDASE	Myasthenic syndrome, congenital, 22	+	PREPL	prolyl endopeptidase like
ppm1ba	0.00639741	0.0149054	0	0.00502774	protein phosphatase, Mg2+/Mn2+ dependent, 1Ba [Source:ZFIN;Acc:ZDB-GENE-991102-16]	ZDB-GENE-991102-16	PHOSPHATASE 1B EC_3.1.3.16 PHOSPHATASE 2C BETA PP2C BETA		+	PPM1B	protein phosphatase, Mg2+/Mn2+ dependent 1B
lrpprc	0.00479806	0.00165616	0.00405936	0	leucine-rich pentatricopeptide repeat containing [Source:ZFIN;Acc:ZDB-GENE-030131-7887]	ZDB-GENE-030131-7887	PENTATRICOPEPTIDE REPEAT CONTAINING PET309 MITOCHONDRIAL PRECURSOR	Leigh syndrome, French-Canadian type	+	LRPPRC	leucine rich pentatricopeptide repeat containing
akt3a	0.0223909	0.0182177	0.0487123	0.00502774	v-akt murine thymoma viral oncogene homolog 3a [Source:ZFIN;Acc:ZDB-GENE-050419-180]	ZDB-GENE-050419-180		Megalencephaly-polymicrogyria-polydactyly-hydrocephalus syndrome 2	+	AKT3	AKT serine/threonine kinase 3
adss	0.00159935	0.00496848	0.00405936	0.0100555	adenylosuccinate synthase, like [Source:ZFIN;Acc:ZDB-GENE-020419-28]	ZDB-GENE-020419-28	ADENYLOSUCCINATE SYNTHETASE AMPSASE ADSS EC_6.3.4.4 IMP ASPARTATE LIGASE		-
desi2	0.0911631	0.072871	0.101484	0.0553051	desumoylating isopeptidase 2 [Source:NCBI gene;Acc:445138]	ZDB-GENE-040801-39	DEUBIQUITINASE DESI2 EC_3.4.19.12 DESUMOYLATING ISOPEPTIDASE 2 DESI 2 PPPDE PEPTIDASE DOMAIN CONTAINING 1 FAM152A		+	DESI2	desumoylating isopeptidase 2
manba	0	0.00165616	0.0121781	0	mannosidase, beta A, lysosomal [Source:ZFIN;Acc:ZDB-GENE-040426-721]	ZDB-GENE-040426-721	BETA MANNOSIDASE B EC_3.2.1.25 MANNANASE B MANNASE B	Mannosidosis, beta	+	MANBA	mannosidase beta
ube2d3	0.0303877	0.0430601	0.0284155	0.0301664	ubiquitin-conjugating enzyme E2D 3 [Source:ZFIN;Acc:ZDB-GENE-030131-551]	ZDB-GENE-030131-551	UBIQUITIN CONJUGATING ENZYME E2 EC_2.3.2.23 E3 INDEPENDENT E2 UBIQUITIN CONJUGATING ENZYME EC_2.3.2.- 24 E2 UBIQUITIN CONJUGATING ENZYME UBIQUITIN CARRIER UBIQUITIN CONJUGATING ENZYME E2 17 KB UBIQUITIN CONJUGATING ENZYME E2.17 KDA UBIQUITIN LIGASE		+	UBE2D3	ubiquitin conjugating enzyme E2 D3
sufu	0.0447819	0.0380917	0.0405936	0.0301664	suppressor of fused homolog (Drosophila) [Source:ZFIN;Acc:ZDB-GENE-030131-6223]	ZDB-GENE-030131-6223		{Meningioma, familial, susceptibility to},Joubert syndrome 32,Medulloblastoma, desmoplastic,Basal cell nevus syndrome	+	SUFU	SUFU negative regulator of hedgehog signaling
trim8a	0.00479806	0.00496848	0	0.0150832	tripartite motif containing 8a [Source:ZFIN;Acc:ZDB-GENE-130107-1]	ZDB-GENE-130107-1	E3 UBIQUITIN LIGASE TRIM8 EC_2.3.2.27 GLIOBLASTOMA EXPRESSED RING FINGER RING FINGER 27 RING TYPE E3 UBIQUITIN TRANSFERASE TRIM8 TRIPARTITE MOTIF CONTAINING 8		+	TRIM8	tripartite motif containing 8
npm3	0.0303877	0.0331232	0.0405936	0.0301664	nucleophosmin/nucleoplasmin, 3 [Source:ZFIN;Acc:ZDB-GENE-050320-50]	ZDB-GENE-050320-50	NUCLEOPLASMIN		+	NPM3	nucleophosmin/nucleoplasmin 3
mgea5	0.0351858	0.0264985	0.0284155	0.0251387	O-GlcNAcase [Source:ZFIN;Acc:ZDB-GENE-030131-3208]	ZDB-GENE-030131-3208	O GLCNACASE OGA EC_3.2.1.169 BETA N ACETYLHEXOSAMINIDASE BETA HEXOSAMINIDASE MENINGIOMA EXPRESSED ANTIGEN 5 N ACETYL BETA D GLUCOSAMINIDASE N ACETYL BETA GLUCOSAMINIDASE		-
gng2	0.238304	0.170584	0.166434	0.286581	guanine nucleotide binding protein (G protein), gamma 2 [Source:ZFIN;Acc:ZDB-GENE-050417-59]	ZDB-GENE-050417-59	GUANINE NUCLEOTIDE BINDING SUBUNIT GAMMA		+	GNG2	G protein subunit gamma 2
commd8	0.0303877	0.0182177	0.0324749	0.0351942	COMM domain containing 8 [Source:ZFIN;Acc:ZDB-GENE-061103-124]	ZDB-GENE-061103-124	COMM DOMAIN CONTAINING 8		+	COMMD8	COMM domain containing 8
atp10d	0.00159935	0	0	0	ATPase phospholipid transporting 10D [Source:ZFIN;Acc:ZDB-GENE-090313-231]	ZDB-GENE-090313-231	PROBABLE PHOSPHOLIPID TRANSPORTING ATPASE VD EC_7.6.2.1 ATPASE CLASS V TYPE 10D P4 ATPASE FLIPPASE COMPLEX ALPHA SUBUNIT ATP10D		+	ATP10D	ATPase phospholipid transporting 10D (putative)
lamtor3	0.0879644	0.0397478	0.0527717	0.0804438	late endosomal/lysosomal adaptor, MAPK and MTOR activator 3 [Source:NCBI gene;Acc:553597]	ZDB-GENE-050522-345	RAGULATOR COMPLEX LAMTOR3 LATE ENDOSOMAL/LYSOSOMAL ADAPTOR AND MAPK AND MTOR ACTIVATOR 3 MITOGEN ACTIVATED KINASE SCAFFOLD 1		+	LAMTOR3	late endosomal/lysosomal adaptor, MAPK and MTOR activator 3
metap1	0.00959611	0.00828079	0.0121781	0.0100555	methionyl aminopeptidase 1 [Source:NCBI gene;Acc:503783]	ZDB-GENE-050626-124	ZF DOMAIN CONTAINING		+	METAP1	methionyl aminopeptidase 1
adh8b	0.00799676	0.0231862	0.0202968	0.0100555	alcohol dehydrogenase 8b [Source:ZFIN;Acc:ZDB-GENE-030529-2]	ZDB-GENE-030529-2			-
adh8a	0.00159935	0	0	0	alcohol dehydrogenase 8a [Source:ZFIN;Acc:ZDB-GENE-030529-3]	ZDB-GENE-030529-3			-
zgc:113201	0	0	0	0.00502774	family with sequence similarity 241 member A [Source:ZFIN;Acc:ZDB-GENE-050522-524]	ZDB-GENE-050522-524	UNCHARACTERIZED FAM241A		-
eif4eb	0.0367851	0.0248424	0.0202968	0.0553051	eukaryotic translation initiation factor 4eb [Source:ZFIN;Acc:ZDB-GENE-041121-14]	ZDB-GENE-041121-14	EUKARYOTIC TRANSLATION INITIATION FACTOR 4E EIF 4E EIF4E EIF 4F 25 KDA SUBUNIT CAP BINDING	{Autism, susceptibility to, 19}	+	EIF4E	eukaryotic translation initiation factor 4E
zgc:100846	0.0111955	0.0149054	0.00405936	0.0100555	zgc:100846 [Source:ZFIN;Acc:ZDB-GENE-040801-47]	ZDB-GENE-040801-47	GUANINE NUCLEOTIDE EXCHANGE	Frontotemporal dementia and/or amyotrophic lateral sclerosis 1	+	C9orf72	C9orf72-SMCR8 complex subunit
si:ch211-233a24.2	0.00799676	0.0115931	0.00405936	0	si:ch211-233a24.2 [Source:NCBI gene;Acc:564367]	ZDB-GENE-090313-98	TRANSMEMBRANE FRAGILE SITE ASSOCIATED		-
whsc1	0.0031987	0.00165616	0	0	nuclear receptor binding SET domain protein 2 [Source:ZFIN;Acc:ZDB-GENE-030131-2581]	ZDB-GENE-030131-2581	HISTONE LYSINE N METHYLTRANSFERASE NSD2 EC_2.1.1.43 MULTIPLE MYELOMA SET DOMAIN CONTAINING MMSET NUCLEAR SET DOMAIN CONTAINING 2 WOLF HIRSCHHORN SYNDROME CANDIDATE 1		-
letm1	0.0783683	0.102682	0.105543	0.0502774	leucine zipper-EF-hand containing transmembrane protein 1 [Source:NCBI gene;Acc:570745]	ZDB-GENE-050522-154			+	LETM1	leucine zipper and EF-hand containing transmembrane protein 1
si:ch211-194c3.5	0.00639741	0.00828079	0.00811872	0.00502774	si:ch211-194c3.5 [Source:ZFIN;Acc:ZDB-GENE-090313-63]	ZDB-GENE-090313-63	UNCHARACTERIZED		-
slc4a11	0	0	0.00811872	0.00502774	solute carrier family 4 member 11 [Source:ZFIN;Acc:ZDB-GENE-090313-183]	ZDB-GENE-090313-183	SODIUM BICARBONATE TRANSPORTER 11 BICARBONATE TRANSPORTER RELATED 1 SODIUM BORATE COTRANSPORTER 1 NABC1 SOLUTE CARRIER FAMILY 4 MEMBER 11	Corneal endothelial dystrophy, autosomal recessive,Corneal endothelial dystrophy and perceptive deafness,Corneal dystrophy, Fuchs endothelial, 4	+	SLC4A11	solute carrier family 4 member 11
rpia	0.0031987	0.00165616	0.0121781	0.00502774	ribose 5-phosphate isomerase A (ribose 5-phosphate epimerase) [Source:ZFIN;Acc:ZDB-GENE-041114-24]	ZDB-GENE-041114-24	RIBOSE 5 PHOSPHATE ISOMERASE EC_5.3.1.6 D RIBOSE 5 PHOSPHATE KETOL ISOMERASE PHOSPHORIBOISOMERASE	Ribose 5-phosphate isomerase deficiency	+	RPIA	ribose 5-phosphate isomerase A
ap5s1	0.0239903	0.0149054	0.0162374	0.0351942	adaptor related protein complex 5 subunit sigma 1 [Source:ZFIN;Acc:ZDB-GENE-090313-184]	ZDB-GENE-090313-184	AP 5 COMPLEX SUBUNIT SIGMA 1 ADAPTOR RELATED COMPLEX 5 SIGMA SUBUNIT SIGMA5		+	AP5S1	adaptor related protein complex 5 subunit sigma 1
cdc25b	0.00479806	0.0198739	0.0121781	0	cell division cycle 25B [Source:ZFIN;Acc:ZDB-GENE-000330-5]	ZDB-GENE-000330-5	M PHASE INDUCER PHOSPHATASE EC_3.1.3.48		+	CDC25B	cell division cycle 25B
mavs	0.0223909	0.0198739	0.00811872	0.0150832	mitochondrial antiviral signaling protein [Source:ZFIN;Acc:ZDB-GENE-070112-1402]	ZDB-GENE-070112-1402	MITOCHONDRIAL ANTIVIRAL SIGNALING MAVS CARD ADAPTER INDUCING INTERFERON BETA CARDIF INTERFERON BETA PROMOTER STIMULATOR 1 IPS 1 VIRUS INDUCED SIGNALING ADAPTER VISA		+	MAVS	mitochondrial antiviral signaling protein
pank2	0.0911631	0.0778395	0.0771279	0.130721	pantothenate kinase 2 [Source:ZFIN;Acc:ZDB-GENE-070112-1952]	ZDB-GENE-070112-1952		HARP syndrome,Neurodegeneration with brain iron accumulation 1	+	PANK2	pantothenate kinase 2
mark3a	0.0399838	0.0364355	0.0365342	0.0452496	MAP/microtubule affinity-regulating kinase 3a [Source:ZFIN;Acc:ZDB-GENE-030131-6232]	ZDB-GENE-030131-6232		?Visual impairment and progressive phthisis bulbi	+	MARK3	microtubule affinity regulating kinase 3
trmt61a	0.00479806	0.00662464	0.00811872	0.0100555	tRNA methyltransferase 61A [Source:ZFIN;Acc:ZDB-GENE-040718-5]	ZDB-GENE-040718-5	TRNA ADENINE 58 N 1 METHYLTRANSFERASE CATALYTIC SUBUNIT TRM61 EC_2.1.1.220 TRNA METHYLTRANSFERASE SUBUNIT TRM61 TRNA MTASE SUBUNIT TRM61		+	TRMT61A	tRNA methyltransferase 61A
bag5	0.0111955	0.00828079	0.00811872	0.020111	BCL2 associated athanogene 5 [Source:ZFIN;Acc:ZDB-GENE-050913-58]	ZDB-GENE-050913-58	BAG FAMILY MOLECULAR CHAPERONE REGULATOR 5 BAG 5 BCL 2 ASSOCIATED ATHANOGENE 5		+	BAG5	BAG cochaperone 5
apopt1	0.0303877	0.0264985	0.0202968	0.0452496	cytochrome c oxidase assembly factor 8 [Source:ZFIN;Acc:ZDB-GENE-090313-66]	ZDB-GENE-090313-66	CYTOCHROME C OXIDASE ASSEMBLY FACTOR 8 PRECURSOR COA8 APOPTOGENIC 1 MITOCHONDRIAL APOP 1		-
klc1a	0.00639741	0	0.00811872	0	kinesin light chain 1a [Source:ZFIN;Acc:ZDB-GENE-040426-1599]	ZDB-GENE-040426-1599	KINESIN LIGHT CHAIN KLC		+	KLC1	kinesin light chain 1
ttl	0.0031987	0.00331232	0.00811872	0	tubulin tyrosine ligase [Source:ZFIN;Acc:ZDB-GENE-060929-608]	ZDB-GENE-060929-608	TUBULIN TYROSINE LIGASE TTL EC_6.3.2.25		+	TTL	tubulin tyrosine ligase
fignl1	0.00159935	0	0	0	fidgetin-like 1 [Source:ZFIN;Acc:ZDB-GENE-030131-1862]	ZDB-GENE-030131-1862	FIDGETIN 1 EC_3.6.4.-		+	FIGNL1	fidgetin like 1
mocos	0.00159935	0.00165616	0	0	molybdenum cofactor sulfurase [Source:NCBI gene;Acc:100331902]	ZDB-GENE-050327-94		Xanthinuria, type II	+	MOCOS	molybdenum cofactor sulfurase
anxa11a	0.388643	0.299765	0.361283	0.698856	annexin A11a [Source:ZFIN;Acc:ZDB-GENE-030707-4]	ZDB-GENE-030707-4	ANNEXIN A11 ANNEXIN XI ANNEXIN 11 CALCYCLIN ASSOCIATED ANNEXIN 50 CAP 50	Amytrophic lateral sclerosis 23	+	ANXA11	annexin A11
dlg5a	0.0255896	0.0264985	0.00405936	0.00502774	discs, large homolog 5a (Drosophila) [Source:ZFIN;Acc:ZDB-GENE-030131-3149]	ZDB-GENE-030131-3149	DISKS LARGE HOMOLOG 5		+	DLG5	discs large MAGUK scaffold protein 5
vdac2	0.227108	0.442194	0.373461	0.321775	voltage-dependent anion channel 2 [Source:ZFIN;Acc:ZDB-GENE-030131-845]	ZDB-GENE-030131-845	VOLTAGE DEPENDENT ANION SELECTIVE CHANNEL VDAC OUTER MITOCHONDRIAL MEMBRANE PORIN		+	VDAC2	voltage dependent anion channel 2
march8	0.00479806	0.00828079	0	0	membrane-associated ring finger (C3HC4) 8 [Source:ZFIN;Acc:ZDB-GENE-080204-8]	ZDB-GENE-080204-8	E3 UBIQUITIN LIGASE MARCH8 EC_2.3.2.27 CELLULAR MODULATOR OF IMMUNE RECOGNITION C MIR MEMBRANE ASSOCIATED RING FINGER 8 MEMBRANE ASSOCIATED RING CH VIII MARCH VIII RING TYPE E3 UBIQUITIN TRANSFERASE MARCH8		+	MARCHF8	membrane associated ring-CH-type finger 8
zfand4	0	0.00331232	0.00811872	0	zinc finger, AN1-type domain 4 [Source:ZFIN;Acc:ZDB-GENE-090312-102]	ZDB-GENE-090312-102	AN1 TYPE ZINC FINGER 4 AN1 TYPE ZINC FINGER AND UBIQUITIN DOMAIN CONTAINING 1		+	ZFAND4	zinc finger AN1-type containing 4
alox5a	0.166333	0.114275	0.0893059	0.105582	arachidonate 5-lipoxygenase a [Source:ZFIN;Acc:ZDB-GENE-090311-47]	ZDB-GENE-090311-47		{Asthma, diminished response to antileukotriene treatment in},{Atherosclerosis, susceptibility to}	+	ALOX5	arachidonate 5-lipoxygenase
slc25a16	0.0031987	0	0	0.0100555	solute carrier family 25 member 16 [Source:ZFIN;Acc:ZDB-GENE-030131-3299]	ZDB-GENE-030131-3299	GRAVES DISEASE CARRIER GDC MITOCHONDRIAL SOLUTE CARRIER HOMOLOG SOLUTE CARRIER FAMILY 25 MEMBER 16		+	SLC25A16	solute carrier family 25 member 16
eif4e1c	0.0511793	0.0447163	0.0365342	0.11061	eukaryotic translation initiation factor 4E family member 1c [Source:ZFIN;Acc:ZDB-GENE-050417-398]	ZDB-GENE-050417-398	EUKARYOTIC TRANSLATION INITIATION FACTOR 4E 3 EIF 4E 3 EIF4E 3 EIF 4F 25 KDA SUBUNIT CAP BINDING		-
zgc:110319	0.0031987	0.00662464	0.00405936	0	zgc:110319 [Source:ZFIN;Acc:ZDB-GENE-050417-345]	ZDB-GENE-050417-345			-
ccar1	0.0127948	0.00828079	0.0121781	0.0150832	cell division cycle and apoptosis regulator 1 [Source:ZFIN;Acc:ZDB-GENE-030131-146]	ZDB-GENE-030131-146			+	CCAR1	cell division cycle and apoptosis regulator 1
si:ch211-198a12.6	0.081567	0.0811518	0.0365342	0.0603329	si:ch211-198a12.6 [Source:ZFIN;Acc:ZDB-GENE-030131-1683]	ZDB-GENE-030131-1683	ZINC FINGER		-
tlr4ba	0	0.00331232	0	0.00502774	toll-like receptor 4b, duplicate a [Source:ZFIN;Acc:ZDB-GENE-040219-8]	ZDB-GENE-040219-8	TOLL RECEPTOR 2 PRECURSOR CD282 ANTIGEN		-
tlr4bb	0	0	0	0.00502774	toll-like receptor 4b, duplicate b [Source:ZFIN;Acc:ZDB-GENE-040219-9]	ZDB-GENE-040219-9	TOLL RECEPTOR 2 PRECURSOR CD282 ANTIGEN		-
fam213aa	0.0239903	0.0264985	0.0202968	0.020111	Danio rerio selenoprotein U 1a (selenou1a), transcript variant 2, mRNA. [Source:RefSeq mRNA;Acc:NM_001354552]	ZDB-GENE-030131-2459	PEROXIREDOXIN 2A PEROXIREDOXIN 2 ACTIVATED IN M CSF STIMULATED MONOCYTES PAMM REDOX REGULATORY FAM213A		-
sfxn3	0.0127948	0	0.00405936	0.0100555	sideroflexin 3 [Source:ZFIN;Acc:ZDB-GENE-070112-2092]	ZDB-GENE-070112-2092	SIDEROFLEXIN		+	SFXN3	sideroflexin 3
lzts2a	0.211115	0.140774	0.166434	0.180999	leucine zipper, putative tumor suppressor 2a [Source:ZFIN;Acc:ZDB-GENE-090313-276]	ZDB-GENE-090313-276			+	LZTS2	leucine zipper tumor suppressor 2
eif3s10	0.0751696	0.154023	0.105543	0.105582	eukaryotic translation initiation factor 3, subunit 10 (theta) [Source:NCBI gene;Acc:327515]	ZDB-GENE-030131-5726	EUKARYOTIC TRANSLATION INITIATION FACTOR 3 SUBUNIT A EIF3A EUKARYOTIC TRANSLATION INITIATION FACTOR 3.110 KDA SUBUNIT HOMOLOG EIF3 P110 TRANSLATION INITIATION FACTOR EIF3 P110 SUBUNIT HOMOLOG		-
fam204a	0.0143942	0.0347793	0.0202968	0.0100555	family with sequence similarity 204 member A [Source:ZFIN;Acc:ZDB-GENE-040718-271]	ZDB-GENE-040718-271			+	FAM204A	family with sequence similarity 204 member A
tspan14	0.103958	0.0977134	0.0893059	0.15586	tetraspanin 14 [Source:ZFIN;Acc:ZDB-GENE-060825-329]	ZDB-GENE-060825-329	TETRASPANIN 14 TSPAN 14 TRANSMEMBRANE 4 SUPERFAMILY MEMBER 14		+	TSPAN14	tetraspanin 14
mtg1	0.00159935	0.00662464	0	0	mitochondrial ribosome-associated GTPase 1 [Source:ZFIN;Acc:ZDB-GENE-031110-2]	ZDB-GENE-031110-2	MITOCHONDRIAL RIBOSOME ASSOCIATED GTPASE 1 PRECURSOR MITOCHONDRIAL GTPASE 1		+	MTG1	mitochondrial ribosome associated GTPase 1
chchd1	0.0287883	0.0264985	0.0162374	0.00502774	coiled-coil-helix-coiled-coil-helix domain containing 1 [Source:ZFIN;Acc:ZDB-GENE-060810-176]	ZDB-GENE-060810-176	COILED COIL HELIX COILED COIL HELIX DOMAIN CONTAINING 1 28S RIBOSOMAL S37 MITOCHONDRIAL MRP S37		+	CHCHD1	coiled-coil-helix-coiled-coil-helix domain containing 1
zswim8	0.0111955	0.0132493	0.0202968	0.00502774	zinc finger, SWIM-type containing 8 [Source:ZFIN;Acc:ZDB-GENE-050320-59]	ZDB-GENE-050320-59	ZINC FINGER SWIM DOMAIN CONTAINING 8		+	ZSWIM8	zinc finger SWIM-type containing 8
glud1a	0.054378	0.0364355	0.0649498	0.0553051	glutamate dehydrogenase 1a [Source:ZFIN;Acc:ZDB-GENE-030114-2]	ZDB-GENE-030114-2	NADP SPECIFIC GLUTAMATE DEHYDROGENASE NADP GDH EC_1.4.1.4 NADP DEPENDENT GLUTAMATE DEHYDROGENASE	Hyperinsulinism-hyperammonemia syndrome	+	GLUD1	glutamate dehydrogenase 1
fam35a	0.0031987	0.00662464	0.00811872	0.00502774					-
nfkb2	0.0255896	0.0132493	0.00405936	0.0100555	nuclear factor of kappa light polypeptide gene enhancer in B-cells 2 (p49/p100) [Source:ZFIN;Acc:ZDB-GENE-030131-6701]	ZDB-GENE-030131-6701	NUCLEAR FACTOR NF KAPPA B P110 SUBUNIT REL P110 RELISH [CONTAINS NUCLEAR FACTOR NF KAPPA B P68 SUBUNIT REL P68 ; NUCLEAR FACTOR NF KAPPA B P49 SUBUNIT REL P49 ]	Immunodeficiency, common variable, 10	+	NFKB2	nuclear factor kappa B subunit 2
hnrnph3	0.00479806	0.00828079	0	0	heterogeneous nuclear ribonucleoprotein H3 (2H9) [Source:ZFIN;Acc:ZDB-GENE-060421-3878]	ZDB-GENE-060421-3878	HETEROGENEOUS NUCLEAR RIBONUCLEOPROTEIN H3 HNRNP H3 HETEROGENEOUS NUCLEAR RIBONUCLEOPROTEIN 2H9 HNRNP 2H9		+	HNRNPH3	heterogeneous nuclear ribonucleoprotein H3
rufy2	0.00479806	0.00993695	0	0.00502774	RUN and FYVE domain containing 2 [Source:ZFIN;Acc:ZDB-GENE-070424-66]	ZDB-GENE-070424-66	RUN AND FYVE DOMAIN CONTAINING 2		+	RUFY2	RUN and FYVE domain containing 2
hk1	0.105557	0.0695587	0.0649498	0.115638	hexokinase 1 [Source:ZFIN;Acc:ZDB-GENE-040426-2848]	ZDB-GENE-040426-2848	HEXOKINASE EC_2.7.1.1	Hemolytic anemia due to hexokinase deficiency,Neurodevelopmental disorder with visual defects and brain anomalies,Retinitis pigmentosa 79,Neuropathy, hereditary motor and sensory, Russe type	+	HK1	hexokinase 1
hkdc1	0	0.00331232	0.00405936	0	hexokinase domain containing 1 [Source:ZFIN;Acc:ZDB-GENE-030131-9801]	ZDB-GENE-030131-9801	HEXOKINASE EC_2.7.1.1		+	HKDC1	hexokinase domain containing 1
supv3l1	0.00479806	0.00165616	0	0.0150832	SUV3-like helicase [Source:NCBI gene;Acc:570852]	ZDB-GENE-030131-2838			+	SUPV3L1	Suv3 like RNA helicase
vps26a	0.115153	0.0894326	0.113662	0.160888	VPS26, retromer complex component A [Source:NCBI gene;Acc:393881]	ZDB-GENE-040426-1108	VACUOLAR SORTING ASSOCIATED 26		+	VPS26A	VPS26, retromer complex component A
srgn	5.77046	4.05759	5.00519	5.83218	serglycin [Source:ZFIN;Acc:ZDB-GENE-030131-7127]	ZDB-GENE-030131-7127			+	SRGN	serglycin
kif1bp	0.0687722	0.0513409	0.0405936	0.0603329	kinesin family binding protein [Source:NCBI gene;Acc:100002194]	ZDB-GENE-070117-1989	KIF1 BINDING		-
prim2	0.0031987	0.00165616	0.0121781	0	DNA primase subunit 2 [Source:ZFIN;Acc:ZDB-GENE-050522-471]	ZDB-GENE-050522-471			+	PRIM2	DNA primase subunit 2
rgs17	0.0031987	0	0	0	regulator of G protein signaling 17 [Source:ZFIN;Acc:ZDB-GENE-040718-229]	ZDB-GENE-040718-229	REGULATOR OF G SIGNALING 17 RGS17		+	RGS17	regulator of G protein signaling 17
sf3b5	0.0415832	0.0430601	0.0284155	0.130721	splicing factor 3b, subunit 5 [Source:ZFIN;Acc:ZDB-GENE-040718-181]	ZDB-GENE-040718-181	SPLICING FACTOR 3B SUBUNIT 5 PRE SPLICING FACTOR SF3B 10 KDA SUBUNIT		+	SF3B5	splicing factor 3b subunit 5
cog2	0.00799676	0.0198739	0	0	component of oligomeric golgi complex 2 [Source:ZFIN;Acc:ZDB-GENE-040426-2671]	ZDB-GENE-040426-2671	CONSERVED OLIGOMERIC GOLGI COMPLEX SUBUNIT 2 COG COMPLEX SUBUNIT 2 COMPONENT OF OLIGOMERIC GOLGI COMPLEX 2	?Congenital disorder of glycosylation, type IIq	+	COG2	component of oligomeric golgi complex 2
galnt2	0.00799676	0.00993695	0	0.0150832	UDP-N-acetyl-alpha-D-galactosamine:polypeptide N-acetylgalactosaminyltransferase 2 [Source:ZFIN;Acc:ZDB-GENE-041111-110]	ZDB-GENE-041111-110	POLYPEPTIDE N ACETYLGALACTOSAMINYLTRANSFERASE 2 EC_2.4.1.41 POLYPEPTIDE GALNAC TRANSFERASE 2 GALNAC T2 PP GANTASE 2 UDP ACETYLGALACTOSAMINYLTRANSFERASE 2 UDP GALNAC:POLYPEPTIDE N ACETYLGALACTOSAMINYLTRANSFERASE 2 [CONTAINS POLYPEPTIDE N ACETYLGALACTOSAMINYLTRANSFERASE 2 SOLUBLE FORM]		+	GALNT2	polypeptide N-acetylgalactosaminyltransferase 2
urb2	0.00159935	0.00165616	0.00811872	0	URB2 ribosome biogenesis homolog [Source:ZFIN;Acc:ZDB-GENE-030131-2621]	ZDB-GENE-030131-2621	UNHEALTHY RIBOSOME BIOGENESIS 2 HOMOLOG		+	URB2	URB2 ribosome biogenesis homolog
ccsapb	0.00479806	0.00828079	0.00405936	0.00502774	centriole, cilia and spindle-associated protein b [Source:NCBI gene;Acc:100003801]	ZDB-GENE-081107-51	CENTRIOLE CILIA AND SPINDLE ASSOCIATED		+	CCSAP	centriole, cilia and spindle associated protein
rab4a	0.0127948	0.00331232	0.0243562	0	RAB4a, member RAS oncogene family [Source:NCBI gene;Acc:403031]	ZDB-GENE-040525-1	RAS RELATED RAB 4A		+	RAB4A	RAB4A, member RAS oncogene family
pdcd2	0.00959611	0	0.00811872	0.0100555	programmed cell death 2 [Source:ZFIN;Acc:ZDB-GENE-040426-1236]	ZDB-GENE-040426-1236	PROGRAMMED CELL DEATH 2 ZINC FINGER RP 8		+	PDCD2	programmed cell death 2
tbp	0.0255896	0.00662464	0.0324749	0.0402219	TATA box binding protein [Source:NCBI gene;Acc:368882]	ZDB-GENE-030616-563	TATA BOX BINDING TATA SEQUENCE BINDING TATA BINDING FACTOR TATA BOX FACTOR TRANSCRIPTION INITIATION FACTOR TFIID TBP SUBUNIT	{Parkinson disease, susceptibility to},Spinocerebellar ataxia 17	+	TBP	TATA-box binding protein
zgc:153169	0.00639741	0.00662464	0.0202968	0.0100555	zgc:153169 [Source:ZFIN;Acc:ZDB-GENE-060929-764]	ZDB-GENE-060929-764	N 4 BETA N ACETYLGLUCOSAMINYL L ASPARAGINASE EC_3.5.1.26 ASPARTYLGLUCOSAMINIDASE GLYCOSYLASPARAGINASE N4 N ACETYL BETA GLUCOSAMINYL L ASPARAGINE AMIDASE [CONTAINS GLYCOSYLASPARAGINASE ALPHA CHAIN; GLYCOSYLASPARAGINASE BETA CHAIN]		-
rab1ab	0.254297	0.193771	0.150196	0.22122	RAB1A, member RAS oncogene family b [Source:ZFIN;Acc:ZDB-GENE-030616-564]	ZDB-GENE-030616-564	RAS RELATED RAB		+	RAB1A	RAB1A, member RAS oncogene family
sertad2b	0.00159935	0.00331232	0.00405936	0	SERTA domain containing 2b [Source:ZFIN;Acc:ZDB-GENE-030616-569]	ZDB-GENE-030616-569	SERTA DOMAIN CONTAINING 2 TRANSCRIPTIONAL REGULATOR INTERACTING WITH THE PHD BROMODOMAIN 2 TRIP BR2		+	SERTAD2	SERTA domain containing 2
echs1	0.0479806	0.0662464	0.0811872	0.11061	enoyl CoA hydratase, short chain, 1, mitochondrial [Source:ZFIN;Acc:ZDB-GENE-030616-617]	ZDB-GENE-030616-617	ENOYL COA HYDRATASE MITOCHONDRIAL PRECURSOR EC_4.2.1.17 ENOYL COA HYDRATASE 1 SHORT CHAIN ENOYL COA HYDRATASE SCEH	Mitochondrial short-chain enoyl-CoA hydratase 1 deficiency	+	ECHS1	enoyl-CoA hydratase, short chain 1
fuom	0.00799676	0	0.0121781	0	fucose mutarotase [Source:NCBI gene;Acc:447896]	ZDB-GENE-030616-618	FUCOSE MUTAROTASE EC_5.1.3.29		+	FUOM	fucose mutarotase
znf511	0.0111955	0.00993695	0.00405936	0.0301664	zinc finger protein 511 [Source:NCBI gene;Acc:368916]	ZDB-GENE-030616-621	ZINC FINGER 511		+	ZNF511	zinc finger protein 511
erlin1	0.0159935	0.00662464	0.0121781	0	ER lipid raft associated 1 [Source:NCBI gene;Acc:541490]	ZDB-GENE-050327-13	ERLIN 2 ENDOPLASMIC RETICULUM LIPID RAFT ASSOCIATED 2 STOMATIN PROHIBITIN FLOTILLIN HFLC/K DOMAIN CONTAINING 2 SPFH DOMAIN CONTAINING 2	Spastic paraplegia 62	+	ERLIN1	ER lipid raft associated 1
slka	0.0495799	0.041404	0.0202968	0.0351942	STE20-like kinase a [Source:ZFIN;Acc:ZDB-GENE-050411-66]	ZDB-GENE-050411-66	STE20 SERINE/THREONINE KINASE STE20 KINASE EC_2.7.11.1 STE20 RELATED SERINE/THREONINE KINASE STE20 RELATED KINASE		+	SLK	STE20 like kinase
adka	0.031987	0.0182177	0.0324749	0.0402219	adenosine kinase a [Source:ZFIN;Acc:ZDB-GENE-030425-3]	ZDB-GENE-030425-3		Hypermethioninemia due to adenosine kinase deficiency	+	ADK	adenosine kinase
ap3m1	0.0207916	0.0149054	0.0121781	0.020111	adaptor related protein complex 3 subunit mu 1 [Source:ZFIN;Acc:ZDB-GENE-021015-2]	ZDB-GENE-021015-2	AP 3 COMPLEX SUBUNIT MU 1 AP 3 ADAPTOR COMPLEX MU3A SUBUNIT ADAPTOR RELATED COMPLEX 3 SUBUNIT MU 1 MU ADAPTIN 3A MU3A ADAPTIN		+	AP3M1	adaptor related protein complex 3 subunit mu 1
vcla	0.0031987	0.00828079	0.00811872	0.00502774	vinculin a [Source:ZFIN;Acc:ZDB-GENE-050506-61]	ZDB-GENE-050506-61	CATENIN ALPHA ALPHA CATENIN	Cardiomyopathy, dilated, 1W,Cardiomyopathy, hypertrophic, 15	+	VCL	vinculin
chuk	0.027189	0.0182177	0.0121781	0.0251387	component of inhibitor of nuclear factor kappa B kinase complex [Source:NCBI gene;Acc:393287]	ZDB-GENE-040426-1069	INHIBITOR OF NUCLEAR FACTOR KAPPA B KINASE SUBUNIT ALPHA I KAPPA B KINASE ALPHA IKK A IKK ALPHA IKBKA EC_2.7.11.10 KINASE NUCLEAR FACTOR NF KAPPA B INHIBITOR KINASE ALPHA NFKBIKA	Cocoon syndrome	+	CHUK	component of inhibitor of nuclear factor kappa B kinase complex
gsto2	0.102359	0.132493	0.0771279	0.191054	glutathione S-transferase omega 2 [Source:ZFIN;Acc:ZDB-GENE-041114-67]	ZDB-GENE-041114-67	GLUTATHIONE S TRANSFERASE OMEGA 1 GSTO 1 EC_2.5.1.18 GLUTATHIONE S TRANSFERASE OMEGA 1 1 GSTO 1 1 GLUTATHIONE DEPENDENT DEHYDROASCORBATE REDUCTASE EC_1.8.5.- 1 MONOMETHYLARSONIC ACID REDUCTASE MMA V REDUCTASE EC_1.20.-.- 4 2 S PHENACYL GLUTATHIONE REDUCTASE SPG R		+	GSTO2	glutathione S-transferase omega 2
itprip	0.0223909	0.0132493	0.00405936	0.0301664	inositol 1,4,5-trisphosphate receptor interacting protein [Source:NCBI gene;Acc:550570]	ZDB-GENE-050417-422	MAB 21		+	ITPRIP	inositol 1,4,5-trisphosphate receptor interacting protein
tial1	0.0175929	0.0281547	0.0121781	0.0251387	TIA1 cytotoxic granule-associated RNA binding protein-like 1 [Source:ZFIN;Acc:ZDB-GENE-040426-1547]	ZDB-GENE-040426-1547	NUCLEOLYSIN TIA 1 RNA BINDING TIA 1 T CELL RESTRICTED INTRACELLULAR ANTIGEN 1 TIA 1		+	TIAL1	TIA1 cytotoxic granule associated RNA binding protein like 1
bag3	0.031987	0.0198739	0.0162374	0.0100555	BCL2 associated athanogene 3 [Source:ZFIN;Acc:ZDB-GENE-040801-40]	ZDB-GENE-040801-40	BAG FAMILY MOLECULAR CHAPERONE REGULATOR 3 BAG 3 BCL 2 ASSOCIATED ATHANOGENE 3 BCL 2 BINDING BIS	Cardiomyopathy, dilated, 1HH,Myopathy, myofibrillar, 6	+	BAG3	BAG cochaperone 3
inpp5f	0.00479806	0.00662464	0.00405936	0	inositol polyphosphate-5-phosphatase F [Source:NCBI gene;Acc:570007]	ZDB-GENE-041111-194	PHOSPHATIDYLINOSITIDE PHOSPHATASE SAC2 EC_3.1.3.25 INOSITOL POLYPHOSPHATE 5 PHOSPHATASE F SAC DOMAIN CONTAINING INOSITOL PHOSPHATASE 2 SAC DOMAIN CONTAINING PHOSPHOINOSITIDE 4 PHOSPHATASE 2 HSAC2		+	INPP5F	inositol polyphosphate-5-phosphatase F
mcmbp	0.031987	0.0248424	0.056831	0.0301664	minichromosome maintenance complex binding protein [Source:NCBI gene;Acc:321119]	ZDB-GENE-030131-9676	MINI CHROMOSOME MAINTENANCE COMPLEX BINDING MCM BP MCM BINDING		+	MCMBP	minichromosome maintenance complex binding protein
sec23ip	0.0031987	0.00496848	0.0162374	0.0150832	SEC23 interacting protein [Source:ZFIN;Acc:ZDB-GENE-030131-5259]	ZDB-GENE-030131-5259	SEC23 INTERACTING		+	SEC23IP	SEC23 interacting protein
csgalnact2	0	0.00662464	0	0	chondroitin sulfate N-acetylgalactosaminyltransferase 2 [Source:ZFIN;Acc:ZDB-GENE-030131-5186]	ZDB-GENE-030131-5186	CHONDROITIN SULFATE SYNTHASE EC_2.4.1.- 226 GLUCURONOSYL N ACETYLGALACTOSAMINYL PROTEOGLYCAN 4 BETA N ACETYLGALACTOSAMINYLTRANSFERASE N ACETYLGALACTOSAMINYL PROTEOGLYCAN 3 BETA GLUCURONOSYLTRANSFERASE		+	CSGALNACT2	chondroitin sulfate N-acetylgalactosaminyltransferase 2
pcbd1	0.0031987	0	0	0	pterin-4 alpha-carbinolamine dehydratase/dimerization cofactor of hepatocyte nuclear factor 1 alpha [Source:ZFIN;Acc:ZDB-GENE-040426-1787]	ZDB-GENE-040426-1787	PTERIN 4 ALPHA CARBINOLAMINE DEHYDRATASE PHS EC_4.2.1.96 4 ALPHA HYDROXY TETRAHYDROPTERIN DEHYDRATASE DIMERIZATION COFACTOR OF HEPATOCYTE NUCLEAR FACTOR 1 ALPHA DIMERIZATION COFACTOR	Hyperphenylalaninemia, BH4-deficient, D	+	PCBD1	pterin-4 alpha-carbinolamine dehydratase 1
sgpl1	0.0159935	0	0.0121781	0.00502774	sphingosine-1-phosphate lyase 1 [Source:ZFIN;Acc:ZDB-GENE-070410-24]	ZDB-GENE-070410-24	SPHINGOSINE 1 PHOSPHATE LYASE 1 S1PL SP LYASE 1 SPL 1 EC_4.1.2.27 SPHINGOSINE 1 PHOSPHATE ALDOLASE	Nephrotic syndrome, type 14	+	SGPL1	sphingosine-1-phosphate lyase 1
pdlim1	0.423828	0.483598	0.25574	0.387136	PDZ and LIM domain 1 (elfin) [Source:ZFIN;Acc:ZDB-GENE-030131-5227]	ZDB-GENE-030131-5227	PDZ AND LIM DOMAIN 1 C TERMINAL LIM DOMAIN 1 ELFIN LIM DOMAIN CLP 36		+	PDLIM1	PDZ and LIM domain 1
rel	0.00159935	0.00331232	0.00811872	0.00502774	v-rel avian reticuloendotheliosis viral oncogene homolog [Source:ZFIN;Acc:ZDB-GENE-040718-255]	ZDB-GENE-040718-255	PROTO ONCOGENE C REL		+	REL	REL proto-oncogene, NF-kB subunit
papolg	0.0511793	0.0463724	0.0487123	0.0653606	poly(A) polymerase gamma [Source:ZFIN;Acc:ZDB-GENE-040426-1256]	ZDB-GENE-040426-1256	POLY A POLYMERASE GAMMA PAP GAMMA EC_2.7.7.19 POLYNUCLEOTIDE ADENYLYLTRANSFERASE GAMMA SRP RNA 3' ADENYLATING ENZYME SIGNAL RECOGNITION PARTICLE RNA ADENYLATING ENZYME SRP RNA ADENYLATING ENZYME		+	PAPOLG	poly(A) polymerase gamma
bcl11aa	0.00159935	0	0	0	BAF chromatin remodeling complex subunit BCL11A a [Source:ZFIN;Acc:ZDB-GENE-060421-4643]	ZDB-GENE-060421-4643	B CELL LYMPHOMA/LEUKEMIA 11A BCL 11A B CELL CLL/LYMPHOMA 11A COUP TF INTERACTING 1 ECOTROPIC VIRAL INTEGRATION SITE 9 EVI 9	Dias-Logan syndrome	+	BCL11A	BAF chromatin remodeling complex subunit BCL11A
vrk2	0	0.00165616	0	0	VRK serine/threonine kinase 2 [Source:ZFIN;Acc:ZDB-GENE-040426-1046]	ZDB-GENE-040426-1046	SERINE/THREONINE KINASE VRK2 EC_2.7.11.1 VACCINIA RELATED KINASE 2		+	VRK2	VRK serine/threonine kinase 2
ccdc85a	0	0.00165616	0	0	coiled-coil domain containing 85A [Source:ZFIN;Acc:ZDB-GENE-080220-55]	ZDB-GENE-080220-55	COILED COIL DOMAIN CONTAINING 85A		+	CCDC85A	coiled-coil domain containing 85A
smap1	0.0415832	0.0480286	0.0365342	0.0553051	small ArfGAP 1 [Source:ZFIN;Acc:ZDB-GENE-060920-2]	ZDB-GENE-060920-2	STROMAL MEMBRANE ASSOCIATED 1		+	SMAP1	small ArfGAP 1
sdhaf4	0.0351858	0.031467	0.0365342	0.0754161	succinate dehydrogenase complex assembly factor 4 [Source:ZFIN;Acc:ZDB-GENE-040724-116]	ZDB-GENE-040724-116	SUCCINATE DEHYDROGENASE ASSEMBLY FACTOR 4 MITOCHONDRIAL PRECURSOR SDH ASSEMBLY FACTOR 4 SDHAF4		+	SDHAF4	succinate dehydrogenase complex assembly factor 4
fbxw4	0.0287883	0.0331232	0.0162374	0.0100555	F-box and WD repeat domain containing 4 [Source:ZFIN;Acc:ZDB-GENE-000516-1]	ZDB-GENE-000516-1	F BOX/WD REPEAT CONTAINING 4 F BOX AND WD 40 DOMAIN CONTAINING 4		+	FBXW4	F-box and WD repeat domain containing 4
wbp1la	0.00799676	0.00828079	0.00405936	0.0100555	WW domain binding protein 1-like a [Source:ZFIN;Acc:ZDB-GENE-030131-1961]	ZDB-GENE-030131-1961	WW DOMAIN BINDING 1 1		+	WBP1L	WW domain binding protein 1 like
zgc:114169	0.0399838	0.0264985	0.0121781	0.0351942	BLOC-1 related complex subunit 7 [Source:NCBI gene;Acc:664759]	ZDB-GENE-050913-112	BLOC 1 RELATED COMPLEX SUBUNIT 7		-
cnnm2a	0.00639741	0.00496848	0.00811872	0.00502774	cyclin and CBS domain divalent metal cation transport mediator 2a [Source:ZFIN;Acc:ZDB-GENE-050208-36]	ZDB-GENE-050208-36	METAL TRANSPORTER CNNM2 ANCIENT CONSERVED DOMAIN CONTAINING 2 CYCLIN M2	Hypomagnesemia, seizures, and mental retardation,Hypomagnesemia 6, renal	+	CNNM2	cyclin and CBS domain divalent metal cation transport mediator 2
nt5c2a	0.0175929	0.0115931	0.00811872	0.0301664	5'-nucleotidase, cytosolic IIa [Source:ZFIN;Acc:ZDB-GENE-030131-3566]	ZDB-GENE-030131-3566	CYTOSOLIC PURINE 5' NUCLEOTIDASE EC_3.1.3.5 CYTOSOLIC 5' NUCLEOTIDASE II	Spastic paraplegia 45, autosomal recessive	+	NT5C2	5'-nucleotidase, cytosolic II
pcgf6	0.0031987	0	0	0	polycomb group ring finger 6 [Source:ZFIN;Acc:ZDB-GENE-060526-178]	ZDB-GENE-060526-178	POLYCOMB GROUP RING FINGER 6 MEL18 AND BMI1 RING FINGER RING FINGER 134		+	PCGF6	polycomb group ring finger 6
polr1c	0.00799676	0.00165616	0.0121781	0.0100555	RNA polymerase I and III subunit C [Source:ZFIN;Acc:ZDB-GENE-040426-1495]	ZDB-GENE-040426-1495	DNA DIRECTED RNA SUBUNIT RNA SUBUNIT DNA DIRECTED RNA	Leukodystrophy, hypomyelinating, 11,Treacher Collins syndrome 3	+	POLR1C	RNA polymerase I and III subunit C
ldb1a	0.0143942	0.0115931	0.0284155	0.0150832	LIM domain binding 1a [Source:NCBI gene;Acc:30579]	ZDB-GENE-990415-138			+	LDB1	LIM domain binding 1
nsmce4a	0.0351858	0.00331232	0.0324749	0.0653606	NSE4 homolog A, SMC5-SMC6 complex component [Source:ZFIN;Acc:ZDB-GENE-050522-111]	ZDB-GENE-050522-111	NON STRUCTURAL MAINTENANCE OF CHROMOSOME ELEMENT 4 NON SMC ELEMENT 4		+	NSMCE4A	NSE4 homolog A, SMC5-SMC6 complex component
cuedc2	0.0111955	0.00993695	0.0121781	0.0150832	CUE domain containing 2 [Source:NCBI gene;Acc:334351]	ZDB-GENE-030131-6283	CUE DOMAIN CONTAINING 2		+	CUEDC2	CUE domain containing 2
hif1an	0.0223909	0.0281547	0.0162374	0.0150832	hypoxia inducible factor 1 subunit alpha inhibitor [Source:NCBI gene;Acc:373126]	ZDB-GENE-030826-19	HYPOXIA INDUCIBLE FACTOR 1 ALPHA INHIBITOR EC_1.14.11.30 EC_1.14.11.- N4 HYPOXIA INDUCIBLE FACTOR ASPARAGINE HYDROXYLASE		+	HIF1AN	hypoxia inducible factor 1 subunit alpha inhibitor
trmt2b	0.00479806	0.00165616	0.0202968	0	tRNA methyltransferase 2 homolog B [Source:NCBI gene;Acc:606657]	ZDB-GENE-050809-101	TRNA URACIL 54 C 5 METHYLTRANSFERASE HOMOLOG EC_2.1.1.35 TRM2 HOMOLOG		+	TRMT2B	tRNA methyltransferase 2 homolog B
dnajb12a	0.0415832	0.0347793	0.0243562	0.0754161	DnaJ heat shock protein family (Hsp40) member B12a [Source:ZFIN;Acc:ZDB-GENE-030131-2725]	ZDB-GENE-030131-2725	DNAJ HOMOLOG SUBFAMILY B MEMBER 12		+	DNAJB12	DnaJ heat shock protein family (Hsp40) member B12
tysnd1	0.0143942	0.00662464	0.00405936	0.00502774	trypsin domain containing 1 [Source:ZFIN;Acc:ZDB-GENE-030131-8525]	ZDB-GENE-030131-8525	PEROXISOMAL LEADER PEPTIDE PROCESSING PROTEASE EC_3.4.21.- TRYPSIN DOMAIN CONTAINING 1 [CONTAINS PEROXISOMAL LEADER PEPTIDE PROCESSING PROTEASE KDA FORM; PEROXISOMAL LEADER PEPTIDE PROCESSING PROTEASE KDA FORM]		+	TYSND1	trypsin domain containing 1
sar1ab	0.0111955	0.00331232	0.00405936	0.00502774	secretion associated, Ras related GTPase 1Ab [Source:ZFIN;Acc:ZDB-GENE-050417-437]	ZDB-GENE-050417-437	UNCHARACTERIZED		+	SAR1A	secretion associated Ras related GTPase 1A
ppa1b	0.0223909	0.0115931	0.00405936	0.0100555	inorganic pyrophosphatase 1b [Source:ZFIN;Acc:ZDB-GENE-050417-375]	ZDB-GENE-050417-375	INORGANIC PYROPHOSPHATASE EC_3.6.1.1 PYROPHOSPHATE PHOSPHO HYDROLASE PPASE		+	PPA1	inorganic pyrophosphatase 1
eif4ebp2	0.195121	0.213644	0.133959	0.20111	eukaryotic translation initiation factor 4E binding protein 2 [Source:ZFIN;Acc:ZDB-GENE-031118-83]	ZDB-GENE-031118-83	EUKARYOTIC TRANSLATION INITIATION FACTOR 4E BINDING 2 4E BP2 EIF4E BINDING 2		+	EIF4EBP2	eukaryotic translation initiation factor 4E binding protein 2
pald1b	0	0.00165616	0	0	phosphatase domain containing paladin 1b [Source:ZFIN;Acc:ZDB-GENE-070424-88]	ZDB-GENE-070424-88	PALADIN		+	PALD1	phosphatase domain containing paladin 1
rps24	1.58976	2.08842	2.22453	1.46307	ribosomal protein S24 [Source:ZFIN;Acc:ZDB-GENE-040109-5]	ZDB-GENE-040109-5	40S RIBOSOMAL S24	Diamond-blackfan anemia 3	+	RPS24	ribosomal protein S24
zmiz1a	0.00479806	0.00496848	0.00811872	0.00502774	zinc finger, MIZ-type containing 1a [Source:ZFIN;Acc:ZDB-GENE-080220-27]	ZDB-GENE-080220-27	DOMAIN CONTAINING	Neurodevelopmental disorder with dysmorphic facies and distal skeletal anomalies	+	ZMIZ1	zinc finger MIZ-type containing 1
ppifa	0.0127948	0.00496848	0.0324749	0.0150832	peptidylprolyl isomerase Fa [Source:ZFIN;Acc:ZDB-GENE-040912-52]	ZDB-GENE-040912-52	PEPTIDYL PROLYL CIS TRANS ISOMERASE PPIASE EC_5.2.1.8		+	PPIF	peptidylprolyl isomerase F
rassf4	0.00159935	0.00331232	0	0	Ras association domain family member 4a [Source:ZFIN;Acc:ZDB-GENE-050102-3]	ZDB-GENE-050102-3	RAS ASSOCIATION DOMAIN CONTAINING 4		-
rrp12	0.00159935	0.00496848	0.00811872	0.0100555	ribosomal RNA processing 12 homolog [Source:ZFIN;Acc:ZDB-GENE-050706-182]	ZDB-GENE-050706-182			+	RRP12	ribosomal RNA processing 12 homolog
ubtd1a	0.00639741	0.0165616	0.00811872	0	ubiquitin domain containing 1a [Source:ZFIN;Acc:ZDB-GENE-070424-93]	ZDB-GENE-070424-93	UBIQUITIN DOMAIN CONTAINING 1		+	UBTD1	ubiquitin domain containing 1
zdhhc16a	0.0031987	0.00828079	0	0	zinc finger DHHC-type containing 16a [Source:NCBI gene;Acc:394017]	ZDB-GENE-040426-1621	PALMITOYLTRANSFERASE ZDHHC16 EC_2.3.1.225 ZINC FINGER DHHC DOMAIN CONTAINING 16 DHHC 16		+	ZDHHC16	zinc finger DHHC-type palmitoyltransferase 16
mettl18	0.00159935	0.00165616	0.00405936	0.0100555					-
pgam1a	0.0367851	0.0563094	0.0649498	0.0351942	phosphoglycerate mutase 1a [Source:ZFIN;Acc:ZDB-GENE-030131-1827]	ZDB-GENE-030131-1827	PHOSPHOGLYCERATE MUTASE EC_5.4.2.11 EC_5.4.2.- 4 BPG DEPENDENT PGAM		+	PGAM1	phosphoglycerate mutase 1
rtn1a	0.0159935	0.0165616	0.0202968	0.0301664	reticulon 1a [Source:ZFIN;Acc:ZDB-GENE-030131-2426]	ZDB-GENE-030131-2426	RETICULON 1		+	RTN1	reticulon 1
pcnxl4	0.00159935	0.00331232	0.00405936	0	pecanex 4 [Source:NCBI gene;Acc:563650]	ZDB-GENE-070209-185			-
dhrs7	0.00639741	0.00662464	0.0284155	0	dehydrogenase/reductase (SDR family) member 7 [Source:ZFIN;Acc:ZDB-GENE-060825-21]	ZDB-GENE-060825-21	DEHYDROGENASE/REDUCTASE SDR FAMILY MEMBER 7 PRECURSOR EC_1.1.-.- RETINAL SHORT CHAIN DEHYDROGENASE/REDUCTASE 4 RETSDR4		+	DHRS7	dehydrogenase/reductase 7
ppm1aa	0.0431825	0.0480286	0.0365342	0.0351942	protein phosphatase, Mg2+/Mn2+ dependent, 1Aa [Source:ZFIN;Acc:ZDB-GENE-991102-15]	ZDB-GENE-991102-15	PHOSPHATASE 1A EC_3.1.3.16 PHOSPHATASE 2C ALPHA PP2C ALPHA PHOSPHATASE IA		+	PPM1A	protein phosphatase, Mg2+/Mn2+ dependent 1A
six6a	0	0	0.00405936	0	SIX homeobox 6a [Source:ZFIN;Acc:ZDB-GENE-040426-1282]	ZDB-GENE-040426-1282	HOMEOBOX SIX6 OPTIC HOMEOBOX 2 SINE OCULIS HOMEOBOX HOMOLOG 6	Optic disc anomalies with retinal and/or macular dystrophy	+	SIX6	SIX homeobox 6
mnat1	0.00639741	0.00165616	0.00811872	0.0100555	MNAT1 component of CDK activating kinase [Source:ZFIN;Acc:ZDB-GENE-041010-203]	ZDB-GENE-041010-203	RNA POLYMERASE II TRANSCRIPTION FACTOR B SUBUNIT 3 RNA POLYMERASE II TRANSCRIPTION FACTOR B 38 KDA SUBUNIT RNA POLYMERASE II TRANSCRIPTION FACTOR B P38 SUBUNIT		+	MNAT1	MNAT1 component of CDK activating kinase
trmt5	0.00159935	0.00331232	0.0121781	0.00502774	tRNA methyltransferase 5 [Source:NCBI gene;Acc:564078]	ZDB-GENE-030131-5978	TRNA GUANINE 37 N1 METHYLTRANSFERASE EC_2.1.1.228 M1G METHYLTRANSFERASE TRNA [GM37] METHYLTRANSFERASE TRNA METHYLTRANSFERASE 5	Combined oxidative phosphorylation deficiency 26	+	TRMT5	tRNA methyltransferase 5
slc38a6	0	0.00165616	0.0162374	0.00502774	solute carrier family 38 member 6 [Source:NCBI gene;Acc:336741]	ZDB-GENE-050522-51	PROBABLE SODIUM COUPLED NEUTRAL AMINO ACID TRANSPORTER 6 N SYSTEM AMINO ACID TRANSPORTER 1 NAT 1 NA + COUPLED NEUTRAL AMINO ACID TRANSPORTER 6 SOLUTE CARRIER FAMILY 38 MEMBER 6		+	SLC38A6	solute carrier family 38 member 6
prkcha	0.0127948	0.00662464	0.00405936	0.0150832	protein kinase C, eta, a [Source:ZFIN;Acc:ZDB-GENE-080402-5]	ZDB-GENE-080402-5	KINASE C ETA TYPE EC_2.7.11.13 PKC L NPKC ETA	{Cerebral infarction, susceptibility to}	+	PRKCH	protein kinase C eta
hif1aa	0.131147	0.117587	0.0608904	0.0854715	hypoxia inducible factor 1 subunit alpha a [Source:ZFIN;Acc:ZDB-GENE-080917-55]	ZDB-GENE-080917-55	HYPOXIA INDUCIBLE FACTOR 1 ALPHA HIF 1 ALPHA HIF1 ALPHA		+	HIF1A	hypoxia inducible factor 1 subunit alpha
diexf	0.00159935	0.00662464	0	0.00502774	UTP25 small subunit processor component [Source:NCBI gene;Acc:286787]	ZDB-GENE-021217-2	U3 SMALL NUCLEOLAR RNA ASSOCIATED 25 U3 SNORNA ASSOCIATED 25 U THREE 25		-
rdh14a	0.0031987	0.00993695	0.0121781	0.0150832	retinol dehydrogenase 14a [Source:ZFIN;Acc:ZDB-GENE-041010-124]	ZDB-GENE-041010-124	RETINOL DEHYDROGENASE 14 EC_1.1.1.300 ALCOHOL DEHYDROGENASE PAN2		+	RDH14	retinol dehydrogenase 14
wdr35	0.00159935	0	0	0	WD repeat domain 35 [Source:ZFIN;Acc:ZDB-GENE-060810-148]	ZDB-GENE-060810-148		Cranioectodermal dysplasia 2,Short-rib thoracic dysplasia 7 with or without polydactyly	+	WDR35	WD repeat domain 35
matn3b	0	0.00165616	0	0	matrilin 3b [Source:ZFIN;Acc:ZDB-GENE-050221-9]	ZDB-GENE-050221-9	MATRILIN 3 PRECURSOR	{Osteoarthritis susceptibility 2},?Spondyloepimetaphyseal dysplasia,Epiphyseal dysplasia, multiple, 5	+	MATN3	matrilin 3
si:ch211-206k20.5	0.0191922	0.0149054	0.0202968	0.020111	mitochondrial transcription rescue factor 1 [Source:ZFIN;Acc:ZDB-GENE-030131-2912]	ZDB-GENE-030131-2912	MITOCHONDRIAL TRANSCRIPTION RESCUE FACTOR 1 PRECURSOR		-
bend3	0.0127948	0.0149054	0.00811872	0.0150832	BEN domain containing 3 [Source:ZFIN;Acc:ZDB-GENE-090312-181]	ZDB-GENE-090312-181	BEN DOMAIN CONTAINING 3		+	BEND3	BEN domain containing 3
pdss2	0.00479806	0.00828079	0.00811872	0.0251387	prenyl (decaprenyl) diphosphate synthase, subunit 2 [Source:ZFIN;Acc:ZDB-GENE-040718-43]	ZDB-GENE-040718-43	GERANYLGERANYL PYROPHOSPHATE SYNTHASE GGPP SYNTHASE GGPPSASE EC_2.5.1.- 2E 6E FARNESYL DIPHOSPHATE SYNTHASE DIMETHYLALLYLTRANSTRANSFERASE EC_2.5.1.1 FARNESYL DIPHOSPHATE SYNTHASE FARNESYLTRANSTRANSFERASE EC_2.5.-.- 1 29 GERANYLGERANYL DIPHOSPHATE SYNTHASE GERANYLTRANSTRANSFERASE EC 2.5.1.10	Coenzyme Q10 deficiency, primary, 3	+	PDSS2	decaprenyl diphosphate synthase subunit 2
pqlc3	0.00639741	0.00828079	0.0121781	0.00502774	solute carrier family 66 member 3 [Source:ZFIN;Acc:ZDB-GENE-040912-40]	ZDB-GENE-040912-40	MANNOSE P DOLICHOL UTILIZATION DEFECT 1 SUPPRESSOR OF LEC15 AND LEC35 GLYCOSYLATION MUTATION SL15		-
rock2a	0.124749	0.140774	0.138018	0.095527	rho-associated, coiled-coil containing protein kinase 2a [Source:ZFIN;Acc:ZDB-GENE-030115-3]	ZDB-GENE-030115-3	RHO ASSOCIATED KINASE EC_2.7.11.1 RHO ASSOCIATED COILED COIL CONTAINING KINASE RHO ASSOCIATED COILED COIL CONTAINING KINASE ROCK ROCK		+	ROCK2	Rho associated coiled-coil containing protein kinase 2
vti1b	0.0191922	0.00331232	0.00811872	0.0150832	vesicle transport through interaction with t-SNAREs 1B [Source:ZFIN;Acc:ZDB-GENE-040426-1148]	ZDB-GENE-040426-1148	VESICLE TRANSPORT THROUGH INTERACTION WITH T SNARES HOMOLOG VESICLE TRANSPORT V SNARE VTI1 VTI1		+	VTI1B	vesicle transport through interaction with t-SNAREs 1B
rdh12	0.0223909	0	0	0.0150832	retinol dehydrogenase 12 [Source:ZFIN;Acc:ZDB-GENE-040718-9]	ZDB-GENE-040718-9	RETINOL DEHYDROGENASE 11 EC_1.1.1.300 ANDROGEN REGULATED SHORT CHAIN DEHYDROGENASE/REDUCTASE 1 PROSTATE SHORT CHAIN DEHYDROGENASE/REDUCTASE 1 RETINAL REDUCTASE 1 RALR1 SHORT CHAIN	?Retinal dystrophy, juvenile cataracts, and short stature syndrome,Leber congenital amaurosis 13,?Retinal dystrophy, juvenile cataracts, and short stature syndrome,Leber congenital amaurosis 13	+	RDH11	retinol dehydrogenase 11
zfyve26	0.00159935	0	0.00405936	0.00502774	zinc finger, FYVE domain containing 26 [Source:ZFIN;Acc:ZDB-GENE-030131-3286]	ZDB-GENE-030131-3286	ZINC FINGER FYVE DOMAIN CONTAINING 26	Spastic paraplegia 15, autosomal recessive	+	ZFYVE26	zinc finger FYVE-type containing 26
trip11	0.0303877	0.0165616	0.0162374	0.0301664	thyroid hormone receptor interactor 11 [Source:ZFIN;Acc:ZDB-GENE-030131-9833]	ZDB-GENE-030131-9833	THYROID RECEPTOR INTERACTING 11 TR INTERACTING 11 TRIP 11 CLONAL EVOLUTION RELATED GENE ON CHROMOSOME 14 GOLGI ASSOCIATED MICROTUBULE BINDING 210 GMAP 210 TRIP230	Osteochondrodysplasia,Achondrogenesis, type IA	+	TRIP11	thyroid hormone receptor interactor 11
golga5	0.00959611	0.0248424	0.00811872	0.0150832	golgin A5 [Source:NCBI gene;Acc:406720]	ZDB-GENE-040426-2749	GOLGIN SUBFAMILY A MEMBER 5 GOLGIN 84		+	GOLGA5	golgin A5
rtf1	0.167932	0.110963	0.207027	0.206137	RTF1 homolog, Paf1/RNA polymerase II complex component [Source:ZFIN;Acc:ZDB-GENE-030131-6778]	ZDB-GENE-030131-6778	RNA POLYMERASE ASSOCIATED RTF1 HOMOLOG		+	RTF1	RTF1 homolog, Paf1/RNA polymerase II complex component
ndufaf1	0.0415832	0.0231862	0.0365342	0.0251387	NADH:ubiquinone oxidoreductase complex assembly factor 1 [Source:ZFIN;Acc:ZDB-GENE-050306-9]	ZDB-GENE-050306-9		Mitochondrial complex I deficiency, nuclear type 11	+	NDUFAF1	NADH:ubiquinone oxidoreductase complex assembly factor 1
nusap1	0	0.0264985	0	0.00502774	nucleolar and spindle associated protein 1 [Source:NCBI gene;Acc:567446]	ZDB-GENE-030827-5	NUCLEOLAR AND SPINDLE ASSOCIATED 1 NUSAP		+	NUSAP1	nucleolar and spindle associated protein 1
oip5	0	0.00331232	0	0	opa interacting protein 5 [Source:ZFIN;Acc:ZDB-GENE-090313-328]	ZDB-GENE-090313-328	MIS18		+	OIP5	Opa interacting protein 5
si:dkey-71p21.9	0.0383845	0.0248424	0.0690091	0.0603329	oip5 antisense RNA 1 [Source:ZFIN;Acc:ZDB-LINCRNAG-030131-2500]	ZDB-LINCRNAG-030131-2500			-
tmem39b	0.0575767	0.0430601	0.0284155	0.0854715	transmembrane protein 39B [Source:NCBI gene;Acc:334110]	ZDB-GENE-030131-6042	TRANSMEMBRANE		+	TMEM39B	transmembrane protein 39B
iqcc	0.0143942	0.00165616	0.0121781	0.0301664	IQ motif containing C [Source:ZFIN;Acc:ZDB-GENE-090313-325]	ZDB-GENE-090313-325	IQ DOMAIN CONTAINING C		+	IQCC	IQ motif containing C
dcdc2b	0	0.00165616	0	0	doublecortin domain containing 2B [Source:ZFIN;Acc:ZDB-GENE-051113-124]	ZDB-GENE-051113-124	RPI 1		+	DCDC2B	doublecortin domain containing 2B
tmem234	0.027189	0.00662464	0.0202968	0.0150832	transmembrane protein 234 [Source:ZFIN;Acc:ZDB-GENE-090313-326]	ZDB-GENE-090313-326	TRANSMEMBRANE 234 HOMOLOG		+	TMEM234	transmembrane protein 234
btbd6a	0.0207916	0.0264985	0	0	BTB (POZ) domain containing 6a [Source:NCBI gene;Acc:100141360]	ZDB-GENE-080218-26	BTB/POZ DOMAIN CONTAINING 6		+	BTBD6	BTB domain containing 6
macrod2	0.00959611	0.0331232	0.0121781	0	mono-ADP ribosylhydrolase 2 [Source:ZFIN;Acc:ZDB-GENE-040426-1490]	ZDB-GENE-040426-1490	ADP RIBOSE GLYCOHYDROLASE MACROD2 MACRO DOMAIN CONTAINING 2 O ACETYL ADP RIBOSE DEACETYLASE MACROD2 EC_3.5.1.- [PROTEIN ADP RIBOSYLASPARTATE] HYDROLASE MACROD2 EC_3.2.-.- 2 [PROTEIN ADP RIBOSYLGLUTAMATE] HYDROLASE MACROD2 EC 3.2.2.-		+	MACROD2	mono-ADP ribosylhydrolase 2
cfl1l	0.00159935	0	0	0	cofilin 1 (non-muscle), like [Source:ZFIN;Acc:ZDB-GENE-040426-2770]	ZDB-GENE-040426-2770	COFILIN		-
rrbp1a	0	0	0	0.00502774	ribosome binding protein 1a [Source:ZFIN;Acc:ZDB-GENE-030131-9795]	ZDB-GENE-030131-9795			+	RRBP1	ribosome binding protein 1
snx5	0.129548	0.144086	0.12584	0.180999	sorting nexin 5 [Source:ZFIN;Acc:ZDB-GENE-040426-2857]	ZDB-GENE-040426-2857	SORTING NEXIN 5		+	SNX5	sorting nexin 5
mgme1	0.00959611	0.00165616	0.00405936	0.0100555	mitochondrial genome maintenance exonuclease 1 [Source:ZFIN;Acc:ZDB-GENE-041212-68]	ZDB-GENE-041212-68	MITOCHONDRIAL GENOME MAINTENANCE EXONUCLEASE 1 EC_3.1.-.-	Mitochondrial DNA depletion syndrome 11	+	MGME1	mitochondrial genome maintenance exonuclease 1
zgc:163030	0.00479806	0	0.0121781	0.0402219	zgc:163030 [Source:ZFIN;Acc:ZDB-GENE-060810-77]	ZDB-GENE-060810-77	CYSTATIN PRECURSOR		-
cst3	0.0623747	0.0132493	0.0608904	0.216193	cystatin C (amyloid angiopathy and cerebral hemorrhage) [Source:ZFIN;Acc:ZDB-GENE-030131-373]	ZDB-GENE-030131-373	CYSTATIN PRECURSOR	{Macular degeneration, age-related, 11},Cerebral amyloid angiopathy	+	CST3	cystatin C
flrt3	0	0.00828079	0	0	fibronectin leucine rich transmembrane 3 [Source:ZFIN;Acc:ZDB-GENE-030131-1988]	ZDB-GENE-030131-1988	LEUCINE RICH REPEAT TRANSMEMBRANE FLRT3 PRECURSOR FIBRONECTIN DOMAIN CONTAINING LEUCINE RICH TRANSMEMBRANE 3	Hypogonadotropic hypogonadism 21 with anosmia	+	FLRT3	fibronectin leucine rich transmembrane protein 3
tasp1	0	0	0.00405936	0	taspase, threonine aspartase, 1 [Source:ZFIN;Acc:ZDB-GENE-070424-242]	ZDB-GENE-070424-242	N 4 BETA N ACETYLGLUCOSAMINYL L ASPARAGINASE EC_3.5.1.26 ASPARTYLGLUCOSAMINIDASE GLYCOSYLASPARAGINASE N4 N ACETYL BETA GLUCOSAMINYL L ASPARAGINE AMIDASE [CONTAINS GLYCOSYLASPARAGINASE ALPHA CHAIN; GLYCOSYLASPARAGINASE BETA CHAIN]		+	TASP1	taspase 1
sptlc3	0.00159935	0.00165616	0	0	serine palmitoyltransferase, long chain base subunit 3 [Source:ZFIN;Acc:ZDB-GENE-041210-281]	ZDB-GENE-041210-281	SERINE PALMITOYLTRANSFERASE 3 EC_2.3.1.50 LONG CHAIN BASE BIOSYNTHESIS 2B LCB2B LONG CHAIN BASE BIOSYNTHESIS 3 LCB 3 SERINE COA TRANSFERASE 3 SPT 3		+	SPTLC3	serine palmitoyltransferase long chain base subunit 3
memo1	0.0031987	0.00828079	0	0	mediator of cell motility 1 [Source:NCBI gene;Acc:327360]	ZDB-GENE-030131-5571			+	MEMO1	mediator of cell motility 1
erlec1	0.0415832	0.062934	0.0608904	0.0351942	endoplasmic reticulum lectin 1 [Source:ZFIN;Acc:ZDB-GENE-030521-15]	ZDB-GENE-030521-15	PRECURSOR		+	ERLEC1	endoplasmic reticulum lectin 1
agpat4	0.00159935	0.00165616	0.00811872	0.0100555	1-acylglycerol-3-phosphate O-acyltransferase 4 (lysophosphatidic acid acyltransferase, delta) [Source:ZFIN;Acc:ZDB-GENE-040426-1924]	ZDB-GENE-040426-1924	1 ACYL SN GLYCEROL 3 PHOSPHATE ACYLTRANSFERASE EC_2.3.1.51 1 ACYLGLYCEROL 3 PHOSPHATE O ACYLTRANSFERASE 1 AGP ACYLTRANSFERASE 1 AGPAT LYSOPHOSPHATIDIC ACID ACYLTRANSFERASE LPAAT		-
tacc3	0	0.00496848	0	0	transforming, acidic coiled-coil containing protein 3 [Source:ZFIN;Acc:ZDB-GENE-050522-327]	ZDB-GENE-050522-327	TRANSFORMING ACIDIC COILED COIL CONTAINING 3		+	TACC3	transforming acidic coiled-coil containing protein 3
mycla	0.0127948	0.00496848	0.0121781	0.0251387	MYCL proto-oncogene, bHLH transcription factor a [Source:NCBI gene;Acc:405873]	ZDB-GENE-040426-2439	L MYC		+	MYCL	MYCL proto-oncogene, bHLH transcription factor
lgmn	0.0111955	0.00662464	0.0121781	0.0150832	legumain [Source:ZFIN;Acc:ZDB-GENE-021030-1]	ZDB-GENE-021030-1	LEGUMAIN PRECURSOR EC_3.4.22.34 ASPARAGINYL ENDOPEPTIDASE PROTEASE CYSTEINE 1		+	LGMN	legumain
med6	0.054378	0.0877764	0.0933653	0.0502774	mediator complex subunit 6 [Source:NCBI gene;Acc:415174]	ZDB-GENE-040625-61	MEDIATOR OF RNA POLYMERASE II TRANSCRIPTION SUBUNIT 6 MEDIATOR COMPLEX SUBUNIT 6		+	MED6	mediator complex subunit 6
cox16	0.0111955	0.00165616	0.00405936	0	cytochrome c oxidase assembly factor COX16 [Source:ZFIN;Acc:ZDB-GENE-050417-60]	ZDB-GENE-050417-60	CYTOCHROME C OXIDASE ASSEMBLY COX16 HOMOLOG MITOCHONDRIAL		+	COX16	cytochrome c oxidase assembly factor COX16
actn1	0.363053	0.380917	0.243562	0.291609	actinin, alpha 1 [Source:ZFIN;Acc:ZDB-GENE-081113-4]	ZDB-GENE-081113-4	ALPHA ACTININ 1 ALPHA ACTININ CYTOSKELETAL F ACTIN CROSS LINKING NON MUSCLE ALPHA ACTININ 1	Bleeding disorder, platelet-type, 15	+	ACTN1	actinin alpha 1
dcaf5	0.0255896	0.0364355	0.0202968	0.0301664	ddb1 and cul4 associated factor 5 [Source:ZFIN;Acc:ZDB-GENE-060929-808]	ZDB-GENE-060929-808	DDB1 AND CUL4 ASSOCIATED FACTOR WD REPEAT CONTAINING		+	DCAF5	DDB1 and CUL4 associated factor 5
srsf5a	0.847657	0.909231	0.750982	0.784327	serine and arginine rich splicing factor 5a [Source:ZFIN;Acc:ZDB-GENE-030131-7336]	ZDB-GENE-030131-7336	SPLICING FACTOR		+	SRSF5	serine and arginine rich splicing factor 5
synj2bp	0.0191922	0.0115931	0	0.0351942	synaptojanin 2 binding protein [Source:ZFIN;Acc:ZDB-GENE-030131-6531]	ZDB-GENE-030131-6531	SYNAPTOJANIN 2 BINDING ACTIVIN RECEPTOR INTERACTING 2 MITOCHONDRIAL OUTER MEMBRANE 25		+	SYNJ2BP	synaptojanin 2 binding protein
gmfb	0.262294	0.283203	0.263858	0.206137	glia maturation factor, beta [Source:ZFIN;Acc:ZDB-GENE-040426-2114]	ZDB-GENE-040426-2114	GLIA MATURATION FACTOR GMF		+	GMFB	glia maturation factor beta
cnih1	0.0239903	0.00662464	0.0162374	0.0351942	cornichon family AMPA receptor auxiliary protein 1 [Source:ZFIN;Acc:ZDB-GENE-040426-1944]	ZDB-GENE-040426-1944	CORNICHON HOMOLOG CNIH CORNICHON FAMILY AMPA RECEPTOR AUXILIARY		+	CNIH1	cornichon family AMPA receptor auxiliary protein 1
cdkn3	0.0207916	0.0115931	0.0162374	0.0251387	cyclin-dependent kinase inhibitor 3 [Source:ZFIN;Acc:ZDB-GENE-060427-2]	ZDB-GENE-060427-2	CYCLIN DEPENDENT KINASE INHIBITOR 3 EC_3.1.3.16 EC_3.1.3.- 48 CDK2 ASSOCIATED DUAL SPECIFICITY PHOSPHATASE KINASE ASSOCIATED PHOSPHATASE		+	CDKN3	cyclin dependent kinase inhibitor 3
l2hgdh	0.00159935	0	0.00405936	0.00502774	L-2-hydroxyglutarate dehydrogenase [Source:ZFIN;Acc:ZDB-GENE-090319-6]	ZDB-GENE-090319-6	L 2 HYDROXYGLUTARATE DEHYDROGENASE MITOCHONDRIAL PRECURSOR EC_1.1.99.2	L-2-hydroxyglutaric aciduria	+	L2HGDH	L-2-hydroxyglutarate dehydrogenase
atp5s	0.00799676	0.0132493	0.0405936	0.0301664	distal membrane arm assembly complex 2 like [Source:ZFIN;Acc:ZDB-GENE-040426-959]	ZDB-GENE-040426-959	ATP SYNTHASE SUBUNIT S MITOCHONDRIAL PRECURSOR ATP SYNTHASE COUPLING FACTOR B DISTAL MEMBRANE ARM ASSEMBLY COMPLEX 2 MITOCHONDRIAL ATP SYNTHASE REGULATORY COMPONENT FACTOR B		-
cdkl1	0.00159935	0.00165616	0.00405936	0	cyclin-dependent kinase-like 1 (CDC2-related kinase) [Source:NCBI gene;Acc:445316]	ZDB-GENE-040808-34	CYCLIN DEPENDENT KINASE 1 EC_2.7.11.22		+	CDKL1	cyclin dependent kinase like 1
map4k5	0.0511793	0.0977134	0.056831	0.0553051	mitogen-activated protein kinase kinase kinase kinase 5 [Source:ZFIN;Acc:ZDB-GENE-030131-6497]	ZDB-GENE-030131-6497			+	MAP4K5	mitogen-activated protein kinase kinase kinase kinase 5
sav1	0.0703715	0.0463724	0.0608904	0.0502774	salvador family WW domain containing protein 1 [Source:ZFIN;Acc:ZDB-GENE-040912-28]	ZDB-GENE-040912-28	SALVADOR HOMOLOG 1.45 KDA WW DOMAIN		+	SAV1	salvador family WW domain containing protein 1
trim9	0.00159935	0.00165616	0	0.00502774	tripartite motif containing 9 [Source:ZFIN;Acc:ZDB-GENE-030131-8043]	ZDB-GENE-030131-8043	E3 UBIQUITIN LIGASE TRIM9 EC_2.3.2.27 RING TYPE E3 UBIQUITIN TRANSFERASE TRIM9 TRIPARTITE MOTIF CONTAINING 9		+	TRIM9	tripartite motif containing 9
tmx1	0.0799676	0.0645902	0.0649498	0.105582	thioredoxin-related transmembrane protein 1 [Source:ZFIN;Acc:ZDB-GENE-030131-2327]	ZDB-GENE-030131-2327	THIOREDOXIN RELATED TRANSMEMBRANE 1 PRECURSOR THIOREDOXIN DOMAIN CONTAINING 1		+	TMX1	thioredoxin related transmembrane protein 1
frmd6	0.00159935	0	0	0	FERM domain containing 6 [Source:ZFIN;Acc:ZDB-GENE-050522-354]	ZDB-GENE-050522-354	FERM DOMAIN CONTAINING 6		+	FRMD6	FERM domain containing 6
ppp2r5eb	0.0895637	0.0927449	0.056831	0.105582	protein phosphatase 2, regulatory subunit B', epsilon isoform b [Source:ZFIN;Acc:ZDB-GENE-030904-6]	ZDB-GENE-030904-6	SERINE/THREONINE PHOSPHATASE 2A 56 KDA REGULATORY SUBUNIT PP2A B SUBUNIT B' PP2A B SUBUNIT B56 PP2A B SUBUNIT PR61 PP2A B SUBUNIT R5		+	PPP2R5E	protein phosphatase 2 regulatory subunit B'epsilon
wdr89	0.00159935	0.00165616	0.0121781	0	WD repeat domain 89 [Source:ZFIN;Acc:ZDB-GENE-090319-3]	ZDB-GENE-090319-3	WD REPEAT CONTAINING		+	WDR89	WD repeat domain 89
snapc1b	0.0111955	0.00496848	0	0.0251387	small nuclear RNA activating complex, polypeptide 1b [Source:ZFIN;Acc:ZDB-GENE-040426-716]	ZDB-GENE-040426-716			+	SNAPC1	small nuclear RNA activating complex polypeptide 1
zgc:123068	0.0255896	0.00165616	0	0.0150832	interferon alpha inducible protein 45 [Source:ZFIN;Acc:ZDB-GENE-051030-98]	ZDB-GENE-051030-98			-
zgc:152791	0.00959611	0	0	0	zgc:152791 [Source:ZFIN;Acc:ZDB-GENE-060901-4]	ZDB-GENE-060901-4			-
si:dkey-188i13.7	0.00159935	0.00496848	0	0	interferon alpha inducible protein 46 [Source:ZFIN;Acc:ZDB-GENE-090312-190]	ZDB-GENE-090312-190	UNCHARACTERIZED		-
si:dkey-188i13.9	0.0143942	0	0.0121781	0	si:dkey-188i13.9 [Source:ZFIN;Acc:ZDB-GENE-090313-211]	ZDB-GENE-090313-211	UNCHARACTERIZED		-
si:dkey-188i13.10	0.126349	0.115931	0.142078	0.145804	si:dkey-188i13.10 [Source:ZFIN;Acc:ZDB-GENE-090313-208]	ZDB-GENE-090313-208	UNCHARACTERIZED		-
si:dkey-188i13.11	0.0335864	0.0298109	0.0162374	0.0351942	si:dkey-188i13.11 [Source:ZFIN;Acc:ZDB-GENE-090313-209]	ZDB-GENE-090313-209	UNCHARACTERIZED		-
lmbrd1	0.00639741	0.0149054	0.0243562	0.0150832	LMBR1 domain containing 1 [Source:NCBI gene;Acc:323720]	ZDB-GENE-041212-36	PROBABLE LYSOSOMAL COBALAMIN TRANSPORTER	Methylmalonic aciduria and homocystinuria, cblF type	+	LMBRD1	LMBR1 domain containing 1
fam135a	0.00159935	0.00331232	0	0	family with sequence similarity 135 member A [Source:ZFIN;Acc:ZDB-GENE-080130-1]	ZDB-GENE-080130-1	UNKNOWN		+	FAM135A	family with sequence similarity 135 member A
zgc:172136	0.00159935	0	0	0	zgc:172136 [Source:ZFIN;Acc:ZDB-GENE-030131-1008]	ZDB-GENE-030131-1008	AMBIGUOUS		-
marveld1	0.0383845	0.0463724	0.0405936	0.0301664	MARVEL domain containing 1 [Source:NCBI gene;Acc:497317]	ZDB-GENE-050208-33	MARVEL DOMAIN CONTAINING 1		+	MARVELD1	MARVEL domain containing 1
zgc:123010	0.00639741	0.0115931	0.0121781	0.00502774	zgc:123010 [Source:ZFIN;Acc:ZDB-GENE-051120-15]	ZDB-GENE-051120-15	TETRATRICOPEPTIDE REPEAT 31 TPR REPEAT 31		-
slc25a28	0.0431825	0.0331232	0.0487123	0.0301664	solute carrier family 25 member 28 [Source:NCBI gene;Acc:100535877]	ZDB-GENE-040426-2125	MITOFERRIN 2 MITOCHONDRIAL RNA SPLICING 3/4 HOMOLOG MRS3/4 MITOCHONDRIAL IRON TRANSPORTER 2 SOLUTE CARRIER FAMILY 25 MEMBER 28		+	SLC25A28	solute carrier family 25 member 28
nkx2.3	0.00959611	0.00331232	0.0121781	0.0150832	NK2 homeobox 3 [Source:ZFIN;Acc:ZDB-GENE-990415-178]	ZDB-GENE-990415-178	HOMEOBOX NKX 2 3 HOMEOBOX NK 2 HOMOLOG C		+	NKX2-3	NK2 homeobox 3
got1	0.00799676	0.00993695	0	0	glutamic-oxaloacetic transaminase 1, soluble [Source:ZFIN;Acc:ZDB-GENE-040426-2003]	ZDB-GENE-040426-2003		Aspartate aminotransferase, serum level of, QTL1	+	GOT1	glutamic-oxaloacetic transaminase 1
hps1	0.00159935	0	0	0	HPS1 biogenesis of lysosomal organelles complex 3 subunit 1 [Source:ZFIN;Acc:ZDB-GENE-051113-152]	ZDB-GENE-051113-152		Hermansky-Pudlak syndrome 1	+	HPS1	HPS1 biogenesis of lysosomal organelles complex 3 subunit 1
st3gal7	0.00159935	0.00165616	0	0	ST3 beta-galactoside alpha-2,3-sialyltransferase 7 [Source:ZFIN;Acc:ZDB-GENE-060322-2]	ZDB-GENE-060322-2	ALPHA 2 3 SIALYLTRANSFERASE		-
cisd1	0.00639741	0.00828079	0.0202968	0.0100555	CDGSH iron sulfur domain 1 [Source:ZFIN;Acc:ZDB-GENE-040426-1162]	ZDB-GENE-040426-1162	CDGSH IRON SULFUR DOMAIN CONTAINING 1 MITONEET		+	CISD1	CDGSH iron sulfur domain 1
ide	0.0159935	0.00993695	0.00405936	0	insulin-degrading enzyme [Source:ZFIN;Acc:ZDB-GENE-070410-85]	ZDB-GENE-070410-85	INSULIN DEGRADING ENZYME EC_3.4.24.56 INSULIN PROTEASE INSULINASE INSULYSIN		+	IDE	insulin degrading enzyme
march5	0.0255896	0.031467	0.0365342	0.0301664	membrane-associated ring finger (C3HC4) 5 [Source:ZFIN;Acc:ZDB-GENE-070424-47]	ZDB-GENE-070424-47	E3 UBIQUITIN LIGASE MARCH5 EC_2.3.2.27 MEMBRANE ASSOCIATED RING FINGER 5 MEMBRANE ASSOCIATED RING CH V MARCH V RING TYPE E3 UBIQUITIN TRANSFERASE MARCH5		+	MARCHF5	membrane associated ring-CH-type finger 5
cpeb3	0.00479806	0.00165616	0.00405936	0	cytoplasmic polyadenylation element binding protein 3 [Source:ZFIN;Acc:ZDB-GENE-090312-68]	ZDB-GENE-090312-68	CYTOPLASMIC POLYADENYLATION ELEMENT BINDING 3 CPE BP3 CPE BINDING 3 3		+	CPEB3	cytoplasmic polyadenylation element binding protein 3
mlh1	0.0479806	0.041404	0.0527717	0.0553051	mutL homolog 1, colon cancer, nonpolyposis type 2 (E. coli) [Source:ZFIN;Acc:ZDB-GENE-040426-1600]	ZDB-GENE-040426-1600	DNA MISMATCH REPAIR MLH1 MUTL HOMOLOG 1	Mismatch repair cancer syndrome,Colorectal cancer, hereditary nonpolyposis, type 2,Muir-Torre syndrome	+	MLH1	mutL homolog 1
lrrfip2	0.241502	0.274922	0.174553	0.271498	leucine rich repeat (in FLII) interacting protein 2 [Source:ZFIN;Acc:ZDB-GENE-030131-7781]	ZDB-GENE-030131-7781	LEUCINE RICH REPEAT FLIGHTLESS INTERACTING LRR FLII INTERACTING		+	LRRFIP2	LRR binding FLII interacting protein 2
mrpl14	0.0943618	0.0778395	0.101484	0.0804438	mitochondrial ribosomal protein L14 [Source:NCBI gene;Acc:394122]	ZDB-GENE-040426-1066	39S RIBOSOMAL L14 MITOCHONDRIAL PRECURSOR L14MT MRP L14 39S RIBOSOMAL L32 MITOCHONDRIAL L32MT MRP L32		+	MRPL14	mitochondrial ribosomal protein L14
capn2a	0.0655734	0.0463724	0.0284155	0.0502774	calpain 2, (m/II) large subunit a [Source:ZFIN;Acc:ZDB-GENE-050320-69]	ZDB-GENE-050320-69	CALPAIN 2 CATALYTIC SUBUNIT EC_3.4.22.53 CALCIUM ACTIVATED NEUTRAL PROTEINASE 2 CANP 2 CALPAIN M TYPE CALPAIN 2 LARGE SUBUNIT MILLIMOLAR CALPAIN M CALPAIN		+	CAPN2	calpain 2
cdh23	0.00479806	0.00662464	0.00405936	0.00502774	cadherin-related 23 [Source:ZFIN;Acc:ZDB-GENE-040513-7]	ZDB-GENE-040513-7	CADHERIN RELATED FAMILY MEMBER 1 PRECURSOR PHOTORECEPTOR CADHERIN PRCAD PROTOCADHERIN 21	{Pituitary adenoma 5, multiple types},Deafness, autosomal recessive 12,Usher syndrome, type 1D,Usher syndrome, type 1D/F digenic	+	CDH23	cadherin related 23
zgc:153073	0.0671728	0.0447163	0.0527717	0.0452496	V-set immunoregulatory receptor [Source:ZFIN;Acc:ZDB-GENE-060929-716]	ZDB-GENE-060929-716	PLATELET RECEPTOR GI24		-
eif3s6ip	0.119951	0.215301	0.142078	0.125693	eukaryotic translation initiation factor 3, subunit 6 interacting protein [Source:NCBI gene;Acc:406402]	ZDB-GENE-040426-2138	EUKARYOTIC TRANSLATION INITIATION FACTOR 3 SUBUNIT L EIF3L		-
fam160b1	0.00479806	0.00165616	0.00405936	0.00502774	family with sequence similarity 160 member B1 [Source:ZFIN;Acc:ZDB-GENE-070424-63]	ZDB-GENE-070424-63	UNKNOWN		+	FAM160B1	family with sequence similarity 160 member B1
zfyve21	0.0255896	0.0496848	0.0121781	0.0804438	zinc finger, FYVE domain containing 21 [Source:ZFIN;Acc:ZDB-GENE-030131-1296]	ZDB-GENE-030131-1296	ZINC FINGER FYVE DOMAIN CONTAINING 21		+	ZFYVE21	zinc finger FYVE-type containing 21
zfand3	0.0943618	0.0828079	0.101484	0.115638	zinc finger, AN1-type domain 3 [Source:ZFIN;Acc:ZDB-GENE-050706-134]	ZDB-GENE-050706-134	AN1 TYPE ZINC FINGER 3 TESTIS EXPRESSED 27		+	ZFAND3	zinc finger AN1-type containing 3
btbd9	0.0127948	0.00496848	0.0284155	0.020111	BTB (POZ) domain containing 9 [Source:ZFIN;Acc:ZDB-GENE-040704-39]	ZDB-GENE-040704-39	BTB/POZ DOMAIN CONTAINING 9		+	BTBD9	BTB domain containing 9
glo1	0.315072	0.317983	0.324749	0.341886	glyoxalase 1 [Source:ZFIN;Acc:ZDB-GENE-030722-9]	ZDB-GENE-030722-9	LACTOYLGLUTATHIONE LYASE EC_4.4.1.5 ALDOKETOMUTASE GLYOXALASE I GLX I KETONE ALDEHYDE MUTASE METHYLGLYOXALASE S D LACTOYLGLUTATHIONE METHYLGLYOXAL LYASE		+	GLO1	glyoxalase I
LOC100002333	0.0031987	0.00662464	0.00811872	0.00502774					-
si:dkeyp-2e4.3	0.00959611	0.00496848	0	0.020111	si:dkeyp-2e4.3 [Source:ZFIN;Acc:ZDB-GENE-061009-48]	ZDB-GENE-061009-48	ZINC FINGER		-
LOC100149164	0.0031987	0.00331232	0.00811872	0					-
zbtb8os	0.0607754	0.0563094	0.0324749	0.0603329	zinc finger and BTB domain containing 8 opposite strand [Source:NCBI gene;Acc:550382]	ZDB-GENE-050417-176	ARCHEASE		+	ZBTB8OS	zinc finger and BTB domain containing 8 opposite strand
khdrbs1a	0.506995	0.382573	0.466826	0.462552	KH domain containing, RNA binding, signal transduction associated 1a [Source:ZFIN;Acc:ZDB-GENE-000210-25]	ZDB-GENE-000210-25	KH DOMAIN CONTAINING RNA BINDING SIGNAL TRANSDUCTION ASSOCIATED 1 GAP ASSOCIATED TYROSINE PHOSPHOPROTEIN P62 SRC ASSOCIATED IN MITOSIS 68 KDA SAM68 P21 RAS GTPASE ACTIVATING ASSOCIATED P62 P68		+	KHDRBS1	KH RNA binding domain containing, signal transduction associated 1
chp1	0.0303877	0.0248424	0.044653	0.0251387	calcineurin-like EF-hand protein 1 [Source:ZFIN;Acc:ZDB-GENE-030131-4086]	ZDB-GENE-030131-4086	CALCINEURIN B HOMOLOGOUS 1 CALCINEURIN B CALCIUM BINDING CHP CALCIUM BINDING P22 EF HAND CALCIUM BINDING DOMAIN CONTAINING P22	?Spastic ataxia 9, autosomal recessive	+	CHP1	calcineurin like EF-hand protein 1
runx3	0	0.00165616	0	0	RUNX family transcription factor 3 [Source:ZFIN;Acc:ZDB-GENE-000605-2]	ZDB-GENE-000605-2	RUNT RELATED TRANSCRIPTION FACTOR 3 ACUTE MYELOID LEUKEMIA 2 CORE BINDING FACTOR SUBUNIT ALPHA 3 CBF ALPHA 3 ONCOGENE AML 2 POLYOMAVIRUS ENHANCER BINDING 2 ALPHA C SUBUNIT PEA2 ALPHA C PEBP2 ALPHA C SL3 3 ENHANCER FACTOR 1 ALPHA C SUBUNIT SL3/AKV CORE BINDING FACTOR ALPHA C SUBUNIT		+	RUNX3	RUNX family transcription factor 3
si:rp71-36n21.1	0	0.00331232	0	0.00502774	si:rp71-36n21.1	ZDB-GENE-110131-1			-
syf2	0.259095	0.210332	0.239502	0.216193	SYF2 pre-mRNA-splicing factor [Source:NCBI gene;Acc:445043]	ZDB-GENE-040801-170			+	SYF2	SYF2 pre-mRNA splicing factor
rsrp1	0.0223909	0.0248424	0.0284155	0.0251387	arginine/serine-rich protein 1 [Source:NCBI gene;Acc:724003]	ZDB-GENE-060616-210			+	RSRP1	arginine and serine rich protein 1
zgc:158387	0.132746	0.157335	0.121781	0.150832	microsomal glutathione S-transferase 3b [Source:ZFIN;Acc:ZDB-GENE-061215-48]	ZDB-GENE-061215-48	MICROSOMAL GLUTATHIONE S TRANSFERASE 3		-
tmem50a	0.139144	0.132493	0.178612	0.170943	transmembrane protein 50A [Source:ZFIN;Acc:ZDB-GENE-040426-2937]	ZDB-GENE-040426-2937			+	TMEM50A	transmembrane protein 50A
rhd	0.0111955	0.00662464	0	0.00502774	Rh blood group, D antigen [Source:ZFIN;Acc:ZDB-GENE-051213-1]	ZDB-GENE-051213-1	AMMONIUM TRANSPORTER RH TYPE RHESUS BLOOD GROUP FAMILY TYPE GLYCOPROTEIN RH FAMILY TYPE GLYCOPROTEIN RH TYPE GLYCOPROTEIN	[Rh-negative blood type]	+	RHD	Rh blood group D antigen
tmem57b	0.00799676	0.0115931	0.0162374	0	macoilin 1b [Source:NCBI gene;Acc:393435]	ZDB-GENE-040426-1188	MACOILIN TRANSMEMBRANE		-
ldlrap1b	0.0223909	0.0215301	0.0324749	0.020111	low density lipoprotein receptor adaptor protein 1b [Source:ZFIN;Acc:ZDB-GENE-070112-1012]	ZDB-GENE-070112-1012	LOW DENSITY LIPOPROTEIN RECEPTOR ADAPTER 1 AUTOSOMAL RECESSIVE HYPERCHOLESTEROLEMIA	Hypercholesterolemia, familial, 4	+	LDLRAP1	low density lipoprotein receptor adaptor protein 1
bsdc1	0.086365	0.0861203	0.0730685	0.095527	BSD domain containing 1 [Source:NCBI gene;Acc:794882]	ZDB-GENE-040905-1	BSD DOMAIN CONTAINING 1		+	BSDC1	BSD domain containing 1
marcksl1a	0.00159935	0	0	0	MARCKS-like 1a [Source:NCBI gene;Acc:406407]	ZDB-GENE-040426-2146	MARCKS RELATED 1 MARCKS 1 A MARCKS 1 B		+	MARCKSL1	MARCKS like 1
fgfr2	0.00159935	0	0	0.00502774	fibroblast growth factor receptor 2 [Source:NCBI gene;Acc:352940]	ZDB-GENE-030323-1	FIBROBLAST GROWTH FACTOR RECEPTOR 2 PRECURSOR FGFR 2 EC_2.7.10.1	Craniosynostosis, nonspecific,Scaphocephaly and Axenfeld-Rieger anomaly,Scaphocephaly, maxillary retrusion, and mental retardation,Apert syndrome,Antley-Bixler syndrome without genital anomalies or disordered steroidogenesis,Beare-Stevenson cutis gyrata syndrome,Crouzon syndrome,Jackson-Weiss syndrome,LADD syndrome,Craniofacial-skeletal-dermatologic dysplasia,Pfeiffer syndrome,Bent bone dysplasia…	+	FGFR2	fibroblast growth factor receptor 2
fbxo5	0	0.00165616	0	0	F-box protein 5 [Source:NCBI gene;Acc:445392]	ZDB-GENE-030131-4027	F BOX ONLY 5 EARLY MITOTIC INHIBITOR 1		+	FBXO5	F-box protein 5
bcl2l11	0.0031987	0	0.00405936	0	BCL2 like 11 [Source:ZFIN;Acc:ZDB-GENE-081008-1]	ZDB-GENE-081008-1	BCL 2 11 BCL2 L 11 BCL2 INTERACTING MEDIATOR OF CELL DEATH		+	BCL2L11	BCL2 like 11
zmp:0000001138	0	0.00165616	0	0	zmp:0000001138 [Source:ZFIN;Acc:ZDB-GENE-140106-98]	ZDB-GENE-140106-98	BETA 2 MICROGLOBULIN PRECURSOR		-
msh6	0.00479806	0	0.0121781	0.0150832	mutS homolog 6 (E. coli) [Source:ZFIN;Acc:ZDB-GENE-020905-3]	ZDB-GENE-020905-3		Mismatch repair cancer syndrome,{Endometrial cancer, familial},Colorectal cancer, hereditary nonpolyposis, type 5	+	MSH6	mutS homolog 6
fbxo11a	0.0239903	0.00993695	0.0121781	0.0301664	F-box protein 11a [Source:ZFIN;Acc:ZDB-GENE-061103-70]	ZDB-GENE-061103-70		Intellectual developmental disorder with dysmorphic facies and behavioral abnormalities	+	FBXO11	F-box protein 11
disc1	0.0143942	0.00828079	0.00405936	0	DISC1 scaffold protein [Source:ZFIN;Acc:ZDB-GENE-090122-1]	ZDB-GENE-090122-1	DISRUPTED IN SCHIZOPHRENIA 1	{Schizophrenia 9, susceptibility to}	+	DISC1	DISC1 scaffold protein
tsnax	0.00159935	0.00165616	0	0.00502774	translin-associated factor X [Source:ZFIN;Acc:ZDB-GENE-050913-80]	ZDB-GENE-050913-80	TRANSLIN EC_3.1.-.- COMPONENT 3 OF PROMOTER OF RISC C3PO		+	TSNAX	translin associated factor X
irf2bp2a	1.12914	0.816486	0.840288	0.829577	interferon regulatory factor 2 binding protein 2a [Source:NCBI gene;Acc:335866]	ZDB-GENE-030131-7809	INTERFERON REGULATORY FACTOR 2 BINDING 2 IRF 2 BINDING 2 IRF 2BP2	?Immunodeficiency, common variable, 14	+	IRF2BP2	interferon regulatory factor 2 binding protein 2
arid4b	0.0431825	0.0165616	0.044653	0.0452496	translocase of outer mitochondrial membrane 20 [Source:ZFIN;Acc:ZDB-GENE-040426-1976]	ZDB-GENE-040426-1976	AT RICH INTERACTIVE DOMAIN CONTAINING 4B ARID DOMAIN CONTAINING 4B 180 KDA SIN3 ASSOCIATED POLYPEPTIDE SIN3 ASSOCIATED POLYPEPTIDE P180 HISTONE DEACETYLASE COMPLEX SUBUNIT SAP180 RETINOBLASTOMA BINDING 1 1		+	ARID4B	AT-rich interaction domain 4B
ggps1	0.111955	0.0463724	0.0608904	0.0703883	geranylgeranyl diphosphate synthase 1 [Source:ZFIN;Acc:ZDB-GENE-030131-8742]	ZDB-GENE-030131-8742	GERANYLGERANYL PYROPHOSPHATE SYNTHASE GGPP SYNTHASE GGPPSASE EC_2.5.1.- 2E 6E FARNESYL DIPHOSPHATE SYNTHASE DIMETHYLALLYLTRANSTRANSFERASE EC_2.5.1.1 FARNESYL DIPHOSPHATE SYNTHASE FARNESYLTRANSTRANSFERASE EC_2.5.-.- 1 29 GERANYLGERANYL DIPHOSPHATE SYNTHASE GERANYLTRANSTRANSFERASE EC 2.5.1.10		+	GGPS1	geranylgeranyl diphosphate synthase 1
b3galnt2	0.00479806	0.00165616	0	0	beta-1,3-N-acetylgalactosaminyltransferase 2 [Source:NCBI gene;Acc:553716]	ZDB-GENE-050522-358	UDP GALNAC:BETA 1 3 N ACETYLGALACTOSAMINYLTRANSFERASE 2 BETA 1 3 GALNAC T2 EC_2.4.1.313 BETA 1 3 N ACETYLGALACTOSAMINYLTRANSFERASE II	Muscular dystrophy-dystroglycanopathy (congenital with brain and eye anomalies, type A, 11	+	B3GALNT2	beta-1,3-N-acetylgalactosaminyltransferase 2
pkz	0.00639741	0.0115931	0.0202968	0.020111	protein kinase containing Z-DNA binding domains [Source:ZFIN;Acc:ZDB-GENE-050301-2]	ZDB-GENE-050301-2	EUKARYOTIC TRANSLATION INITIATION FACTOR 2 ALPHA KINASE PRECURSOR EC_2.7.11.1 PRKR ENDOPLASMIC RETICULUM KINASE PERK		-
eif2ak2	0.0207916	0.00496848	0	0.0150832	eukaryotic translation initiation factor 2-alpha kinase 2 [Source:ZFIN;Acc:ZDB-GENE-080422-1]	ZDB-GENE-080422-1	EUKARYOTIC TRANSLATION INITIATION FACTOR 2 ALPHA KINASE PRECURSOR EC_2.7.11.1 PRKR ENDOPLASMIC RETICULUM KINASE PERK		-
gpatch11	0.0191922	0.0281547	0.0121781	0.0251387	G patch domain containing 11 [Source:NCBI gene;Acc:436666]	ZDB-GENE-040718-89	G PATCH DOMAIN CONTAINING 11 COILED COIL DOMAIN CONTAINING 75		+	GPATCH11	G-patch domain containing 11
cox5b2	0.00799676	0.00331232	0.0284155	0.0301664	cytochrome c oxidase subunit 5B2 [Source:ZFIN;Acc:ZDB-GENE-060825-71]	ZDB-GENE-060825-71	CYTOCHROME C OXIDASE SUBUNIT MITOCHONDRIAL PRECURSOR CYTOCHROME C OXIDASE POLYPEPTIDE		-
klc1b	0.0127948	0.00662464	0	0.0100555	kinesin light chain 1b	ZDB-GENE-030131-7439			+	KLC1	kinesin light chain 1
srfb	0	0.00165616	0	0	serum response factor b [Source:ZFIN;Acc:ZDB-GENE-040426-1294]	ZDB-GENE-040426-1294	SERUM RESPONSE FACTOR		+	SRF	serum response factor
lbh	0.00159935	0.00165616	0	0	LBH regulator of WNT signaling pathway [Source:ZFIN;Acc:ZDB-GENE-040426-1613]	ZDB-GENE-040426-1613	LBH		+	LBH	LBH regulator of WNT signaling pathway
tmem254	0.00639741	0.00496848	0.00405936	0.00502774	transmembrane protein 254 [Source:ZFIN;Acc:ZDB-GENE-040426-1348]	ZDB-GENE-040426-1348	TRANSMEMBRANE 254		+	TMEM254	transmembrane protein 254
lycat	0.0351858	0.0380917	0.0487123	0.0351942	lysocardiolipin acyltransferase 1 [Source:NCBI gene;Acc:406554]	ZDB-GENE-081211-2	1 ACYL SN GLYCEROL 3 PHOSPHATE ACYLTRANSFERASE EC_2.3.1.51 1 ACYLGLYCEROL 3 PHOSPHATE O ACYLTRANSFERASE 1 AGP ACYLTRANSFERASE 1 AGPAT LYSOPHOSPHATIDIC ACID ACYLTRANSFERASE LPAAT		-
[truncated: 7,105 more rows]

## Sheet: K2
Gene Name	Cluster 1 Mean Counts	Cluster 2 Mean Counts	Gene Long Name	ZFIN ID	Gene Group	Associated Diseases	Ortholog Presence	Human Ortholog	Human Ortholog Long Name
[truncated: 8,746 more rows]

## Sheet: K3
Gene Name	Cluster 1 Mean Counts	Cluster 2 Mean Counts	Cluster 3 Mean Counts	Gene Long Name	ZFIN ID	Gene Group	Associated Diseases	Ortholog Presence	Human Ortholog	Human Ortholog Long Name
[truncated: 8,746 more rows]

[truncated: 7 more sheets: K4, K5, K6, K7, K8, K9, K10]
