# Supplementary material for: Analysis of transcribed sequences from young and mature zebrafish thrombocytes
Source: PLoS One. 2022 Mar 23;17(3):e0264776. doi: 10.1371/journal.pone.0264776 (PMC8942222; doi:10.1371/journal.pone.0264776)
Supplement: S2 File — (XLS) [file pone.0264776.s003.xls]

## Sheet: Graph
Gene Name	Cluster 1 Mean Counts	Cluster 2 Mean Counts	Cluster 3 Mean Counts	Cluster 4 Mean Counts	Gene Long Name	ZFIN ID	Gene Group	Associated Diseases	Ortholog Presence	Human Ortholog	Human Ortholog Long Name
rpl24	0.790946	0.945416	1.13186	0.4414	ribosomal protein L24 [Source:NCBI gene;Acc:192301]	ZDB-GENE-020419-25	RIBOSOMAL L24		+	RPL24	ribosomal protein L24
cep97	0.00292943	0.00194931	0.00485082	0.00191082	centrosomal protein 97 [Source:ZFIN;Acc:ZDB-GENE-031030-11]	ZDB-GENE-031030-11	CENTROSOMAL OF 97 KDA CEP97 LEUCINE RICH REPEAT AND IQ DOMAIN CONTAINING 2		+	CEP97	centrosomal protein 97
eed	0.00195295	0	0	0	embryonic ectoderm development [Source:NCBI gene;Acc:550463]	ZDB-GENE-050417-287		Cohen-Gibson syndrome	+	EED	embryonic ectoderm development
zgc:110091	0.0419885	0.0409355	0.0452743	0.0076433	heat shock protein nuclear import factor hikeshi [Source:NCBI gene;Acc:550239]	ZDB-GENE-050417-34	OPI10 HOMOLOG		-
tmem39a	0.00976477	0.00974656	0.0307218	0.00191082	transmembrane protein 39A [Source:NCBI gene;Acc:323208]	ZDB-GENE-030131-1928	TRANSMEMBRANE		+	TMEM39A	transmembrane protein 39A
ildr1a	0.000976477	0	0	0	immunoglobulin-like domain containing receptor 1a [Source:ZFIN;Acc:ZDB-GENE-040426-1412]	ZDB-GENE-040426-1412		Deafness, autosomal recessive 42	+	ILDR1	immunoglobulin like domain containing receptor 1
pcid2	0.00878829	0.0136452	0.00970163	0.0114649	PCI domain containing 2 [Source:NCBI gene;Acc:492509]	ZDB-GENE-041114-79			+	PCID2	PCI domain containing 2
cul4a	0	0	0.00323388	0	cullin 4A [Source:ZFIN;Acc:ZDB-GENE-040426-1357]	ZDB-GENE-040426-1357			+	CUL4A	cullin 4A
zgc:64072	0.0361296	0.0506821	0.0840808	0.0210191	lysosomal associated membrane protein 1a [Source:ZFIN;Acc:ZDB-GENE-030131-3708]	ZDB-GENE-030131-3708	LYSOSOME ASSOCIATED MEMBRANE GLYCOPROTEIN PRECURSOR LAMP LYSOSOME ASSOCIATED MEMBRANE CD107 ANTIGEN FAMILY MEMBER ANTIGEN		-
dcun1d2b	0	0.00194931	0	0	DCN1, defective in cullin neddylation 1, domain containing 2b [Source:ZFIN;Acc:ZDB-GENE-040625-171]	ZDB-GENE-040625-171	DCN1 2 DCUN1 DOMAIN CONTAINING 2 DEFECTIVE IN CULLIN NEDDYLATION 1 2		+	DCUN1D2	defective in cullin neddylation 1 domain containing 2
tfdp1b	0.00585886	0.00974656	0.0161694	0	transcription factor Dp-1, b [Source:ZFIN;Acc:ZDB-GENE-040426-1746]	ZDB-GENE-040426-1746	TRANSCRIPTION FACTOR DP 1 DRTF1 POLYPEPTIDE 1 E2F DIMERIZATION PARTNER 1		+	TFDP1	transcription factor Dp-1
grk1a	0	0.00194931	0	0	G protein-coupled receptor kinase 1 a [Source:ZFIN;Acc:ZDB-GENE-050823-1]	ZDB-GENE-050823-1	RHODOPSIN KINASE GRK1 PRECURSOR RK EC_2.7.11.14 G COUPLED RECEPTOR KINASE 1	Oguchi disease-2	+	GRK1	G protein-coupled receptor kinase 1
pros1	0	0	0.00161694	0	protein S [Source:ZFIN;Acc:ZDB-GENE-061013-657]	ZDB-GENE-061013-657	SEX HORMONE BINDING GLOBULIN PRECURSOR SHBG SEX STEROID BINDING SBP TESTIS SPECIFIC ANDROGEN BINDING ABP	Thrombophilia due to protein S deficiency, autosomal dominant,Thrombophilia due to protein S deficiency, autosomal recessive	+	PROS1	protein S
blzf1	0	0.00389862	0.00323388	0	basic leucine zipper nuclear factor 1 [Source:ZFIN;Acc:ZDB-GENE-010724-1]	ZDB-GENE-010724-1			+	BLZF1	basic leucine zipper nuclear factor 1
trmt10c	0.00195295	0.00779725	0.00323388	0	tRNA methyltransferase 10C, mitochondrial RNase P subunit [Source:ZFIN;Acc:ZDB-GENE-041114-12]	ZDB-GENE-041114-12	TRNA METHYLTRANSFERASE 10 HOMOLOG RNA GUANINE 9 METHYLTRANSFERASE DOMAIN CONTAINING TRNA GUANINE 9 N 1 METHYLTRANSFERASE	Combined oxidative phosphorylation deficiency 30	+	TRMT10C	tRNA methyltransferase 10C, mitochondrial RNase P subunit
txnl4b	0.00292943	0.00779725	0.00485082	0.00191082	thioredoxin-like 4B [Source:ZFIN;Acc:ZDB-GENE-051030-63]	ZDB-GENE-051030-63	THIOREDOXIN		+	TXNL4B	thioredoxin like 4B
mrpl16	0.0126942	0.0136452	0.0145524	0.00382165	mitochondrial ribosomal protein L16 [Source:ZFIN;Acc:ZDB-GENE-041122-1]	ZDB-GENE-041122-1	39S RIBOSOMAL L16 MITOCHONDRIAL PRECURSOR L16MT MRP L16		+	MRPL16	mitochondrial ribosomal protein L16
mrpl39	0.00292943	0.00194931	0.0145524	0.00191082	mitochondrial ribosomal protein L39 [Source:ZFIN;Acc:ZDB-GENE-030131-6520]	ZDB-GENE-030131-6520	39S RIBOSOMAL L39 MITOCHONDRIAL MRP L39		+	MRPL39	mitochondrial ribosomal protein L39
jam2a	0	0	0.00808469	0	junctional adhesion molecule 2a [Source:ZFIN;Acc:ZDB-GENE-031204-3]	ZDB-GENE-031204-3			+	JAM2	junctional adhesion molecule 2
atp5j	0.117177	0.155945	0.143908	0.076433	ATP synthase peripheral stalk subunit F6 [Source:ZFIN;Acc:ZDB-GENE-040426-2534]	ZDB-GENE-040426-2534	ATP SYNTHASE COUPLING FACTOR 6 MITOCHONDRIAL PRECURSOR ATPASE SUBUNIT F6 ATP SYNTHASE PERIPHERAL STALK SUBUNIT F6		-
appa	0	0	0.00161694	0	amyloid beta (A4) precursor protein a [Source:ZFIN;Acc:ZDB-GENE-000616-13]	ZDB-GENE-000616-13		Alzheimer disease 1, familial,Cerebral amyloid angiopathy, Dutch, Italian, Iowa, Flemish, Arctic variants	+	APP	amyloid beta precursor protein
n6amt1	0.00292943	0.00194931	0.00323388	0	N-6 adenine-specific DNA methyltransferase 1 [Source:ZFIN;Acc:ZDB-GENE-040718-206]	ZDB-GENE-040718-206	METHYLTRANSFERASE N6AMT1 HEMK METHYLTRANSFERASE FAMILY MEMBER 2 METHYLARSONITE METHYLTRANSFERASE N6AMT1 EC_2.1.1.- N 6 ADENINE SPECIFIC DNA METHYLTRANSFERASE 1 EC_2.1.1.72 N 5 GLUTAMINE METHYLTRANSFERASE EC_2.1.-.- 1		+	N6AMT1	N-6 adenine-specific DNA methyltransferase 1
atp1a1a.1	0.0117177	0.0233917	0.027488	0.0152866	ATPase Na+/K+ transporting subunit alpha 1a, tandem duplicate 1 [Source:ZFIN;Acc:ZDB-GENE-001212-1]	ZDB-GENE-001212-1		Hypomagnesemia, seizures, and mental retardation 2,Charcot-Marie-Tooth disease, axonal, type 2DD	+	ATP1A1	ATPase Na+/K+ transporting subunit alpha 1
mbnl2	0	0.00194931	0.00323388	0	muscleblind-like splicing regulator 2 [Source:ZFIN;Acc:ZDB-GENE-030131-9582]	ZDB-GENE-030131-9582	MUSCLEBLIND		+	MBNL2	muscleblind like splicing regulator 2
ggact.2	0.00390591	0.00584793	0.00808469	0	gamma-glutamylamine cyclotransferase, tandem duplicate 2 [Source:NCBI gene;Acc:447805]	ZDB-GENE-040912-8	GAMMA GLUTAMYLAMINECYCLOTRANSFERASE GGACT EC_4.3.2.8 AIG2 DOMAIN CONTAINING 1 GAMMA GLUTAMYLAMINE CYCLOTRANSFERASE		+	GGACT	gamma-glutamylamine cyclotransferase
ggact.1	0	0	0.00485082	0.00191082	gamma-glutamylamine cyclotransferase, tandem duplicate 1 [Source:NCBI gene;Acc:777609]	ZDB-GENE-061103-94	GAMMA GLUTAMYLAMINECYCLOTRANSFERASE GGACT EC_4.3.2.8 AIG2 DOMAIN CONTAINING 1 GAMMA GLUTAMYLAMINE CYCLOTRANSFERASE		+	GGACT	gamma-glutamylamine cyclotransferase
ndfip2	0	0	0.00161694	0	Nedd4 family interacting protein 2 [Source:ZFIN;Acc:ZDB-GENE-040426-2662]	ZDB-GENE-040426-2662	NEDD4 FAMILY INTERACTING NEDD4 WW DOMAIN BINDING		+	NDFIP2	Nedd4 family interacting protein 2
tuba8l2	0.041012	0.0389862	0.0323388	0.0133758	tubulin, alpha 8 like 2 [Source:ZFIN;Acc:ZDB-GENE-040426-1646]	ZDB-GENE-040426-1646	TUBULIN ALPHA 4A CHAIN ALPHA TUBULIN TUBULIN ALPHA CHAIN		-
stk16	0.000976477	0	0	0	serine/threonine kinase 16 [Source:ZFIN;Acc:ZDB-GENE-050417-102]	ZDB-GENE-050417-102	SERINE/THREONINE KINASE 16 EC_2.7.11.1 MYRISTOYLATED AND PALMITOYLATED SERINE/THREONINE KINASE MPSK KINASE PKL12 TGF BETA STIMULATED FACTOR 1 TSF 1 TYROSINE KINASE STK16 EC_2.7.10.- 2		+	STK16	serine/threonine kinase 16
fn1b	0	0	0.0242541	0	fibronectin 1b [Source:ZFIN;Acc:ZDB-GENE-030131-6545]	ZDB-GENE-030131-6545		Glomerulopathy with fibronectin deposits 2,Plasma fibronectin deficiency,Spondylometaphyseal dysplasia, corner fracture type	+	FN1	fibronectin 1
abcb6a	0.000976477	0.00389862	0.00161694	0	ATP-binding cassette, sub-family B (MDR/TAP), member 6a [Source:ZFIN;Acc:ZDB-GENE-050517-9]	ZDB-GENE-050517-9	ATP BINDING CASSETTE SUB FAMILY B MEMBER 6 MITOCHONDRIAL UBIQUITOUSLY EXPRESSED MAMMALIAN ABC HALF TRANSPORTER	[Blood group, Langereis system],Microphthalmia, isolated, with coloboma 7,Pseudohyperkalemia, familial, 2, due to red cell leak,Dyschromatosis universalis hereditaria 3	+	ABCB6	ATP binding cassette subfamily B member 6 (Langereis blood group)
cnppd1	0.00195295	0.00584793	0.00808469	0.00382165	cyclin Pas1/PHO80 domain containing 1 [Source:ZFIN;Acc:ZDB-GENE-030131-6808]	ZDB-GENE-030131-6808	PHO85 CYCLIN		+	CNPPD1	cyclin Pas1/PHO80 domain containing 1
fam134a	0	0	0.00161694	0	reticulophagy regulator family member 2 [Source:ZFIN;Acc:ZDB-GENE-061215-128]	ZDB-GENE-061215-128			-
gtf3c3	0.00195295	0.00194931	0.00323388	0.00382165	general transcription factor IIIC, polypeptide 3 [Source:ZFIN;Acc:ZDB-GENE-040914-80]	ZDB-GENE-040914-80	TRANSCRIPTION FACTOR TAU SUBUNIT TFIIIC SUBUNIT TRANSCRIPTION FACTOR C SUBUNIT 4		+	GTF3C3	general transcription factor IIIC subunit 3
ube2f	0.0146472	0.00584793	0.0161694	0	ubiquitin-conjugating enzyme E2F (putative) [Source:NCBI gene;Acc:406606]	ZDB-GENE-040426-2557	NEDD8 CONJUGATING ENZYME UBE2F NEDD8 CARRIER UBE2F NEDD8 LIGASE UBE2F NEDD8 CONJUGATING ENZYME 2 RING TYPE E3 NEDD8 TRANSFERASE UBE2F UBIQUITIN CONJUGATING ENZYME E2 F		+	UBE2F	ubiquitin conjugating enzyme E2 F (putative)
lancl1	0.00683534	0.0175438	0.0129355	0	LanC antibiotic synthetase component C-like 1 (bacterial) [Source:NCBI gene;Acc:494154]	ZDB-GENE-040924-1	GLUTATHIONE S TRANSFERASE LANCL1 EC_2.5.1.18 LANC 1		-
mylz3	0.00292943	0.00389862	0	0	myosin, light polypeptide 3, skeletal muscle [Source:ZFIN;Acc:ZDB-GENE-000322-6]	ZDB-GENE-000322-6			-
pcnp	0.0156236	0.0214424	0.0307218	0.0133758	PEST proteolytic signal containing nuclear protein [Source:ZFIN;Acc:ZDB-GENE-041010-130]	ZDB-GENE-041010-130	PEST PROTEOLYTIC SIGNAL CONTAINING NUCLEAR PCNP PEST CONTAINING NUCLEAR		+	PCNP	PEST proteolytic signal containing nuclear protein
arglu1b	0.0166001	0.0116959	0.0307218	0.0076433	arginine and glutamate rich 1b [Source:NCBI gene;Acc:393131]	ZDB-GENE-040426-736			+	ARGLU1	arginine and glutamate rich 1
wu:fc47e11	0.00390591	0.00779725	0.0145524	0.00955412	wu:fc47e11	ZDB-GENE-030131-3629			-
alkbh5	0.00292943	0.00389862	0.00485082	0	alkB homolog 5, RNA demethylase [Source:NCBI gene;Acc:570158]	ZDB-GENE-061013-602	RNA DEMETHYLASE ALKBH5 ALKYLATED DNA REPAIR ALKB HOMOLOG 5 ALPHA KETOGLUTARATE DEPENDENT DIOXYGENASE ALKB HOMOLOG 5		+	ALKBH5	alkB homolog 5, RNA demethylase
mief2	0.00195295	0	0.00323388	0	mitochondrial elongation factor 2 [Source:ZFIN;Acc:ZDB-GENE-060929-864]	ZDB-GENE-060929-864	MITOCHONDRIAL DYNAMICS MID51 MITOCHONDRIAL DYNAMICS OF 51 KDA HOMOLOG MITOCHONDRIAL ELONGATION FACTOR 1 SMITH MAGENIS SYNDROME CHROMOSOMAL REGION CANDIDATE GENE 7		+	MIEF2	mitochondrial elongation factor 2
zgc:112980	0	0.00194931	0	0	zgc:112980 [Source:ZFIN;Acc:ZDB-GENE-050306-1]	ZDB-GENE-050306-1	UNCHARACTERIZED		-
fbxl18	0.000976477	0	0	0.00191082	F-box and leucine-rich repeat protein 18 [Source:ZFIN;Acc:ZDB-GENE-050913-65]	ZDB-GENE-050913-65	F BOX/LRR REPEAT 18 F BOX AND LEUCINE RICH REPEAT 18		+	FBXL18	F-box and leucine rich repeat protein 18
actb1	0.0156236	0.031189	0.0662945	0.0114649	actin, beta 1 [Source:NCBI gene;Acc:57934]	ZDB-GENE-000329-1	ACTIN	?Dystonia, juvenile-onset,Baraitser-Winter syndrome 1	+	ACTB	actin beta
zgc:77849	0.0175766	0.0175438	0.0485082	0.00573247	zgc:77849 [Source:NCBI gene;Acc:322387]	ZDB-GENE-030131-1107	UNKNOWN		+	C16orf72	chromosome 16 open reading frame 72
ndufab1a	0.0126942	0.00974656	0.0161694	0.00382165	NADH:ubiquinone oxidoreductase subunit AB1a [Source:ZFIN;Acc:ZDB-GENE-040801-1]	ZDB-GENE-040801-1			+	NDUFAB1	NADH:ubiquinone oxidoreductase subunit AB1
chtf18	0	0	0.00161694	0	CTF18, chromosome transmission fidelity factor 18 homolog (S. cerevisiae) [Source:ZFIN;Acc:ZDB-GENE-050522-508]	ZDB-GENE-050522-508	CHROMOSOME TRANSMISSION FIDELITY 18		+	CHTF18	chromosome transmission fidelity factor 18
uncx4.1	0.00195295	0	0	0	Unc4.1 homeobox (C. elegans) [Source:NCBI gene;Acc:553947]	ZDB-GENE-050714-1	HOMEOBOX UNC 4 HOMOLOG HOMEOBOX UNCX4 1		-
mad1l1	0.00292943	0	0.00646776	0	mitotic arrest deficient 1 like 1 [Source:ZFIN;Acc:ZDB-GENE-040426-1081]	ZDB-GENE-040426-1081	MITOTIC SPINDLE ASSEMBLY CHECKPOINT MAD1 MITOTIC ARREST DEFICIENT 1 1 MAD1 1	Lymphoma, somatic,Prostate cancer, somatic	+	MAD1L1	mitotic arrest deficient 1 like 1
zgc:56409	0	0.00194931	0.00323388	0	zgc:56409 [Source:NCBI gene;Acc:393295]	ZDB-GENE-040426-1019	UNCHARACTERIZED		+	C7orf26	chromosome 7 open reading frame 26
rnf175	0.00195295	0.00389862	0.00808469	0.0114649	ring finger protein 175 [Source:ZFIN;Acc:ZDB-GENE-040426-1104]	ZDB-GENE-040426-1104	RING FINGER		+	RNF175	ring finger protein 175
eif3f	0.29392	0.376217	0.444658	0.149044	eukaryotic translation initiation factor 3, subunit F [Source:ZFIN;Acc:ZDB-GENE-100215-2]	ZDB-GENE-100215-2	EUKARYOTIC TRANSLATION INITIATION FACTOR 3 SUBUNIT F EIF3F EUKARYOTIC TRANSLATION INITIATION FACTOR 3 SUBUNIT 5	Mental retardation, autosomal recessive 67	+	EIF3F	eukaryotic translation initiation factor 3 subunit F
zgc:77880	0	0	0.00485082	0	zgc:77880 [Source:ZFIN;Acc:ZDB-GENE-040426-1901]	ZDB-GENE-040426-1901	PALMITOYLTRANSFERASE EC_2.3.1.225		-
tmem55bb	0.000976477	0.00194931	0.00161694	0	phosphatidylinositol-4,5-bisphosphate 4-phosphatase 1b [Source:NCBI gene;Acc:553253]	ZDB-GENE-121214-195			-
tnrc5	0.000976477	0.00194931	0.00646776	0.0133758	canopy FGF signaling regulator 3 [Source:NCBI gene;Acc:550136]	ZDB-GENE-050411-12	CANOPY HOMOLOG PRECURSOR		-
brat1	0.000976477	0.00194931	0	0	BRCA1-associated ATM activator 1 [Source:NCBI gene;Acc:678547]	ZDB-GENE-060421-6989	BRCA1 ASSOCIATED ATM ACTIVATOR 1 BRCA1 ASSOCIATED REQUIRED ATM ACTIVATION 1	Neurodevelopmental disorder with cerebellar atrophy and with or without seizures,Rigidity and multifocal seizure syndrome, lethal neonatal	+	BRAT1	BRCA1 associated ATM activator 1
iqce	0.000976477	0	0.00161694	0	IQ motif containing E [Source:ZFIN;Acc:ZDB-GENE-090312-217]	ZDB-GENE-090312-217	IQ DOMAIN CONTAINING E	?Polydactyly, postaxial, type A7	+	IQCE	IQ motif containing E
grk4	0	0	0.00323388	0	G protein-coupled receptor kinase 4 [Source:ZFIN;Acc:ZDB-GENE-060929-1198]	ZDB-GENE-060929-1198	G COUPLED RECEPTOR KINASE 4 EC_2.7.11.16 G COUPLED RECEPTOR KINASE GRK4		+	GRK4	G protein-coupled receptor kinase 4
tspan5b	0.00195295	0	0.00161694	0	tetraspanin 5b [Source:ZFIN;Acc:ZDB-GENE-041212-12]	ZDB-GENE-041212-12	TETRASPANIN 17 TSPAN 17 F BOX ONLY 23 TETRASPAN SB134 TRANSMEMBRANE 4 SUPERFAMILY MEMBER 17		+	TSPAN5	tetraspanin 5
saraf	0.00195295	0	0	0	store-operated calcium entry-associated regulatory factor [Source:NCBI gene;Acc:767649]	ZDB-GENE-060929-208	STORE OPERATED CALCIUM ENTRY ASSOCIATED REGULATORY FACTOR PRECURSOR SARAF SOCE ASSOCIATED REGULATORY FACTOR TRANSMEMBRANE 66		+	SARAF	store-operated calcium entry associated regulatory factor
pla2g12a	0.000976477	0	0	0	phospholipase A2, group XIIA [Source:ZFIN;Acc:ZDB-GENE-070410-18]	ZDB-GENE-070410-18	GROUP XIIB SECRETORY PHOSPHOLIPASE A2 PRECURSOR GROUP XIII SECRETORY PHOSPHOLIPASE A2 GXIII SPLA2 SPLA2 GXIIB GXIIB		+	PLA2G12A	phospholipase A2 group XIIA
gne	0.00292943	0.00194931	0.00646776	0	glucosamine (UDP-N-acetyl)-2-epimerase/N-acetylmannosamine kinase [Source:ZFIN;Acc:ZDB-GENE-040426-1848]	ZDB-GENE-040426-1848		Nonaka myopathy,Sialuria	+	GNE	glucosamine (UDP-N-acetyl)-2-epimerase/N-acetylmannosamine kinase
nansa	0.00292943	0.00974656	0.00323388	0	N-acetylneuraminic acid synthase a [Source:ZFIN;Acc:ZDB-GENE-030131-1500]	ZDB-GENE-030131-1500	SIALIC ACID SYNTHASE N ACETYLNEURAMINATE SYNTHASE EC_2.5.1.56 N ACETYLNEURAMINATE 9 PHOSPHATE SYNTHASE EC_2.5.1.- 57	Spondyloepimetaphyseal dysplasia, Camera-Genevieve type	+	NANS	N-acetylneuraminate synthase
clta	0.00292943	0.00779725	0.00808469	0.00382165	clathrin, light chain A [Source:ZFIN;Acc:ZDB-GENE-040426-1986]	ZDB-GENE-040426-1986	CLATHRIN LIGHT CHAIN A LCA		+	CLTA	clathrin light chain A
zgc:77739	0	0.00194931	0	0	zgc:77739 [Source:NCBI gene;Acc:393870]	ZDB-GENE-040426-1862	UNKNOWN		+	C4orf33	chromosome 4 open reading frame 33
elf2b	0.000976477	0.00584793	0.00323388	0	E74-like factor 2b (ets domain transcription factor) [Source:ZFIN;Acc:ZDB-GENE-031215-1]	ZDB-GENE-031215-1	ETS RELATED TRANSCRIPTION FACTOR ELF 2 E74 FACTOR 2 NEW ETS RELATED FACTOR		+	ELF2	E74 like ETS transcription factor 2
zgc:101819	0	0.00389862	0.00323388	0	histone PARylation factor 1 [Source:NCBI gene;Acc:100002184]	ZDB-GENE-030131-740	HISTONE PARYLATION FACTOR 1		-
fip1l1b	0.00390591	0.00194931	0.00970163	0	FIP1 like 1b (S. cerevisiae) [Source:NCBI gene;Acc:450021]	ZDB-GENE-041010-138	PRE FACTOR FIP1		+	FIP1L1	factor interacting with PAPOLA and CPSF1
chic2	0.00292943	0.00389862	0.0145524	0.00191082	cysteine-rich hydrophobic domain 2 [Source:ZFIN;Acc:ZDB-GENE-040426-778]	ZDB-GENE-040426-778	CYSTEINE RICH HYDROPHOBIC DOMAIN CONTAINING 1 BRAIN X LINKED	{Leukemia, acute myeloid}	+	CHIC2	cysteine rich hydrophobic domain 2
slc34a2aas	0	0.00194931	0	0	solute carrier family 34 member 2a antisense	ZDB-GENE-081028-75			-
rbpja	0.00195295	0	0	0	recombination signal binding protein for immunoglobulin kappa J region a [Source:ZFIN;Acc:ZDB-GENE-031117-1]	ZDB-GENE-031117-1	SUPPRESSOR OF HAIRLESS J KAPPA RECOMBINATION SIGNAL BINDING RBP J KAPPA	Adams-Oliver syndrome 3	+	RBPJ	recombination signal binding protein for immunoglobulin kappa J region
pi4k2b	0	0	0.00161694	0.00191082	phosphatidylinositol 4-kinase type 2 beta [Source:NCBI gene;Acc:564750]	ZDB-GENE-070112-990	PHOSPHATIDYLINOSITOL 4 KINASE TYPE 2 EC_2.7.1.67 PHOSPHATIDYLINOSITOL 4 KINASE TYPE II		-
tusc3	0	0.00584793	0.00323388	0	tumor suppressor candidate 3 [Source:ZFIN;Acc:ZDB-GENE-050522-381]	ZDB-GENE-050522-381	MAGNESIUM TRANSPORTER 1 PRECURSOR MAGT1 DOLICHYL DIPHOSPHOOLIGOSACCHARIDE GLYCOSYLTRANSFERASE SUBUNIT MAGT1 OLIGOSACCHARYL TRANSFERASE SUBUNIT MAGT1	Mental retardation, autosomal recessive 7	+	TUSC3	tumor suppressor candidate 3
vps37a	0	0	0.00970163	0.00191082	VPS37A subunit of ESCRT-I [Source:ZFIN;Acc:ZDB-GENE-030131-8312]	ZDB-GENE-030131-8312	VACUOLAR SORTING ASSOCIATED ESCRT I COMPLEX SUBUNIT	Spastic paraplegia 53, autosomal recessive	+	VPS37A	VPS37A subunit of ESCRT-I
mtmr7b	0.00195295	0	0.00161694	0	myotubularin related protein 7b [Source:ZFIN;Acc:ZDB-GENE-050913-66]	ZDB-GENE-050913-66	MYOTUBULARIN RELATED 7 INOSITOL 1 3 BISPHOSPHATE PHOSPHATASE EC_3.1.3.- PHOSPHATIDYLINOSITOL 3 PHOSPHATE PHOSPHATASE EC_3.1.3.64		+	MTMR7	myotubularin related protein 7
pcm1	0.00195295	0.00194931	0.00161694	0	pericentriolar material 1 [Source:ZFIN;Acc:ZDB-GENE-030131-428]	ZDB-GENE-030131-428	PERICENTRIOLAR MATERIAL 1 PCM 1		+	PCM1	pericentriolar material 1
asah1b	0	0	0.00970163	0	N-acylsphingosine amidohydrolase (acid ceramidase) 1b [Source:ZFIN;Acc:ZDB-GENE-040426-1512]	ZDB-GENE-040426-1512	ACID CERAMIDASE PRECURSOR AC ACDASE ACID CDASE EC_3.5.1.23 ACYLSPHINGOSINE DEACYLASE N ACYLETHANOLAMINE HYDROLASE ASAH1 EC_3.5.1.- N ACYLSPHINGOSINE AMIDOHYDROLASE [CONTAINS ACID CERAMIDASE SUBUNIT ACID CERAMIDASE SUBUNIT BETA]	Farber lipogranulomatosis,Spinal muscular atrophy with progressive myoclonic epilepsy	+	ASAH1	N-acylsphingosine amidohydrolase 1
zgc:112426	0.00976477	0.00584793	0.0129355	0.00382165	FSHD region gene 1 [Source:ZFIN;Acc:ZDB-GENE-050417-324]	ZDB-GENE-050417-324	FRG1		-
casp3a	0.00195295	0.00389862	0	0.00191082	caspase 3, apoptosis-related cysteine peptidase a [Source:ZFIN;Acc:ZDB-GENE-011210-1]	ZDB-GENE-011210-1	CASPASE 3 PRECURSOR CASP 3 EC_3.4.22.56 [CONTAINS CASPASE 3 SUBUNIT P17; CASPASE 3 SUBUNIT P12]		+	CASP3	caspase 3
cfap97	0.00195295	0	0	0	cilia and flagella associated protein 97 [Source:ZFIN;Acc:ZDB-GENE-030131-9405]	ZDB-GENE-030131-9405	CILIA AND FLAGELLA ASSOCIATED 97		+	CFAP97	cilia and flagella associated protein 97
ufsp2	0	0.00194931	0.00323388	0	ufm1-specific peptidase 2 [Source:NCBI gene;Acc:336782]	ZDB-GENE-030131-8726	UFM1 SPECIFIC PROTEASE 2 UFSP2 EC_3.4.22.-	?Spondyloepimetaphyseal dysplasia, Di Rocco type,?Hip dysplasia, Beukes type	+	UFSP2	UFM1 specific peptidase 2
fam114a1	0	0.00389862	0	0	family with sequence similarity 114 member A1 [Source:ZFIN;Acc:ZDB-GENE-070410-52]	ZDB-GENE-070410-52	NOXP20 NERVOUS SYSTEM OVEREXPRESSED 20 FA		+	FAM114A1	family with sequence similarity 114 member A1
klf3	0.000976477	0.00389862	0.00485082	0	Kruppel-like factor 3 (basic) [Source:ZFIN;Acc:ZDB-GENE-011116-1]	ZDB-GENE-011116-1			+	KLF3	Kruppel like factor 3
pgm2	0	0.00194931	0.00323388	0	phosphoglucomutase 2 [Source:ZFIN;Acc:ZDB-GENE-040426-2218]	ZDB-GENE-040426-2218	PHOSPHOGLUCOMUTASE 2 PGM 2 EC_5.4.2.2 GLUCOSE PHOSPHOMUTASE 2 PHOSPHODEOXYRIBOMUTASE PHOSPHOPENTOMUTASE EC_5.4.2.- 7		+	PGM2	phosphoglucomutase 2
zgc:195282	0	0.00389862	0	0	zgc:195282 [Source:ZFIN;Acc:ZDB-GENE-081022-208]	ZDB-GENE-081022-208	LIM ZINC BINDING DOMAIN CONTAINING		-
exosc9	0.000976477	0.00194931	0	0	exosome component 9 [Source:NCBI gene;Acc:450057]	ZDB-GENE-041010-180	EXOSOME COMPLEX COMPONENT RIBOSOMAL RNA PROCESSING	Pontocerebellar hypoplasia, type 1D	+	EXOSC9	exosome component 9
lap3	0	0.00389862	0	0	leucine aminopeptidase 3 [Source:ZFIN;Acc:ZDB-GENE-060719-1]	ZDB-GENE-060719-1	CYTOSOL AMINOPEPTIDASE EC_3.4.11.1 LEUCINE AMINOPEPTIDASE LAP LEUCYL AMINOPEPTIDASE PROLINE AMINOPEPTIDASE EC_3.4.11.- 5 PROLYL AMINOPEPTIDASE		+	LAP3	leucine aminopeptidase 3
clockb	0.00195295	0	0.00485082	0	clock circadian regulator b [Source:ZFIN;Acc:ZDB-GENE-030408-2]	ZDB-GENE-030408-2	CIRCADIAN LOCOMOTER OUTPUT CYCLES KAPUT		+	CLOCK	clock circadian regulator
kiaa0368	0.00390591	0.00584793	0.00808469	0					-
si:dkey-245p14.2	0	0	0.00161694	0	F-box protein 10 [Source:ZFIN;Acc:ZDB-GENE-090313-270]	ZDB-GENE-090313-270	F BOX		-
polr1e	0.00683534	0.00389862	0.00323388	0.00191082	RNA polymerase I subunit E [Source:ZFIN;Acc:ZDB-GENE-050522-251]	ZDB-GENE-050522-251			+	POLR1E	RNA polymerase I subunit E
tmem192	0.00195295	0.00779725	0.00485082	0	transmembrane protein 192 [Source:NCBI gene;Acc:797335]	ZDB-GENE-040426-2254	TRANSMEMBRANE 192		+	TMEM192	transmembrane protein 192
tma16	0	0.00779725	0.00323388	0	translation machinery associated 16 homolog [Source:NCBI gene;Acc:553647]	ZDB-GENE-050522-20	TRANSLATION MACHINERY ASSOCIATED 16		+	TMA16	translation machinery associated 16 homolog
mettl14	0	0	0	0.00191082	methyltransferase like 14 [Source:NCBI gene;Acc:404603]	ZDB-GENE-040426-2328	N6 ADENOSINE METHYLTRANSFERASE NON CATALYTIC SUBUNIT METHYLTRANSFERASE 14		+	METTL14	methyltransferase like 14
ugt8	0	0.00194931	0	0	UDP glycosyltransferase 8 [Source:ZFIN;Acc:ZDB-GENE-060616-129]	ZDB-GENE-060616-129	2 HYDROXYACYLSPHINGOSINE 1 BETA GALACTOSYLTRANSFERASE PRECURSOR EC_2.4.1.47 CERAMIDE UDP GALACTOSYLTRANSFERASE CEREBROSIDE SYNTHASE UDP GALACTOSE CERAMIDE GALACTOSYLTRANSFERASE		+	UGT8	UDP glycosyltransferase 8
cpe	0.000976477	0	0	0	carboxypeptidase E [Source:ZFIN;Acc:ZDB-GENE-090313-68]	ZDB-GENE-090313-68			+	CPE	carboxypeptidase E
msmo1	0	0.00584793	0.00161694	0	methylsterol monooxygenase 1 [Source:NCBI gene;Acc:406662]	ZDB-GENE-040426-2670	METHYLSTEROL MONOOXYGENASE EC_1.14.18.9 C 4 METHYLSTEROL OXIDASE	Microcephaly, congenital cataract, and psoriasiform dermatitis	+	MSMO1	methylsterol monooxygenase 1
med28	0.0117177	0.0136452	0.0242541	0.00573247	mediator complex subunit 28 [Source:NCBI gene;Acc:493610]	ZDB-GENE-041121-4	MEDIATOR OF RNA POLYMERASE II TRANSCRIPTION SUBUNIT 28 MEDIATOR COMPLEX SUBUNIT 28		-
primpol	0.00195295	0.00194931	0.00323388	0.00191082	primase and polymerase (DNA-directed) [Source:NCBI gene;Acc:556571]	ZDB-GENE-051113-100	DNA DIRECTED PRIMASE/POLYMERASE EC_2.7.7.- COILED COIL DOMAIN CONTAINING 111	Myopia 22, autosomal dominant	+	PRIMPOL	primase and DNA directed polymerase
zcchc7	0	0.00389862	0.00970163	0	zinc finger, CCHC domain containing 7 [Source:ZFIN;Acc:ZDB-GENE-030102-2]	ZDB-GENE-030102-2	ZINC FINGER		+	ZCCHC7	zinc finger CCHC-type containing 7
kdm4c	0	0.00194931	0.00161694	0	lysine (K)-specific demethylase 4C [Source:ZFIN;Acc:ZDB-GENE-070209-38]	ZDB-GENE-070209-38	LYSINE SPECIFIC DEMETHYLASE 4C		+	KDM4C	lysine demethylase 4C
anxa5b	0	0	0.00161694	0	annexin A5b [Source:ZFIN;Acc:ZDB-GENE-030131-9076]	ZDB-GENE-030131-9076	ANNEXIN A5 ANCHORIN CII ANNEXIN V ANNEXIN 5 CALPHOBINDIN I CBP I ENDONEXIN II LIPOCORTIN V PLACENTAL ANTICOAGULANT 4 PLACENTAL ANTICOAGULANT I PAP I THROMBOPLASTIN INHIBITOR VASCULAR ANTICOAGULANT ALPHA VAC ALPHA	{Pregnancy loss, recurrent, susceptibility to, 3}	+	ANXA5	annexin A5
tapt1	0.00976477	0.0136452	0.0161694	0.00191082					-
qdprb1	0.00292943	0.00974656	0.00161694	0	quinoid dihydropteridine reductase b1 [Source:ZFIN;Acc:ZDB-GENE-050522-320]	ZDB-GENE-050522-320		Hyperphenylalaninemia, BH4-deficient, C	+	QDPR	quinoid dihydropteridine reductase
gtf2e2	0.020506	0.00779725	0.025871	0.0114649	general transcription factor IIE, polypeptide 2, beta [Source:ZFIN;Acc:ZDB-GENE-030131-6794]	ZDB-GENE-030131-6794		Trichothiodystrophy 6, nonphotosensitive	+	GTF2E2	general transcription factor IIE subunit 2
rfc1	0.000976477	0	0.00161694	0	replication factor C (activator 1) 1 [Source:ZFIN;Acc:ZDB-GENE-070410-99]	ZDB-GENE-030131-8646	REPLICATION FACTOR C SUBUNIT 1 ACTIVATOR 1.140 KDA SUBUNIT A1.140 KDA SUBUNIT ACTIVATOR 1 LARGE SUBUNIT ACTIVATOR 1 SUBUNIT 1 BINDING REPLICATION FACTOR C 140 KDA SUBUNIT RF C 140 KDA SUBUNIT RFC140 REPLICATION FACTOR C LARGE SUBUNIT	Cerebellar ataxia, neuropathy, and vestibular areflexia syndrome	+	RFC1	replication factor C subunit 1
rpl9	0.178695	0.33918	0.476997	0.0687897	ribosomal protein L9 [Source:ZFIN;Acc:ZDB-GENE-030131-8646]	ZDB-GENE-030131-8646	60S RIBOSOMAL L9		+	RPL9	ribosomal protein L9
lias	0	0.00779725	0.00161694	0	lipoic acid synthetase [Source:NCBI gene;Acc:393528]	ZDB-GENE-040426-1528		Hyperglycinemia, lactic acidosis, and seizures	+	LIAS	lipoic acid synthetase
ugdh	0.000976477	0.00779725	0	0	UDP-glucose 6-dehydrogenase [Source:ZFIN;Acc:ZDB-GENE-011022-1]	ZDB-GENE-011022-1	UDP GLUCOSE 6 DEHYDROGENASE UDP GLC DEHYDROGENASE UDP GLCDH UDPGDH EC_1.1.1.22		+	UGDH	UDP-glucose 6-dehydrogenase
ube2kb	0.00195295	0.00584793	0.00323388	0	ubiquitin-conjugating enzyme E2Kb (UBC1 homolog, yeast) [Source:ZFIN;Acc:ZDB-GENE-980605-9]	ZDB-GENE-980605-9	UBIQUITIN CONJUGATING ENZYME E2 K EC_2.3.2.23 E2 UBIQUITIN CONJUGATING ENZYME K HUNTINGTIN INTERACTING 2 HIP 2 UBIQUITIN CARRIER UBIQUITIN CONJUGATING ENZYME E2.25 KDA UBIQUITIN CONJUGATING ENZYME E2 25K UBIQUITIN CONJUGATING ENZYME E2 25K UBIQUITIN LIGASE		+	UBE2K	ubiquitin conjugating enzyme E2 K
pds5a	0	0.00194931	0.00161694	0	PDS5 cohesin associated factor A [Source:NCBI gene;Acc:393967]	ZDB-GENE-040426-1612			+	PDS5A	PDS5 cohesin associated factor A
n4bp2	0	0.00779725	0	0	NEDD4 binding protein 2 [Source:ZFIN;Acc:ZDB-GENE-061103-451]	ZDB-GENE-061103-451	AMBIGUOUS		+	N4BP2	NEDD4 binding protein 2
rps3a	0.718687	1.05848	1.1642	0.424203	ribosomal protein S3A [Source:NCBI gene;Acc:337240]	ZDB-GENE-030131-9184	40S RIBOSOMAL S3A		+	RPS3A	ribosomal protein S3A
gatb	0	0	0.00161694	0	glutamyl-tRNA(Gln) amidotransferase, subunit B [Source:NCBI gene;Acc:541317]	ZDB-GENE-040724-131			+	GATB	glutamyl-tRNA amidotransferase subunit B
dctpp1	0.00292943	0.00389862	0.00161694	0	dCTP pyrophosphatase 1 [Source:ZFIN;Acc:ZDB-GENE-040426-1741]	ZDB-GENE-040426-1741	DCTP PYROPHOSPHATASE 1 EC_3.6.1.12 DEOXYCYTIDINE TRIPHOSPHATASE 1 DCTPASE 1		+	DCTPP1	dCTP pyrophosphatase 1
trim2a	0	0.00194931	0.00485082	0	tripartite motif containing 2a [Source:ZFIN;Acc:ZDB-GENE-050327-99]	ZDB-GENE-050327-99	TRIPARTITE MOTIF CONTAINING 2 EC_2.3.2.27 E3 UBIQUITIN LIGASE TRIM2 RING TYPE E3 UBIQUITIN TRANSFERASE TRIM2	Charcot-Marie-Tooth disease, type 2R	+	TRIM2	tripartite motif containing 2
arfip1	0.000976477	0.00389862	0.00323388	0	ADP-ribosylation factor interacting protein 1 (arfaptin 1) [Source:ZFIN;Acc:ZDB-GENE-040426-2690]	ZDB-GENE-040426-2690	PRKCA BINDING PROTEIN INTERACTING WITH C KINASE 1 KINASE C ALPHA BINDING		+	ARFIP1	ADP ribosylation factor interacting protein 1
plrg1	0.000976477	0.00389862	0.00646776	0	pleiotropic regulator 1 [Source:ZFIN;Acc:ZDB-GENE-040426-2787]	ZDB-GENE-040426-2787	PRE SPLICING FACTOR PRP46 PRE PROCESSING 46		+	PLRG1	pleiotropic regulator 1
gpank1	0.00585886	0.00194931	0.00161694	0	G patch domain and ankyrin repeats 1 [Source:ZFIN;Acc:ZDB-GENE-070928-32]	ZDB-GENE-070928-32	G PATCH DOMAIN AND ANKYRIN REPEAT CONTAINING 1 HLA B ASSOCIATED TRANSCRIPT 4		+	GPANK1	G-patch domain and ankyrin repeats 1
pdcd4a	0	0.00194931	0.00485082	0	programmed cell death 4a [Source:ZFIN;Acc:ZDB-GENE-040426-1920]	ZDB-GENE-040426-1920	PROGRAMMED CELL DEATH 4		+	PDCD4	programmed cell death 4
ndufb6	0.0156236	0.0214424	0.0339557	0.0076433	NADH:ubiquinone oxidoreductase subunit B [Source:ZFIN;Acc:ZDB-GENE-040426-1781]	ZDB-GENE-040426-1781			+	NDUFB6	NADH:ubiquinone oxidoreductase subunit B6
toporsa	0.000976477	0.00389862	0.00323388	0	topoisomerase I binding, arginine/serine-rich a [Source:ZFIN;Acc:ZDB-GENE-030131-6401]	ZDB-GENE-030131-6401	E3 UBIQUITIN LIGASE TOPORS EC_2.3.2.27 RING TYPE E3 UBIQUITIN TRANSFERASE TOPORS SUMO1 E3 LIGASE TOPORS TOPOISOMERASE I BINDING RING FINGER TOPOISOMERASE I BINDING ARGININE/SERINE RICH TUMOR SUPPRESSOR P53 BINDING 3 P53 BINDING 3 P53BP3	Retinitis pigmentosa 31	+	TOPORS	TOP1 binding arginine/serine rich protein
mtap	0.00195295	0.00194931	0.0210202	0.00191082	methylthioadenosine phosphorylase [Source:NCBI gene;Acc:393526]	ZDB-GENE-040426-1505		Diaphyseal medullary stenosis with malignant fibrous histiocytoma	+	MTAP	methylthioadenosine phosphorylase
ppa2	0	0	0.00161694	0	inorganic pyrophosphatase 2 [Source:ZFIN;Acc:ZDB-GENE-040426-1857]	ZDB-GENE-040426-1857		?Sudden cardiac failure, alcohol-induced,Sudden cardiac failure, infantile	+	PPA2	inorganic pyrophosphatase 2
ints12	0	0	0.00646776	0	integrator complex subunit 12 [Source:NCBI gene;Acc:415251]	ZDB-GENE-040625-178	INTEGRATOR COMPLEX SUBUNIT 12 INT12 PHD FINGER 22		+	INTS12	integrator complex subunit 12
g3bp2	0.00292943	0.00194931	0.00646776	0	GTPase activating protein (SH3 domain) binding protein 2 [Source:ZFIN;Acc:ZDB-GENE-070112-1972]	ZDB-GENE-070112-1972	RAS GTPASE ACTIVATING BINDING 1 G3BP 1 EC_3.6.4.12 EC_3.6.4.- 13 ATP DEPENDENT HELICASE		+	G3BP2	G3BP stress granule assembly factor 2
uso1	0.00390591	0	0	0	USO1 vesicle transport factor [Source:ZFIN;Acc:ZDB-GENE-040426-688]	ZDB-GENE-040426-688	GENERAL VESICULAR TRANSPORT FACTOR P115 USO1 HOMOLOG TRANSCYTOSIS ASSOCIATED TAP VESICLE DOCKING		+	USO1	USO1 vesicle transport factor
anp32b	0.0302708	0.0584793	0.053359	0.0267515	acidic (leucine-rich) nuclear phosphoprotein 32 family, member B [Source:ZFIN;Acc:ZDB-GENE-030131-719]	ZDB-GENE-030131-719	ACIDIC LEUCINE RICH NUCLEAR PHOSPHOPROTEIN 32 FAMILY MEMBER		+	ANP32B	acidic nuclear phosphoprotein 32 family member B
zgc:123172	0	0.00389862	0.00161694	0.00382165	tRNA methyltransferase O [Source:ZFIN;Acc:ZDB-GENE-051023-15]	ZDB-GENE-051023-15	TRNA ADENINE 37 N6 METHYLTRANSFERASE EC_2.1.1.- TRNA METHYLTRANSFERASE O		-
pspc1	0	0.00389862	0.00485082	0	paraspeckle component 1 [Source:NCBI gene;Acc:692285]	ZDB-GENE-030131-9530	PARASPECKLE COMPONENT 1		-
dnajb14	0.0117177	0.00389862	0.00323388	0.0076433	DnaJ heat shock protein family (Hsp40) member B14 [Source:ZFIN;Acc:ZDB-GENE-061110-138]	ZDB-GENE-061110-138	DNAJ HOMOLOG SUBFAMILY B MEMBER 14		+	DNAJB14	DnaJ heat shock protein family (Hsp40) member B14
sgut1	0.00390591	0.00974656	0.0194033	0	SGT1 homolog, MIS12 kinetochore complex assembly cochaperone [Source:ZFIN;Acc:ZDB-GENE-041114-56]	ZDB-GENE-041114-56	SGT1 HOMOLOG SUPPRESSOR OF G2 ALLELE OF SKP1 HOMOLOG		-
chst10	0.00390591	0.00389862	0.00161694	0	carbohydrate sulfotransferase 10 [Source:NCBI gene;Acc:445322]	ZDB-GENE-040808-40			-
snapc3	0.00390591	0.0155945	0.00323388	0	small nuclear RNA activating complex, polypeptide 3 [Source:ZFIN;Acc:ZDB-GENE-040426-971]	ZDB-GENE-040426-971	SNRNA ACTIVATING COMPLEX SUBUNIT 3 SNAPC SUBUNIT 3 SMALL NUCLEAR RNA ACTIVATING COMPLEX POLYPEPTIDE 3		+	SNAPC3	small nuclear RNA activating complex polypeptide 3
psip1	0	0	0.00323388	0	PC4 and SFRS1 interacting protein 1a [Source:ZFIN;Acc:ZDB-GENE-050522-104]	ZDB-GENE-050522-104	PC4 AND SFRS1 INTERACTING LENS EPITHELIUM DERIVED GROWTH FACTOR		-
timmdc1	0.00292943	0.00194931	0.00161694	0.00191082	translocase of inner mitochondrial membrane domain containing 1 [Source:NCBI gene;Acc:550526]	ZDB-GENE-050417-369	COMPLEX I ASSEMBLY FACTOR TIMMDC1 MITOCHONDRIAL TRANSLOCASE OF INNER MITOCHONDRIAL MEMBRANE DOMAIN CONTAINING 1 TIMM DOMAIN CONTAINING 1	Mitochondrial complex I deficiency, nuclear type 31	+	TIMMDC1	translocase of inner mitochondrial membrane domain containing 1
poglut1	0.000976477	0.00389862	0.00808469	0	protein O-glucosyltransferase 1 [Source:ZFIN;Acc:ZDB-GENE-051120-24]	ZDB-GENE-051120-24	O GLUCOSYLTRANSFERASE 1 PRECURSOR EC_2.4.1.- O GLUCOSYLTRANSFERASE RUMI HOMOLOG O XYLOSYLTRANSFERASE EC_2.4.2.26	?Muscular dystrophy, limb-girdle, autosomal recessive 21,Dowling-Degos disease 4	+	POGLUT1	protein O-glucosyltransferase 1
pwp2h	0.00195295	0.00194931	0.00161694	0	PWP2 small subunit processome component [Source:ZFIN;Acc:ZDB-GENE-021031-3]	ZDB-GENE-021031-3	PERIODIC TRYPTOPHAN 2 HOMOLOG		+	PWP2	PWP2 small subunit processome component
gemin8	0.00195295	0.00584793	0.00646776	0.00382165	gem (nuclear organelle) associated protein 8 [Source:ZFIN;Acc:ZDB-GENE-041114-189]	ZDB-GENE-041114-189	GEM ASSOCIATED 8 GEMIN 8		+	GEMIN8	gem nuclear organelle associated protein 8
cbsa	0	0	0.00161694	0	cystathionine beta-synthase a [Source:ZFIN;Acc:ZDB-GENE-050417-367]	ZDB-GENE-050417-367	CYSTATHIONINE BETA SYNTHASE EC_4.2.1.22 BETA THIONASE SERINE SULFHYDRASE	Homocystinuria, B6-responsive and nonresponsive types,Thrombosis, hyperhomocysteinemic	+	CBS	cystathionine beta-synthase
ankrd10a	0.000976477	0	0	0.00191082	ankyrin repeat domain 10a [Source:ZFIN;Acc:ZDB-GENE-040426-700]	ZDB-GENE-040426-700	ANKYRIN REPEAT DOMAIN CONTAINING 10		+	ANKRD10	ankyrin repeat domain 10
irs2a	0.00683534	0.00974656	0.00970163	0.00191082	insulin receptor substrate 2a [Source:ZFIN;Acc:ZDB-GENE-040426-975]	ZDB-GENE-040426-975	INSULIN RECEPTOR SUBSTRATE 2 IRS 2	{Diabetes mellitus, noninsulin-dependent}	+	IRS2	insulin receptor substrate 2
raph1b	0	0.00194931	0.00161694	0	Ras association (RalGDS/AF-6) and pleckstrin homology domains 1b [Source:ZFIN;Acc:ZDB-GENE-090311-54]	ZDB-GENE-090311-54	RAS ASSOCIATED AND PLECKSTRIN HOMOLOGY DOMAINS CONTAINING 1 RAPH1 AMYOTROPHIC LATERAL SCLEROSIS 2 CHROMOSOMAL REGION CANDIDATE GENE 18 AMYOTROPHIC LATERAL SCLEROSIS 2 CHROMOSOMAL REGION CANDIDATE GENE 9 LAMELLIPODIN PROLINE RICH EVH1 LIGAND 2 PREL 2 RMO1		+	RAPH1	Ras association (RalGDS/AF-6) and pleckstrin homology domains 1
alg11	0.00292943	0.00194931	0.00323388	0.00191082	ALG11 alpha-1,2-mannosyltransferase [Source:NCBI gene;Acc:407614]	ZDB-GENE-030131-7282	GDP MAN:MAN 3 GLCNAC 2 PP DOL ALPHA 1 2 MANNOSYLTRANSFERASE EC_2.4.1.131 ALPHA 1 2 MANNOSYLTRANSFERASE ALG11 ASPARAGINE LINKED GLYCOSYLATION 11 GLYCOLIPID 2 ALPHA MANNOSYLTRANSFERASE	Congenital disorder of glycosylation, type Ip	+	ALG11	ALG11 alpha-1,2-mannosyltransferase
zc3h13	0.00390591	0.0136452	0.0113186	0.00382165	zinc finger CCCH-type containing 13 [Source:ZFIN;Acc:ZDB-GENE-040426-1619]	ZDB-GENE-040426-1619	ZINC FINGER CCCH DOMAIN CONTAINING 13		+	ZC3H13	zinc finger CCCH-type containing 13
tm9sf2	0.00585886	0.0175438	0.0145524	0.00191082	transmembrane 9 superfamily member 2 [Source:ZFIN;Acc:ZDB-GENE-030131-6302]	ZDB-GENE-030131-6302			+	TM9SF2	transmembrane 9 superfamily member 2
pcca	0	0.00194931	0	0	propionyl-CoA carboxylase subunit alpha [Source:ZFIN;Acc:ZDB-GENE-040718-246]	ZDB-GENE-040718-246	PROPIONYL COA CARBOXYLASE ALPHA CHAIN MITOCHONDRIAL PRECURSOR PCCASE SUBUNIT ALPHA EC_6.4.1.3 PROPANOYL COA:CARBON DIOXIDE LIGASE SUBUNIT ALPHA	Propionicacidemia	+	PCCA	propionyl-CoA carboxylase subunit alpha
vps8	0	0	0.00323388	0	VPS8 subunit of CORVET complex [Source:ZFIN;Acc:ZDB-GENE-060503-348]	ZDB-GENE-060503-348	VACUOLAR SORTING ASSOCIATED 8		+	VPS8	VPS8 subunit of CORVET complex
si:dkey-22o12.2	0	0	0.00161694	0	si:dkey-22o12.2 [Source:NCBI gene;Acc:100000151]	ZDB-GENE-060503-443	UNKNOWN		+	C3orf70	chromosome 3 open reading frame 70
LOC557028	0	0	0.00161694	0					-
ubac2	0.000976477	0	0.00323388	0.00191082	UBA domain containing 2 [Source:ZFIN;Acc:ZDB-GENE-070112-2122]	ZDB-GENE-070112-2122	DNA DAMAGE INDUCIBLE 1 EC_3.4.23.-		+	UBAC2	UBA domain containing 2
si:dkey-15d12.2	0.00683534	0	0.0129355	0.00573247	si:dkey-15d12.2 [Source:NCBI gene;Acc:100333194]	ZDB-GENE-090313-33	MITOTIC SPINDLE ORGANIZING 1 MITOTIC SPINDLE ORGANIZING ASSOCIATED WITH A RING OF GAMMA TUBULIN 1		-
metap1d	0	0.00194931	0.00161694	0	methionyl aminopeptidase type 1D (mitochondrial) [Source:NCBI gene;Acc:554090]	ZDB-GENE-050522-71	METHIONINE AMINOPEPTIDASE 1D MITOCHONDRIAL PRECURSOR MAP 1D METAP 1D EC_3.4.11.18 METHIONYL AMINOPEPTIDASE TYPE 1D MITOCHONDRIAL PEPTIDASE M 1D		+	METAP1D	methionyl aminopeptidase type 1D, mitochondrial
cenpk	0.00390591	0	0	0	centromere protein K [Source:ZFIN;Acc:ZDB-GENE-090313-204]	ZDB-GENE-090313-204	CENTROMERE K CENP K		+	CENPK	centromere protein K
lbx1b	0	0	0.00161694	0	ladybird homeobox 1a [Source:ZFIN;Acc:ZDB-GENE-040724-40]	ZDB-GENE-040724-40	HOMEOBOX		+	LBX1	ladybird homeobox 1
dpcd	0.00292943	0.00194931	0.00161694	0	deleted in primary ciliary dyskinesia homolog (mouse) [Source:NCBI gene;Acc:751660]	ZDB-GENE-060825-166	DPCD		+	DPCD	deleted in primary ciliary dyskinesia homolog (mouse)
poll	0	0	0.00161694	0	polymerase (DNA directed), lambda [Source:ZFIN;Acc:ZDB-GENE-040426-2712]	ZDB-GENE-040426-2712	DNA POLYMERASE LAMBDA POL LAMBDA EC_2.7.7.7 EC_4.2.99.- DNA POLYMERASE KAPPA		+	POLL	DNA polymerase lambda
wbp1lb	0	0.00194931	0.00161694	0	WW domain binding protein 1-like b [Source:ZFIN;Acc:ZDB-GENE-050522-112]	ZDB-GENE-050522-112	WW DOMAIN BINDING 1 1		+	WBP1L	WW domain binding protein 1 like
as3mt	0.00292943	0.00389862	0	0	arsenite methyltransferase [Source:ZFIN;Acc:ZDB-GENE-060312-15]	ZDB-GENE-060312-15	ARSENITE METHYLTRANSFERASE EC_2.1.1.137 METHYLARSONITE METHYLTRANSFERASE S ADENOSYL L METHIONINE:ARSENIC III METHYLTRANSFERASE		+	AS3MT	arsenite methyltransferase
cd99	0.0146472	0.0331383	0.0177863	0.0171974	CD99 molecule [Source:ZFIN;Acc:ZDB-GENE-061103-391]	ZDB-GENE-061103-391			+	CD99	CD99 molecule (Xg blood group)
dhrsx	0	0.00194931	0.00323388	0	dehydrogenase/reductase (SDR family) X-linked [Source:ZFIN;Acc:ZDB-GENE-060620-2]	ZDB-GENE-060620-2	DEHYDROGENASE/REDUCTASE SDR FAMILY MEMBER ON CHROMOSOME X EC_1.1.-.- DHRSXY SHORT CHAIN DEHYDROGENASE/REDUCTASE FAMILY 46C MEMBER 1 SHORT CHAIN DEHYDROGENASE/REDUCTASE FAMILY 7C MEMBER 6		+	DHRSX	dehydrogenase/reductase X-linked
creb1a	0.00195295	0.00779725	0.00970163	0.00191082	cAMP responsive element binding protein 1a [Source:ZFIN;Acc:ZDB-GENE-040426-750]	ZDB-GENE-040426-750	RESPONSIVE ELEMENT BINDING 1	Histiocytoma, angiomatoid fibrous, somatic	+	CREB1	cAMP responsive element binding protein 1
chmp2bb	0.0117177	0.0155945	0.0161694	0.00573247	charged multivesicular body protein 2Bb [Source:NCBI gene;Acc:405840]	ZDB-GENE-040426-2539	CHARGED MULTIVESICULAR BODY CHROMATIN MODIFYING	Amyotrophic lateral sclerosis 17,Dementia, familial, nonspecific	+	CHMP2B	charged multivesicular body protein 2B
cldng	0.000976477	0.00194931	0	0	claudin g [Source:NCBI gene;Acc:81586]	ZDB-GENE-010328-7	CLAUDIN ZF A9 CLAUDIN G		-
arl6	0.000976477	0.00389862	0.00646776	0	ADP-ribosylation factor-like 6 [Source:NCBI gene;Acc:494134]	ZDB-GENE-041219-2	ADP RIBOSYLATION FACTOR 6	{Bardet-Biedl syndrome 1, modifier of},Bardet-Biedl syndrome 3,?Retinitis pigmentosa 55	+	ARL6	ADP ribosylation factor like GTPase 6
pibf1	0	0.00194931	0.00161694	0	progesterone immunomodulatory binding factor 1 [Source:ZFIN;Acc:ZDB-GENE-040801-94]	ZDB-GENE-040801-94	KRUEPPEL FACTOR 5 BASIC TRANSCRIPTION ELEMENT BINDING 2 BTE BINDING 2 INTESTINAL ENRICHED KRUEPPEL FACTOR TRANSCRIPTION FACTOR BTEB2	Joubert syndrome 33	+	PIBF1	progesterone immunomodulatory binding factor 1
gpalpp1	0.00976477	0.0194931	0.0113186	0.00573247	GPALPP motifs containing 1 [Source:ZFIN;Acc:ZDB-GENE-040801-212]	ZDB-GENE-040801-212	GPALPP MOTIFS CONTAINING 1 LIPOPOLYSACCHARIDE SPECIFIC RESPONSE 7		+	GPALPP1	GPALPP motifs containing 1
gtf2f2a	0.0107412	0.00974656	0.0210202	0.00382165	general transcription factor IIF, polypeptide 2a [Source:ZFIN;Acc:ZDB-GENE-040625-131]	ZDB-GENE-040625-131	GENERAL TRANSCRIPTION FACTOR IIF SUBUNIT 2 EC_3.6.4.12 ATP DEPENDENT HELICASE GT TRANSCRIPTION INITIATION FACTOR IIF SUBUNIT BETA TFIIF BETA		+	GTF2F2	general transcription factor IIF subunit 2
tpt1	0.114248	0.185185	0.263561	0.0554139	tumor protein, translationally-controlled 1 [Source:NCBI gene;Acc:30723]	ZDB-GENE-990603-10	TRANSLATIONALLY CONTROLLED TUMOR HOMOLOG TCTP		+	TPT1	tumor protein, translationally-controlled 1
gab1	0.000976477	0	0.00161694	0	GRB2-associated binding protein 1 [Source:ZFIN;Acc:ZDB-GENE-040426-2674]	ZDB-GENE-040426-2674		?Deafness, autosomal recessive 26	+	GAB1	GRB2 associated binding protein 1
mmaa	0.000976477	0.00194931	0.00161694	0	metabolism of cobalamin associated A [Source:ZFIN;Acc:ZDB-GENE-070928-15]	ZDB-GENE-070928-15	METHYLMALONIC ACIDURIA TYPE A HOMOLOG MITOCHONDRIAL PRECURSOR EC_3.6.-.- METHYLMALONIC ACIDURIA TYPE A 1	Methylmalonic aciduria, vitamin B12-responsive	+	MMAA	metabolism of cobalamin associated A
lsm6	0.0234354	0.0409355	0.0323388	0.0114649	LSM6 homolog, U6 small nuclear RNA and mRNA degradation associated [Source:ZFIN;Acc:ZDB-GENE-040625-50]	ZDB-GENE-040625-50	U6 SNRNA ASSOCIATED SM LSM6		+	LSM6	LSM6 homolog, U6 small nuclear RNA and mRNA degradation associated
tmem184c	0.00195295	0	0.00161694	0	transmembrane protein 184C [Source:ZFIN;Acc:ZDB-GENE-090312-89]	ZDB-GENE-090312-89	TRANSMEMBRANE 184C TRANSMEMBRANE 34		+	TMEM184C	transmembrane protein 184C
galnt7	0.000976477	0	0.00161694	0.0076433	UDP-N-acetyl-alpha-D-galactosamine: polypeptide N-acetylgalactosaminyltransferase 7 [Source:ZFIN;Acc:ZDB-GENE-050522-284]	ZDB-GENE-050522-284			+	GALNT7	polypeptide N-acetylgalactosaminyltransferase 7
hmgb2a	0.083977	0.0857697	0.0970163	0.114649	high mobility group box 2a [Source:ZFIN;Acc:ZDB-GENE-051120-126]	ZDB-GENE-051120-126			+	HMGB2	high mobility group box 2
fbxo8	0	0	0.00323388	0.00191082	F-box protein 8 [Source:ZFIN;Acc:ZDB-GENE-060421-7091]	ZDB-GENE-060421-7091	F BOX ONLY 8		+	FBXO8	F-box protein 8
cep44	0	0.00779725	0.00161694	0.00191082	centrosomal protein 44 [Source:ZFIN;Acc:ZDB-GENE-060929-392]	ZDB-GENE-060929-392	CENTROSOMAL OF 44 KDA CEP44		+	CEP44	centrosomal protein 44
asb5b	0	0.00194931	0.00323388	0	ankyrin repeat and SOCS box containing 5b [Source:ZFIN;Acc:ZDB-GENE-050417-271]	ZDB-GENE-050417-271			+	ASB5	ankyrin repeat and SOCS box containing 5
spcs3	0.00585886	0.00194931	0.0161694	0.00382165	signal peptidase complex subunit 3 [Source:ZFIN;Acc:ZDB-GENE-040426-2206]	ZDB-GENE-040426-2206	SIGNAL PEPTIDASE COMPLEX SUBUNIT 3 EC_3.4.-.- MICROSOMAL SIGNAL PEPTIDASE 22/23 KDA SUBUNIT SPC22/23 SPASE 22/23 KDA SUBUNIT		+	SPCS3	signal peptidase complex subunit 3
vegfc	0	0	0.00808469	0	vascular endothelial growth factor c [Source:ZFIN;Acc:ZDB-GENE-040303-4]	ZDB-GENE-040303-4		Lymphatic malformation 4	+	VEGFC	vascular endothelial growth factor C
irf2a	0.00195295	0.00974656	0.0129355	0	interferon regulatory factor 2a [Source:ZFIN;Acc:ZDB-GENE-030131-4135]	ZDB-GENE-030131-4135	INTERFERON REGULATORY FACTOR 2 IRF 2		+	IRF2	interferon regulatory factor 2
tmem134	0.000976477	0	0.00161694	0	transmembrane protein 134 [Source:ZFIN;Acc:ZDB-GENE-040426-1345]	ZDB-GENE-040426-1345	TRANSMEMBRANE 134		+	TMEM134	transmembrane protein 134
ing2	0.000976477	0.00584793	0.00646776	0.00382165	inhibitor of growth family, member 2 [Source:ZFIN;Acc:ZDB-GENE-040718-147]	ZDB-GENE-040718-147	INHIBITOR OF GROWTH 2 INHIBITOR OF GROWTH 1 P33ING2		+	ING2	inhibitor of growth family member 2
aip	0.00585886	0	0.0129355	0.00191082	aryl hydrocarbon receptor interacting protein [Source:ZFIN;Acc:ZDB-GENE-030131-6735]	ZDB-GENE-030131-6735	ARYL HYDROCARBON INTERACTING	Pituitary adenoma 1, multiple types,Pituitary adenoma predisposition	+	AIP	aryl hydrocarbon receptor interacting protein
cdk2ap2	0.00292943	0.00389862	0.00161694	0	cyclin-dependent kinase 2 associated protein 2 [Source:ZFIN;Acc:ZDB-GENE-040718-35]	ZDB-GENE-040718-35			+	CDK2AP2	cyclin dependent kinase 2 associated protein 2
zgc:56493	0.0585886	0.103314	0.0840808	0.0267515	zgc:56493 [Source:ZFIN;Acc:ZDB-GENE-030131-8581]	ZDB-GENE-030131-8581			-
scoca	0.00195295	0.00194931	0	0	short coiled-coil protein a [Source:NCBI gene;Acc:562638]	ZDB-GENE-061013-114	SHORT COILED COIL		+	SCOC	short coiled-coil protein
clgn	0.00488238	0.00974656	0.0177863	0	calmegin [Source:ZFIN;Acc:ZDB-GENE-060929-708]	ZDB-GENE-060929-708	PRECURSOR		+	CLGN	calmegin
naa15b	0.000976477	0.00389862	0.00970163	0.00573247	N(alpha)-acetyltransferase 15, NatA auxiliary subunit b [Source:ZFIN;Acc:ZDB-GENE-030131-6031]	ZDB-GENE-030131-6031	N TERMINAL ACETYLTRANSFERASE B COMPLEX SUBUNIT MDM20 N TERMINAL ACETYLTRANSFERASE B COMPLEX SUBUNIT NAA25	Mental retardation, autosomal dominant 50	+	NAA15	N-alpha-acetyltransferase 15, NatA auxiliary subunit
lrpap1	0	0	0.00161694	0	low density lipoprotein receptor-related protein associated protein 1 [Source:ZFIN;Acc:ZDB-GENE-030131-5871]	ZDB-GENE-030131-5871	ALPHA 2 MACROGLOBULIN RECEPTOR ASSOCIATED PRECURSOR ALPHA 2 MRAP LOW DENSITY LIPOPROTEIN RECEPTOR RELATED ASSOCIATED 1 RAP	Myopia 23, autosomal recessive	+	LRPAP1	LDL receptor related protein associated protein 1
rgs12b	0.000976477	0	0	0	regulator of G protein signaling 12b [Source:ZFIN;Acc:ZDB-GENE-031006-13]	ZDB-GENE-031006-13	REGULATOR OF G SIGNALING 12		+	RGS12	regulator of G protein signaling 12
htt	0	0	0.00323388	0.00191082	huntingtin [Source:ZFIN;Acc:ZDB-GENE-990415-131]	ZDB-GENE-990415-131	HUNTINGTIN HUNTINGTON DISEASE HOMOLOG HD HOMOLOG [CONTAINS HUNTINGTIN MYRISTOYLATED N TERMINAL FRAGMENT ]	Lopes-Maciel-Rodan syndrome,Huntington disease	+	HTT	huntingtin
paip2b	0.0273414	0.0292397	0.0485082	0.0076433	poly(A) binding protein interacting protein 2B [Source:ZFIN;Acc:ZDB-GENE-040426-1736]	ZDB-GENE-040426-1736	POLYADENYLATE BINDING INTERACTING 2 PABP INTERACTING 2 PAIP 2 POLY A BINDING INTERACTING 2		-
mogs	0	0.00194931	0	0	mannosyl-oligosaccharide glucosidase [Source:ZFIN;Acc:ZDB-GENE-070112-412]	ZDB-GENE-070112-412	MANNOSYL OLIGOSACCHARIDE GLUCOSIDASE EC_3.2.1.106 PROCESSING GLUCOSIDASE I	Congenital disorder of glycosylation, type IIb	+	MOGS	mannosyl-oligosaccharide glucosidase
smox	0.000976477	0	0.00161694	0	spermine oxidase [Source:ZFIN;Acc:ZDB-GENE-031201-3]	ZDB-GENE-031201-3			+	SMOX	spermine oxidase
suclg1	0.0136707	0.0175438	0.0210202	0.00382165	succinate-CoA ligase, alpha subunit [Source:ZFIN;Acc:ZDB-GENE-040912-101]	ZDB-GENE-040912-101	SUCCINATE COA LIGASE [ADP/GDP FORMING] SUBUNIT ALPHA MITOCHONDRIAL PRECURSOR EC_6.2.1.4 EC_6.2.1.- 5 SUCCINYL COA SYNTHETASE SUBUNIT ALPHA SCS ALPHA	Mitochondrial DNA depletion syndrome 9 (encephalomyopathic type with methylmalonic aciduria)	+	SUCLG1	succinate-CoA ligase GDP/ADP-forming subunit alpha
cisd2	0.00292943	0	0.00161694	0	CDGSH iron sulfur domain 2 [Source:NCBI gene;Acc:393354]	ZDB-GENE-040426-1381	CDGSH IRON SULFUR DOMAIN CONTAINING 2	Wolfram syndrome 2	+	CISD2	CDGSH iron sulfur domain 2
bdh2	0.00488238	0.00584793	0.00323388	0.00382165	3-hydroxybutyrate dehydrogenase, type 2 [Source:NCBI gene;Acc:550507]	ZDB-GENE-050417-343	3 HYDROXYBUTYRATE DEHYDROGENASE TYPE 2 EC_1.1.1.- EC_1.1.1.30 DEHYDROGENASE/REDUCTASE SDR FAMILY MEMBER 6 R BETA HYDROXYBUTYRATE DEHYDROGENASE		+	BDH2	3-hydroxybutyrate dehydrogenase 2
zgc:66472	0	0	0.00161694	0	zgc:66472 [Source:ZFIN;Acc:ZDB-GENE-030131-5705]	ZDB-GENE-030131-5705	UNCHARACTERIZED		-
si:ch73-109d9.2	0.00585886	0.00389862	0.00808469	0.00573247	si:ch73-109d9.2 [Source:ZFIN;Acc:ZDB-GENE-030131-5611]	ZDB-GENE-030131-5611	ZINC FINGER		-
slc43a3a	0.0185531	0.0272904	0.0210202	0.00382165	solute carrier family 43 member 3a [Source:ZFIN;Acc:ZDB-GENE-110208-8]	ZDB-GENE-110208-8	SOLUTE CARRIER FAMILY 43 MEMBER 3		+	SLC43A3	solute carrier family 43 member 3
timm10	0.000976477	0	0.00161694	0	translocase of inner mitochondrial membrane 10 homolog (yeast) [Source:NCBI gene;Acc:436951]	ZDB-GENE-040718-427	MITOCHONDRIAL IMPORT INNER MEMBRANE TRANSLOCASE SUBUNIT TIM10		+	TIMM10	translocase of inner mitochondrial membrane 10
unc93b1	0	0	0.00161694	0	unc-93 homolog B1, TLR signaling regulator [Source:ZFIN;Acc:ZDB-GENE-130424-1]	ZDB-GENE-130424-1	UNC 93 HOMOLOG A UNC 93A	{Encephalopathy, acute, infection-induced (herpes-specific), susceptibility to, 1}	+	UNC93B1	unc-93 homolog B1, TLR signaling regulator
zdhhc5a	0.000976477	0.00194931	0.00485082	0.00191082	zinc finger DHHC-type containing 5a [Source:ZFIN;Acc:ZDB-GENE-090312-92]	ZDB-GENE-090312-92	PALMITOYLTRANSFERASE ZDHHC5 EC_2.3.1.225 ZINC FINGER DHHC DOMAIN CONTAINING 5 DHHC 5		+	ZDHHC5	zinc finger DHHC-type palmitoyltransferase 5
tmx2b	0.00195295	0.00194931	0.00808469	0.00191082	thioredoxin-related transmembrane protein 2b [Source:NCBI gene;Acc:415203]	ZDB-GENE-040625-105	THIOREDOXIN RELATED TRANSMEMBRANE 2 PRECURSOR THIOREDOXIN DOMAIN CONTAINING 14	Neurodevelopmental disorder with microcephaly, cortical malformations, and spasticity	+	TMX2	thioredoxin related transmembrane protein 2
med19b	0.00878829	0.00974656	0.0161694	0.00573247	mediator complex subunit 19b [Source:NCBI gene;Acc:445021]	ZDB-GENE-040727-4	MEDIATOR OF RNA POLYMERASE II TRANSCRIPTION SUBUNIT 19 MEDIATOR COMPLEX SUBUNIT 19		+	MED19	mediator complex subunit 19
slc43a1b	0	0	0.00161694	0.00191082	solute carrier family 43 member 1b [Source:ZFIN;Acc:ZDB-GENE-070209-173]	ZDB-GENE-070209-173	LARGE NEUTRAL AMINO ACIDS TRANSPORTER SMALL SUBUNIT 4 L TYPE AMINO ACID TRANSPORTER 4 SOLUTE CARRIER FAMILY 43 MEMBER 2		+	SLC43A1	solute carrier family 43 member 1
si:dkey-28b4.7	0.0341767	0.0370369	0.0452743	0.0152866	si:dkey-28b4.7 [Source:ZFIN;Acc:ZDB-GENE-050506-118]	ZDB-GENE-050506-118			-
p2rx3b	0.000976477	0	0	0	purinergic receptor P2X, ligand-gated ion channel, 3b [Source:ZFIN;Acc:ZDB-GENE-030319-3]	ZDB-GENE-030319-3	P2X PURINOCEPTOR ATP RECEPTOR PURINERGIC RECEPTOR		+	P2RX3	purinergic receptor P2X 3
ndufs8a	0.00292943	0.00584793	0.00970163	0.00191082	NADH:ubiquinone oxidoreductase core subunit S8a [Source:ZFIN;Acc:ZDB-GENE-040426-2153]	ZDB-GENE-040426-2153	NADH DEHYDROGENASE [UBIQUINONE] IRON SULFUR 8 MITOCHONDRIAL PRECURSOR EC_1.6.99.3 EC_7.1.1.- 2 COMPLEX I 23KD CI 23KD NADH UBIQUINONE OXIDOREDUCTASE 23 KDA SUBUNIT	Mitochondrial complex I deficiency, nuclear type 2	+	NDUFS8	NADH:ubiquinone oxidoreductase core subunit S8
kdm2aa	0.00195295	0	0.00161694	0	lysine (K)-specific demethylase 2Aa [Source:ZFIN;Acc:ZDB-GENE-061215-144]	ZDB-GENE-061215-144	LYSINE SPECIFIC DEMETHYLASE 2A EC_1.14.11.27 F BOX AND LEUCINE RICH REPEAT 11 F BOX/LRR REPEAT 11 JMJC DOMAIN CONTAINING HISTONE DEMETHYLATION 1A [HISTONE H3] LYSINE 36 DEMETHYLASE 1A		+	KDM2A	lysine demethylase 2A
tmem176	0	0	0.00161694	0	transmembrane protein 176 [Source:ZFIN;Acc:ZDB-GENE-080902-2]	ZDB-GENE-080902-2	UNCHARACTERIZED		-
dnaja1	0	0	0.00646776	0	DnaJ heat shock protein family (Hsp40) member A1 [Source:ZFIN;Acc:ZDB-GENE-030131-2642]	ZDB-GENE-030131-2642	DNAJ HOMOLOG SUBFAMILY A MEMBER 1 PRECURSOR DNAJ HEAT SHOCK J2 HSJ 2		+	DNAJA1	DnaJ heat shock protein family (Hsp40) member A1
rps6	0.160142	0.247563	0.367045	0.0898087	ribosomal protein S6 [Source:ZFIN;Acc:ZDB-GENE-040801-8]	ZDB-GENE-040801-8			+	RPS6	ribosomal protein S6
ddx39aa	0.0117177	0.0155945	0.0388065	0.00191082	DEAD (Asp-Glu-Ala-Asp) box polypeptide 39Aa [Source:ZFIN;Acc:ZDB-GENE-030131-4275]	ZDB-GENE-030131-4275	ATP DEPENDENT RNA HELICASE EC_3.6.4.13		+	DDX39A	DExD-box helicase 39A
zgc:101679	0.000976477	0.00389862	0.00485082	0.00191082	zgc:101679 [Source:ZFIN;Acc:ZDB-GENE-041010-181]	ZDB-GENE-041010-181	FACTOR VIII INTRON 22 CPG ISLAND		-
atf7ip	0.00585886	0.0155945	0.0145524	0.0076433	activating transcription factor 7 interacting protein [Source:NCBI gene;Acc:558977]	ZDB-GENE-061103-178			+	ATF7IP	activating transcription factor 7 interacting protein
sept3	0.0273414	0.00779725	0.0242541	0.00382165	septin 3 [Source:NCBI gene;Acc:554123]	ZDB-GENE-050522-375	NEURONAL SPECIFIC SEPTIN 3		+	SEPTIN3	septin 3
serhl	0	0.00194931	0	0	serine hydrolase like [Source:NCBI gene;Acc:322648]	ZDB-GENE-030131-1368	SERINE HYDROLASE EC_3.1.-.-		+	SERHL	serine hydrolase like (pseudogene)
trappc5	0.0185531	0.0331383	0.0161694	0.0076433	trafficking protein particle complex 5 [Source:ZFIN;Acc:ZDB-GENE-040718-185]	ZDB-GENE-040718-185	TRAFFICKING PARTICLE COMPLEX SUBUNIT 5		+	TRAPPC5	trafficking protein particle complex 5
mcoln1a	0.000976477	0	0	0	mucolipin 1a [Source:ZFIN;Acc:ZDB-GENE-040426-2704]	ZDB-GENE-040426-2704	MUCOLIPIN TRANSIENT RECEPTOR POTENTIAL CHANNEL MUCOLIPIN	Mucolipidosis IV	+	MCOLN1	mucolipin 1
map2k7	0	0	0.00161694	0	mitogen-activated protein kinase kinase 7 [Source:ZFIN;Acc:ZDB-GENE-090312-186]	ZDB-GENE-090312-186	DUAL SPECIFICITY MITOGEN ACTIVATED KINASE KINASE 7 MAP KINASE KINASE 7 MAPKK 7 EC_2.7.12.2 JNK ACTIVATING KINASE 2 MAPK/ERK KINASE 7 MEK 7 C JUN N TERMINAL KINASE KINASE 2 JNK KINASE 2 JNKK 2		+	MAP2K7	mitogen-activated protein kinase kinase 7
lipt1	0.00195295	0.00194931	0	0.00191082	lipoyltransferase 1 [Source:ZFIN;Acc:ZDB-GENE-060929-112]	ZDB-GENE-060929-112	LIPOATE LIGASE A EC_6.3.1.20 ALTERED INHERITANCE RATE OF MITOCHONDRIA 22	Lipoyltransferase 1 deficiency	+	LIPT1	lipoyltransferase 1
arhgef7b	0	0	0.00161694	0	Rho guanine nucleotide exchange factor (GEF) 7b [Source:ZFIN;Acc:ZDB-GENE-041212-49]	ZDB-GENE-041212-49	RHO GUANINE NUCLEOTIDE EXCHANGE FACTOR 7 BETA PIX PAK INTERACTING EXCHANGE FACTOR BETA		+	ARHGEF7	Rho guanine nucleotide exchange factor 7
tubgcp3	0	0.00194931	0.00323388	0	tubulin, gamma complex associated protein 3 [Source:ZFIN;Acc:ZDB-GENE-030616-538]	ZDB-GENE-030616-538	GAMMA TUBULIN COMPLEX COMPONENT 3 GAMMA RING COMPLEX		+	TUBGCP3	tubulin gamma complex associated protein 3
cab39l	0.00292943	0.00779725	0.0210202	0.00382165	calcium binding protein 39-like [Source:ZFIN;Acc:ZDB-GENE-041114-204]	ZDB-GENE-041114-204	CALCIUM BINDING 39 MO25		+	CAB39L	calcium binding protein 39 like
cdadc1	0.000976477	0	0.00161694	0	cytidine and dCMP deaminase domain containing 1 [Source:NCBI gene;Acc:492807]	ZDB-GENE-041114-163	DEOXYCYTIDYLATE DEAMINASE EC_3.5.4.12 DCMP DEAMINASE		+	CDADC1	cytidine and dCMP deaminase domain containing 1
rcbtb1	0.00195295	0.00194931	0.00808469	0	regulator of chromosome condensation (RCC1) and BTB (POZ) domain containing protein 1 [Source:ZFIN;Acc:ZDB-GENE-030131-7951]	ZDB-GENE-030131-7951	RCC1 AND BTB DOMAIN CONTAINING 1 REGULATOR OF CHROMOSOME CONDENSATION AND BTB DOMAIN CONTAINING 1	Retinal dystrophy with or without extraocular anomalies	+	RCBTB1	RCC1 and BTB domain containing protein 1
arl11	0.000976477	0.00194931	0.00323388	0.00191082	ADP-ribosylation factor-like 11 [Source:ZFIN;Acc:ZDB-GENE-030131-3410]	ZDB-GENE-030131-3410	ADP RIBOSYLATION FACTOR 11		+	ARL11	ADP ribosylation factor like GTPase 11
kpna3	0.000976477	0.00194931	0.00485082	0	karyopherin alpha 3 (importin alpha 4) [Source:ZFIN;Acc:ZDB-GENE-030616-541]	ZDB-GENE-030616-541	IMPORTIN SUBUNIT ALPHA KARYOPHERIN SUBUNIT ALPHA		+	KPNA3	karyopherin subunit alpha 3
spryd7a	0.000976477	0	0	0.00191082	SPRY domain containing 7a [Source:ZFIN;Acc:ZDB-GENE-040426-2713]	ZDB-GENE-040426-2713	SPRY DOMAIN CONTAINING 7 CHRONIC LYMPHOCYTIC LEUKEMIA DELETION REGION GENE 6 HOMOLOG CLL DELETION REGION GENE 6 HOMOLOG		+	SPRYD7	SPRY domain containing 7
mir16b	0.00195295	0	0	0	microRNA 16b	ZDB-MIRNAG-041228-16			-
agpat3	0.00292943	0.00389862	0.00485082	0.00191082	1-acylglycerol-3-phosphate O-acyltransferase 3 [Source:ZFIN;Acc:ZDB-GENE-040426-2765]	ZDB-GENE-040426-2765	1 ACYL SN GLYCEROL 3 PHOSPHATE ACYLTRANSFERASE EC_2.3.1.51 1 ACYLGLYCEROL 3 PHOSPHATE O ACYLTRANSFERASE 1 AGP ACYLTRANSFERASE 1 AGPAT LYSOPHOSPHATIDIC ACID ACYLTRANSFERASE LPAAT		+	AGPAT3	1-acylglycerol-3-phosphate O-acyltransferase 3
cryzl1	0.00585886	0.0116959	0.00646776	0	crystallin, zeta (quinone reductase)-like 1 [Source:ZFIN;Acc:ZDB-GENE-040718-378]	ZDB-GENE-040718-378			+	CRYZL1	crystallin zeta like 1
setd4	0	0	0.00161694	0	SET domain containing 4 [Source:ZFIN;Acc:ZDB-GENE-050808-2]	ZDB-GENE-050808-2	N METHYLTRANSFERASE SET DOMAIN CONTAINING		+	SETD4	SET domain containing 4
mhc1zda	0	0	0.00161694	0	major histocompatibility complex class I ZDA [Source:ZFIN;Acc:ZDB-GENE-130206-7]	ZDB-GENE-130206-7			-
mhc1zba	0.124989	0.128655	0.155226	0.0745221	major histocompatibility complex class I ZBA [Source:ZFIN;Acc:ZDB-GENE-040426-2149]	ZDB-GENE-040426-2149	CLASS I HISTOCOMPATIBILITY ANTIGEN ALPHA CHAIN PRECURSOR MHC CLASS I ANTIGEN		-
cbr1	0.00781181	0.00194931	0.0129355	0.00573247	carbonyl reductase 1 [Source:ZFIN;Acc:ZDB-GENE-030902-2]	ZDB-GENE-030902-2	CARBONYL REDUCTASE [NADPH] 1 EC_1.1.1.184 15 HYDROXYPROSTAGLANDIN DEHYDROGENASE [NADP + ] EC_1.1.1.- 197 20 BETA HYDROXYSTEROID DEHYDROGENASE NADPH DEPENDENT CARBONYL REDUCTASE 1 PROSTAGLANDIN 9 KETOREDUCTASE PROSTAGLANDIN E 2 9 REDUCTASE EC_1.1.-.- 1 189		+	CBR1	carbonyl reductase 1
cx41.8	0	0	0	0.00191082	gap junction protein, alpha 5b [Source:ZFIN;Acc:ZDB-GENE-050616-11]	ZDB-GENE-050616-11	GAP JUNCTION CONNEXIN		-
obfc1	0.00488238	0.00584793	0.0113186	0	STN1 subunit of CST complex [Source:NCBI gene;Acc:393360]	ZDB-GENE-040426-1390	CST COMPLEX SUBUNIT STN1 OLIGONUCLEOTIDE/OLIGOSACCHARIDE BINDING FOLD CONTAINING 1 SUPPRESSOR OF CDC THIRTEEN HOMOLOG		-
neurl1aa	0	0.00389862	0	0	neuralized E3 ubiquitin protein ligase 1Aa [Source:ZFIN;Acc:ZDB-GENE-090311-3]	ZDB-GENE-090311-3	E3 UBIQUITIN LIGASE NEURL1 EC_2.3.2.27 NEURALIZED 1A NEURALIZED 1 RING TYPE E3 UBIQUITIN TRANSFERASE NEURL1		+	NEURL1	neuralized E3 ubiquitin protein ligase 1
taf5	0.00195295	0.00194931	0.00323388	0.00191082	TAF5 RNA polymerase II, TATA box binding protein (TBP)-associated factor [Source:ZFIN;Acc:ZDB-GENE-051120-180]	ZDB-GENE-051120-180	TRANSCRIPTION INITIATION FACTOR TFIID SUBUNIT TRANSCRIPTION INITIATION FACTOR TFIID KDA SUBUNIT TAFII		+	TAF5	TATA-box binding protein associated factor 5
si:dkeyp-80c12.10	0.0498003	0.062378	0.0695284	0.0286624	ATP synthase membrane subunit DAPIT [Source:ZFIN;Acc:ZDB-GENE-110914-234]	ZDB-GENE-110914-234	UNKNOWN		-
pdcd11	0.00195295	0.00194931	0.00161694	0	programmed cell death 11 [Source:ZFIN;Acc:ZDB-GENE-030131-4076]	ZDB-GENE-030131-4076	RRNA BIOGENESIS RRP5 RIBOSOMAL RNA PROCESSING 5 U3 SMALL NUCLEOLAR RNA ASSOCIATED RRP5 U3 SNORNA ASSOCIATED RRP5		+	PDCD11	programmed cell death 11
hadh	0.00292943	0.00389862	0.00323388	0.00191082	hydroxyacyl-CoA dehydrogenase [Source:ZFIN;Acc:ZDB-GENE-040801-261]	ZDB-GENE-040801-261	HYDROXYACYL COENZYME A DEHYDROGENASE MITOCHONDRIAL PRECURSOR HCDH EC_1.1.1.35 MEDIUM AND SHORT CHAIN L 3 HYDROXYACYL COENZYME A DEHYDROGENASE SHORT CHAIN 3 HYDROXYACYL COA DEHYDROGENASE	3-hydroxyacyl-CoA dehydrogenase deficiency,Hyperinsulinemic hypoglycemia, familial, 4	+	HADH	hydroxyacyl-CoA dehydrogenase
cyp2u1	0	0.00194931	0.00323388	0.00382165	cytochrome P450, family 2, subfamily U, polypeptide 1 [Source:ZFIN;Acc:ZDB-GENE-070730-1]	ZDB-GENE-070730-1	CYTOCHROME P450 2U1 EC_1.14.14.1	Spastic paraplegia 56, autosomal recessive	+	CYP2U1	cytochrome P450 family 2 subfamily U member 1
tbck	0.000976477	0	0.00485082	0	TBC1 domain containing kinase [Source:ZFIN;Acc:ZDB-GENE-070112-1062]	ZDB-GENE-070112-1062	DOMAIN CONTAINING	Hypotonia, infantile, with psychomotor retardation and characteristic facies 3	+	TBCK	TBC1 domain containing kinase
aimp1	0.00195295	0.0116959	0.0113186	0.0076433	aminoacyl tRNA synthetase complex interacting multifunctional protein 1a [Source:ZFIN;Acc:ZDB-GENE-060825-144]	ZDB-GENE-060825-144	AMINOACYL TRNA SYNTHASE COMPLEX INTERACTING MULTIFUNCTIONAL 1 MULTISYNTHASE COMPLEX AUXILIARY COMPONENT P43 [CONTAINS ENDOTHELIAL MONOCYTE ACTIVATING POLYPEPTIDE 2 EMAP 2 ENDOTHELIAL MONOCYTE ACTIVATING POLYPEPTIDE II EMAP II SMALL INDUCIBLE CYTOKINE SUBFAMILY E MEMBER 1 ]		-
papss1	0.000976477	0	0	0	3'-phosphoadenosine 5'-phosphosulfate synthase 1 [Source:ZFIN;Acc:ZDB-GENE-080721-5]	ZDB-GENE-080721-5	SULFATE ADENYLYLTRANSFERASE EC_2.7.7.4 ATP SULFURYLASE SULFATE ADENYLATE TRANSFERASE SAT		+	PAPSS1	3'-phosphoadenosine 5'-phosphosulfate synthase 1
pkd2	0	0	0.00161694	0	polycystic kidney disease 2 [Source:NCBI gene;Acc:432387]	ZDB-GENE-040827-4	POLYCYSTIN 2 POLYCYSTIC KIDNEY DISEASE 2 TRANSIENT RECEPTOR POTENTIAL CATION CHANNEL SUBFAMILY P MEMBER 2	Polycystic kidney disease 2	+	PKD2	polycystin 2, transient receptor potential cation channel
ppm1k	0	0	0.00323388	0	protein phosphatase, Mg2+/Mn2+ dependent, 1K [Source:ZFIN;Acc:ZDB-GENE-050306-8]	ZDB-GENE-050306-8		?Maple syrup urine disease, mild variant	+	PPM1K	protein phosphatase, Mg2+/Mn2+ dependent 1K
mdh1aa	0.00488238	0.0136452	0.00808469	0	malate dehydrogenase 1Aa, NAD (soluble) [Source:ZFIN;Acc:ZDB-GENE-040204-1]	ZDB-GENE-040204-1	MALATE DEHYDROGENASE CYTOPLASMIC EC_1.1.1.37 CYTOSOLIC MALATE DEHYDROGENASE		+	MDH1	malate dehydrogenase 1
ugp2a	0.000976477	0.00389862	0	0	UDP-glucose pyrophosphorylase 2a [Source:ZFIN;Acc:ZDB-GENE-090311-46]	ZDB-GENE-090311-46	UTP GLUCOSE 1 PHOSPHATE URIDYLYLTRANSFERASE EC_2.7.7.9 UDP GLUCOSE PYROPHOSPHORYLASE UDPGP UGPASE	Epileptic encephalopathy, early infantile, 83	+	UGP2	UDP-glucose pyrophosphorylase 2
spast	0.00292943	0.00194931	0.0129355	0	spastin [Source:NCBI gene;Acc:405851]	ZDB-GENE-040426-2331	SPASTIN EC_5.6.1.1	Spastic paraplegia 4, autosomal dominant	+	SPAST	spastin
dpy30	0.0166001	0.0116959	0.0420404	0.00573247	dpy-30 histone methyltransferase complex regulatory subunit [Source:ZFIN;Acc:ZDB-GENE-040718-136]	ZDB-GENE-040718-136	DPY 30 HOMOLOG DPY 30 DPY 30L		+	DPY30	dpy-30 histone methyltransferase complex regulatory subunit
psen2	0	0.00194931	0.00161694	0	presenilin 2 [Source:NCBI gene;Acc:58026]	ZDB-GENE-000330-9	PRESENILIN 2 PS 2 EC_3.4.23.- [CONTAINS PRESENILIN 2 NTF SUBUNIT; PRESENILIN 2 CTF SUBUNIT]	Alzheimer disease-4,Cardiomyopathy, dilated, 1V	+	PSEN2	presenilin 2
srd5a2a	0	0	0.00323388	0	steroid-5-alpha-reductase, alpha polypeptide 2a [Source:ZFIN;Acc:ZDB-GENE-050417-199]	ZDB-GENE-050417-199		Pseudovaginal perineoscrotal hypospadias	+	SRD5A2	steroid 5 alpha-reductase 2
btbd3a	0	0.00194931	0.00161694	0	BTB (POZ) domain containing 3a [Source:ZFIN;Acc:ZDB-GENE-090312-7]	ZDB-GENE-090312-7	DOMAIN CONTAINING		+	BTBD3	BTB domain containing 3
esf1	0.00683534	0.00779725	0.0177863	0.00955412	ESF1, nucleolar pre-rRNA processing protein, homolog (S. cerevisiae) [Source:ZFIN;Acc:ZDB-GENE-030131-4917]	ZDB-GENE-030131-4917			+	ESF1	ESF1 nucleolar pre-rRNA processing protein homolog
ndufaf5	0.000976477	0.00194931	0.00161694	0	NADH:ubiquinone oxidoreductase complex assembly factor 5 [Source:NCBI gene;Acc:794020]	ZDB-GENE-070410-110	ARGININE HYDROXYLASE NDUFAF5 MITOCHONDRIAL PRECURSOR EC 1 NADH DEHYDROGENASE [UBIQUINONE] 1 ALPHA SUBCOMPLEX ASSEMBLY FACTOR 5 METHYLTRANSFERASE NDUFAF5 EC_2.1.1.-	Mitochondrial complex I deficiency, nuclear type 16	+	NDUFAF5	NADH:ubiquinone oxidoreductase complex assembly factor 5
actr2a	0	0.00194931	0.00161694	0	actin related protein 2a [Source:NCBI gene;Acc:406820]	ZDB-GENE-040426-2894	ACTIN RELATED 2 ACTIN 2		+	ACTR2	actin related protein 2
ppp3r1b	0.00195295	0.00974656	0.0242541	0.00382165	protein phosphatase 3 (formerly 2B), regulatory s1ubunit B, alpha isoform, b [Source:ZFIN;Acc:ZDB-GENE-040912-18]	ZDB-GENE-040912-18	CALCINEURIN SUBUNIT B CALCINEURIN REGULATORY SUBUNIT PHOSPHATASE 2B REGULATORY SUBUNIT		+	PPP3R1	protein phosphatase 3 regulatory subunit B, alpha
cnrip1a	0	0	0.00161694	0	cannabinoid receptor interacting protein 1a [Source:ZFIN;Acc:ZDB-GENE-040801-126]	ZDB-GENE-040801-126	CB1 CANNABINOID RECEPTOR INTERACTING 1 CRIP 1		+	CNRIP1	cannabinoid receptor interacting protein 1
zgc:165656	0	0	0	0.00573247	zgc:165656 [Source:ZFIN;Acc:ZDB-GENE-070928-6]	ZDB-GENE-070928-6			-
prokr1a	0	0	0.00161694	0	prokineticin receptor 1a [Source:ZFIN;Acc:ZDB-GENE-110411-180]	ZDB-GENE-110411-180	G_PROTEIN_RECEP_F1_2 DOMAIN CONTAINING		+	PROKR1	prokineticin receptor 1
snrpb2	0.00292943	0	0.00808469	0.00382165	small nuclear ribonucleoprotein polypeptide B2 [Source:ZFIN;Acc:ZDB-GENE-060616-2]	ZDB-GENE-060616-2	U1 SMALL NUCLEAR RIBONUCLEOPROTEIN A U1 SNRNP A U1 A U1A		-
rnaseh2a	0.000976477	0	0.00646776	0.00191082	ribonuclease H2, subunit A [Source:ZFIN;Acc:ZDB-GENE-040426-976]	ZDB-GENE-040426-976	RIBONUCLEASE H2 SUBUNIT A RNASE H2 SUBUNIT A EC_3.1.26.4 RIBONUCLEASE HI LARGE SUBUNIT RNASE HI LARGE SUBUNIT RIBONUCLEASE HI SUBUNIT A	Aicardi-Goutieres syndrome 4	+	RNASEH2A	ribonuclease H2 subunit A
prdx2	0.0849535	0.0857697	0.135823	0.0401273	peroxiredoxin 2 [Source:ZFIN;Acc:ZDB-GENE-030326-2]	ZDB-GENE-030326-2	PEROXIREDOXIN EC_1.11.1.15 THIOREDOXIN PEROXIDASE THIOREDOXIN DEPENDENT PEROXIDE REDUCTASE		+	PRDX2	peroxiredoxin 2
junba	0	0	0.00323388	0	JunB proto-oncogene, AP-1 transcription factor subunit a [Source:ZFIN;Acc:ZDB-GENE-040426-2172]	ZDB-GENE-040426-2172	TRANSCRIPTION FACTOR JUN B		+	JUNB	JunB proto-oncogene, AP-1 transcription factor subunit
rad23aa	0	0	0.00161694	0	RAD23 homolog A, nucleotide excision repair protein a [Source:ZFIN;Acc:ZDB-GENE-040808-59]	ZDB-GENE-040808-59	UV EXCISION REPAIR RAD23 HOMOLOG		+	RAD23A	RAD23 homolog A, nucleotide excision repair protein
rnf11a	0	0	0.00808469	0.00191082	ring finger protein 11a [Source:ZFIN;Acc:ZDB-GENE-040426-1277]	ZDB-GENE-040426-1277			+	RNF11	ring finger protein 11
asna1	0.000976477	0.00974656	0.00323388	0.00573247	guided entry of tail-anchored proteins factor 3, ATPase [Source:NCBI gene;Acc:325704]	ZDB-GENE-040625-120	ATPASE GET3 EC_3.6.-.- ARSENICAL PUMP DRIVING ATPASE ARSENITE STIMULATED ATPASE GOLGI TO ER TRAFFIC 3 GUIDED ENTRY OF TAIL ANCHORED PROTEINS 3		-
si:ch211-217k17.7	0.00878829	0.00974656	0.0242541	0.00382165	si:ch211-217k17.7 [Source:ZFIN;Acc:ZDB-GENE-061009-11]	ZDB-GENE-061009-11	COILED COIL DOMAIN CONTAINING 86 CYTOKINE INDUCED WITH COILED COIL DOMAIN		-
acy3.2	0.00195295	0	0	0	aspartoacylase (aminocyclase) 3, tandem duplicate 2 [Source:NCBI gene;Acc:436619]	ZDB-GENE-040718-37			-
acy3.1	0	0	0.00323388	0	aspartoacylase (aminocyclase) 3, tandem duplicate 1 [Source:NCBI gene;Acc:791456]	ZDB-GENE-040718-345			-
abca1a	0.00292943	0.00389862	0.00646776	0	ATP-binding cassette, sub-family A (ABC1), member 1A [Source:ZFIN;Acc:ZDB-GENE-031006-12]	ZDB-GENE-031006-12	PHOSPHOLIPID TRANSPORTING ATPASE ABCA1 EC_7.6.2.1 ATP BINDING CASSETTE SUB FAMILY A MEMBER 1 ATP BINDING CASSETTE TRANSPORTER 1 ABC 1 ATP BINDING CASSETTE 1	HDL deficiency, familial, 1,Tangier disease	+	ABCA1	ATP binding cassette subfamily A member 1
osbp	0	0	0.00161694	0.00382165	oxysterol binding protein [Source:ZFIN;Acc:ZDB-GENE-090312-18]	ZDB-GENE-090312-18	OXYSTEROL BINDING 1		+	OSBP	oxysterol binding protein
patl1	0.00390591	0.00584793	0.00323388	0	PAT1 homolog 1, processing body mRNA decay factor [Source:NCBI gene;Acc:100009659]	ZDB-GENE-070209-83	PAT1 HOMOLOG 1 PAT1 1 PAT1 HOMOLOG B PAT1B		+	PATL1	PAT1 homolog 1, processing body mRNA decay factor
znf330	0.00292943	0.00389862	0.0161694	0	zinc finger protein 330 [Source:ZFIN;Acc:ZDB-GENE-040426-2697]	ZDB-GENE-040426-2697			+	ZNF330	zinc finger protein 330
elmod2	0	0	0.00485082	0.00191082	ELMO/CED-12 domain containing 2 [Source:ZFIN;Acc:ZDB-GENE-060824-2]	ZDB-GENE-060824-2	ELMO DOMAIN CONTAINING 2		+	ELMOD2	ELMO domain containing 2
b3gnt2a	0	0.00194931	0	0	UDP-GlcNAc:betaGal beta-1,3-N-acetylglucosaminyltransferase 2a [Source:ZFIN;Acc:ZDB-GENE-090312-192]	ZDB-GENE-090312-192	N ACETYLLACTOSAMINIDE BETA 1 3 N ACETYLGLUCOSAMINYLTRANSFERASE 2 EC_2.4.1.149 BETA 1 3 N ACETYLGLUCOSAMINYLTRANSFERASE 1 BGNT 1 BETA 1 3 GN T1 BETA3GN T1 BETA 1 3 GALACTOSYLTRANSFERASE 7 BETA 1 3 GALTASE 7 BETA3GAL T7 BETA3GALT7 B3GAL T7 BETA 3 GX T7 UDP GAL:BETA GLCNAC BETA 1 3 GALACTOSYLTRANSFERASE 7 UDP GLCNAC:BETAGAL BETA 1 3 N ACETYLGLUCOSAMINYLTRANSFERASE 2 BGNT 2 BETA 1 3 GN T2 BETA 1 3 N …		+	B3GNT2	UDP-GlcNAc:betaGal beta-1,3-N-acetylglucosaminyltransferase 2
commd1	0.0107412	0.025341	0.0565929	0.00573247	copper metabolism (Murr1) domain containing 1 [Source:ZFIN;Acc:ZDB-GENE-060512-329]	ZDB-GENE-060512-329	COMM DOMAIN CONTAINING 1		+	COMMD1	copper metabolism domain containing 1
cct4	0.0107412	0.0233917	0.0549759	0.00191082	chaperonin containing TCP1, subunit 4 (delta) [Source:ZFIN;Acc:ZDB-GENE-040426-1421]	ZDB-GENE-040426-1421	T COMPLEX 1 SUBUNIT DELTA TCP 1 DELTA CCT DELTA		+	CCT4	chaperonin containing TCP1 subunit 4
pus10	0.000976477	0	0	0	pseudouridine synthase 10 [Source:ZFIN;Acc:ZDB-GENE-080204-5]	ZDB-GENE-080204-5	TRNA PSEUDOURIDINE SYNTHASE PUS10 EC_5.4.99.25 COILED COIL DOMAIN CONTAINING 139 TRNA PSEUDOURIDINE 55 SYNTHASE PSI55 SYNTHASE TRNA PSEUDOURIDYLATE SYNTHASE TRNA URIDINE ISOMERASE		+	PUS10	pseudouridine synthase 10
ltv1	0.00585886	0	0.00646776	0	LTV1 ribosome biogenesis factor [Source:NCBI gene;Acc:436587]	ZDB-GENE-040712-1	LTV1		+	LTV1	LTV1 ribosome biogenesis factor
taf5l	0	0.00389862	0	0	TAF5-like RNA polymerase II, p300/CBP-associated factor (PCAF)-associated factor [Source:ZFIN;Acc:ZDB-GENE-030131-5987]	ZDB-GENE-030131-5987	TRANSCRIPTION INITIATION FACTOR TFIID SUBUNIT TRANSCRIPTION INITIATION FACTOR TFIID KDA SUBUNIT TAFII		+	TAF5L	TATA-box binding protein associated factor 5 like
nup133	0	0.00194931	0.00485082	0	nucleoporin 133 [Source:NCBI gene;Acc:406852]	ZDB-GENE-040426-2941	NUCLEAR PORE	?Galloway-Mowat syndrome 8,Nephrotic syndrome, type 18	+	NUP133	nucleoporin 133
exosc1	0	0	0.00161694	0	exosome component 1 [Source:ZFIN;Acc:ZDB-GENE-080926-3]	ZDB-GENE-080926-3	EXOSOME COMPLEX COMPONENT CSL4		+	EXOSC1	exosome component 1
pgam1b	0	0	0.00161694	0	phosphoglycerate mutase 1b [Source:ZFIN;Acc:ZDB-GENE-030131-5376]	ZDB-GENE-030131-5376	PHOSPHOGLYCERATE MUTASE EC_5.4.2.11 EC_5.4.2.- 4 BPG DEPENDENT PGAM		+	PGAM1	phosphoglycerate mutase 1
pi4k2a	0.00195295	0	0	0	phosphatidylinositol 4-kinase type 2 alpha [Source:NCBI gene;Acc:406667]	ZDB-GENE-040426-2675	PHOSPHATIDYLINOSITOL 4 KINASE TYPE 2 EC_2.7.1.67 PHOSPHATIDYLINOSITOL 4 KINASE TYPE II		+	PI4K2A	phosphatidylinositol 4-kinase type 2 alpha
zfyve27	0.000976477	0	0	0	zinc finger, FYVE domain containing 27 [Source:ZFIN;Acc:ZDB-GENE-061013-502]	ZDB-GENE-061013-502	PROTRUDIN ZINC FINGER FYVE DOMAIN CONTAINING 27	Spastic paraplegia 33, autosomal dominant	+	ZFYVE27	zinc finger FYVE-type containing 27
khsrp	0.00488238	0.00974656	0.00808469	0.00191082	KH-type splicing regulatory protein [Source:ZFIN;Acc:ZDB-GENE-030131-4357]	ZDB-GENE-030131-4357	FAR UPSTREAM ELEMENT BINDING 2 FUSE BINDING 2 KH TYPE SPLICING REGULATORY KSRP		+	KHSRP	KH-type splicing regulatory protein
zgc:136864	0.0400355	0.0428849	0.0485082	0.0229299	zgc:136864 [Source:NCBI gene;Acc:677749]	ZDB-GENE-060331-129	LEYDIG CELL TUMOR 10 KDA		+	C19orf53	chromosome 19 open reading frame 53
lgalsla	0.00195295	0	0	0.00191082	lectin, galactoside-binding-like a [Source:NCBI gene;Acc:723995]	ZDB-GENE-060616-24			+	LGALSL	galectin like
zgc:158803	0.00292943	0.00389862	0.00808469	0	zgc:158803 [Source:ZFIN;Acc:ZDB-GENE-070424-15]	ZDB-GENE-070424-15	LUC7		-
mri1	0	0	0.00161694	0	methylthioribose-1-phosphate isomerase 1 [Source:NCBI gene;Acc:100002302]	ZDB-GENE-080204-109	METHYLTHIORIBOSE 1 PHOSPHATE ISOMERASE M1PI MTR 1 P ISOMERASE EC_5.3.1.23 S METHYL 5 THIORIBOSE 1 PHOSPHATE ISOMERASE TRANSLATION INITIATION FACTOR EIF 2B SUBUNIT ALPHA/BETA/DELTA		+	MRI1	methylthioribose-1-phosphate isomerase 1
si:ch211-286b5.5	0.020506	0.0233917	0.0339557	0.00955412	si:ch211-286b5.5 [Source:ZFIN;Acc:ZDB-GENE-121214-209]	ZDB-GENE-121214-209	GUANINE NUCLEOTIDE BINDING SUBUNIT GAMMA		-
zgc:172106	0	0	0.00161694	0	zgc:172106 [Source:ZFIN;Acc:ZDB-GENE-080204-42]	ZDB-GENE-080204-42	SIALIC ACID BINDING IG LECTIN SIGLEC		-
dnajb1b	0.00195295	0	0.00808469	0	DnaJ heat shock protein family (Hsp40) member B1b [Source:ZFIN;Acc:ZDB-GENE-030131-5455]	ZDB-GENE-030131-5455	DOMAIN CONTAINING		+	DNAJB1	DnaJ heat shock protein family (Hsp40) member B1
tecrb	0.00195295	0	0.00161694	0.00382165	trans-2,3-enoyl-CoA reductase b [Source:ZFIN;Acc:ZDB-GENE-030131-5154]	ZDB-GENE-030131-5154	3 OXO 5 ALPHA STEROID 4 DEHYDROGENASE EC_1.3.1.22 SR TYPE STEROID 5 ALPHA REDUCTASE S5AR	Mental retardation, autosomal recessive 14	+	TECR	trans-2,3-enoyl-CoA reductase
ndufb7	0.08593	0.0760231	0.106718	0.043949	NADH:ubiquinone oxidoreductase subunit B7 [Source:ZFIN;Acc:ZDB-GENE-040426-1886]	ZDB-GENE-040426-1886	NADH DEHYDROGENASE [UBIQUINONE] 1 BETA SUBCOMPLEX SUBUNIT 7 COMPLEX I B18 CI B18 NADH UBIQUINONE OXIDOREDUCTASE B18 SUBUNIT		+	NDUFB7	NADH:ubiquinone oxidoreductase subunit B7
asf1bb	0.00195295	0.00389862	0	0.00191082	anti-silencing function 1Bb histone chaperone [Source:NCBI gene;Acc:792029]	ZDB-GENE-040426-2594	HISTONE CHAPERONE ANTI SILENCING FUNCTION 1		+	ASF1B	anti-silencing function 1B histone chaperone
trim35-1	0	0	0.00161694	0	tripartite motif containing 35-1 [Source:ZFIN;Acc:ZDB-GENE-050522-17]	ZDB-GENE-050522-17	AMBIGUOUS		-
zgc:174928	0.00292943	0.00584793	0.0129355	0.00191082	zgc:174928	ZDB-GENE-080220-14			-
zgc:174890	0.000976477	0.0155945	0.00808469	0.00382165	zgc:174890 [Source:ZFIN;Acc:ZDB-GENE-030131-6213]	ZDB-GENE-121214-120			-
tmed1b	0.000976477	0	0.00161694	0.00191082	transmembrane p24 trafficking protein 1b [Source:ZFIN;Acc:ZDB-GENE-070112-1112]	ZDB-GENE-070112-1112	TRANSMEMBRANE EMP24 DOMAIN CONTAINING 1 PRECURSOR INTERLEUKIN 1 RECEPTOR 1 LIGAND P24 FAMILY GAMMA 1 P24GAMMA1		+	TMED1	transmembrane p24 trafficking protein 1
pin1	0.0468709	0.0643273	0.0824639	0.0267515	peptidylprolyl cis/trans isomerase, NIMA-interacting 1 [Source:ZFIN;Acc:ZDB-GENE-040426-1714]	ZDB-GENE-040426-1714	PEPTIDYL PROLYL CIS TRANS ISOMERASE NIMA INTERACTING 1 EC_5.2.1.8 PEPTIDYL PROLYL CIS TRANS ISOMERASE PIN1 PPIASE PIN1		+	PIN1	peptidylprolyl cis/trans isomerase, NIMA-interacting 1
zgc:173915	0	0	0.00485082	0	zgc:173915 [Source:ZFIN;Acc:ZDB-GENE-071004-112]	ZDB-GENE-071004-112	MICROFIBRIL ASSOCIATED GLYCOPROTEIN 4 PRECURSOR		-
mfap4	0	0	0.00646776	0	microfibril associated protein 4 [Source:ZFIN;Acc:ZDB-GENE-040426-2246]	ZDB-GENE-040426-2246	MICROFIBRIL ASSOCIATED GLYCOPROTEIN 4 PRECURSOR		+	MFAP4	microfibril associated protein 4
akap8l	0.0107412	0.0155945	0.0145524	0.00191082	A kinase (PRKA) anchor protein 8-like [Source:ZFIN;Acc:ZDB-GENE-040426-2303]	ZDB-GENE-040426-2303	DBIRD COMPLEX SUBUNIT ZNF326 ZINC FINGER 326 ZINC FINGER INTERACTING WITH MRNPS		+	AKAP8L	A-kinase anchoring protein 8 like
zgc:153247	0	0.00584793	0	0	zgc:153247 [Source:NCBI gene;Acc:751732]	ZDB-GENE-060825-214	PROBABLE GLUTAMATE TRNA LIGASE MITOCHONDRIAL PRECURSOR EC_6.1.1.17 GLUTAMYL TRNA SYNTHETASE GLURS		-
thumpd1	0.00195295	0.00974656	0	0	THUMP domain containing 1 [Source:ZFIN;Acc:ZDB-GENE-040426-1805]	ZDB-GENE-040426-1805	THUMP DOMAIN CONTAINING 1		+	THUMPD1	THUMP domain containing 1
zgc:76872	0	0.00389862	0.00161694	0.00191082	zgc:76872	ZDB-GENE-040426-1794			-
mvb12a	0.00488238	0.00194931	0.00323388	0.00191082		ZDB-GENE-040426-1240			+	MVB12A	multivesicular body subunit 12A
parn	0.00292943	0.00389862	0.00970163	0	poly(A)-specific ribonuclease (deadenylation nuclease) [Source:NCBI gene;Acc:791461]	ZDB-GENE-040426-880	POLY A SPECIFIC RIBONUCLEASE EC_3.1.13.4 SPECIFIC RIBONUCLEASE	Pulmonary fibrosis and/or bone marrow failure, telomere-related, 4,Dyskeratosis congenita, autosomal recessive 6	+	PARN	poly(A)-specific ribonuclease
wfikkn1	0.000976477	0	0	0	WAP, follistatin/kazal, immunoglobulin, kunitz and netrin domain containing 1 [Source:NCBI gene;Acc:406570]	ZDB-GENE-040426-2465	WAP KAZAL IMMUNOGLOBULIN KUNITZ AND NTR DOMAIN CONTAINING PRECURSOR		+	WFIKKN1	WAP, follistatin/kazal, immunoglobulin, kunitz and netrin domain containing 1
tiprl	0.000976477	0	0.00323388	0	TIP41, TOR signaling pathway regulator-like (S. cerevisiae) [Source:ZFIN;Acc:ZDB-GENE-040426-1611]	ZDB-GENE-040426-1611	TIP41		+	TIPRL	TOR signaling pathway regulator
minal	0.000976477	0	0.00323388	0	ribosomal oxygenase 2 [Source:ZFIN;Acc:ZDB-GENE-040426-1283]	ZDB-GENE-040426-1283	BIFUNCTIONAL LYSINE SPECIFIC DEMETHYLASE AND HISTIDYL HYDROXYLASE NO66 EC_1.14.11.- EC_1.14.11.27 HISTONE LYSINE DEMETHYLASE NO66		-
dyrk1aa	0.000976477	0	0.00323388	0	dual-specificity tyrosine-(Y)-phosphorylation regulated kinase 1A, a [Source:ZFIN;Acc:ZDB-GENE-050302-29]	ZDB-GENE-050302-29	DUAL SPECIFICITY TYROSINE PHOSPHORYLATION REGULATED KINASE 1A EC_2.7.12.1 DUAL SPECIFICITY YAK1 RELATED KINASE KINASE MINIBRAIN HOMOLOG MNBH	Mental retardation, autosomal dominant 7	+	DYRK1A	dual specificity tyrosine phosphorylation regulated kinase 1A
dscr3	0.0107412	0.0116959	0.00808469	0.00955412	VPS26 endosomal protein sorting factor C [Source:ZFIN;Acc:ZDB-GENE-040801-6]	ZDB-GENE-040801-6	VACUOLAR SORTING ASSOCIATED 26		-
pigp	0	0.00194931	0.00161694	0	phosphatidylinositol glycan anchor biosynthesis, class P [Source:ZFIN;Acc:ZDB-GENE-030131-4041]	ZDB-GENE-030131-4041		?Epileptic encephalopathy, early infantile, 55	+	PIGP	phosphatidylinositol glycan anchor biosynthesis class P
ripply3	0	0.00194931	0	0	ripply transcriptional repressor 3 [Source:NCBI gene;Acc:654448]	ZDB-GENE-060113-3	RIPPLY3 DOWN SYNDROME CRITICAL REGION 6		+	RIPPLY3	ripply transcriptional repressor 3
ets2	0.000976477	0	0.00970163	0	v-ets avian erythroblastosis virus E26 oncogene homolog 2 [Source:ZFIN;Acc:ZDB-GENE-050522-552]	ZDB-GENE-050522-552	UNCHARACTERIZED		+	ETS2	ETS proto-oncogene 2, transcription factor
psmg1	0.00878829	0.00974656	0.0242541	0.00382165	proteasome (prosome, macropain) assembly chaperone 1 [Source:NCBI gene;Acc:436987]	ZDB-GENE-040718-469	PROTEASOME ASSEMBLY CHAPERONE 1		+	PSMG1	proteasome assembly chaperone 1
mpzl1l	0.00585886	0.00194931	0.00161694	0	myelin protein zero-like 1 like [Source:ZFIN;Acc:ZDB-GENE-050417-455]	ZDB-GENE-050417-455	PRECURSOR		-
zgc:56039	0	0.00194931	0	0	EMSY transcriptional repressor, BRCA2 interacting [Source:NCBI gene;Acc:335889]	ZDB-GENE-030131-7832	BRCA2 INTERACTING TRANSCRIPTIONAL REPRESSOR EMSY		-
zmp:0000000768	0.000976477	0	0.00161694	0	SMAD family member 4a [Source:ZFIN;Acc:ZDB-GENE-990603-8]	ZDB-GENE-990603-8	MOTHERS AGAINST DECAPENTAPLEGIC HOMOLOG 4 MAD HOMOLOG 4 MOTHERS AGAINST DPP HOMOLOG 4 DELETION TARGET IN PANCREATIC CARCINOMA 4 SMAD FAMILY MEMBER 4 SMAD 4 SMAD4		-
nup155	0.000976477	0	0.00323388	0	nucleoporin 155 [Source:ZFIN;Acc:ZDB-GENE-040426-711]	ZDB-GENE-040426-711	NUCLEAR PORE COMPLEX KDA NUCLEOPORIN NUCLEOPORIN	?Atrial fibrillation 15	+	NUP155	nucleoporin 155
triap1	0.00488238	0.0116959	0.0177863	0.00191082	TP53 regulated inhibitor of apoptosis 1 [Source:ZFIN;Acc:ZDB-GENE-050417-161]	ZDB-GENE-050417-161	TP53 REGULATED INHIBITOR OF APOPTOSIS 1		+	TRIAP1	TP53 regulated inhibitor of apoptosis 1
srsf9	0.022459	0.0233917	0.0177863	0.00955412	serine and arginine rich splicing factor 9 [Source:ZFIN;Acc:ZDB-GENE-040426-2397]	ZDB-GENE-040426-2397	SERINE/ARGININE RICH SPLICING FACTOR 9 SPLICING FACTOR ARGININE/SERINE RICH 9		+	SRSF9	serine and arginine rich splicing factor 9
si:ch73-46j18.5	0.000976477	0.00194931	0.00970163	0.00191082	si:ch73-46j18.5 [Source:ZFIN;Acc:ZDB-GENE-030131-7892]	ZDB-GENE-030131-7892			-
apc	0.00195295	0.00194931	0.00161694	0	APC regulator of WNT signaling pathway [Source:ZFIN;Acc:ZDB-GENE-031112-7]	ZDB-GENE-031112-7	ADENOMATOUS POLYPOSIS COLI APC	Adenoma, periampullary, somatic,Colorectal cancer, somatic,Adenomatous polyposis coli,Brain tumor-polyposis syndrome 2,Gardner syndrome,Hepatoblastoma, somatic,Desmoid disease, hereditary,Gastric cancer, somatic	+	APC	APC regulator of WNT signaling pathway
nxnl2	0.00292943	0.00194931	0.00970163	0	nucleoredoxin like 2 [Source:ZFIN;Acc:ZDB-GENE-041212-55]	ZDB-GENE-041212-55	NUCLEOREDOXIN 2 ROD DERIVED CONE VIABILITY FACTOR 2 RDCVF2		+	NXNL2	nucleoredoxin like 2
pdxp	0	0	0.00161694	0	pyridoxal (pyridoxine, vitamin B6) phosphatase [Source:ZFIN;Acc:ZDB-GENE-080723-69]	ZDB-GENE-080723-69	PYRIDOXAL PHOSPHATE PHOSPHATASE PLP PHOSPHATASE EC_3.1.3.3 EC_3.1.3.- 74 CHRONOPHIN		+	PDXP	pyridoxal phosphatase
mier3a	0	0.00194931	0.00161694	0	mesoderm induction early response 1, family member 3 a [Source:ZFIN;Acc:ZDB-GENE-050913-97]	ZDB-GENE-050913-97	MESODERM INDUCTION EARLY RESPONSE MI		+	MIER3	MIER family member 3
ash2l	0.000976477	0.00584793	0.00808469	0	ash2 like, histone lysine methyltransferase complex subunit [Source:ZFIN;Acc:ZDB-GENE-030131-494]	ZDB-GENE-030131-494			+	ASH2L	ASH2 like, histone lysine methyltransferase complex subunit
ykt6	0	0	0.00485082	0	YKT6 v-SNARE homolog (S. cerevisiae) [Source:NCBI gene;Acc:394067]	ZDB-GENE-040426-733	SYNAPTOBREVIN HOMOLOG YKT6 PRECURSOR		+	YKT6	YKT6 v-SNARE homolog
ddx56	0.00292943	0.00194931	0.00646776	0	DEAD (Asp-Glu-Ala-Asp) box helicase 56 [Source:ZFIN;Acc:ZDB-GENE-040825-3]	ZDB-GENE-040825-3	ATP DEPENDENT RNA HELICASE EC_3.6.4.13		+	DDX56	DEAD-box helicase 56
tor4aa	0	0.00194931	0.00323388	0	torsin-4A [Source:NCBI gene;Acc:101886311]	ZDB-GENE-050417-9	TORSIN FAMILY MEMBER A		+	TOR4A	torsin family 4 member A
ube2l3a	0.00683534	0.0116959	0.0113186	0	ubiquitin-conjugating enzyme E2L 3a [Source:ZFIN;Acc:ZDB-GENE-030131-2977]	ZDB-GENE-030131-2977	UBIQUITIN CONJUGATING ENZYME E2 L3 EC_2.3.2.23 E2 UBIQUITIN CONJUGATING ENZYME L3 UBIQUITIN CARRIER L3 UBIQUITIN LIGASE L3		+	UBE2L3	ubiquitin conjugating enzyme E2 L3
zgc:56235	0.00390591	0.00194931	0.00808469	0	zgc:56235 [Source:ZFIN;Acc:ZDB-GENE-040426-954]	ZDB-GENE-040426-954	VOLTAGE DEPENDENT ANION SELECTIVE CHANNEL VDAC OUTER MITOCHONDRIAL MEMBRANE PORIN		-
brap	0.00292943	0.00389862	0.00808469	0.00382165	BRCA1 associated protein [Source:ZFIN;Acc:ZDB-GENE-040718-168]	ZDB-GENE-040718-168	BRCA1 ASSOCIATED EC_2.3.2.27 BRAP2 IMPEDES MITOGENIC SIGNAL PROPAGATION IMP RING TYPE E3 UBIQUITIN TRANSFERASE BRAP2		+	BRAP	BRCA1 associated protein
ddx55	0	0	0.00161694	0	DEAD (Asp-Glu-Ala-Asp) box polypeptide 55 [Source:NCBI gene;Acc:286745]	ZDB-GENE-021212-1	ATP DEPENDENT RRNA HELICASE SPB4 EC_3.6.4.13		+	DDX55	DEAD-box helicase 55
tmed2	0.00488238	0.00974656	0.0291049	0	transmembrane p24 trafficking protein 2 [Source:ZFIN;Acc:ZDB-GENE-030131-269]	ZDB-GENE-030131-269	TRANSMEMBRANE EMP24 DOMAIN CONTAINING 2 PRECURSOR COPI COATED VESICLE MEMBRANE P24 MEMBRANE P24A P24 FAMILY BETA 1 P24BETA1		+	TMED2	transmembrane p24 trafficking protein 2
ptpn11a	0	0.00389862	0	0	protein tyrosine phosphatase non-receptor type 11a [Source:ZFIN;Acc:ZDB-GENE-030131-5911]	ZDB-GENE-030131-5911	TYROSINE PHOSPHATASE NON RECEPTOR TYPE 11 EC_3.1.3.48 TYROSINE PHOSPHATASE 1D PTP 1D TYROSINE PHOSPHATASE SH PTP2 SHP 2 SHP2	Leukemia, juvenile myelomonocytic, somatic,LEOPARD syndrome 1,Metachondromatosis,Noonan syndrome 1	+	PTPN11	protein tyrosine phosphatase non-receptor type 11
pitpnb	0.00585886	0.00389862	0.00323388	0.00191082	phosphatidylinositol transfer protein, beta [Source:ZFIN;Acc:ZDB-GENE-040426-895]	ZDB-GENE-040426-895	PHOSPHATIDYLINOSITOL TRANSFER BETA PI TP BETA PTDINS TRANSFER BETA PTDINSTP BETA		+	PITPNB	phosphatidylinositol transfer protein beta
snx30	0.00488238	0.00194931	0	0	sorting nexin family member 30 [Source:NCBI gene;Acc:550496]	ZDB-GENE-050417-330	SORTING NEXIN 30		+	SNX30	sorting nexin family member 30
lyrm7	0.00390591	0.00389862	0.00808469	0.00191082	LYR motif containing 7 [Source:NCBI gene;Acc:100002948]	ZDB-GENE-070615-32	COMPLEX III ASSEMBLY FACTOR LYRM7 LYR MOTIF CONTAINING 7	Mitochondrial complex III deficiency, nuclear type 8	+	LYRM7	LYR motif containing 7
mat2al	0.000976477	0.00194931	0.00646776	0	methionine adenosyltransferase II, alpha-like [Source:ZFIN;Acc:ZDB-GENE-060421-5255]	ZDB-GENE-060421-5255	S ADENOSYLMETHIONINE SYNTHASE ADOMET SYNTHASE EC_2.5.1.6 METHIONINE ADENOSYLTRANSFERASE MAT		-
si:ch73-234b20.5	0	0	0.00646776	0	si:ch73-234b20.5 [Source:ZFIN;Acc:ZDB-GENE-041008-183]	ZDB-GENE-041008-183	VESICLE ASSOCIATED MEMBRANE 8 VAMP 8 ENDOBREVIN EDB		-
hnrnpd	0.00976477	0.00779725	0.0145524	0.00382165	heterogeneous nuclear ribonucleoprotein D [Source:ZFIN;Acc:ZDB-GENE-070424-97]	ZDB-GENE-070424-97	HETEROGENEOUS NUCLEAR RIBONUCLEOPROTEIN D0 HNRNP D0 AU RICH ELEMENT RNA BINDING 1		+	HNRNPD	heterogeneous nuclear ribonucleoprotein D
hnrpdl	0.109365	0.122807	0.11642	0.0878979	heterogeneous nuclear ribonucleoprotein D-like [Source:ZFIN;Acc:ZDB-GENE-040426-2717]	ZDB-GENE-040426-2717			-
enoph1	0	0	0.00161694	0	enolase-phosphatase 1 [Source:NCBI gene;Acc:431773]	ZDB-GENE-040704-73	ENOLASE PHOSPHATASE E1 EC_3.1.3.77 2 3 DIKETO 5 METHYLTHIO 1 PHOSPHOPENTANE PHOSPHATASE		+	ENOPH1	enolase-phosphatase 1
sec31a	0.000976477	0.00194931	0.00323388	0	SEC31 homolog A, COPII coat complex component [Source:NCBI gene;Acc:266638]	ZDB-GENE-020919-2	TRANSPORT SEC31	?Neurodevelopmental disorder with spastic quadriplegia, optic atrophy, seizures, and structural brain anomalies	+	SEC31A	SEC31 homolog A, COPII coat complex component
sptlc1	0.00195295	0.00194931	0.00485082	0	serine palmitoyltransferase, long chain base subunit 1 [Source:ZFIN;Acc:ZDB-GENE-050522-61]	ZDB-GENE-050522-61	SERINE PALMITOYLTRANSFERASE 1 EC_2.3.1.50 LONG CHAIN BASE BIOSYNTHESIS 1 LCB 1 SERINE PALMITOYL COA TRANSFERASE 1 SPT 1 SPT1	Neuropathy, hereditary sensory and autonomic, type IA	+	SPTLC1	serine palmitoyltransferase long chain base subunit 1
nfil3	0.00195295	0	0.00161694	0	nuclear factor, interleukin 3 regulated [Source:NCBI gene;Acc:445509]	ZDB-GENE-040822-28	NUCLEAR FACTOR INTERLEUKIN 3 REGULATED E4 PROMOTER BINDING 4		+	NFIL3	nuclear factor, interleukin 3 regulated
auh	0.000976477	0	0.00161694	0	AU RNA binding protein/enoyl-CoA hydratase [Source:ZFIN;Acc:ZDB-GENE-040801-95]	ZDB-GENE-040801-95	METHYLGLUTACONYL COA HYDRATASE MITOCHONDRIAL PRECURSOR EC_4.2.1.18 AU SPECIFIC RNA BINDING ENOYL COA HYDRATASE AU BINDING COA HYDRATASE ITACONYL COA HYDRATASE EC_4.2.1.- 56	3-methylglutaconic aciduria, type I	+	AUH	AU RNA binding methylglutaconyl-CoA hydratase
syk	0	0	0.00970163	0	spleen tyrosine kinase [Source:ZFIN;Acc:ZDB-GENE-040702-3]	ZDB-GENE-040702-3	TYROSINE KINASE SYK EC_2.7.10.2 SPLEEN TYROSINE KINASE		+	SYK	spleen associated tyrosine kinase
il6st	0.000976477	0.00194931	0.00485082	0	interleukin 6 signal transducer [Source:ZFIN;Acc:ZDB-GENE-080104-6]	ZDB-GENE-080104-6	INTERLEUKIN 31 RECEPTOR SUBUNIT ALPHA PRECURSOR IL 31 RECEPTOR SUBUNIT ALPHA IL 31R SUBUNIT ALPHA IL 31R ALPHA IL 31RA GLM R R GP130 MONOCYTE RECEPTOR GP130 RECEPTOR ZCYTOR17	Hyper-IgE recurrent infection syndrome 4, autosomal recessive	+	IL6ST	interleukin 6 signal transducer
hmgcs1	0.000976477	0	0	0	3-hydroxy-3-methylglutaryl-CoA synthase 1 (soluble) [Source:ZFIN;Acc:ZDB-GENE-040426-1042]	ZDB-GENE-040426-1042	HYDROXYMETHYLGLUTARYL COA SYNTHASE HMG COA SYNTHASE EC_2.3.3.10 3 HYDROXY 3 METHYLGLUTARYL COENZYME A SYNTHASE		+	HMGCS1	3-hydroxy-3-methylglutaryl-CoA synthase 1
tln1	0.00781181	0.00584793	0.0355727	0.00955412	talin 1 [Source:ZFIN;Acc:ZDB-GENE-031002-48]	ZDB-GENE-031002-48	TALIN 1		+	TLN1	talin 1
tpm2	0.00683534	0.00584793	0.00970163	0.00955412	tropomyosin 2 (beta) [Source:ZFIN;Acc:ZDB-GENE-040625-114]	ZDB-GENE-040625-114		Arthrogryposis, distal, type 1A,Arthrogryposis, distal, type 2B4,Arthrogryposis, distal, type 1A,Arthrogryposis, distal, type 2B4,CAP myopathy 2,Nemaline myopathy 4, autosomal dominant	+	TPM2	tropomyosin 2
zgc:114200	0.000976477	0	0	0	zgc:114200 [Source:ZFIN;Acc:ZDB-GENE-050913-96]	ZDB-GENE-050913-96	GAMMA SECRETASE SUBUNIT APH 1		-
dcp2	0.000976477	0.00584793	0.00646776	0	decapping mRNA 2 [Source:ZFIN;Acc:ZDB-GENE-040426-851]	ZDB-GENE-040426-851	M7GPPPN HYDROLASE EC_3.6.1.62 DECAPPING ENZYME 2		+	DCP2	decapping mRNA 2
reep5	0.00390591	0.00389862	0.0177863	0.00191082	receptor accessory protein 5 [Source:ZFIN;Acc:ZDB-GENE-030131-9181]	ZDB-GENE-030131-9181	RECEPTOR EXPRESSION ENHANCING 5 POLYPOSIS LOCUS 1		+	REEP5	receptor accessory protein 5
chd1	0.00390591	0.00194931	0.00485082	0	chromodomain helicase DNA binding protein 1 [Source:ZFIN;Acc:ZDB-GENE-030131-7120]	ZDB-GENE-030131-7120	CHROMODOMAIN HELICASE DNA BINDING 1 CHD 1 EC_3.6.4.12 ATP DEPENDENT HELICASE CHD1	Pilarowski-Bjornsson syndrome	+	CHD1	chromodomain helicase DNA binding protein 1
slc38a9	0	0.00194931	0	0	solute carrier family 38 member 9 [Source:NCBI gene;Acc:562137]	ZDB-GENE-061013-597	SODIUM COUPLED NEUTRAL AMINO ACID TRANSPORTER 9 SOLUTE CARRIER FAMILY 38 MEMBER 9		+	SLC38A9	solute carrier family 38 member 9
fut10	0	0	0.00323388	0	fucosyltransferase 10 [Source:NCBI gene;Acc:497615]	ZDB-GENE-081022-183	ALPHA 1 3 FUCOSYLTRANSFERASE 10 EC_2.4.1.- FUCOSYLTRANSFERASE X FUC TX FUCT X GALACTOSIDE 3 L FUCOSYLTRANSFERASE 10 FUCOSYLTRANSFERASE 10		+	FUT10	fucosyltransferase 10
ppp2cb	0.00585886	0.025341	0.0210202	0.00382165	protein phosphatase 2, catalytic subunit, beta isozyme [Source:ZFIN;Acc:ZDB-GENE-040426-2487]	ZDB-GENE-040426-2487	SERINE/THREONINE PHOSPHATASE CATALYTIC SUBUNIT EC_3.1.3.16		+	PPP2CB	protein phosphatase 2 catalytic subunit beta
hint1	0.0439415	0.05653	0.0598267	0.0191082	histidine triad nucleotide binding protein 1 [Source:ZFIN;Acc:ZDB-GENE-040927-8]	ZDB-GENE-040927-8	HISTIDINE TRIAD NUCLEOTIDE BINDING 2 MITOCHONDRIAL PRECURSOR HINT 2 EC 3 HINT 3	Neuromyotonia and axonal neuropathy, autosomal recessive	+	HINT1	histidine triad nucleotide binding protein 1
pcyox1	0.00195295	0.00194931	0.00485082	0	prenylcysteine oxidase 1 [Source:ZFIN;Acc:ZDB-GENE-050417-98]	ZDB-GENE-050417-98	PRENYLCYSTEINE OXIDASE PRECURSOR		+	PCYOX1	prenylcysteine oxidase 1
fam136a	0.00195295	0.00194931	0.00323388	0	family with sequence similarity 136 member A [Source:NCBI gene;Acc:406709]	ZDB-GENE-040426-2729	UNKNOWN		+	FAM136A	family with sequence similarity 136 member A
gmcl1	0.00195295	0.00389862	0.00485082	0	germ cell-less, spermatogenesis associated [Source:ZFIN;Acc:ZDB-GENE-030131-865]	ZDB-GENE-030131-865	GERM CELL LESS 1		+	GMCL1	germ cell-less 1, spermatogenesis associated
snx24	0	0.00194931	0	0	sorting nexin 24 [Source:ZFIN;Acc:ZDB-GENE-050913-45]	ZDB-GENE-050913-45	SORTING NEXIN		+	SNX24	sorting nexin 24
mat2aa	0.00195295	0.00194931	0	0.00191082	methionine adenosyltransferase II, alpha a [Source:ZFIN;Acc:ZDB-GENE-030131-2049]	ZDB-GENE-030131-2049			+	MAT2A	methionine adenosyltransferase 2A
ewsr1a	0	0.00389862	0.00970163	0	EWS RNA-binding protein 1a [Source:ZFIN;Acc:ZDB-GENE-030131-2317]	ZDB-GENE-030131-2317	RNA BINDING EWS	Ewing sarcoma,Neuroepithelioma	+	EWSR1	EWS RNA binding protein 1
sub1a	0.0332002	0.0409355	0.0485082	0.0114649	SUB1 regulator of transcription a [Source:ZFIN;Acc:ZDB-GENE-050522-151]	ZDB-GENE-050522-151	ACTIVATED RNA POLYMERASE II TRANSCRIPTIONAL COACTIVATOR P15 SUB1 HOMOLOG		+	SUB1	SUB1 regulator of transcription
skiv2l2	0.000976477	0.00194931	0.00485082	0	Mtr4 exosome RNA helicase [Source:ZFIN;Acc:ZDB-GENE-040426-2854]	ZDB-GENE-040426-2854	HELICASE		-
aplnrb	0.0195295	0.025341	0.0226371	0.00382165	apelin receptor b [Source:NCBI gene;Acc:565492]	ZDB-GENE-050913-90	RECEPTOR		+	APLNR	apelin receptor
pmaip1	0.0166001	0.0214424	0.0210202	0.00955412	phorbol-12-myristate-13-acetate-induced protein 1 [Source:ZFIN;Acc:ZDB-GENE-070119-3]	ZDB-GENE-070119-3			-
paqr3b	0.000976477	0	0.00161694	0	progestin and adipoQ receptor family member IIIb [Source:ZFIN;Acc:ZDB-GENE-050913-128]	ZDB-GENE-050913-128	PROGESTIN AND ADIPOQ RECEPTOR FAMILY MEMBER 3 PROGESTIN AND ADIPOQ RECEPTOR FAMILY MEMBER III RAF KINASE TRAPPING TO GOLGI RKTG		+	PAQR3	progestin and adipoQ receptor family member 3
anxa3b	0	0	0.00161694	0	annexin A3b [Source:ZFIN;Acc:ZDB-GENE-041114-128]	ZDB-GENE-041114-128	ANNEXIN A3 35 ALPHA CALCIMEDIN ANNEXIN III ANNEXIN 3 LIPOCORTIN III PLACENTAL ANTICOAGULANT III PAP III		+	ANXA3	annexin A3
mrrf	0.000976477	0.00584793	0.00161694	0	mitochondrial ribosome recycling factor [Source:ZFIN;Acc:ZDB-GENE-040704-12]	ZDB-GENE-040704-12	RIBOSOME RECYCLING FACTOR MITOCHONDRIAL PRECURSOR RRF RIBOSOME RELEASING FACTOR MITOCHONDRIAL		+	MRRF	mitochondrial ribosome recycling factor
rbm18	0.00195295	0.00974656	0.00485082	0	RNA binding motif protein 18 [Source:NCBI gene;Acc:393766]	ZDB-GENE-040426-1764			+	RBM18	RNA binding motif protein 18
ndufa8	0.020506	0.0155945	0.0226371	0.0114649	NADH:ubiquinone oxidoreductase subunit A8 [Source:ZFIN;Acc:ZDB-GENE-040426-1688]	ZDB-GENE-040426-1688	NADH DEHYDROGENASE [UBIQUINONE] 1 ALPHA SUBCOMPLEX SUBUNIT 8 COMPLEX I 19KD CI 19KD NADH UBIQUINONE OXIDOREDUCTASE 19 KDA SUBUNIT		+	NDUFA8	NADH:ubiquinone oxidoreductase subunit A8
sardh	0	0	0.00161694	0	sarcosine dehydrogenase [Source:ZFIN;Acc:ZDB-GENE-040426-996]	ZDB-GENE-040426-996	SARCOSINE DEHYDROGENASE MITOCHONDRIAL PRECURSOR SARDH EC_1.5.8.3	[Sarcosinemia]	+	SARDH	sarcosine dehydrogenase
cdc37l1	0.000976477	0	0	0	cell division cycle 37-like 1 [Source:NCBI gene;Acc:569357]	ZDB-GENE-030131-8865	HSP90 CO CHAPERONE CDC37 HSP90 CHAPERONE KINASE TARGETING SUBUNIT		+	CDC37L1	cell division cycle 37 like 1
ak3	0.0166001	0.0448342	0.0565929	0.0133758	adenylate kinase 3 [Source:ZFIN;Acc:ZDB-GENE-040426-2142]	ZDB-GENE-040426-2142	GTP:AMP PHOSPHOTRANSFERASE AK3 MITOCHONDRIAL EC_2.7.4.10 ADENYLATE KINASE 3 AK 3 ADENYLATE KINASE 3 ALPHA 1		+	AK3	adenylate kinase 3
hsdl2	0.00781181	0.00194931	0.0113186	0.00191082	hydroxysteroid dehydrogenase like 2 [Source:NCBI gene;Acc:322347]	ZDB-GENE-030131-1066	HYDROXYSTEROID DEHYDROGENASE 2 EC 1		+	HSDL2	hydroxysteroid dehydrogenase like 2
inip	0.0107412	0.0214424	0.0210202	0.00382165	ints3 and nabp interacting protein [Source:NCBI gene;Acc:393188]	ZDB-GENE-040426-961	SOSS COMPLEX SUBUNIT C SENSOR OF SINGLE STRAND DNA COMPLEX SUBUNIT C SENSOR OF SSDNA SUBUNIT C SOSS C SINGLE STRANDED DNA BINDING INTERACTING 1 SSB INTERACTING 1		+	INIP	INTS3 and NABP interacting protein
lin54	0.000976477	0	0.00646776	0	lin-54 DREAM MuvB core complex component [Source:NCBI gene;Acc:560688]	ZDB-GENE-060929-440			+	LIN54	lin-54 DREAM MuvB core complex component
cops4	0.0126942	0.00779725	0.027488	0	COP9 constitutive photomorphogenic homolog subunit 4 (Arabidopsis) [Source:NCBI gene;Acc:325592]	ZDB-GENE-030131-4317	COP9 SIGNALOSOME COMPLEX SUBUNIT 4 SIGNALOSOME SUBUNIT 4		-
srek1ip1	0.00292943	0	0.0129355	0.00191082	SREK1-interacting protein 1 [Source:NCBI gene;Acc:553315]	ZDB-GENE-051030-24	SREK1IP1 SFRS12 INTERACTING 1 SREK1 INTERACTING 1		+	SREK1IP1	SREK1 interacting protein 1
cwc27	0.00781181	0.00779725	0.00646776	0	CWC27 spliceosome associated cyclophilin [Source:NCBI gene;Acc:394078]	ZDB-GENE-040426-1118	SPLICEOSOME ASSOCIATED CWC27 HOMOLOG PROBABLE INACTIVE PEPTIDYL PROLYL CIS TRANS ISOMERASE CWC27 HOMOLOG PPIASE CWC27	Retinitis pigmentosa with or without skeletal anomalies	+	CWC27	CWC27 spliceosome associated cyclophilin
ppwd1	0.000976477	0	0.00161694	0	peptidylprolyl isomerase domain and WD repeat containing 1 [Source:ZFIN;Acc:ZDB-GENE-070615-16]	ZDB-GENE-070615-16	PEPTIDYLPROLYL ISOMERASE DOMAIN AND WD REPEAT CONTAINING 1 EC_5.2.1.8		+	PPWD1	peptidylprolyl isomerase domain and WD repeat containing 1
lpar1	0	0	0.00161694	0	lysophosphatidic acid receptor 1 [Source:ZFIN;Acc:ZDB-GENE-030616-499]	ZDB-GENE-030616-499	MELANOCYTE STIMULATING HORMONE RECEPTOR MSH R MELANOCORTIN RECEPTOR 1 MC1 R		+	LPAR1	lysophosphatidic acid receptor 1
galt	0.000976477	0.00194931	0	0	galactose-1-phosphate uridylyltransferase [Source:ZFIN;Acc:ZDB-GENE-070112-172]	ZDB-GENE-070112-172		Galactosemia	+	GALT	galactose-1-phosphate uridylyltransferase
sigmar1	0	0	0.00323388	0.00191082	sigma non-opioid intracellular receptor 1 [Source:NCBI gene;Acc:393952]	ZDB-GENE-040426-1006	SIGMA NON OPIOID INTRACELLULAR RECEPTOR 1 SIGMA 1 TYPE OPIOID RECEPTOR SIGMA1 RECEPTOR SIGMA1R	?Amyotrophic lateral sclerosis 16, juvenile,?Spinal muscular atrophy, distal, autosomal recessive, 2	+	SIGMAR1	sigma non-opioid intracellular receptor 1
hdhd2	0.00585886	0.0136452	0.00323388	0.00382165	haloacid dehalogenase-like hydrolase domain containing 2 [Source:NCBI gene;Acc:541346]	ZDB-GENE-050320-37	HALOACID DEHALOGENASE HYDROLASE DOMAIN CONTAINING 2		+	HDHD2	haloacid dehalogenase like hydrolase domain containing 2
ier3ip1	0.0166001	0.025341	0.00808469	0.0076433	immediate early response 3 interacting protein 1 [Source:NCBI gene;Acc:554110]	ZDB-GENE-050506-106	IMMEDIATE EARLY RESPONSE 3 INTERACTING 1	Microcephaly, epilepsy, and diabetes syndrome	+	IER3IP1	immediate early response 3 interacting protein 1
smad2	0.00292943	0.00779725	0.0145524	0.00382165	SMAD family member 2 [Source:NCBI gene;Acc:30639]	ZDB-GENE-990603-7	MOTHERS AGAINST DECAPENTAPLEGIC HOMOLOG 3 MAD HOMOLOG 3 MAD3 MOTHERS AGAINST DPP HOMOLOG 3 SMAD FAMILY MEMBER 3 SMAD 3 SMAD3		+	SMAD2	SMAD family member 2
trappc13	0.00781181	0.0116959	0.00646776	0	trafficking protein particle complex 13 [Source:NCBI gene;Acc:321203]	ZDB-GENE-030131-9775	TRAFFICKING PARTICLE COMPLEX SUBUNIT 13		+	TRAPPC13	trafficking protein particle complex 13
erbb2ip	0.00781181	0.00194931	0.00323388	0	erbb2 interacting protein [Source:ZFIN;Acc:ZDB-GENE-061103-403]	ZDB-GENE-061103-403	ERBIN DENSIN 180 ERBB2 INTERACTING PROTEIN LAP2		-
zfand5b	0.0244119	0.0331383	0.0420404	0.0191082	zinc finger, AN1-type domain 5b [Source:ZFIN;Acc:ZDB-GENE-040426-875]	ZDB-GENE-040426-875			+	ZFAND5	zinc finger AN1-type containing 5
smc5	0.00292943	0.00584793	0.00323388	0	structural maintenance of chromosomes 5 [Source:ZFIN;Acc:ZDB-GENE-061013-288]	ZDB-GENE-061013-288			+	SMC5	structural maintenance of chromosomes 5
pip5k1ba	0.000976477	0	0.00323388	0	phosphatidylinositol-4-phosphate 5-kinase, type I, beta a [Source:ZFIN;Acc:ZDB-GENE-041010-81]	ZDB-GENE-041010-81	PHOSPHATIDYLINOSITOL 4 PHOSPHATE 5 KINASE TYPE 1 BETA PI BETA PTDINS 4 P 5 KINASE 1 BETA EC_2.7.1.68 PHOSPHATIDYLINOSITOL 4 PHOSPHATE 5 KINASE TYPE I ALPHA PIP5KIALPHA PHOSPHATIDYLINOSITOL 4 PHOSPHATE 5 KINASE TYPE I BETA PIP5KIBETA		+	PIP5K1B	phosphatidylinositol-4-phosphate 5-kinase type 1 beta
aldh7a1	0.00195295	0	0	0.00191082	aldehyde dehydrogenase 7 family, member A1 [Source:ZFIN;Acc:ZDB-GENE-030131-6129]	ZDB-GENE-030131-6129	ALPHA AMINOADIPIC SEMIALDEHYDE DEHYDROGENASE PRECURSOR ALPHA AASA DEHYDROGENASE EC_1.2.1.31 ALDEHYDE DEHYDROGENASE FAMILY 7 MEMBER A1 EC_1.2.1.- 3 ANTIQUITIN 1 BETAINE ALDEHYDE DEHYDROGENASE EC_1.2.-.- 1 8 DELTA1 PIPERIDEINE 6 CARBOXYLATE DEHYDROGENASE P6C DEHYDROGENASE	Epilepsy, pyridoxine-dependent	+	ALDH7A1	aldehyde dehydrogenase 7 family member A1
phax	0.00585886	0.00584793	0.0113186	0.00191082	phosphorylated adaptor for RNA export [Source:ZFIN;Acc:ZDB-GENE-040822-42]	ZDB-GENE-040822-42	PHOSPHORYLATED ADAPTER RNA EXPORT RNA U SMALL NUCLEAR RNA EXPORT ADAPTER		+	PHAX	phosphorylated adaptor for RNA export
lmnb1	0.000976477	0.00584793	0.00808469	0	lamin B1 [Source:ZFIN;Acc:ZDB-GENE-020424-2]	ZDB-GENE-020424-2	LAMIN PRECURSOR	Leukodystrophy, adult-onset, autosomal dominant	+	LMNB1	lamin B1
prrc1	0.00195295	0.00194931	0.00485082	0.00191082	proline-rich coiled-coil 1 [Source:NCBI gene;Acc:474330]	ZDB-GENE-041024-9	PRRC1 PROLINE RICH AND COILED COIL CONTAINING 1		+	PRRC1	proline rich coiled-coil 1
isoc1	0	0	0.00485082	0	isochorismatase domain containing 1 [Source:NCBI gene;Acc:559897]	ZDB-GENE-061020-1	ISOCHORISMATASE DOMAIN CONTAINING		+	ISOC1	isochorismatase domain containing 1
stoml2	0.000976477	0	0.00323388	0	stomatin (EPB72)-like 2 [Source:ZFIN;Acc:ZDB-GENE-040426-1139]	ZDB-GENE-040426-1139	STOMATIN		+	STOML2	stomatin like 2
sppl3	0.000976477	0	0	0	signal peptide peptidase 3 [Source:ZFIN;Acc:ZDB-GENE-050913-71]	ZDB-GENE-050913-71	SIGNAL PEPTIDE PEPTIDASE 3 SPP 3 EC_3.4.23.- INTRAMEMBRANE PROTEASE 2 IMP 2 PRESENILIN 4		+	SPPL3	signal peptide peptidase like 3
nt5c2l1	0.334932	0.45419	0.543291	0.183439	5'-nucleotidase, cytosolic II, like 1 [Source:ZFIN;Acc:ZDB-GENE-031006-8]	ZDB-GENE-031006-8			-
slc2a11l	0.00488238	0.00389862	0.00485082	0.00382165	solute carrier family 2 member 11, like [Source:ZFIN;Acc:ZDB-GENE-061215-118]	ZDB-GENE-061215-118	SOLUTE CARRIER FAMILY FACILITATED GLUCOSE TRANSPORTER MEMBER		-
drg1	0.000976477	0.00194931	0.00323388	0	developmentally regulated GTP binding protein 1 [Source:ZFIN;Acc:ZDB-GENE-030131-8767]	ZDB-GENE-030131-8767	DEVELOPMENTALLY REGULATED GTP BINDING DRG TRANSLATION FACTOR GTPASE TRAFAC GTPASE EC_3.6.5.-		+	DRG1	developmentally regulated GTP binding protein 1
slc20a1b	0	0.00194931	0	0	solute carrier family 20 member 1b [Source:NCBI gene;Acc:321541]	ZDB-GENE-030131-260			+	SLC20A1	solute carrier family 20 member 1
prkab1a	0.0790946	0.062378	0.103484	0.0191082	protein kinase, AMP-activated, beta 1 non-catalytic subunit, a [Source:ZFIN;Acc:ZDB-GENE-040718-377]	ZDB-GENE-040718-377	5' AMP ACTIVATED KINASE SUBUNIT BETA 1 AMPK SUBUNIT BETA 1 AMPKB		+	PRKAB1	protein kinase AMP-activated non-catalytic subunit beta 1
ppp2r2ab	0.0146472	0.025341	0.00970163	0.0210191	protein phosphatase 2, regulatory subunit B, alpha b [Source:ZFIN;Acc:ZDB-GENE-030131-5474]	ZDB-GENE-030131-5474	SERINE/THREONINE PHOSPHATASE 2A 55 KDA REGULATORY SUBUNIT B PP2A SUBUNIT B B55 PP2A SUBUNIT B PR55 PP2A SUBUNIT B R2 PP2A SUBUNIT B		+	PPP2R2A	protein phosphatase 2 regulatory subunit Balpha
bnip3lb	0.0624945	0.0545807	0.0970163	0.0611464	BCL2 interacting protein 3 like b [Source:ZFIN;Acc:ZDB-GENE-040325-1]	ZDB-GENE-040325-1	BCL2/ADENOVIRUS E1B 19 KDA INTERACTING 3		+	BNIP3L	BCL2 interacting protein 3 like
xpo7	0.00390591	0.0155945	0.00808469	0.00191082	exportin 7 [Source:ZFIN;Acc:ZDB-GENE-060628-2]	ZDB-GENE-060628-2	EXPORTIN		+	XPO7	exportin 7
pbdc1	0.0283178	0.0584793	0.0485082	0.0076433	polysaccharide biosynthesis domain containing 1 [Source:ZFIN;Acc:ZDB-GENE-040718-459]	ZDB-GENE-040718-459	PBDC1 POLYSACCHARIDE BIOSYNTHESIS DOMAIN CONTAINING 1		+	PBDC1	polysaccharide biosynthesis domain containing 1
dmtn	0.0322237	0.0448342	0.0485082	0.00955412	dematin actin binding protein [Source:ZFIN;Acc:ZDB-GENE-030131-9438]	ZDB-GENE-030131-9438	ACTIN BINDING LIM ABLIM ACTIN BINDING LIM FAMILY MEMBER		+	DMTN	dematin actin binding protein
ppp3ccb	0.00195295	0.00194931	0.00808469	0	protein phosphatase 3, catalytic subunit, gamma isozyme, b [Source:ZFIN;Acc:ZDB-GENE-070112-1102]	ZDB-GENE-070112-1102			+	PPP3CC	protein phosphatase 3 catalytic subunit gamma
golga7	0.0126942	0.0116959	0.025871	0	golgin A7 [Source:ZFIN;Acc:ZDB-GENE-040625-142]	ZDB-GENE-040625-142			+	GOLGA7	golgin A7
ppapdc1b	0	0.00194931	0	0	phospholipid phosphatase 5 [Source:ZFIN;Acc:ZDB-GENE-040704-54]	ZDB-GENE-040704-54	PHOSPHOLIPID PHOSPHATASE 5 EC_3.1.3.4 PHOSPHATIDIC ACID PHOSPHATASE TYPE 2 DOMAIN CONTAINING 1B		-
etf1b	0.00292943	0.00779725	0.00646776	0.00191082	eukaryotic translation termination factor 1b [Source:ZFIN;Acc:ZDB-GENE-021029-1]	ZDB-GENE-021029-1			+	ETF1	eukaryotic translation termination factor 1
fbxw11b	0.00683534	0.00584793	0.0113186	0.00191082	F-box and WD repeat domain containing 11b [Source:ZFIN;Acc:ZDB-GENE-040426-2903]	ZDB-GENE-040426-2903	F BOX/WD REPEAT CONTAINING 11 F BOX AND WD REPEATS BETA TRCP2 F BOX/WD REPEAT CONTAINING 1B HOMOLOGOUS TO SLIMB HOS		+	FBXW11	F-box and WD repeat domain containing 11
npm1a	0.00195295	0.00779725	0.0113186	0.00191082	nucleophosmin 1a [Source:ZFIN;Acc:ZDB-GENE-021028-1]	ZDB-GENE-021028-1	NUCLEOPHOSMIN	Leukemia, acute myeloid, somatic	+	NPM1	nucleophosmin 1
kdm6bb	0.00585886	0.00584793	0.00808469	0.00191082	lysine (K)-specific demethylase 6B, b [Source:ZFIN;Acc:ZDB-GENE-040724-166]	ZDB-GENE-040724-166	LYSINE SPECIFIC DEMETHYLASE 6B EC_1.14.11.- JMJC DOMAIN CONTAINING 3 JUMONJI DOMAIN CONTAINING 3	Neurodevelopmental disorder with coarse facies and mild distal skeletal abnormalities	+	KDM6B	lysine demethylase 6B
per1a	0.000976477	0	0	0	period circadian clock 1a [Source:ZFIN;Acc:ZDB-GENE-011220-1]	ZDB-GENE-011220-1	PERIOD CIRCADIAN HOMOLOG 1 CIRCADIAN CLOCK PERIOD 1		+	PER1	period circadian regulator 1
ap4m1	0	0.00194931	0.00161694	0	adaptor related protein complex 4 subunit mu 1 [Source:ZFIN;Acc:ZDB-GENE-040718-421]	ZDB-GENE-040718-421	AP 4 COMPLEX SUBUNIT MU 1 AP 4 ADAPTOR COMPLEX MU SUBUNIT ADAPTOR RELATED COMPLEX 4 SUBUNIT MU 1 MU SUBUNIT OF AP 4 MU ADAPTIN RELATED 2 MU ARP2 MU4 ADAPTIN MU4	Spastic paraplegia 50, autosomal recessive	+	AP4M1	adaptor related protein complex 4 subunit mu 1
arrb2a	0.00292943	0.00194931	0	0	arrestin, beta 2a [Source:ZFIN;Acc:ZDB-GENE-030131-29]	ZDB-GENE-030131-29			+	ARRB2	arrestin beta 2
med11	0.0273414	0.025341	0.0371896	0.0133758	mediator complex subunit 11 [Source:NCBI gene;Acc:100148504]	ZDB-GENE-091207-2	MEDIATOR OF RNA POLYMERASE II TRANSCRIPTION SUBUNIT 11 MEDIATOR COMPLEX SUBUNIT 11		+	MED11	mediator complex subunit 11
rnasekb	0.08593	0.0955163	0.0889316	0.0458598	ribonuclease, RNase K b [Source:NCBI gene;Acc:336290]	ZDB-GENE-060825-160	RIBONUCLEASE KAPPA RNASE K RNASE KAPPA EC_3.1.-.-		+	RNASEK	ribonuclease K
zgc:103508	0.000976477	0	0	0.00191082	zgc:103508 [Source:ZFIN;Acc:ZDB-GENE-041212-28]	ZDB-GENE-041212-28			+	C17orf49	chromosome 17 open reading frame 49
nle1	0.000976477	0	0.00161694	0	notchless homolog 1 (Drosophila) [Source:ZFIN;Acc:ZDB-GENE-050522-321]	ZDB-GENE-050522-321	NOTCHLESS HOMOLOG 1		-
zgc:158234	0	0.00779725	0.0129355	0.00382165	PAX3 and PAX7 binding protein 1 [Source:ZFIN;Acc:ZDB-GENE-070112-2352]	ZDB-GENE-070112-2352			-
vps36	0.00488238	0	0	0	vacuolar protein sorting 36 homolog [Source:NCBI gene;Acc:335810]	ZDB-GENE-030131-7753	VACUOLAR SORTING ASSOCIATED 36 ESCRT II COMPLEX SUBUNIT VPS36		+	VPS36	vacuolar protein sorting 36 homolog
tpte	0	0	0.00323388	0	transmembrane phosphatase with tensin homology [Source:ZFIN;Acc:ZDB-GENE-030131-5503]	ZDB-GENE-030131-5503			+	TPTE	transmembrane phosphatase with tensin homology
ilk	0.00585886	0.0155945	0.0242541	0.00191082	integrin-linked kinase [Source:ZFIN;Acc:ZDB-GENE-040426-1435]	ZDB-GENE-040426-1435	INTEGRIN LINKED KINASE		+	ILK	integrin linked kinase
timm10b	0.00292943	0.00194931	0.00323388	0	translocase of inner mitochondrial membrane 10 homolog B (yeast) [Source:NCBI gene;Acc:550527]	ZDB-GENE-050417-370	MITOCHONDRIAL IMPORT INNER MEMBRANE TRANSLOCASE SUBUNIT TIM10 B MITOCHONDRIAL IMPORT INNER MEMBRANE TRANSLOCASE SUBUNIT TIM9 B TIMM10B TIM10B		+	TIMM10B	translocase of inner mitochondrial membrane 10B
chordc1b	0	0	0.0113186	0	cysteine and histidine-rich domain (CHORD) containing 1b [Source:NCBI gene;Acc:393310]	ZDB-GENE-040426-1288	CYSTEINE AND HISTIDINE RICH DOMAIN CONTAINING 1 CHORD DOMAIN CONTAINING 1 MORGANA		+	CHORDC1	cysteine and histidine rich domain containing 1
tmem135	0.00292943	0.00194931	0.00646776	0	transmembrane protein 135 [Source:ZFIN;Acc:ZDB-GENE-070424-70]	ZDB-GENE-070424-70	TRANSMEMBRANE 135 PEROXISOMAL MEMBRANE 52 PMP52		-
cct8	0.000976477	0.00584793	0.00808469	0	chaperonin containing TCP1, subunit 8 (theta) [Source:ZFIN;Acc:ZDB-GENE-040426-876]	ZDB-GENE-040426-876	T COMPLEX 1 SUBUNIT THETA TCP 1 THETA CCT THETA		+	CCT8	chaperonin containing TCP1 subunit 8
bach1b	0.00585886	0	0.00808469	0.00191082	BTB and CNC homology 1, basic leucine zipper transcription factor 1 b [Source:ZFIN;Acc:ZDB-GENE-050522-220]	ZDB-GENE-050522-220	TRANSCRIPTION REGULATOR BACH1 BTB AND CNC HOMOLOG 1		+	BACH1	BTB domain and CNC homolog 1
sod1	0.196272	0.222222	0.203734	0.154777	superoxide dismutase 1, soluble [Source:NCBI gene;Acc:30553]	ZDB-GENE-990415-258		Spastic tetraplegia and axial hypotonia, progressive,Amyotrophic lateral sclerosis 1	+	SOD1	superoxide dismutase 1
ufm1	0.00390591	0.00389862	0.0177863	0	ubiquitin-fold modifier 1 [Source:NCBI gene;Acc:322756]	ZDB-GENE-040426-2930	UBIQUITIN FOLD MODIFIER 1 PRECURSOR	Leukodystrophy, hypomyelinating, 14	+	UFM1	ubiquitin fold modifier 1
trim47	0.000976477	0	0	0	tripartite motif containing 47 [Source:ZFIN;Acc:ZDB-GENE-040426-1000]	ZDB-GENE-040426-1000	TRIPARTITE MOTIF CONTAINING 47		-
synj1	0	0.00584793	0.00161694	0	synaptojanin 1 [Source:ZFIN;Acc:ZDB-GENE-030131-9180]	ZDB-GENE-030131-9180		Epileptic encephalopathy, early infantile, 53,Parkinson disease 20, early-onset	+	SYNJ1	synaptojanin 1
slc9a6b	0.00683534	0	0	0	solute carrier family 9 member 6b [Source:ZFIN;Acc:ZDB-GENE-080226-2]	ZDB-GENE-080226-2	SODIUM/HYDROGEN EXCHANGER 7 NA + /H + EXCHANGER 7 NHE 7 SOLUTE CARRIER FAMILY 9 MEMBER 7	Mental retardation, X-linked syndromic, Christianson type	+	SLC9A6	solute carrier family 9 member A6
fhl1b	0	0	0.00323388	0	four and a half LIM domains 1b [Source:ZFIN;Acc:ZDB-GENE-031219-1]	ZDB-GENE-031219-1	FOUR AND A HALF LIM DOMAINS 1 FHL 1 SKELETAL MUSCLE LIM 1 SLIM SLIM 1	?Uruguay faciocardiomusculoskeletal syndrome,Reducing body myopathy, X-linked 1a, severe, infantile or early childhood onset,Reducing body myopathy, X-linked 1b, with late childhood or adult onset,Scapuloperoneal myopathy, X-linked dominant,Emery-Dreifuss muscular dystrophy 6, X-linked,Myopathy, X-linked, with postural muscle atrophy	+	FHL1	four and a half LIM domains 1
htatsf1	0.0107412	0.0155945	0.0404235	0	HIV-1 Tat specific factor 1 [Source:ZFIN;Acc:ZDB-GENE-040426-1578]	ZDB-GENE-040426-1578	HIV TAT SPECIFIC FACTOR 1		+	HTATSF1	HIV-1 Tat specific factor 1
sssca1	0.000976477	0.00194931	0.00485082	0.0114649	zinc ribbon domain containing 2 [Source:ZFIN;Acc:ZDB-GENE-041010-102]	ZDB-GENE-041010-102	ZNRD2 AUTOANTIGEN P27 SJOEGREN SYNDROME/SCLERODERMA AUTOANTIGEN 1 ZINC RIBBON DOMAIN CONTAINING 2		-
rab1bb	0	0.00194931	0.00161694	0	RAB1B, member RAS oncogene family b [Source:ZFIN;Acc:ZDB-GENE-040625-133]	ZDB-GENE-040625-133	RAS RELATED RAB		+	RAB1B	RAB1B, member RAS oncogene family
znhit2	0	0.00389862	0	0	zinc finger, HIT-type containing 2 [Source:ZFIN;Acc:ZDB-GENE-061103-46]	ZDB-GENE-061103-46	ZINC FINGER HIT DOMAIN CONTAINING 2		+	ZNHIT2	zinc finger HIT-type containing 2
faub	0.00292943	0.0155945	0.0226371	0.00382165	FAU ubiquitin like and ribosomal protein S30 fusion b [Source:ZFIN;Acc:ZDB-GENE-050417-416]	ZDB-GENE-050417-416	40S RIBOSOMAL S30		+	FAU	FAU ubiquitin like and ribosomal protein S30 fusion
uqcc3	0.00195295	0.00584793	0.00485082	0.00191082	ubiquinol-cytochrome c reductase complex assembly factor 3 [Source:NCBI gene;Acc:558925]	ZDB-GENE-030131-8451		?Mitochondrial complex III deficiency, nuclear type 9	+	UQCC3	ubiquinol-cytochrome c reductase complex assembly factor 3
wdr74	0.00195295	0	0	0	WD repeat domain 74 [Source:ZFIN;Acc:ZDB-GENE-060929-1138]	ZDB-GENE-060929-1138	RIBOSOME BIOGENESIS NSA1		+	WDR74	WD repeat domain 74
ehd1b	0	0	0.00161694	0	EH-domain containing 1b [Source:ZFIN;Acc:ZDB-GENE-030131-2069]	ZDB-GENE-030131-2069	EH DOMAIN CONTAINING 1		+	EHD1	EH domain containing 1
ints2	0.00195295	0.00974656	0.00646776	0	integrator complex subunit 2 [Source:ZFIN;Acc:ZDB-GENE-050522-148]	ZDB-GENE-050522-148			+	INTS2	integrator complex subunit 2
med13a	0.00390591	0.00194931	0.00323388	0	mediator complex subunit 13a [Source:ZFIN;Acc:ZDB-GENE-070627-13]	ZDB-GENE-070627-13	MEDIATOR OF RNA POLYMERASE II TRANSCRIPTION SUBUNIT 13 THYROID HORMONE RECEPTOR ASSOCIATED COMPLEX 240 KDA COMPONENT	Intellectual developmental disorder 61	+	MED13	mediator complex subunit 13
rnft1	0.000976477	0	0.00485082	0	ring finger protein, transmembrane 1 [Source:NCBI gene;Acc:406509]	ZDB-GENE-040426-2324	E3 UBIQUITIN LIGASE RNFT1 EC_2.3.2.27 RING FINGER AND TRANSMEMBRANE DOMAIN CONTAINING 1		+	RNFT1	ring finger protein, transmembrane 1
ptrh2	0.00195295	0.00194931	0.00646776	0	peptidyl-tRNA hydrolase 2 [Source:ZFIN;Acc:ZDB-GENE-050522-163]	ZDB-GENE-050522-163	PEPTIDYL TRNA HYDROLASE 2 PTH 2 EC_3.1.1.29	Infantile-onset multisystem neurologic, endocrine, and pancreatic disease	+	PTRH2	peptidyl-tRNA hydrolase 2
cltca	0.00390591	0.00779725	0.00808469	0.00573247	clathrin, heavy chain a (Hc) [Source:ZFIN;Acc:ZDB-GENE-030131-2299]	ZDB-GENE-030131-2299	CLATHRIN HEAVY CHAIN	Mental retardation, autosomal dominant 56	+	CLTC	clathrin heavy chain
btg3	0.0195295	0.025341	0.0226371	0.0114649	B-cell translocation gene 3 [Source:ZFIN;Acc:ZDB-GENE-031113-19]	ZDB-GENE-031113-19	BTG FAMILY MEMBER		-
picalma	0.00195295	0.00389862	0.00323388	0	phosphatidylinositol binding clathrin assembly protein a [Source:ZFIN;Acc:ZDB-GENE-040426-761]	ZDB-GENE-040426-761	CLATHRIN ASSEMBLY	Leukemia, acute myeloid, somatic	+	PICALM	phosphatidylinositol binding clathrin assembly protein
tmem126a	0.00390591	0.00974656	0.00808469	0	transmembrane protein 126A [Source:ZFIN;Acc:ZDB-GENE-040426-1770]	ZDB-GENE-040426-1770	TRANSMEMBRANE	Mitochondrial complex I deficiency, nuclear type 29,Optic atrophy 7,Mitochondrial complex I deficiency, nuclear type 29,Optic atrophy 7	+	TMEM126A	transmembrane protein 126A
vps11	0.00390591	0.00389862	0.00323388	0	VPS11 core subunit of CORVET and HOPS complexes [Source:ZFIN;Acc:ZDB-GENE-050731-5]	ZDB-GENE-050731-5	VACUOLAR SORTING ASSOCIATED	Leukodystrophy, hypomyelinating, 12	+	VPS11	VPS11 core subunit of CORVET and HOPS complexes
hyou1	0	0.00389862	0.00485082	0.00191082	hypoxia up-regulated 1 [Source:NCBI gene;Acc:327133]	ZDB-GENE-030131-5344	HYPOXIA UP REGULATED 1 PRECURSOR	?Immunodeficiency 59 and hypoglycemia	+	HYOU1	hypoxia up-regulated 1
hist2h2l	0.00683534	0.0155945	0.0145524	0	histone 2, H2, like [Source:NCBI gene;Acc:386920]	ZDB-GENE-031118-36	HISTONE H2B		-
zgc:101846	0.0712828	0.0857697	0.0808469	0.0191082	H2A.X variant histone family member 1 [Source:ZFIN;Acc:ZDB-GENE-041010-42]	ZDB-GENE-041010-42	HISTONE H2A		-
zpr1	0.000976477	0	0.00646776	0	ZPR1 zinc finger [Source:ZFIN;Acc:ZDB-GENE-040426-2110]	ZDB-GENE-040426-2110	ZINC FINGER ZPR1 ZINC FINGER 259		+	ZPR1	ZPR1 zinc finger
hspa8	0.0175766	0.0272904	0.0743792	0.0133758	heat shock protein 8 [Source:NCBI gene;Acc:573376]	ZDB-GENE-990415-92	UNKNOWN		+	HSPA8	heat shock protein family A (Hsp70) member 8
tmem218	0	0.00779725	0	0.00382165	transmembrane protein 218 [Source:NCBI gene;Acc:393369]	ZDB-GENE-040426-1232	TRANSMEMBRANE 218		+	TMEM218	transmembrane protein 218
vps26bl	0.00390591	0.0136452	0.0161694	0	vacuolar protein sorting 26 homolog B, like [Source:NCBI gene;Acc:436688]	ZDB-GENE-040718-112	VACUOLAR SORTING ASSOCIATED 26		-
prkrira	0	0.00389862	0.00808469	0	THAP domain containing 12a [Source:ZFIN;Acc:ZDB-GENE-040426-2045]	ZDB-GENE-040426-2045	52 KDA REPRESSOR OF THE INHIBITOR OF THE KINASE P52RIPK 58 KDA INTERFERON INDUCED KINASE INTERACTING P58IPK INTERACTING THAP DOMAIN CONTAINING 0 THAP DOMAIN CONTAINING 12		-
uvrag	0.00195295	0	0.00485082	0	UV radiation resistance associated gene [Source:ZFIN;Acc:ZDB-GENE-040426-924]	ZDB-GENE-040426-924	UV RADIATION RESISTANCE ASSOCIATED		+	UVRAG	UV radiation resistance associated
atg101	0.00976477	0.0155945	0.00970163	0.00191082	autophagy related 101 [Source:NCBI gene;Acc:567680]	ZDB-GENE-051030-36	AUTOPHAGY RELATED 101		+	ATG101	autophagy related 101
rad51c	0.00878829	0.0116959	0.00646776	0.00382165	RAD51 paralog C [Source:ZFIN;Acc:ZDB-GENE-041010-204]	ZDB-GENE-041010-204	DNA REPAIR RAD51 HOMOLOG 3 RAD51 HOMOLOG C RAD51 2	{Breast-ovarian cancer, familial, susceptibility to, 3},Fanconi anemia, complementation group O	+	RAD51C	RAD51 paralog C
rabgef1	0.00195295	0.00389862	0	0	RAB guanine nucleotide exchange factor (GEF) 1 [Source:ZFIN;Acc:ZDB-GENE-040426-1486]	ZDB-GENE-040426-1486	RAB5 GDP/GTP EXCHANGE FACTOR RABEX 5		+	RABGEF1	RAB guanine nucleotide exchange factor 1
bcl7ba	0	0.00389862	0.00161694	0	BAF chromatin remodeling complex subunit BCL7B a [Source:NCBI gene;Acc:406444]	ZDB-GENE-040426-2193	B CELL CLL/LYMPHOMA 7 FAMILY MEMBER		+	BCL7B	BAF chromatin remodeling complex subunit BCL7B
tbl2	0.00292943	0.00779725	0.00161694	0.00191082	transducin (beta)-like 2 [Source:ZFIN;Acc:ZDB-GENE-030131-9012]	ZDB-GENE-030131-9012	TRANSDUCIN BETA 2		+	TBL2	transducin beta like 2
ska2	0.00585886	0.00779725	0.0129355	0	spindle and kinetochore associated complex subunit 2 [Source:NCBI gene;Acc:449942]	ZDB-GENE-041008-202	SPINDLE AND KINETOCHORE ASSOCIATED 2 FAM33A		+	SKA2	spindle and kinetochore associated complex subunit 2
mdh2	0.00195295	0.00584793	0.0129355	0	malate dehydrogenase 2, NAD (mitochondrial) [Source:ZFIN;Acc:ZDB-GENE-040426-2143]	ZDB-GENE-040426-2143	MALATE DEHYDROGENASE MITOCHONDRIAL PRECURSOR EC_1.1.1.37	Epileptic encephalopathy, early infantile, 51	+	MDH2	malate dehydrogenase 2
il2rga	0	0	0.00323388	0	interleukin 2 receptor, gamma a [Source:ZFIN;Acc:ZDB-GENE-080402-1]	ZDB-GENE-080402-1	RECEPTOR GAMMA	Combined immunodeficiency, X-linked, moderate,Severe combined immunodeficiency, X-linked	+	IL2RG	interleukin 2 receptor subunit gamma
c10h21orf59	0.00683534	0.0136452	0.00808469	0.00382165	cilia and flagella associated protein 298 [Source:NCBI gene;Acc:792532]	ZDB-GENE-040930-8	CILIA AND FLAGELLA ASSOCIATED 298		-
rfc3	0.00488238	0	0.00485082	0	replication factor C (activator 1) 3 [Source:ZFIN;Acc:ZDB-GENE-020809-3]	ZDB-GENE-020809-3	REPLICATION FACTOR C SUBUNIT 3 ACTIVATOR 1.38 KDA SUBUNIT A1.38 KDA SUBUNIT ACTIVATOR 1 SUBUNIT 3 REPLICATION FACTOR C 38 KDA SUBUNIT RF C 38 KDA SUBUNIT RFC38		+	RFC3	replication factor C subunit 3
zgc:174193	0	0.00194931	0	0	zgc:174193 [Source:ZFIN;Acc:ZDB-GENE-080215-8]	ZDB-GENE-080215-8	SERINE PROTEASE HTRA2 MITOCHONDRIAL PRECURSOR EC_3.4.21.108 HIGH TEMPERATURE REQUIREMENT A2		-
smad9	0	0	0	0.00191082	SMAD family member 9 [Source:ZFIN;Acc:ZDB-GENE-031014-1]	ZDB-GENE-031014-1		Pulmonary hypertension, primary, 2	+	SMAD9	SMAD family member 9
alg5	0.00585886	0.00389862	0.0129355	0	ALG5 dolichyl-phosphate beta-glucosyltransferase [Source:ZFIN;Acc:ZDB-GENE-030131-6586]	ZDB-GENE-030131-6586	DOLICHOL PHOSPHATE MANNOSYLTRANSFERASE EC_2.4.1.83 DOLICHOL PHOSPHATE MANNOSE SYNTHASE DPM SYNTHASE DOLICHYL PHOSPHATE BETA D MANNOSYLTRANSFERASE MANNOSE P DOLICHOL SYNTHASE MPD SYNTHASE		+	ALG5	ALG5 dolichyl-phosphate beta-glucosyltransferase
exosc8	0.00878829	0.0136452	0.00323388	0	exosome component 8 [Source:ZFIN;Acc:ZDB-GENE-030131-1736]	ZDB-GENE-030131-1736	EXOSOME COMPLEX COMPONENT RIBOSOMAL RNA PROCESSING	Pontocerebellar hypoplasia, type 1C	+	EXOSC8	exosome component 8
zgc:110006	0.000976477	0	0.00161694	0	zgc:110006 [Source:NCBI gene;Acc:553573]	ZDB-GENE-050522-119	EURL		+	C21orf91	chromosome 21 open reading frame 91
nsun5	0.00292943	0	0.00161694	0	NOP2/Sun RNA methyltransferase 5 [Source:ZFIN;Acc:ZDB-GENE-040426-2476]	ZDB-GENE-040426-2476			+	NSUN5	NOP2/Sun RNA methyltransferase 5
tmem120a	0.00390591	0.00194931	0.00323388	0	transmembrane protein 120A [Source:NCBI gene;Acc:100005623]	ZDB-GENE-070424-21	TRANSMEMBRANE		+	TMEM120A	transmembrane protein 120A
pora	0.00683534	0.00974656	0.0210202	0.00191082	P450 (cytochrome) oxidoreductase a [Source:ZFIN;Acc:ZDB-GENE-050809-121]	ZDB-GENE-050809-121	NADPH CYTOCHROME P450 REDUCTASE CPR P450R EC_1.6.2.4	Disordered steroidogenesis due to cytochrome P450 oxidoreductase,Antley-Bixler syndrome with genital anomalies and disordered steroidogenesis	+	POR	cytochrome p450 oxidoreductase
hmgb1a	0.0351532	0.0487328	0.0468912	0.0171974	high mobility group box 1a [Source:ZFIN;Acc:ZDB-GENE-030131-341]	ZDB-GENE-030131-341	HIGH MOBILITY GROUP B1 HIGH MOBILITY GROUP 1 HMG 1		+	HMGB1	high mobility group box 1
si:ch211-215a9.5	0.00292943	0.00779725	0.0129355	0.00573247	si:ch211-215a9.5 [Source:ZFIN;Acc:ZDB-GENE-141216-219]	ZDB-GENE-141216-219	CYTOCHROME C OXIDASE ASSEMBLY FACTOR 4 HOMOLOG MITOCHONDRIAL COILED COIL HELIX COILED COIL HELIX DOMAIN CONTAINING 8		-
ubl3a	0.00878829	0.00584793	0.00485082	0.00573247	ubiquitin-like 3a [Source:ZFIN;Acc:ZDB-GENE-030131-3431]	ZDB-GENE-030131-3431	UBIQUITIN 3 PRECURSOR MEMBRANE ANCHORED UBIQUITIN FOLD MUB		+	UBL3	ubiquitin like 3
uspl1	0.00390591	0.00389862	0.00646776	0	ubiquitin specific peptidase like 1 [Source:NCBI gene;Acc:445403]	ZDB-GENE-040930-7	SUMO SPECIFIC ISOPEPTIDASE USPL1 EC_3.4.22.- UBIQUITIN SPECIFIC PEPTIDASE 1		+	USPL1	ubiquitin specific peptidase like 1
nipblb	0.000976477	0.00779725	0.00646776	0.00191082	NIPBL cohesin loading factor b [Source:NCBI gene;Acc:794108]	ZDB-GENE-030131-6070	NIPPED B SCC2 HOMOLOG	Cornelia de Lange syndrome 1	+	NIPBL	NIPBL cohesin loading factor
ucp3	0.0283178	0.0370369	0.0323388	0.0171974	uncoupling protein 3 [Source:ZFIN;Acc:ZDB-GENE-040426-1317]	ZDB-GENE-040426-1317	UNCHARACTERIZED	{Obesity, severe, and type II diabetes}	+	UCP3	uncoupling protein 3
ucp2	0.0888594	0.138401	0.150375	0.0554139	uncoupling protein 2 [Source:NCBI gene;Acc:555812]	ZDB-GENE-990708-8		{Obesity, susceptibility to, BMIQ4}	+	UCP2	uncoupling protein 2
mrpl48	0.00585886	0.00584793	0.0113186	0.00191082	mitochondrial ribosomal protein L48 [Source:ZFIN;Acc:ZDB-GENE-041008-125]	ZDB-GENE-041008-125	39S RIBOSOMAL L48 MITOCHONDRIAL PRECURSOR L48MT MRP L48		+	MRPL48	mitochondrial ribosomal protein L48
rab6a	0.00488238	0.0116959	0.00323388	0.00191082	RAB6A, member RAS oncogene family [Source:ZFIN;Acc:ZDB-GENE-040426-2849]	ZDB-GENE-040426-2849	RAS RELATED RAB		+	RAB6A	RAB6A, member RAS oncogene family
dhrs13a.2	0.000976477	0	0	0	dehydrogenase/reductase (SDR family) member 13a, tandem duplicate 2 [Source:ZFIN;Acc:ZDB-GENE-040912-69]	ZDB-GENE-040912-69	DEHYDROGENASE/REDUCTASE SDR FAMILY MEMBER 13 PRECURSOR EC_1.1.-.- SHORT CHAIN DEHYDROGENASE/REDUCTASE FAMILY 7C MEMBER 5		+	DHRS13	dehydrogenase/reductase 13
usp25	0.00195295	0.00389862	0.00323388	0	ubiquitin specific peptidase 25 [Source:ZFIN;Acc:ZDB-GENE-040426-2847]	ZDB-GENE-040426-2847	UBIQUITIN CARBOXYL TERMINAL HYDROLASE 25 EC_3.4.19.12 DEUBIQUITINATING ENZYME 25 UBIQUITIN THIOESTERASE 25 UBIQUITIN SPECIFIC PROCESSING PROTEASE 25		+	USP25	ubiquitin specific peptidase 25
acat1	0.00195295	0.00194931	0.00323388	0.00382165	acetyl-CoA acetyltransferase 1 [Source:NCBI gene;Acc:445290]	ZDB-GENE-040808-68	3 KETOACYL COA THIOLASE ACETYL COA ACYLTRANSFERASE BETA KETOTHIOLASE	Alpha-methylacetoacetic aciduria	+	ACAT1	acetyl-CoA acetyltransferase 1
rps25	1.16103	1.67446	1.98237	0.491082	ribosomal protein S25 [Source:NCBI gene;Acc:393788]	ZDB-GENE-040426-1788	40S RIBOSOMAL S25		+	RPS25	ribosomal protein S25
stt3a	0.00390591	0.00779725	0.00970163	0.00191082	STT3 oligosaccharyltransferase complex catalytic subunit A [Source:ZFIN;Acc:ZDB-GENE-021015-3]	ZDB-GENE-021015-3	DOLICHYL DIPHOSPHOOLIGOSACCHARIDE GLYCOSYLTRANSFERASE SUBUNIT STT3A OLIGOSACCHARYL TRANSFERASE SUBUNIT STT3A STT3 A EC_2.4.99.18	?Congenital disorder of glycosylation, type Iw	+	STT3A	STT3 oligosaccharyltransferase complex catalytic subunit A
foxred1	0	0.00194931	0	0	FAD-dependent oxidoreductase domain containing 1 [Source:ZFIN;Acc:ZDB-GENE-080204-64]	ZDB-GENE-080204-64	FAD DEPENDENT OXIDOREDUCTASE DOMAIN CONTAINING 1 EC 1	Mitochondrial complex I deficiency, nuclear type 19	+	FOXRED1	FAD dependent oxidoreductase domain containing 1
cry5	0.000976477	0	0	0	cryptochrome circadian regulator 5 [Source:ZFIN;Acc:ZDB-GENE-010426-8]	ZDB-GENE-010426-8	CRYPTOCHROME		-
dcps	0.00195295	0	0.00161694	0	decapping enzyme, scavenger [Source:ZFIN;Acc:ZDB-GENE-040311-1]	ZDB-GENE-040311-1	M7GPPPX DIPHOSPHATASE EC_3.6.1.59 DCS 1 DECAPPING SCAVENGER ENZYME HINT RELATED 7MEGMP DIRECTED HYDROLASE HISTIDINE TRIAD NUCLEOTIDE BINDING 5 HISTIDINE TRIAD MEMBER 5 HINT 5 SCAVENGER DECAPPING ENZYME DCPS	Al-Raqad syndrome	+	DCPS	decapping enzyme, scavenger
smfn	0	0.00194931	0.00161694	0	small fragment nuclease [Source:ZFIN;Acc:ZDB-GENE-040426-1709]	ZDB-GENE-040426-1709	OLIGORIBONUCLEASE MITOCHONDRIAL PRECURSOR EC_3.1.-.- RNA EXONUCLEASE 2 HOMOLOG SMALL FRAGMENT NUCLEASE		-
pcna	0.00195295	0.00779725	0.00323388	0	proliferating cell nuclear antigen [Source:NCBI gene;Acc:30678]	ZDB-GENE-000210-8	PROLIFERATING CELL NUCLEAR ANTIGEN PCNA	?Ataxia-telangiectasia-like disorder 2	+	PCNA	proliferating cell nuclear antigen
brf2	0.00292943	0	0.00323388	0	BRF2 RNA polymerase III transcription initiation factor subunit [Source:NCBI gene;Acc:445142]	ZDB-GENE-040801-43	TRANSCRIPTION FACTOR IIIB 50 KDA SUBUNIT B RELATED FACTOR 2 BRF 2		+	BRF2	BRF2 RNA polymerase III transcription initiation factor subunit
agpat6	0.00292943	0.00194931	0	0.00191082	glycerol-3-phosphate acyltransferase 4 [Source:ZFIN;Acc:ZDB-GENE-060421-5102]	ZDB-GENE-060421-5102	GLYCEROL 3 PHOSPHATE ACYLTRANSFERASE EC_2.3.1.15 1 3 PHOSPHATE O ACYLTRANSFERASE 1 AGP ACYLTRANSFERASE 1 AGPAT LYSOPHOSPHATIDIC ACID ACYLTRANSFERASE LPAAT		-
orai1b	0	0.00194931	0.00161694	0.00191082	ORAI calcium release-activated calcium modulator 1b [Source:NCBI gene;Acc:402892]	ZDB-GENE-050522-100	CALCIUM RELEASE ACTIVATED CALCIUM CHANNEL 1 ORAI	Immunodeficiency 9,Myopathy, tubular aggregate, 2	+	ORAI1	ORAI calcium release-activated calcium modulator 1
setd1ba	0.000976477	0	0	0	SET domain containing 1B, histone lysine methyltransferase a [Source:NCBI gene;Acc:567970]	ZDB-GENE-050309-289	HISTONE LYSINE N METHYLTRANSFERASE SETD1B EC_2.1.1.43 SET DOMAIN CONTAINING 1B		+	SETD1B	SET domain containing 1B, histone lysine methyltransferase
dgcr2	0.000976477	0.00389862	0.00970163	0	DiGeorge syndrome critical region gene 2 [Source:ZFIN;Acc:ZDB-GENE-040718-404]	ZDB-GENE-040718-404	INTEGRAL MEMBRANE DGCR2/IDD PRECURSOR		+	DGCR2	DiGeorge syndrome critical region gene 2
dgcr14	0.00292943	0	0.00161694	0	ess-2 splicing factor homolog [Source:ZFIN;Acc:ZDB-GENE-030131-2843]	ZDB-GENE-030131-2843	SPLICING FACTOR ESS 2		-
stambpa	0.00195295	0	0.00323388	0	STAM binding protein a [Source:NCBI gene;Acc:797422]	ZDB-GENE-040426-1551	EC_3.4.19.-	Microcephaly-capillary malformation syndrome	+	STAMBP	STAM binding protein
dusp11	0	0.00974656	0	0	dual specificity phosphatase 11 (RNA/RNP complex 1-interacting) [Source:ZFIN;Acc:ZDB-GENE-050417-226]	ZDB-GENE-050417-226	RNA/RNP COMPLEX 1 INTERACTING PHOSPHATASE EC_3.1.3.- DUAL SPECIFICITY PHOSPHATASE 11 PHOSPHATASE THAT INTERACTS WITH RNA/RNP COMPLEX 1		+	DUSP11	dual specificity phosphatase 11
tcf7l1a	0.000976477	0	0.00485082	0	transcription factor 7 like 1a [Source:NCBI gene;Acc:30523]	ZDB-GENE-980605-30	TRANSCRIPTION FACTOR 7 1 HMG BOX TRANSCRIPTION FACTOR 3 TCF 3		+	TCF7L1	transcription factor 7 like 1
zgc:86599	0.0439415	0.0896683	0.0549759	0.0133758	zgc:86599 [Source:ZFIN;Acc:ZDB-GENE-040625-180]	ZDB-GENE-040625-180	CYTOCHROME C OXIDASE SUBUNIT MITOCHONDRIAL PRECURSOR CYTOCHROME C OXIDASE POLYPEPTIDE		-
march5l	0.00390591	0.0233917	0.00970163	0.00573247	membrane-associated ring finger (C3HC4) 5, like [Source:NCBI gene;Acc:326067]	ZDB-GENE-030131-4792	E3 UBIQUITIN LIGASE MARCH5 EC_2.3.2.27 MEMBRANE ASSOCIATED RING FINGER 5 MEMBRANE ASSOCIATED RING CH V MARCH V RING TYPE E3 UBIQUITIN TRANSFERASE MARCH5		-
actr1	0.000976477	0.00389862	0.00161694	0	actin related protein 1, centractin [Source:ZFIN;Acc:ZDB-GENE-040426-2695]	ZDB-GENE-040426-2695	ALPHA CENTRACTIN CENTRACTIN ARP1 ACTIN RPV CENTROSOME ASSOCIATED ACTIN HOMOLOG		-
kctd9b	0	0	0.00161694	0	potassium channel tetramerization domain containing 9b [Source:ZFIN;Acc:ZDB-GENE-040718-238]	ZDB-GENE-040718-238	BTB/POZ DOMAIN CONTAINING KCTD9		+	KCTD9	potassium channel tetramerization domain containing 9
zgc:100918	0.0107412	0.0136452	0.0161694	0.00955412	zgc:100918 [Source:ZFIN;Acc:ZDB-GENE-040927-2]	ZDB-GENE-040927-2	RAS RELATED RAB 7A		-
wdr45	0.00585886	0.00779725	0.0226371	0.00191082	WD repeat domain 45 [Source:NCBI gene;Acc:393200]	ZDB-GENE-040426-990	WD REPEAT DOMAIN PHOSPHOINOSITIDE INTERACTING 4 WIPI 4 WD REPEAT CONTAINING 45	Neurodegeneration with brain iron accumulation 5	+	WDR45	WD repeat domain 45
zcchc9	0.00585886	0.00389862	0.0177863	0	zinc finger, CCHC domain containing 9 [Source:ZFIN;Acc:ZDB-GENE-031030-9]	ZDB-GENE-031030-9	ZINC FINGER		+	ZCCHC9	zinc finger CCHC-type containing 9
atg10	0.00390591	0.00389862	0.0129355	0.00382165	ATG10 autophagy related 10 homolog (S. cerevisiae) [Source:ZFIN;Acc:ZDB-GENE-051030-72]	ZDB-GENE-051030-72			+	ATG10	autophagy related 10
tmem167a	0.00488238	0.00584793	0.0145524	0.00382165	transmembrane protein 167A [Source:NCBI gene;Acc:541340]	ZDB-GENE-050320-29			+	TMEM167A	transmembrane protein 167A
xrcc4	0	0	0.00161694	0	X-ray repair complementing defective repair in Chinese hamster cells 4 [Source:ZFIN;Acc:ZDB-GENE-040426-1755]	ZDB-GENE-040426-1755	X RAY REPAIR COMPLEMENTING DEFECTIVE REPAIR IN CHINESE HAMSTER CELLS 4	Short stature, microcephaly, and endocrine dysfunction	+	XRCC4	X-ray repair cross complementing 4
cetn3	0	0.00194931	0.00485082	0	centrin 3 [Source:ZFIN;Acc:ZDB-GENE-050522-152]	ZDB-GENE-050522-152	CELL DIVISION CONTROL 31		+	CETN3	centrin 3
arrdc3b	0	0	0.0129355	0.00191082	arrestin domain containing 3b [Source:ZFIN;Acc:ZDB-GENE-040912-182]	ZDB-GENE-040912-182	ARRESTIN DOMAIN CONTAINING 3		+	ARRDC3	arrestin domain containing 3
acads	0	0	0.00485082	0	acyl-CoA dehydrogenase short chain [Source:ZFIN;Acc:ZDB-GENE-040808-64]	ZDB-GENE-040808-64	SHORT CHAIN SPECIFIC ACYL COA DEHYDROGENASE MITOCHONDRIAL PRECURSOR SCAD EC_1.3.8.1 BUTYRYL COA DEHYDROGENASE	Acyl-CoA dehydrogenase, short-chain, deficiency of	+	ACADS	acyl-CoA dehydrogenase short chain
adrbk2	0.000976477	0	0	0	G protein-coupled receptor kinase 3 [Source:ZFIN;Acc:ZDB-GENE-030616-382]	ZDB-GENE-030616-382	BETA ADRENERGIC RECEPTOR KINASE 2 BETA ARK 2 EC_2.7.11.15 G COUPLED RECEPTOR KINASE 3		-
sbno1	0.000976477	0	0	0	strawberry notch homolog 1 (Drosophila) [Source:ZFIN;Acc:ZDB-GENE-080522-2]	ZDB-GENE-080522-2	STRAWBERRY NOTCH HOMOLOG 1		+	SBNO1	strawberry notch homolog 1
setd8a	0.000976477	0.00389862	0.0129355	0.00191082	lysine methyltransferase 5Aa [Source:NCBI gene;Acc:751629]	ZDB-GENE-060825-37	N LYSINE METHYLTRANSFERASE KMT5A EC_2.1.1.- HISTONE LYSINE N METHYLTRANSFERASE KMT5A EC_2.1.1.43 LYSINE SPECIFIC METHYLASE 5A SET DOMAIN CONTAINING 8		-
snrnp35	0.00195295	0	0	0	small nuclear ribonucleoprotein 35 (U11/U12) [Source:NCBI gene;Acc:569999]	ZDB-GENE-050706-77	U11/U12 SMALL NUCLEAR RIBONUCLEOPROTEIN 35 KDA U11/U12 SNRNP 35 KDA U1 SNRNP BINDING HOMOLOG		+	SNRNP35	small nuclear ribonucleoprotein U11/U12 subunit 35
rilpl1	0.000976477	0	0	0	Rab interacting lysosomal protein-like 1	ZDB-GENE-061201-51			+	RILPL1	Rab interacting lysosomal protein like 1
hip1ra	0	0	0.00161694	0	coiled-coil domain containing 62 [Source:ZFIN;Acc:ZDB-GENE-040718-71]	ZDB-GENE-040718-71	HUNTINGTIN INTERACTING 1 RELATED		+	HIP1R	huntingtin interacting protein 1 related
denr	0.0322237	0.0701752	0.0582098	0.0229299	density-regulated protein [Source:NCBI gene;Acc:436970]	ZDB-GENE-040718-450	TRANSLATION MACHINERY ASSOCIATED 22		+	DENR	density regulated re-initiation and release factor
ubc	0.0371061	0.0818711	0.122887	0.0515922	si:ch211-202a12.4 [Source:ZFIN;Acc:ZDB-GENE-030131-8486]	ZDB-GENE-030131-8486	POLYUBIQUITIN PRECURSOR[CONTAINS UBIQUITIN]		+	UBC	ubiquitin C
scarb1	0	0	0.00161694	0	scavenger receptor class B, member 1 [Source:ZFIN;Acc:ZDB-GENE-031126-1]	ZDB-GENE-031126-1	SENSORY NEURON MEMBRANE 1	[High density lipoprotein cholesterol level QTL6]	+	SCARB1	scavenger receptor class B member 1
zgc:114173	0	0.00194931	0	0	zgc:114173 [Source:ZFIN;Acc:ZDB-GENE-050913-110]	ZDB-GENE-050913-110	VACUOLAR SORTING ASSOCIATED ESCRT I COMPLEX SUBUNIT		-
purbb	0.000976477	0	0	0.00191082	purine-rich element binding protein Bb [Source:NCBI gene;Acc:393519]	ZDB-GENE-040426-1478	TRANSCRIPTIONAL ACTIVATOR PUR BETA PURINE RICH ELEMENT BINDING B		+	PURB	purine rich element binding protein B
h2afvb	0.0166001	0.0136452	0.00970163	0.0133758	H2A.Z variant histone 2b [Source:ZFIN;Acc:ZDB-GENE-050506-24]	ZDB-GENE-050506-24	HISTONE H2A		-
polm	0	0	0.00161694	0	polymerase (DNA directed), mu [Source:ZFIN;Acc:ZDB-GENE-040426-911]	ZDB-GENE-040426-911	DNA DIRECTED DNA/RNA POLYMERASE MU POL MU EC_2.7.7.7 TERMINAL TRANSFERASE		+	POLM	DNA polymerase mu
mrps24	0.0175766	0.0136452	0.0113186	0.00955412	mitochondrial ribosomal protein S24 [Source:NCBI gene;Acc:553711]	ZDB-GENE-050522-393	28S RIBOSOMAL S24 MITOCHONDRIAL PRECURSOR MRP S24 S24MT		+	MRPS24	mitochondrial ribosomal protein S24
nudcd3	0.0107412	0.025341	0.0355727	0.00573247	NudC domain containing 3 [Source:ZFIN;Acc:ZDB-GENE-040426-2255]	ZDB-GENE-040426-2255	NUDC DOMAIN CONTAINING 3		+	NUDCD3	NudC domain containing 3
ppiab	0.0244119	0.0389862	0.12127	0.0305732	peptidylprolyl isomerase Ab (cyclophilin A) [Source:ZFIN;Acc:ZDB-GENE-030131-7459]	ZDB-GENE-030131-7459	PEPTIDYL PROLYL CIS TRANS ISOMERASE PPIASE EC_5.2.1.8 CYCLOPHILIN CYCLOSPORIN A BINDING EGCYP 1 ROTAMASE		+	PPIA	peptidylprolyl isomerase A
myg1	0.00585886	0.0233917	0.0113186	0.00382165	melanocyte proliferating gene 1 [Source:ZFIN;Acc:ZDB-GENE-060312-32]	ZDB-GENE-060312-32	MYG1 MITOCHONDRIAL PRECURSOR		+	C12orf10	chromosome 12 open reading frame 10
sp1	0	0.00389862	0.00323388	0	sp1 transcription factor [Source:ZFIN;Acc:ZDB-GENE-030131-2829]	ZDB-GENE-030131-2829			+	SP1	Sp1 transcription factor
dusp7	0.00292943	0	0	0.00191082	dual specificity phosphatase 7 [Source:ZFIN;Acc:ZDB-GENE-030131-5457]	ZDB-GENE-030131-5457	DUAL SPECIFICITY PHOSPHATASE 7 EC_3.1.3.16 EC_3.1.3.- 48 DUAL SPECIFICITY PHOSPHATASE		-
zgc:172352	0	0	0.00485082	0	zgc:172352 [Source:ZFIN;Acc:ZDB-GENE-080204-117]	ZDB-GENE-080204-117	NCK ASSOCIATED 1		-
alas1	0.00195295	0	0.00646776	0	aminolevulinate, delta-, synthase 1 [Source:ZFIN;Acc:ZDB-GENE-001229-2]	ZDB-GENE-001229-2	5 AMINOLEVULINATE SYNTHASE NONSPECIFIC MITOCHONDRIAL PRECURSOR ALAS H EC_2.3.1.37 5 AMINOLEVULINIC ACID SYNTHASE 1 DELTA ALA SYNTHASE 1 DELTA AMINOLEVULINATE SYNTHASE 1		+	ALAS1	5'-aminolevulinate synthase 1
slc11a2	0.00390591	0	0.00161694	0	solute carrier family 11 member 2 [Source:ZFIN;Acc:ZDB-GENE-021115-1]	ZDB-GENE-021115-1	NATURAL RESISTANCE ASSOCIATED MACROPHAGE 2 NRAMP 2 DIVALENT CATION TRANSPORTER 1 DIVALENT METAL TRANSPORTER 1 DMT 1 SOLUTE CARRIER FAMILY 11 MEMBER 2	Anemia, hypochromic microcytic, with iron overload 1	+	SLC11A2	solute carrier family 11 member 2
mettl1	0.00488238	0.00389862	0.00161694	0.00191082	methyltransferase like 1 [Source:NCBI gene;Acc:449779]	ZDB-GENE-041010-24	TRNA GUANINE N 7 METHYLTRANSFERASE EC_2.1.1.33 TRANSFER RNA METHYLTRANSFERASE 8 TRNA GUANINE 46 N 7 METHYLTRANSFERASE TRNA METHYLTRANSFERASE		+	METTL1	methyltransferase like 1
pdrg1	0.00390591	0.00974656	0.00161694	0.00382165	p53 and DNA-damage regulated 1 [Source:ZFIN;Acc:ZDB-GENE-050417-276]	ZDB-GENE-050417-276			+	PDRG1	p53 and DNA damage regulated 1
nuf2	0.000976477	0.00194931	0	0	UF2 component of NDC80 kinetochore complex [Source:NCBI gene;Acc:393280]	ZDB-GENE-040426-1121	KINETOCHORE NUF2		+	NUF2	NUF2 component of NDC80 kinetochore complex
zgc:153788	0.00195295	0.00389862	0.00323388	0	RAB43, member RAS oncogene family [Source:ZFIN;Acc:ZDB-GENE-060825-25]	ZDB-GENE-060825-25	RAS RELATED RAB 43		-
rab43	0.000976477	0.0116959	0.00323388	0	RAB43, member RAS oncogene family [Source:ZFIN;Acc:ZDB-GENE-060825-25]	ZDB-GENE-060825-25	RAS RELATED RAB 43		+	RAB43	RAB43, member RAS oncogene family
mkrn2	0	0.00194931	0	0	makorin, ring finger protein, 2 [Source:NCBI gene;Acc:170783]	ZDB-GENE-020213-2	E3 UBIQUITIN LIGASE MAKORIN EC_2.3.2.27 RING TYPE E3 UBIQUITIN TRANSFERASE MAKORIN		+	MKRN2	makorin ring finger protein 2
tamm41	0	0.00194931	0.00161694	0	TAM41 mitochondrial translocator assembly and maintenance homolog [Source:NCBI gene;Acc:641323]	ZDB-GENE-051030-99	PHOSPHATIDATE CYTIDYLYLTRANSFERASE MITOCHONDRIAL PRECURSOR EC_2.7.7.41 CDP DIACYLGLYCEROL SYNTHASE CDP DAG SYNTHASE MITOCHONDRIAL TRANSLOCATOR ASSEMBLY AND MAINTENANCE 41 HOMOLOG TAM41		+	TAMM41	TAM41 mitochondrial translocator assembly and maintenance homolog
vgll4b	0	0.00389862	0.00161694	0	vestigial-like family member 4b [Source:ZFIN;Acc:ZDB-GENE-040426-2445]	ZDB-GENE-040426-2445			+	VGLL4	vestigial like family member 4
iars	0.000976477	0	0.00161694	0	isoleucyl-tRNA synthetase 1 [Source:ZFIN;Acc:ZDB-GENE-030131-6325]	ZDB-GENE-030131-6325	ISOLEUCINE TRNA LIGASE EC_6.1.1.5 ISOLEUCYL TRNA SYNTHETASE ILERS		-
zgc:92868	1.0751	1.29629	1.39865	0.557961	ribosomal protein L29 [Source:ZFIN;Acc:ZDB-GENE-040801-167]	ZDB-GENE-040801-167			-
srsf6b	0.00195295	0	0.00161694	0.00573247	serine and arginine rich splicing factor 6b [Source:ZFIN;Acc:ZDB-GENE-041219-1]	ZDB-GENE-041219-1			+	SRSF6	serine and arginine rich splicing factor 6
ift52	0.00585886	0.00194931	0.00323388	0.00573247	intraflagellar transport 52 homolog (Chlamydomonas) [Source:ZFIN;Acc:ZDB-GENE-040614-3]	ZDB-GENE-040614-3	INTRAFLAGELLAR TRANSPORT 52 HOMOLOG NGD5	Short-rib thoracic dysplasia 16 with or without polydactyly	+	IFT52	intraflagellar transport 52
mybl2b	0.000976477	0	0.00323388	0	v-myb avian myeloblastosis viral oncogene homolog-like 2b [Source:ZFIN;Acc:ZDB-GENE-041007-1]	ZDB-GENE-041007-1	MYB RELATED B B MYB MYB 2		+	MYBL2	MYB proto-oncogene like 2
nr1d4b	0	0	0.00323388	0	nuclear receptor subfamily 1, group D, member 4b [Source:ZFIN;Acc:ZDB-GENE-080403-6]	ZDB-GENE-080403-6	NUCLEAR RECEPTOR SUBFAMILY 1 GROUP D MEMBER		-
hnrnpa1a	0.000976477	0.00389862	0.00485082	0.00191082	heterogeneous nuclear ribonucleoprotein A1a [Source:ZFIN;Acc:ZDB-GENE-040426-1546]	ZDB-GENE-040426-1546	UNCHARACTERIZED	Amyotrophic lateral sclerosis 20,?Inclusion body myopathy with early-onset Paget disease without frontotemporal dementia 3	+	HNRNPA1	heterogeneous nuclear ribonucleoprotein A1
tp53rk	0	0.00779725	0	0	TP53 regulating kinase [Source:ZFIN;Acc:ZDB-GENE-050522-123]	ZDB-GENE-050522-123	EKC/KEOPS COMPLEX SUBUNIT BUD32 EC_3.6.-.- ATYPICAL SERINE/THREONINE KINASE BUD32 EC_2.7.11.1	Galloway-Mowat syndrome 4	+	TP53RK	TP53 regulating kinase
ube2v1	0.00390591	0.0116959	0.0210202	0.0076433	ubiquitin-conjugating enzyme E2 variant 1 [Source:ZFIN;Acc:ZDB-GENE-051030-102]	ZDB-GENE-051030-102	UBIQUITIN CONJUGATING ENZYME E2 VARIANT		+	UBE2V1	ubiquitin conjugating enzyme E2 V1
zgc:113184	0	0	0.00323388	0	zgc:113184 [Source:ZFIN;Acc:ZDB-GENE-050522-9]	ZDB-GENE-050522-9	TRAF FAMILY MEMBER ASSOCIATED NF KAPPA B ACTIVATOR TRAF INTERACTING I TRAF		-
tmem167b	0	0	0.00323388	0	transmembrane protein 167B [Source:NCBI gene;Acc:445304]	ZDB-GENE-040808-17	KISH		+	TMEM167B	transmembrane protein 167B
mapk14b	0.000976477	0	0.00161694	0	mitogen-activated protein kinase 14b [Source:NCBI gene;Acc:266756]	ZDB-GENE-021007-1	MITOGEN ACTIVATED KINASE 14 MAP KINASE 14 MAPK 14 EC_2.7.11.24 MITOGEN ACTIVATED KINASE P38 ALPHA MAP KINASE P38 ALPHA		+	MAPK14	mitogen-activated protein kinase 14
srpk1b	0.00195295	0	0.00485082	0	SRSF protein kinase 1b [Source:ZFIN;Acc:ZDB-GENE-070112-2292]	ZDB-GENE-070112-2292	SRSF KINASE 1 EC_2.7.11.1 SFRS KINASE 1 SERINE/ARGININE RICH SPECIFIC KINASE 1 SR SPECIFIC KINASE 1		+	SRPK1	SRSF protein kinase 1
timeless	0.00390591	0.00584793	0.00485082	0	timeless circadian clock [Source:ZFIN;Acc:ZDB-GENE-030131-8978]	ZDB-GENE-030131-8978	TOPOISOMERASE 1 ASSOCIATED FACTOR 1		+	TIMELESS	timeless circadian regulator
cdk2	0.000976477	0.00194931	0	0.00191082	cyclin-dependent kinase 2 [Source:ZFIN;Acc:ZDB-GENE-040426-2741]	ZDB-GENE-040426-2741	CYCLIN DEPENDENT KINASE 2 EC_2.7.11.22 CELL DIVISION KINASE 2		+	CDK2	cyclin dependent kinase 2
sarnp	0.0107412	0.0194931	0.0210202	0.00382165	SAP domain containing ribonucleoprotein [Source:ZFIN;Acc:ZDB-GENE-050522-161]	ZDB-GENE-050522-161	SAP DOMAIN CONTAINING RIBONUCLEOPROTEIN NUCLEAR HCC 1		+	SARNP	SAP domain containing ribonucleoprotein
mcrs1	0.00195295	0.00194931	0.00970163	0.00382165	microspherule protein 1 [Source:ZFIN;Acc:ZDB-GENE-040426-2434]	ZDB-GENE-040426-2434	UNKNOWN		+	MCRS1	microspherule protein 1
cda	0	0	0.00161694	0	cytidine deaminase b [Source:ZFIN;Acc:ZDB-GENE-040426-1911]	ZDB-GENE-040426-1911			-
rpn1	0.00585886	0.0116959	0.0129355	0.00191082	ribophorin I [Source:ZFIN;Acc:ZDB-GENE-030131-4286]	ZDB-GENE-030131-4286	DOLICHYL DIPHOSPHOOLIGOSACCHARIDE GLYCOSYLTRANSFERASE SUBUNIT 1 PRECURSOR DOLICHYL DIPHOSPHOOLIGOSACCHARIDE GLYCOSYLTRANSFERASE 67 KDA SUBUNIT RIBOPHORIN I RPN I RIBOPHORIN 1		+	RPN1	ribophorin I
gnl3	0.00390591	0.00974656	0.00485082	0	guanine nucleotide binding protein-like 3 (nucleolar) [Source:NCBI gene;Acc:321897]	ZDB-GENE-030131-616	GUANINE NUCLEOTIDE BINDING 3 NUCLEOLAR GTP BINDING 3 NUCLEOSTEMIN		+	GNL3	G protein nucleolar 3
spcs1	0.0175766	0.0136452	0.0242541	0.0114649	signal peptidase complex subunit 1 [Source:ZFIN;Acc:ZDB-GENE-050809-130]	ZDB-GENE-050809-130	SIGNAL PEPTIDASE COMPLEX SUBUNIT 1 EC_3.4.-.- MICROSOMAL SIGNAL PEPTIDASE 12 KDA SUBUNIT SPASE 12 KDA SUBUNIT		+	SPCS1	signal peptidase complex subunit 1
cse1l	0.00390591	0	0.00323388	0.00191082	CSE1 chromosome segregation 1-like (yeast) [Source:NCBI gene;Acc:30707]	ZDB-GENE-990603-1	EXPORTIN 2 EXP2 CHROMOSOME SEGREGATION 1 IMPORTIN ALPHA RE EXPORTER		+	CSE1L	chromosome segregation 1 like
pex11g	0	0	0.00161694	0	peroxisomal biogenesis factor 11 gamma [Source:ZFIN;Acc:ZDB-GENE-050913-79]	ZDB-GENE-050913-79	PEROXISOMAL MEMBRANE 11C PEROXIN 11C PEROXISOMAL BIOGENESIS FACTOR 11C PEX11 HOMOLOG GAMMA PEX11 GAMMA		+	PEX11G	peroxisomal biogenesis factor 11 gamma
ndufs7	0.0302708	0.0272904	0.0388065	0.00955412	NADH:ubiquinone oxidoreductase core subunit S7 [Source:ZFIN;Acc:ZDB-GENE-041111-261]	ZDB-GENE-041111-261	NADH DEHYDROGENASE [UBIQUINONE] IRON SULFUR 7 MITOCHONDRIAL PRECURSOR EC_1.6.99.3 EC_7.1.1.- 2 COMPLEX I 20KD CI 20KD NADH UBIQUINONE OXIDOREDUCTASE 20 KDA SUBUNIT	Mitochondrial complex I deficiency, nuclear type 3	+	NDUFS7	NADH:ubiquinone oxidoreductase core subunit S7
dazap1	0.00292943	0.0233917	0.0177863	0	DAZ associated protein 1 [Source:ZFIN;Acc:ZDB-GENE-070212-1]	ZDB-GENE-070212-1	DAZ ASSOCIATED 1 DELETED IN AZOOSPERMIA ASSOCIATED 1		+	DAZAP1	DAZ associated protein 1
rps15	0.539992	0.705651	0.869913	0.275159	ribosomal protein S15 [Source:ZFIN;Acc:ZDB-GENE-030131-9092]	ZDB-GENE-030131-9092	40S RIBOSOMAL S15		+	RPS15	ribosomal protein S15
dda1	0.00781181	0.0214424	0.0129355	0.00191082	DET1 and DDB1 associated 1 [Source:NCBI gene;Acc:796589]	ZDB-GENE-040426-2137	DET1 AND DDB1 ASSOCIATED 1		+	DDA1	DET1 and DDB1 associated 1
babam1	0	0.00194931	0.00161694	0	BRISC and BRCA1 A complex member 1 [Source:NCBI gene;Acc:445296]	ZDB-GENE-040808-6	BRISC AND BRCA1 A COMPLEX MEMBER 1 MEDIATOR OF RAP80 INTERACTIONS AND TARGETING SUBUNIT OF 40 KDA NEW COMPONENT OF THE BRCA1 A COMPLEX		+	BABAM1	BRISC and BRCA1 A complex member 1
tax1bp3	0	0.00389862	0	0	Tax1 (human T-cell leukemia virus type I) binding protein 3 [Source:ZFIN;Acc:ZDB-GENE-040426-2830]	ZDB-GENE-040426-2830	TAX1 BINDING 3 TAX INTERACTION 1 TIP 1		+	TAX1BP3	Tax1 binding protein 3
ctns	0.00292943	0.00389862	0.00323388	0.00191082	cystinosin, lysosomal cystine transporter [Source:ZFIN;Acc:ZDB-GENE-050522-352]	ZDB-GENE-050522-352	CYSTINOSIN	Cystinosis, atypical nephropathic,Cystinosis, late-onset juvenile or adolescent nephropathic,Cystinosis, nephropathic,Cystinosis, ocular nonnephropathic	+	CTNS	cystinosin, lysosomal cystine transporter
ndufa11	0.0107412	0.00974656	0.00646776	0.00191082	NADH:ubiquinone oxidoreductase subunit A11 [Source:ZFIN;Acc:ZDB-GENE-040426-1631]	ZDB-GENE-040426-1631	NADH DEHYDROGENASE [UBIQUINONE] 1 ALPHA SUBCOMPLEX SUBUNIT 11 COMPLEX I B14 7 CI B14 7 NADH UBIQUINONE OXIDOREDUCTASE SUBUNIT B14 7	Mitochondrial complex I deficiency, nuclear type 14	+	NDUFA11	NADH:ubiquinone oxidoreductase subunit A11
gadd45ba	0.00585886	0.00584793	0.0129355	0.00191082	growth arrest and DNA-damage-inducible, beta a [Source:ZFIN;Acc:ZDB-GENE-040426-1971]	ZDB-GENE-040426-1971			+	GADD45B	growth arrest and DNA damage inducible beta
lsm4	0	0.0136452	0.0145524	0.00191082	LSM4 homolog, U6 small nuclear RNA and mRNA degradation associated [Source:ZFIN;Acc:ZDB-GENE-040426-1652]	ZDB-GENE-040426-1652	U6 SNRNA ASSOCIATED SM LSM4		+	LSM4	LSM4 homolog, U6 small nuclear RNA and mRNA degradation associated
ddx49	0.000976477	0	0.00970163	0	DEAD (Asp-Glu-Ala-Asp) box polypeptide 49 [Source:ZFIN;Acc:ZDB-GENE-031030-3]	ZDB-GENE-031030-3			+	DDX49	DEAD-box helicase 49
klhl26	0	0.00194931	0	0	kelch-like family member 26 [Source:NCBI gene;Acc:558035]	ZDB-GENE-030131-5975	KELCH 26		+	KLHL26	kelch like family member 26
si:ch211-253b8.2	0.00292943	0	0	0.00191082	si:ch211-253b8.2 [Source:ZFIN;Acc:ZDB-GENE-030131-4633]	ZDB-GENE-030131-4633	AMBIGUOUS		-
zgc:173548	0	0.00194931	0	0	zgc:173548 [Source:ZFIN;Acc:ZDB-GENE-070928-39]	ZDB-GENE-070928-39	ZINC FINGER		-
smim7	0	0.00194931	0.00646776	0	small integral membrane protein 7 [Source:NCBI gene;Acc:100093704]	ZDB-GENE-060810-180			+	SMIM7	small integral membrane protein 7
zgc:92139	0	0.00194931	0.00161694	0	thimet oligopeptidase 1 [Source:ZFIN;Acc:ZDB-GENE-040718-47]	ZDB-GENE-040718-47	MITOCHONDRIAL INTERMEDIATE PEPTIDASE PRECURSOR MIP EC_3.4.24.59 OCTAPEPTIDYL AMINOPEPTIDASE		-
prkacba	0	0	0.00161694	0	protein kinase, cAMP-dependent, catalytic, beta a [Source:ZFIN;Acc:ZDB-GENE-040426-1351]	ZDB-GENE-040426-1351	KINASE		+	PRKACB	protein kinase cAMP-activated catalytic subunit beta
samd13	0.0107412	0	0.00646776	0.00955412	sterile alpha motif domain containing 13 [Source:ZFIN;Acc:ZDB-GENE-060929-676]	ZDB-GENE-060929-676	ATHERIN STERILE ALPHA MOTIF DOMAIN CONTAINING 1 SAM DOMAIN CONTAINING 1		+	SAMD13	sterile alpha motif domain containing 13
tbl1xr1a	0.00195295	0.00584793	0.00161694	0	transducin (beta)-like 1 X-linked receptor 1a [Source:ZFIN;Acc:ZDB-GENE-050522-314]	ZDB-GENE-050522-314	F BOX /WD REPEAT CONTAINING TRANSDUCIN BETA 1X 1	Pierpont syndrome,Mental retardation, autosomal dominant 41	+	TBL1XR1	TBL1X receptor 1
psmd14	0.00390591	0.00974656	0.0161694	0.00191082	proteasome 26S subunit, non-ATPase 14 [Source:ZFIN;Acc:ZDB-GENE-070410-56]	ZDB-GENE-070410-56	26S PROTEASOME NON ATPASE REGULATORY SUBUNIT 14 EC_3.4.19.- 26S PROTEASOME REGULATORY SUBUNIT RPN11		+	PSMD14	proteasome 26S subunit, non-ATPase 14
ptp4a1	0.00292943	0.00779725	0.0145524	0.00191082	protein tyrosine phosphatase 4A1 [Source:ZFIN;Acc:ZDB-GENE-041121-11]	ZDB-GENE-041121-11	TYROSINE PHOSPHATASE TYPE IVA 1 PRECURSOR EC_3.1.3.48 TYROSINE PHOSPHATASE 4A1 TYROSINE PHOSPHATASE OF REGENERATING LIVER 1 PRL 1		+	PTP4A1	protein tyrosine phosphatase 4A1
mrpl4	0.00781181	0	0.00970163	0.00191082	mitochondrial ribosomal protein L4 [Source:NCBI gene;Acc:553771]	ZDB-GENE-050522-388	39S RIBOSOMAL L4 MITOCHONDRIAL L4MT MRP L4		+	MRPL4	mitochondrial ribosomal protein L4
zgc:77929	0.00878829	0.00779725	0.00161694	0.0076433	zgc:77929 [Source:NCBI gene;Acc:402944]	ZDB-GENE-040426-1908	HOMOLOG PRECURSOR		+	C6orf120	chromosome 6 open reading frame 120
jupa	0.000976477	0.00389862	0.00485082	0	junction plakoglobin a [Source:ZFIN;Acc:ZDB-GENE-991207-22]	ZDB-GENE-991207-22	JUNCTION PLAKOGLOBIN DESMOPLAKIN III DESMOPLAKIN 3	Arrhythmogenic right ventricular dysplasia 12,Naxos disease	+	JUP	junction plakoglobin
cdc6	0	0	0.00161694	0	cell division cycle 6 homolog (S. cerevisiae) [Source:ZFIN;Acc:ZDB-GENE-050506-131]	ZDB-GENE-050506-131	ORIGIN RECOGNITION COMPLEX SUBUNIT 1	?Meier-Gorlin syndrome 5	+	CDC6	cell division cycle 6
sp2	0	0	0.00161694	0	sp2 transcription factor [Source:ZFIN;Acc:ZDB-GENE-080410-1]	ZDB-GENE-080410-1	TRANSCRIPTION FACTOR SP2		+	SP2	Sp2 transcription factor
mrpl45	0.00195295	0	0.00323388	0	mitochondrial ribosomal protein L45 [Source:ZFIN;Acc:ZDB-GENE-040426-1041]	ZDB-GENE-040426-1041	39S RIBOSOMAL L45 MITOCHONDRIAL PRECURSOR L45MT MRP L45		+	MRPL45	mitochondrial ribosomal protein L45
npepps	0	0.00389862	0.00161694	0	aminopeptidase puromycin sensitive [Source:ZFIN;Acc:ZDB-GENE-060524-3]	ZDB-GENE-060524-3	AMINOPEPTIDASE		+	NPEPPS	aminopeptidase puromycin sensitive
ap1s2	0.000976477	0.00779725	0.0113186	0	adaptor related protein complex 1 subunit sigma 2 [Source:ZFIN;Acc:ZDB-GENE-030131-5448]	ZDB-GENE-030131-5448	AP COMPLEX SUBUNIT SIGMA ADAPTOR COMPLEX SUBUNIT SIGMA ADAPTOR RELATED COMPLEX SUBUNIT SIGMA SIGMA AP SIGMA ADAPTIN ADAPTIN	Mental retardation, X-linked syndromic 5	+	AP1S2	adaptor related protein complex 1 subunit sigma 2
rbb4l	0.00195295	0.00974656	0.00970163	0.00191082	retinoblastoma binding protein 4, like [Source:NCBI gene;Acc:322129]	ZDB-GENE-030131-848	HISTONE BINDING RBBP7 RETINOBLASTOMA BINDING 7 RBBP 7		+	RBBP4	RB binding protein 4, chromatin remodeling factor
txlng	0	0	0	0.00191082	taxilin gamma [Source:ZFIN;Acc:ZDB-GENE-060616-122]	ZDB-GENE-060616-122	GAMMA TAXILIN FACTOR INHIBITING ATF4 MEDIATED TRANSCRIPTION FIAT LIPOPOLYSACCHARIDE		+	TXLNG	taxilin gamma
rtel1	0.000976477	0	0	0	regulator of telomere elongation helicase 1 [Source:NCBI gene;Acc:503732]	ZDB-GENE-050306-11	HELICASE EC_3.6.4.12	Pulmonary fibrosis and/or bone marrow failure, telomere-related, 3,Dyskeratosis congenita, autosomal dominant 4,Dyskeratosis congenita, autosomal recessive 5	+	RTEL1	regulator of telomere elongation helicase 1
zgpat	0.000976477	0.00194931	0.00646776	0	zinc finger, CCCH-type with G patch domain [Source:NCBI gene;Acc:393457]	ZDB-GENE-040426-1248	ZINC FINGER CCCH TYPE WITH G PATCH DOMAIN CONTAINING		+	ZGPAT	zinc finger CCCH-type and G-patch domain containing
btf3l4	0.00488238	0	0.00970163	0	basic transcription factor 3-like 4 [Source:NCBI gene;Acc:393667]	ZDB-GENE-040426-1650	NASCENT POLYPEPTIDE ASSOCIATED COMPLEX SUBUNIT BETA NAC BETA BETA NAC		+	BTF3L4	basic transcription factor 3 like 4
elovl1b	0	0	0.00323388	0	ELOVL fatty acid elongase 1b [Source:ZFIN;Acc:ZDB-GENE-040426-2755]	ZDB-GENE-040426-2755	ELONGATION OF VERY LONG CHAIN FATTY ACIDS EC_2.3.1.199 3 KETO ACYL COA SYNTHASE ELOVL FATTY ACID ELONGASE ELOVL FA ELONGASE VERY LONG CHAIN 3 KETOACYL COA SYNTHASE VERY LONG CHAIN 3 OXOACYL COA SYNTHASE	Ichthyotic keratoderma, spasticity, hypomyelination, and dysmorphic facies	+	ELOVL1	ELOVL fatty acid elongase 1
mknk1	0.000976477	0	0	0	MAPK interacting serine/threonine kinase 1 [Source:ZFIN;Acc:ZDB-GENE-080220-11]	ZDB-GENE-080220-11	MAP KINASE INTERACTING SERINE/THREONINE KINASE 2 EC_2.7.11.1 MAP KINASE SIGNAL INTEGRATING KINASE 2 MAPK SIGNAL INTEGRATING KINASE 2 MNK2		+	MKNK1	MAPK interacting serine/threonine kinase 1
atp5b	0.0273414	0.0292397	0.0711453	0.0076433	ATP synthase F1 subunit beta [Source:ZFIN;Acc:ZDB-GENE-030131-124]	ZDB-GENE-030131-124	ATP SYNTHASE SUBUNIT BETA MITOCHONDRIAL EC_7.1.2.2 ATP SYNTHASE F1 SUBUNIT BETA		-
arrdc2	0.0126942	0.0155945	0.00485082	0.00191082	arrestin domain containing 2 [Source:ZFIN;Acc:ZDB-GENE-030131-7146]	ZDB-GENE-030131-7146	ARRESTIN DOMAIN CONTAINING 2		+	ARRDC2	arrestin domain containing 2
wdr18	0	0.00584793	0	0	WD repeat domain 18 [Source:NCBI gene;Acc:445819]	ZDB-GENE-040905-4			+	WDR18	WD repeat domain 18
med16	0.00195295	0.00194931	0.00323388	0	mediator complex subunit 16 [Source:ZFIN;Acc:ZDB-GENE-090306-4]	ZDB-GENE-090306-4	MEDIATOR OF RNA POLYMERASE II TRANSCRIPTION SUBUNIT 16 MEDIATOR COMPLEX SUBUNIT 16		+	MED16	mediator complex subunit 16
ptbp1b	0.00488238	0.00779725	0.00323388	0	polypyrimidine tract binding protein 1b [Source:ZFIN;Acc:ZDB-GENE-030131-9796]	ZDB-GENE-030131-9796	POLYPYRIMIDINE TRACT BINDING		+	PTBP1	polypyrimidine tract binding protein 1
si:ch211-262i1.6	0.00585886	0.00779725	0.00970163	0.00382165	si:ch211-262i1.6 [Source:ZFIN;Acc:ZDB-GENE-030131-6242]	ZDB-GENE-030131-6242			-
zgc:55741	0.0117177	0.0194931	0.027488	0.00382165	small glutamine-rich tetratricopeptide repeat (TPR)-containing, alpha [Source:ZFIN;Acc:ZDB-GENE-030131-8811]	ZDB-GENE-030131-8811	SMALL GLUTAMINE RICH TETRATRICOPEPTIDE REPEAT CONTAINING ALPHA ALPHA SGT		-
hug	0.00195295	0.0136452	0.00161694	0.00573247	ELAV like RNA binding protein 1b [Source:ZFIN;Acc:ZDB-GENE-000210-17]	ZDB-GENE-000210-17			-
rpn2	0	0	0.00646776	0	ribophorin II [Source:ZFIN;Acc:ZDB-GENE-030131-7928]	ZDB-GENE-030131-7928			+	RPN2	ribophorin II
cdk5rap1	0.00683534	0.00974656	0.0129355	0.00382165	CDK5 regulatory subunit associated protein 1 [Source:ZFIN;Acc:ZDB-GENE-070424-90]	ZDB-GENE-070424-90	CDK5RAP1		+	CDK5RAP1	CDK5 regulatory subunit associated protein 1
gdf11	0	0	0.00161694	0	growth differentiation factor 11 [Source:ZFIN;Acc:ZDB-GENE-040427-2]	ZDB-GENE-040427-2	TGF_BETA_2 DOMAIN CONTAINING		+	GDF11	growth differentiation factor 11
rap1ab	0.00488238	0.0175438	0.0210202	0	RAP1A, member of RAS oncogene family b [Source:ZFIN;Acc:ZDB-GENE-040426-2738]	ZDB-GENE-040426-2738	RAS RELATED		+	RAP1A	RAP1A, member of RAS oncogene family
pank4	0.00195295	0.00779725	0.00323388	0.00191082	pantothenate kinase 4 (inactive) [Source:ZFIN;Acc:ZDB-GENE-040426-1592]	ZDB-GENE-040426-1592	PANTOTHENATE KINASE 4 PANTOTHENIC ACID KINASE [INCLUDES PANTOTHENATE KINASE EC_2.7.1.33 ; 4' PHOSPHOPANTETHEINE PHOSPHATASE EC_3.1.3.- ]		+	PANK4	pantothenate kinase 4 (inactive)
ctbs	0	0.00194931	0	0	chitobiase, di-N-acetyl- [Source:ZFIN;Acc:ZDB-GENE-050522-422]	ZDB-GENE-050522-422	DI N ACETYLCHITOBIASE PRECURSOR EC_3.2.1.-		+	CTBS	chitobiase
rpf1	0.00390591	0.00974656	0.0210202	0.00573247	ribosome production factor 1 homolog [Source:NCBI gene;Acc:415250]	ZDB-GENE-040625-177	U3 SMALL NUCLEOLAR RIBONUCLEOPROTEIN IMP4 U3 SNORNP IMP4		+	RPF1	ribosome production factor 1 homolog
arpc4l	0	0.00389862	0.0129355	0	actin related protein 2/3 complex, subunit 4, like [Source:ZFIN;Acc:ZDB-GENE-040808-18]	ZDB-GENE-040808-18	ACTIN RELATED 2/3 COMPLEX SUBUNIT 4 ARP2/3 COMPLEX 20 KDA P20 ARC		-
tada3l	0.000976477	0	0	0	transcriptional adaptor 3 (NGG1 homolog, yeast)-like [Source:NCBI gene;Acc:334785]	ZDB-GENE-030131-6725	TRANSCRIPTIONAL ADAPTER 3 ADA3 HOMOLOG TRANSCRIPTIONAL ADAPTER 3 ADA3		-
hmces	0	0	0.00323388	0.00191082	5-hydroxymethylcytosine binding, ES cell specific [Source:ZFIN;Acc:ZDB-GENE-070620-10]	ZDB-GENE-070620-10	ABASIC SITE PROCESSING HMCES EMBRYONIC STEM CELL SPECIFIC 5 HYDROXYMETHYLCYTOSINE BINDING ES CELL SPECIFIC 5HMC BINDING PEPTIDASE HMCES EC_3.4.-.- ENDONUCLEASE HMCES EC_3.1.25.- SRAP DOMAIN CONTAINING 1		+	HMCES	5-hydroxymethylcytosine binding, ES cell specific
rab7	0.00683534	0.00779725	0.0210202	0.00573247	RAB7a, member RAS oncogene family [Source:ZFIN;Acc:ZDB-GENE-040426-1352]	ZDB-GENE-040426-1352	RAS RELATED RAB 7A		-
slc25a26	0.000976477	0	0	0	solute carrier family 25 member 26 [Source:NCBI gene;Acc:560478]	ZDB-GENE-050913-126	S ADENOSYLMETHIONINE MITOCHONDRIAL CARRIER MITOCHONDRIAL S ADENOSYLMETHIONINE TRANSPORTER SOLUTE CARRIER FAMILY 25 MEMBER 26	Combined oxidative phosphorylation deficiency 28	+	SLC25A26	solute carrier family 25 member 26
kbtbd8	0.000976477	0.00779725	0.00323388	0	kelch repeat and BTB (POZ) domain containing 8 [Source:NCBI gene;Acc:559966]	ZDB-GENE-030114-8	KELCH REPEAT AND BTB DOMAIN CONTAINING 8 T CELL ACTIVATION KELCH REPEAT TA KRP		+	KBTBD8	kelch repeat and BTB domain containing 8
tmf1	0.00195295	0	0.00161694	0	TATA element modulatory factor 1 [Source:ZFIN;Acc:ZDB-GENE-040801-25]	ZDB-GENE-040801-25	TATA ELEMENT MODULATORY FACTOR TMF ANDROGEN RECEPTOR COACTIVATOR 160 KDA ANDROGEN RECEPTOR ASSOCIATED OF 160 KDA		+	TMF1	TATA element modulatory factor 1
uba3	0.00195295	0.00974656	0.00646776	0	ubiquitin-like modifier activating enzyme 3 [Source:NCBI gene;Acc:406776]	ZDB-GENE-040426-2825	NEDD8 ACTIVATING ENZYME E1 CATALYTIC SUBUNIT EC_6.2.1.- NEDD8 ACTIVATING ENZYME E1C UBIQUITIN ACTIVATING ENZYME E1C UBIQUITIN MODIFIER ACTIVATING ENZYME 3 UBIQUITIN ACTIVATING ENZYME 3		+	UBA3	ubiquitin like modifier activating enzyme 3
cishb	0.00488238	0.00194931	0.0129355	0.00191082	cytokine inducible SH2-containing protein b [Source:ZFIN;Acc:ZDB-GENE-080204-120]	ZDB-GENE-080204-120	CYTOKINE INDUCIBLE SH2 CONTAINING CIS CIS 1 SUPPRESSOR OF CYTOKINE SIGNALING SOCS	{Bacteremia, susceptibility to},{Malaria, susceptibility to},{Tuberculosis, susceptibility to}	+	CISH	cytokine inducible SH2 containing protein
rpusd4	0	0.00194931	0	0	RNA pseudouridine synthase D4 [Source:NCBI gene;Acc:445101]	ZDB-GENE-040801-238			+	RPUSD4	RNA pseudouridine synthase D4
qrich1	0	0.00779725	0.00646776	0	glutamine-rich 1 [Source:ZFIN;Acc:ZDB-GENE-030131-8204]	ZDB-GENE-030131-8204	GLUTAMINE RICH 1	Ververi-Brady syndrome	+	QRICH1	glutamine rich 1
tmcc1b	0.00195295	0.00389862	0.00485082	0	transmembrane and coiled-coil domain family 1b [Source:ZFIN;Acc:ZDB-GENE-061013-154]	ZDB-GENE-061013-154	TRANSMEMBRANE AND COILED COIL DOMAINS 1		+	TMCC1	transmembrane and coiled-coil domain family 1
tmem110	0.00195295	0	0.00646776	0	STIM activating enhance [Source:ZFIN;Acc:ZDB-GENE-040426-1198]	ZDB-GENE-040426-1198	MUSCULOSKELETAL EMBRYONIC NUCLEAR 1		-
dido1	0.0126942	0.0214424	0.0210202	0.00191082	death inducer-obliterator 1 [Source:ZFIN;Acc:ZDB-GENE-030131-6117]	ZDB-GENE-030131-6117	DEATH INDUCER OBLITERATOR 1 DIO 1 DEATH ASSOCIATED TRANSCRIPTION FACTOR 1 DATF 1		+	DIDO1	death inducer-obliterator 1
id1	0	0	0.00323388	0	inhibitor of DNA binding 1, HLH protein [Source:ZFIN;Acc:ZDB-GENE-990415-96]	ZDB-GENE-990415-96	DNA BINDING INHIBITOR ID 1 INHIBITOR OF DNA BINDING 1 INHIBITOR OF DIFFERENTIATION 1		+	ID1	inhibitor of DNA binding 1, HLH protein
zgc:175264	0.00195295	0.00389862	0.00485082	0.00191082	putative homeodomain transcription factor 1 [Source:ZFIN;Acc:ZDB-GENE-080204-123]	ZDB-GENE-080204-123	HOMEODOMAIN TRANSCRIPTION FACTOR		-
rhol	0	0	0.00161694	0	rhodopsin, like [Source:ZFIN;Acc:ZDB-GENE-070424-6]	ZDB-GENE-070424-6	OPSIN		-
psmd6	0.00292943	0.00194931	0.00323388	0	proteasome 26S subunit, non-ATPase 6 [Source:ZFIN;Acc:ZDB-GENE-040426-1038]	ZDB-GENE-040426-1038	COP9 SIGNALOSOME COMPLEX SUBUNIT 1 SUBUNIT 1		+	PSMD6	proteasome 26S subunit, non-ATPase 6
thoc7	0.00976477	0.00389862	0.00161694	0	THO complex 7 [Source:NCBI gene;Acc:445035]	ZDB-GENE-040801-17	THO COMPLEX SUBUNIT 7 HOMOLOG		+	THOC7	THO complex 7
ogfrl2	0.00683534	0.00194931	0.00323388	0.00191082	opioid growth factor receptor-like 2 [Source:ZFIN;Acc:ZDB-GENE-030616-523]	ZDB-GENE-030616-523	OPIOID GROWTH FACTOR RECEPTOR OGFR ZETA TYPE OPIOID RECEPTOR		-
il10	0	0	0.00161694	0	interleukin 10 [Source:ZFIN;Acc:ZDB-GENE-051111-1]	ZDB-GENE-051111-1	INTERLEUKIN 10 PRECURSOR IL 10 CYTOKINE SYNTHESIS INHIBITORY FACTOR CSIF	{Graft-versus-host disease, protection against},{HIV-1, susceptibility to},{Rheumatoid arthritis, progression of}	+	IL10	interleukin 10
mapkapk2a	0.00878829	0.00584793	0.0113186	0.00191082	MAPK activated protein kinase 2a [Source:ZFIN;Acc:ZDB-GENE-030131-5532]	ZDB-GENE-030131-5532	MAP KINASE ACTIVATED KINASE 2 MAPK ACTIVATED KINASE 2 MAPKAP KINASE 2 MAPKAP K2 MAPKAPK 2 MK 2 MK2 EC_2.7.11.1		+	MAPKAPK2	MAPK activated protein kinase 2
zgc:172180	0	0.00194931	0	0	dual specificity tyrosine phosphorylation regulated kinase 3 [Source:ZFIN;Acc:ZDB-GENE-080219-31]	ZDB-GENE-080219-31	DUAL SPECIFICITY TYROSINE PHOSPHORYLATION REGULATED KINASE 3 EC_2.7.12.1		-
zgc:101564	0.000976477	0.00194931	0.00808469	0	zgc:101564 [Source:ZFIN;Acc:ZDB-GENE-050320-120]	ZDB-GENE-050320-120	FAM72A		-
foxp4	0	0	0.00161694	0	forkhead box P4 [Source:ZFIN;Acc:ZDB-GENE-101207-1]	ZDB-GENE-101207-1			+	FOXP4	forkhead box P4
tmem183a	0.00195295	0.00194931	0.00161694	0	transmembrane protein 183A [Source:ZFIN;Acc:ZDB-GENE-050327-5]	ZDB-GENE-050327-5	TRANSMEMBRANE 183		+	TMEM183A	transmembrane protein 183A
si:ch211-86h15.1	0.00195295	0	0	0	si:ch211-86h15.1 [Source:ZFIN;Acc:ZDB-GENE-081107-38]	ZDB-GENE-081107-38			-
mdm4	0.00683534	0.00194931	0.0129355	0	MDM4 regulator of p53 [Source:NCBI gene;Acc:334932]	ZDB-GENE-030131-6872	E3 UBIQUITIN LIGASE MDM2 EC_2.3.2.27 DOUBLE MINUTE 2 RING TYPE E3 UBIQUITIN TRANSFERASE MDM2 P53 BINDING MDM2		+	MDM4	MDM4 regulator of p53
atp2b4	0	0	0.00485082	0	ATPase plasma membrane Ca2+ transporting 4 [Source:ZFIN;Acc:ZDB-GENE-061027-60]	ZDB-GENE-061027-60			+	ATP2B4	ATPase plasma membrane Ca2+ transporting 4
zc3h11a	0.00488238	0.00389862	0.00646776	0.00191082	zinc finger CCCH-type containing 11A [Source:ZFIN;Acc:ZDB-GENE-030131-3272]	ZDB-GENE-030131-3272			+	ZC3H11A	zinc finger CCCH-type containing 11A
maf1	0.0146472	0.0214424	0.027488	0.0114649	MAF1 homolog, negative regulator of RNA polymerase III [Source:NCBI gene;Acc:406750]	ZDB-GENE-040426-2788	REPRESSOR OF RNA POLYMERASE III TRANSCRIPTION MAF1 HOMOLOG		+	MAF1	MAF1 homolog, negative regulator of RNA polymerase III
trib3	0	0.00779725	0.00970163	0	tribbles pseudokinase 3 [Source:ZFIN;Acc:ZDB-GENE-040426-2609]	ZDB-GENE-040426-2609	TRIBBLES HOMOLOG TRB		+	TRIB3	tribbles pseudokinase 3
rbm39a	0.00488238	0.00584793	0.0161694	0.00382165	RNA binding motif protein 39a [Source:ZFIN;Acc:ZDB-GENE-040426-2852]	ZDB-GENE-040426-2852	RNA BINDING 39 1 RNA BINDING MOTIF 39 RNA BINDING REGION CONTAINING 2		+	RBM39	RNA binding motif protein 39
nfs1	0.00195295	0.00974656	0.00646776	0.00191082	NFS1 cysteine desulfurase [Source:ZFIN;Acc:ZDB-GENE-060405-1]	ZDB-GENE-060405-1	CYSTEINE DESULFURASE MITOCHONDRIAL PRECURSOR EC_2.8.1.7		+	NFS1	NFS1 cysteine desulfurase
zgc:153953	0	0	0.00161694	0	innate immunity activator b [Source:ZFIN;Acc:ZDB-GENE-061103-190]	ZDB-GENE-061103-190	COILED COIL DOMAIN CONTAINING 120		-
rnpep	0.000976477	0	0	0	arginyl aminopeptidase (aminopeptidase B) [Source:ZFIN;Acc:ZDB-GENE-040718-241]	ZDB-GENE-040718-241	AMINOPEPTIDASE B AP B EC_3.4.11.6 ARGININE AMINOPEPTIDASE ARGINYL AMINOPEPTIDASE CYTOSOL AMINOPEPTIDASE IV		+	RNPEP	arginyl aminopeptidase
cyb5r1	0.0126942	0.025341	0.0291049	0.0152866	cytochrome b5 reductase 1 [Source:ZFIN;Acc:ZDB-GENE-030131-8497]	ZDB-GENE-030131-8497	NADH CYTOCHROME B5 REDUCTASE 3 B5R CYTOCHROME B5 REDUCTASE EC_1.6.2.2 DIAPHORASE 1 [CONTAINS NADH CYTOCHROME B5 REDUCTASE 3 MEMBRANE BOUND FORM; NADH CYTOCHROME B5 REDUCTASE 3 SOLUBLE FORM]		+	CYB5R1	cytochrome b5 reductase 1
adipor1a	0.0107412	0.0194931	0.0210202	0.00191082	adiponectin receptor 1a [Source:ZFIN;Acc:ZDB-GENE-040718-169]	ZDB-GENE-040718-169	ADIPONECTIN RECEPTOR 1 PROGESTIN AND ADIPOQ RECEPTOR FAMILY MEMBER 1 PROGESTIN AND ADIPOQ RECEPTOR FAMILY MEMBER I		+	ADIPOR1	adiponectin receptor 1
rabif	0.00683534	0.00779725	0.0161694	0.00382165	RAB interacting factor [Source:ZFIN;Acc:ZDB-GENE-040718-216]	ZDB-GENE-040718-216	GUANINE NUCLEOTIDE EXCHANGE FACTOR MSS4 RAB INTERACTING FACTOR		+	RABIF	RAB interacting factor
kdm5ba	0.00195295	0.00389862	0.00646776	0	lysine (K)-specific demethylase 5Ba [Source:ZFIN;Acc:ZDB-GENE-030131-5379]	ZDB-GENE-030131-5379	LYSINE SPECIFIC DEMETHYLASE 5B EC_1.14.11.- HISTONE DEMETHYLASE JARID1B JUMONJI/ARID DOMAIN CONTAINING 1B	Mental retardation, autosomal recessive 65	+	KDM5B	lysine demethylase 5B
shisa4	0	0	0.00161694	0	shisa family member 4 [Source:ZFIN;Acc:ZDB-GENE-050417-419]	ZDB-GENE-050417-419	SHISA 4 PRECURSOR TRANSMEMBRANE 58		+	SHISA4	shisa family member 4
timm17a	0.0302708	0.0409355	0.0565929	0.00955412	translocase of inner mitochondrial membrane 17 homolog A (yeast) [Source:ZFIN;Acc:ZDB-GENE-031030-6]	ZDB-GENE-031030-6			+	TIMM17A	translocase of inner mitochondrial membrane 17A
zgc:92107	0.00195295	0.00389862	0	0	zgc:92107 [Source:ZFIN;Acc:ZDB-GENE-041114-4]	ZDB-GENE-041114-4			-
ndrg3a	0	0	0.00323388	0	ndrg family member 3a [Source:ZFIN;Acc:ZDB-GENE-980526-124]	ZDB-GENE-980526-124	N MYC DOWNSTREAM REGULATED GENE		+	NDRG3	NDRG family member 3
trpc4apa	0	0.00389862	0.00485082	0	transient receptor potential cation channel, subfamily C, member 4 associated protein a [Source:ZFIN;Acc:ZDB-GENE-000330-3]	ZDB-GENE-000330-3	SHORT TRANSIENT RECEPTOR POTENTIAL CHANNEL 4 ASSOCIATED TRP4 ASSOCIATED TRPC4 ASSOCIATED PROTEIN TAP1 TNF RECEPTOR UBIQUITOUS SCAFFOLDING/SIGNALING PROTEIN TRUSS		+	TRPC4AP	transient receptor potential cation channel subfamily C member 4 associated protein
top1l	0.0175766	0.0350876	0.0242541	0.0114649	DNA topoisomerase I, like [Source:ZFIN;Acc:ZDB-GENE-060616-217]	ZDB-GENE-060616-217	DNA TOPOISOMERASE 1 EC_5.6.2.1 DNA TOPOISOMERASE I		-
fam83d	0.000976477	0.00389862	0.00161694	0	family with sequence similarity 83 member D [Source:NCBI gene;Acc:492689]	ZDB-GENE-041111-264	FAM83D		+	FAM83D	family with sequence similarity 83 member D
mafbb	0	0	0.00161694	0	v-maf avian musculoaponeurotic fibrosarcoma oncogene homolog Bb [Source:ZFIN;Acc:ZDB-GENE-010605-4]	ZDB-GENE-010605-4	TRANSCRIPTION FACTOR MAF PROTO ONCOGENE C MAF V MAF MUSCULOAPONEUROTIC FIBROSARCOMA ONCOGENE HOMOLOG	Duane retraction syndrome 3,Multicentric carpotarsal osteolysis syndrome	+	MAFB	MAF bZIP transcription factor B
adnpa	0	0.00389862	0.00970163	0	activity-dependent neuroprotector homeobox a [Source:ZFIN;Acc:ZDB-GENE-061215-112]	ZDB-GENE-061215-112	ACTIVITY DEPENDENT NEUROPROTECTOR HOMEOBOX 2 ADNP HOMEOBOX 2 ZINC FINGER 508	Helsmoortel-van der Aa syndrome	+	ADNP	activity dependent neuroprotector homeobox
gata1a	0.0234354	0.031189	0.0468912	0.0210191	GATA binding protein 1a [Source:ZFIN;Acc:ZDB-GENE-980526-268]	ZDB-GENE-980526-268		Anemia, X-linked, with/without neutropenia and/or platelet abnormalities,Thrombocytopenia with beta-thalassemia, X-linked,Leukemia, megakaryoblastic, with or without Down syndrome, somatic,Thrombocytopenia, X-linked, with or without dyserythropoietic anemia	+	GATA1	GATA binding protein 1
si:dkey-13a21.4	0.00488238	0.00389862	0.0145524	0.00573247	si:dkey-13a21.4 [Source:ZFIN;Acc:ZDB-GENE-040724-163]	ZDB-GENE-040724-163	RAS RELATED RAB		-
hcfc1a	0.00292943	0.0116959	0.00646776	0.00191082	host cell factor C1a [Source:ZFIN;Acc:ZDB-GENE-030912-10]	ZDB-GENE-030912-10	HOST CELL FACTOR	Mental retardation, X-linked 3 (methylmalonic acidemia and homocysteinemia, cblX type )	+	HCFC1	host cell factor C1
gnl3l	0.00585886	0.00389862	0.0210202	0.00191082	guanine nucleotide binding protein-like 3 (nucleolar)-like [Source:ZFIN;Acc:ZDB-GENE-040723-1]	ZDB-GENE-040723-1	GUANINE NUCLEOTIDE BINDING 3		+	GNL3L	G protein nucleolar 3 like
tfe3b	0	0.00389862	0.00161694	0.00191082	transcription factor binding to IGHM enhancer 3b [Source:ZFIN;Acc:ZDB-GENE-010919-3]	ZDB-GENE-010919-3	TRANSCRIPTION FACTOR E3	Renal cell carcinoma, papillary, 1	+	TFE3	transcription factor binding to IGHM enhancer 3
cxxc1b	0.00683534	0.00584793	0.00646776	0.00382165	CXXC finger protein 1b [Source:ZFIN;Acc:ZDB-GENE-030728-4]	ZDB-GENE-030728-4	CXXC		+	CXXC1	CXXC finger protein 1
mbd1b	0.00195295	0.00779725	0.0113186	0	methyl-CpG binding domain protein 1b [Source:ZFIN;Acc:ZDB-GENE-030131-6318]	ZDB-GENE-030131-6318			+	MBD1	methyl-CpG binding domain protein 1
comtb	0.000976477	0	0	0	catechol-O-methyltransferase b [Source:NCBI gene;Acc:565370]	ZDB-GENE-040724-164	CATECHOL O METHYLTRANSFERASE EC_2.1.1.6	{Panic disorder, susceptibility to},{Schizophrenia, susceptibility to}	+	COMT	catechol-O-methyltransferase
otud5b	0.00195295	0.00584793	0.00485082	0	OTU deubiquitinase 5b [Source:ZFIN;Acc:ZDB-GENE-040801-50]	ZDB-GENE-040801-50	OTU DOMAIN CONTAINING 5 EC_3.4.19.12 DEUBIQUITINATING ENZYME A DUBA		+	OTUD5	OTU deubiquitinase 5
utp3	0.00781181	0.0214424	0.0210202	0.00382165	UTP3 small subunit processome component [Source:ZFIN;Acc:ZDB-GENE-040912-163]	ZDB-GENE-040912-163			+	UTP3	UTP3 small subunit processome component
cpne1	0.0146472	0.0272904	0.0307218	0.00191082	copine I [Source:ZFIN;Acc:ZDB-GENE-030131-3562]	ZDB-GENE-030131-3562			+	CPNE1	copine 1
st3gal8	0.000976477	0	0	0	ST3 beta-galactoside alpha-2,3-sialyltransferase 8 [Source:ZFIN;Acc:ZDB-GENE-050417-286]	ZDB-GENE-050417-286	BETA ALPHA 2 3 SIALYLTRANSFERASE		-
dynlrb1	0.0107412	0.00194931	0.00485082	0.00191082	dynein, light chain, roadblock-type 1 [Source:ZFIN;Acc:ZDB-GENE-040426-989]	ZDB-GENE-040426-989	DYNEIN LIGHT CHAIN ROADBLOCK TYPE DYNEIN LIGHT CHAIN CYTOPLASMIC		+	DYNLRB1	dynein light chain roadblock-type 1
map1lc3a	0.00683534	0.0116959	0.0113186	0.00573247	microtubule-associated protein 1 light chain 3 alpha [Source:ZFIN;Acc:ZDB-GENE-040426-2232]	ZDB-GENE-040426-2232	MICROTUBULE ASSOCIATED PROTEINS 1A/1B LIGHT CHAIN 3A PRECURSOR AUTOPHAGY RELATED LC3 A AUTOPHAGY RELATED UBIQUITIN MODIFIER LC3 A MAP1 LIGHT CHAIN 3 1 MAP1A/MAP1B LIGHT CHAIN 3 A MAP1A/MAP1B LC3 A MICROTUBULE ASSOCIATED 1 LIGHT CHAIN 3 ALPHA		+	MAP1LC3A	microtubule associated protein 1 light chain 3 alpha
acad9	0.00292943	0.00194931	0.00161694	0	acyl-CoA dehydrogenase family, member 9 [Source:ZFIN;Acc:ZDB-GENE-060616-196]	ZDB-GENE-060616-196	COMPLEX I ASSEMBLY FACTOR ACAD9 MITOCHONDRIAL PRECURSOR ACYL COA DEHYDROGENASE FAMILY MEMBER 9 ACAD 9 EC_1.3.8.-	Mitochondrial complex I deficiency, nuclear type 20	+	ACAD9	acyl-CoA dehydrogenase family member 9
hdac11	0.000976477	0	0.00161694	0	histone deacetylase 11 [Source:ZFIN;Acc:ZDB-GENE-040704-7]	ZDB-GENE-040704-7	HISTONE DEACETYLASE 11 HD11 EC_3.5.1.98		+	HDAC11	histone deacetylase 11
ptpdc1a	0	0.00194931	0	0	protein tyrosine phosphatase domain containing 1a [Source:NCBI gene;Acc:565773]	ZDB-GENE-070112-632	TYROSINE PHOSPHATASE DOMAIN CONTAINING 1 EC_3.1.3.-		+	PTPDC1	protein tyrosine phosphatase domain containing 1
phf2	0.000976477	0.00194931	0.00646776	0	PHD finger protein 2 [Source:NCBI gene;Acc:503778]	ZDB-GENE-050302-10	LYSINE SPECIFIC DEMETHYLASE PHF2 EC_1.14.11.- PHD FINGER 2		+	PHF2	PHD finger protein 2
cstf1	0.00683534	0.00779725	0.0145524	0	cleavage stimulation factor, 3' pre-RNA, subunit 1 [Source:ZFIN;Acc:ZDB-GENE-030131-2958]	ZDB-GENE-030131-2958	CLEAVAGE STIMULATION FACTOR SUBUNIT 1 CF 1.50 KDA SUBUNIT CLEAVAGE STIMULATION FACTOR 50 KDA SUBUNIT CSTF 50 KDA SUBUNIT CSTF 50		+	CSTF1	cleavage stimulation factor subunit 1
ece1	0	0	0.00161694	0	endothelin converting enzyme 1 [Source:ZFIN;Acc:ZDB-GENE-061110-100]	ZDB-GENE-061110-100	ENDOTHELIN CONVERTING ENZYME 1 ECE 1 EC_3.4.24.71	?Hirschsprung disease, cardiac defects, and autonomic dysfunction,{Hypertension, essential, susceptibility to}	+	ECE1	endothelin converting enzyme 1
rpl22	0.862229	1.07992	1.25636	0.523566	ribosomal protein L22 [Source:ZFIN;Acc:ZDB-GENE-051113-276]	ZDB-GENE-051113-276			+	RPL22	ribosomal protein L22
plekha3	0.00683534	0.00974656	0.0194033	0.0152866	pleckstrin homology domain containing, family A (phosphoinositide binding specific) member 3 [Source:ZFIN;Acc:ZDB-GENE-040426-1252]	ZDB-GENE-040426-1252			-
dynlt3	0.020506	0.0331383	0.0226371	0.0171974	dynein, light chain, Tctex-type 3 [Source:ZFIN;Acc:ZDB-GENE-040927-24]	ZDB-GENE-040927-24	DYNEIN LIGHT CHAIN TCTEX TYPE 3 T COMPLEX ASSOCIATED TESTIS EXPRESSED 1		+	DYNLT3	dynein light chain Tctex-type 3
cybb	0	0	0.00161694	0	cytochrome b-245, beta polypeptide (chronic granulomatous disease) [Source:ZFIN;Acc:ZDB-GENE-040426-1380]	ZDB-GENE-040426-1380		Immunodeficiency 34, mycobacteriosis, X-linked,Chronic granulomatous disease, X-linked	+	CYBB	cytochrome b-245 beta chain
pir	0.00390591	0.00194931	0.00161694	0	pirin [Source:ZFIN;Acc:ZDB-GENE-040718-288]	ZDB-GENE-040718-288	PIRIN EC_1.13.11.24 PROBABLE QUERCETIN 2 3 DIOXYGENASE PIR PROBABLE QUERCETINASE		+	PIR	pirin
cflara	0.000976477	0.00389862	0.00323388	0	CASP8 and FADD-like apoptosis regulator a [Source:ZFIN;Acc:ZDB-GENE-030826-3]	ZDB-GENE-030826-3	CASP8 AND FADD APOPTOSIS REGULATOR PRECURSOR CASPASE HOMOLOG CASH CASPASE EIGHT RELATED CASPER CASPASE APOPTOSIS REGULATORY CLARP CELLULAR FLICE INHIBITORY C FLIP FADD ANTIAPOPTOTIC MOLECULE 1 FLAME 1 INHIBITOR OF FLICE I FLICE MACH RELATED INDUCER OF TOXICITY MRIT USURPIN [CONTAINS CASP8 AND FADD APOPTOSIS REGULATOR SUBUNIT P43; CASP8 AND FADD APOPTOSIS REGULATOR SUBUNIT P12]		+	CFLAR	CASP8 and FADD like apoptosis regulator
pecr	0.000976477	0	0	0	peroxisomal trans-2-enoyl-CoA reductase [Source:ZFIN;Acc:ZDB-GENE-050417-232]	ZDB-GENE-050417-232			+	PECR	peroxisomal trans-2-enoyl-CoA reductase
tmem246	0	0	0	0.00191082	post-GPI attachment to proteins GalNAc transferase 4 [Source:ZFIN;Acc:ZDB-GENE-061013-692]	ZDB-GENE-061013-692	TRANSMEMBRANE 246		-
zgc:73111	0.00683534	0.00389862	0.0113186	0.00191082	WD repeat domain 83 opposite strand [Source:ZFIN;Acc:ZDB-GENE-040426-1674]	ZDB-GENE-040426-1674	ASTERIX		-
man2b1	0.000976477	0.00779725	0.00161694	0	mannosidase, alpha, class 2B, member 1 [Source:ZFIN;Acc:ZDB-GENE-050327-52]	ZDB-GENE-050327-52	ALPHA MANNOSIDASE ALPHA MANNOSIDASE MANNOSIDASE ALPHA CLASS MEMBER 1	Mannosidosis, alpha-, types I and II	+	MAN2B1	mannosidase alpha class 2B member 1
egln1b	0.00488238	0.00779725	0.0145524	0.00191082	egl-9 family hypoxia-inducible factor 1b [Source:ZFIN;Acc:ZDB-GENE-040718-338]	ZDB-GENE-040718-338	EGL NINE HOMOLOG 1 EC_1.14.11.29 HYPOXIA INDUCIBLE FACTOR PROLYL HYDROXYLASE 2 HIF PH2 HIF PROLYL HYDROXYLASE 2 HPH 2 PROLYL HYDROXYLASE DOMAIN CONTAINING 2 PHD2 SM 20	[Hemoglobin, high altitude adaptation],Erythrocytosis, familial, 3	+	EGLN1	egl-9 family hypoxia inducible factor 1
zgc:162816	0.000976477	0	0.00161694	0	zgc:162816 [Source:ZFIN;Acc:ZDB-GENE-070410-94]	ZDB-GENE-070410-94	D SER_DEHYDRAT DOMAIN CONTAINING		-
lims1	0.00878829	0.00389862	0.00485082	0	LIM and senescent cell antigen-like domains 1 [Source:ZFIN;Acc:ZDB-GENE-050522-236]	ZDB-GENE-050522-236	LIM AND SENESCENT CELL ANTIGEN CONTAINING DOMAIN PARTICULARLY INTERESTING NEW CYS HIS PINCH		+	LIMS1	LIM zinc finger domain containing 1
spoplb	0.00390591	0.00389862	0	0	speckle type BTB/POZ protein like b [Source:NCBI gene;Acc:558170]	ZDB-GENE-061103-277	SPECKLE TYPE POZ HIB HOMOLOG		+	SPOPL	speckle type BTB/POZ protein like
lsg1	0.00292943	0.00389862	0	0	large 60S subunit nuclear export GTPase 1 [Source:NCBI gene;Acc:323464]	ZDB-GENE-030131-2184	LARGE SUBUNIT GTPASE 1 EC_3.6.1.-		+	LSG1	large 60S subunit nuclear export GTPase 1
fam43a	0	0.00194931	0	0	family with sequence similarity 43 member A [Source:ZFIN;Acc:ZDB-GENE-030131-6098]	ZDB-GENE-030131-6098	FAM43A		+	FAM43A	family with sequence similarity 43 member A
pfkfb4a	0.00195295	0	0.00161694	0	6-phosphofructo-2-kinase/fructose-2,6-biphosphatase 4a [Source:ZFIN;Acc:ZDB-GENE-051120-51]	ZDB-GENE-051120-51	6 PHOSPHOFRUCTO 2 KINASE/FRUCTOSE 2 6 BISPHOSPHATASE 6PF 2 K/FRU 2 6 P2ASE PFK/FBPASE 6PF 2 K/FRU 2 6 P2ASE ISOZYME [INCLUDES 6 PHOSPHOFRUCTO 2 KINASE EC_2.7.1.105 ; FRUCTOSE 2 6 BISPHOSPHATASE EC_3.1.3.- 46 ]		+	PFKFB4	6-phosphofructo-2-kinase/fructose-2,6-biphosphatase 4
mapkapk3	0	0	0.00161694	0	MAPK activated protein kinase 3 [Source:ZFIN;Acc:ZDB-GENE-061215-124]	ZDB-GENE-061215-124	MAP KINASE ACTIVATED KINASE 3 MAPK ACTIVATED KINASE 3 MAPKAP KINASE 3 MAPKAP K3 MAPKAPK 3 MK 3 EC_2.7.11.1	?Macular dystrophy, patterned, 3	+	MAPKAPK3	MAPK activated protein kinase 3
chchd4	0.000976477	0.00389862	0.00485082	0	coiled-coil-helix-coiled-coil-helix domain containing 4a [Source:NCBI gene;Acc:445144]	ZDB-GENE-040801-46			-
gnai2a	0	0	0.00646776	0	guanine nucleotide binding protein (G protein), alpha inhibiting activity polypeptide 2a [Source:ZFIN;Acc:ZDB-GENE-030131-8365]	ZDB-GENE-030131-8365	GUANINE NUCLEOTIDE BINDING G I SUBUNIT ALPHA 2 ADENYLATE CYCLASE INHIBITING G ALPHA	Pituitary adenoma, ACTH-secreting, somatic,Ventricular tachycardia, idiopathic	+	GNAI2	G protein subunit alpha i2
bhlhe40	0.00195295	0	0.00485082	0.00191082	basic helix-loop-helix family, member e40 [Source:ZFIN;Acc:ZDB-GENE-030131-3133]	ZDB-GENE-030131-3133	CLASS E BASIC HELIX LOOP HELIX 40 BHLHE40 CLASS B BASIC HELIX LOOP HELIX 2 BHLHB2		+	BHLHE40	basic helix-loop-helix family member e40
setmar	0	0	0.00161694	0	SET domain and mariner transposase fusion gene [Source:ZFIN;Acc:ZDB-GENE-080204-61]	ZDB-GENE-080204-61	HISTONE LYSINE N METHYLTRANSFERASE SETMAR EC_2.1.1.43 SET DOMAIN MARINER TRANSPOSASE FUSION		+	SETMAR	SET domain and mariner transposase fusion gene
brk1	0.0244119	0.0292397	0.0339557	0.00955412	BRICK1 subunit of SCAR/WAVE actin nucleating complex [Source:NCBI gene;Acc:415187]	ZDB-GENE-040625-77	UNCHARACTERIZED		+	BRK1	BRICK1 subunit of SCAR/WAVE actin nucleating complex
gpx1a	0.917888	0.947365	0.947526	0.655413	glutathione peroxidase 1a [Source:ZFIN;Acc:ZDB-GENE-030410-1]	ZDB-GENE-030410-1	GLUTATHIONE PEROXIDASE	Hemolytic anemia due to glutathione peroxidase deficiency	+	GPX1	glutathione peroxidase 1
rrp9	0.00195295	0	0	0.00191082	ribosomal RNA processing 9, U3 small nucleolar RNA binding protein [Source:ZFIN;Acc:ZDB-GENE-060427-1]	ZDB-GENE-060427-1	U3 SMALL NUCLEOLAR RNA INTERACTING 2 RRP9 HOMOLOG U3 SMALL NUCLEOLAR RIBONUCLEOPROTEIN ASSOCIATED 55 KDA U3 SNORNP ASSOCIATED 55 KDA U3 55K		+	RRP9	ribosomal RNA processing 9, U3 small nucleolar RNA binding protein
nfya	0.000976477	0	0	0	nuclear transcription factor Y, alpha [Source:ZFIN;Acc:ZDB-GENE-010501-1]	ZDB-GENE-010501-1			-
sort1a	0	0	0.00161694	0	sortilin 1a [Source:NCBI gene;Acc:406511]	ZDB-GENE-040426-2329		[Low density lipoprotein cholesterol level QTL6]	+	SORT1	sortilin 1
psma5	0.00195295	0.00974656	0.00970163	0	proteasome 20S subunit alpha 5 [Source:ZFIN;Acc:ZDB-GENE-040625-96]	ZDB-GENE-040625-96	PROTEASOME SUBUNIT ALPHA TYPE 5 EC_3.4.25.1		+	PSMA5	proteasome 20S subunit alpha 5
sypl2a	0.00390591	0.00389862	0.0129355	0.00191082	synaptophysin-like 2a [Source:ZFIN;Acc:ZDB-GENE-040426-1434]	ZDB-GENE-040426-1434			+	SYPL2	synaptophysin like 2
atxn7l2a	0	0	0.00323388	0	ataxin 7-like 2a [Source:ZFIN;Acc:ZDB-GENE-060519-13]	ZDB-GENE-060519-13	ATAXIN 7 2		+	ATXN7L2	ataxin 7 like 2
hp1bp3	0.000976477	0.00194931	0.00646776	0.00191082	heterochromatin protein 1, binding protein 3 [Source:ZFIN;Acc:ZDB-GENE-060810-79]	ZDB-GENE-060810-79			+	HP1BP3	heterochromatin protein 1 binding protein 3
yod1	0.000976477	0.00194931	0	0	YOD1 deubiquitinase [Source:NCBI gene;Acc:550411]	ZDB-GENE-050417-217	UBIQUITIN THIOESTERASE OTU1 EC_3.4.19.12		+	YOD1	YOD1 deubiquitinase
snrpe	0.0302708	0.0467835	0.0468912	0.0171974	small nuclear ribonucleoprotein polypeptide E [Source:NCBI gene;Acc:393979]	ZDB-GENE-040426-1112	SMALL NUCLEAR RIBONUCLEOPROTEIN E SNRNP E SM E SM E SME	Hypotrichosis 11	+	SNRPE	small nuclear ribonucleoprotein polypeptide E
elk4	0.00292943	0.00194931	0	0	ETS transcription factor ELK4 [Source:ZFIN;Acc:ZDB-GENE-030716-1]	ZDB-GENE-030716-1	ETS DOMAIN CONTAINING ELK 4 SERUM RESPONSE FACTOR ACCESSORY 1 SAP 1 SRF ACCESSORY 1		+	ELK4	ETS transcription factor ELK4
zgc:112255	0.00390591	0.00389862	0.00970163	0.00382165	zgc:112255 [Source:NCBI gene;Acc:553695]	ZDB-GENE-050522-57	UNCHARACTERIZED		+	C1orf50	chromosome 1 open reading frame 50
cdc42	0.00292943	0	0.027488	0.00191082	cell division cycle 42 [Source:ZFIN;Acc:ZDB-GENE-030131-8783]	ZDB-GENE-030131-8783	CELL DIVISION CONTROL 42 HOMOLOG PRECURSOR	Takenouchi-Kosaki syndrome	+	CDC42	cell division cycle 42
vamp3	0.0244119	0.0409355	0.0501251	0.0133758	vesicle-associated membrane protein 3 (cellubrevin) [Source:ZFIN;Acc:ZDB-GENE-040625-45]	ZDB-GENE-040625-45	VESICLE ASSOCIATED MEMBRANE 3 VAMP 3 SYNAPTOBREVIN 3		+	VAMP3	vesicle associated membrane protein 3
per3	0	0	0	0.00191082	period circadian clock 3 [Source:ZFIN;Acc:ZDB-GENE-000804-1]	ZDB-GENE-000804-1		?Advanced sleep phase syndrome, familial, 3	+	PER3	period circadian regulator 3
znf362a	0	0	0.00323388	0	zinc finger protein 362a [Source:ZFIN;Acc:ZDB-GENE-061103-547]	ZDB-GENE-061103-547	ZINC FINGER 362		+	ZNF362	zinc finger protein 362
mrps16	0.00292943	0.0175438	0.00970163	0.00382165	mitochondrial ribosomal protein S16 [Source:ZFIN;Acc:ZDB-GENE-041010-123]	ZDB-GENE-041010-123	28S RIBOSOMAL S16 MITOCHONDRIAL MRP S16 S16MT	Combined oxidative phosphorylation deficiency 2	+	MRPS16	mitochondrial ribosomal protein S16
park7	0.00585886	0	0.00646776	0	parkinson protein 7 [Source:NCBI gene;Acc:449674]	ZDB-GENE-041010-5	PROTEIN/NUCLEIC ACID DEGLYCASE DJ 1 PRECURSOR EC_3.1.2.- EC_3.5.-.- 1 EC_3.5.1.124 MAILLARD DEGLYCASE PARKINSON DISEASE 7 HOMOLOG PARKINSONISM ASSOCIATED DEGLYCASE DJ 1 DJ 1	Parkinson disease 7, autosomal recessive early-onset	+	PARK7	Parkinsonism associated deglycase
akr7a3	0.00781181	0.00779725	0.0210202	0	aldo-keto reductase family 7, member A3 (aflatoxin aldehyde reductase) [Source:ZFIN;Acc:ZDB-GENE-040718-62]	ZDB-GENE-040718-62	AFLATOXIN B1 ALDEHYDE REDUCTASE MEMBER 2 EC_1.1.1.- N11 SUCCINIC SEMIALDEHYDE REDUCTASE SSA REDUCTASE		+	AKR7A3	aldo-keto reductase family 7 member A3
mrto4	0.00683534	0.00584793	0.00161694	0	MRT4 homolog, ribosome maturation factor [Source:ZFIN;Acc:ZDB-GENE-050417-142]	ZDB-GENE-050417-142	TURNOVER 4 HOMOLOG RIBOSOME ASSEMBLY FACTOR MRTO4		+	MRTO4	MRT4 homolog, ribosome maturation factor
aldh4a1	0.000976477	0	0	0	aldehyde dehydrogenase 4 family, member A1 [Source:NCBI gene;Acc:394133]	ZDB-GENE-040426-1179	DELTA 1 PYRROLINE 5 CARBOXYLATE DEHYDROGENASE MITOCHONDRIAL PRECURSOR P5C DEHYDROGENASE EC_1.2.1.88 ALDEHYDE DEHYDROGENASE FAMILY 4 MEMBER A1 L GLUTAMATE GAMMA SEMIALDEHYDE DEHYDROGENASE	Hyperprolinemia, type II	+	ALDH4A1	aldehyde dehydrogenase 4 family member A1
svbp	0.00390591	0.00389862	0.00646776	0	small vasohibin binding protein [Source:NCBI gene;Acc:798425]	ZDB-GENE-140106-191	COILED COIL DOMAIN CONTAINING 23	Neurodevelopmental disorder with ataxia, hypotonia, and microcephaly	+	SVBP	small vasohibin binding protein
arf4b	0.000976477	0	0	0	ADP-ribosylation factor 4b [Source:ZFIN;Acc:ZDB-GENE-050417-205]	ZDB-GENE-050417-205	ADP RIBOSYLATION FACTOR		+	ARF4	ADP ribosylation factor 4
zgc:110286	0.000976477	0.00194931	0	0	zgc:110286 [Source:ZFIN;Acc:ZDB-GENE-050417-68]	ZDB-GENE-050417-68	ADP RIBOSYLATION FACTOR		-
arf4a	0	0	0.00161694	0	ADP-ribosylation factor 4a [Source:ZFIN;Acc:ZDB-GENE-040801-109]	ZDB-GENE-040801-109	ADP RIBOSYLATION FACTOR		+	ARF4	ADP ribosylation factor 4
pde12	0.00390591	0	0.00323388	0	phosphodiesterase 12 [Source:ZFIN;Acc:ZDB-GENE-060519-25]	ZDB-GENE-060519-25	2' 5' PHOSPHODIESTERASE 12 PRECURSOR 2' PDE 2 PDE EC_3.1.4.- MITOCHONDRIAL DEADENYLASE EC_3.1.13.4		+	PDE12	phosphodiesterase 12
rps23	1.23622	1.54775	1.77055	0.674521	ribosomal protein S23 [Source:ZFIN;Acc:ZDB-GENE-080220-50]	ZDB-GENE-080220-50	40S RIBOSOMAL S23	Brachycephaly, trichomegaly, and developmental delay	+	RPS23	ribosomal protein S23
zgc:194981	0.020506	0.0136452	0.0226371	0.00382165	zgc:194981 [Source:ZFIN;Acc:ZDB-GENE-081022-170]	ZDB-GENE-081022-170	CYSTATIN PRECURSOR		-
tdrd3	0.00390591	0	0.00485082	0	tudor domain containing 3 [Source:NCBI gene;Acc:402828]	ZDB-GENE-040426-19	TUDOR DOMAIN CONTAINING 3		+	TDRD3	tudor domain containing 3
ralbb	0	0.00194931	0	0	v-ral simian leukemia viral oncogene homolog Bb (ras related) [Source:ZFIN;Acc:ZDB-GENE-040625-121]	ZDB-GENE-040625-121	RAS RELATED PRECURSOR		+	RALB	RAS like proto-oncogene B
clcn4	0.000976477	0.00194931	0	0	chloride channel, voltage-sensitive 4 [Source:ZFIN;Acc:ZDB-GENE-061013-353]	ZDB-GENE-061013-353	H + /CL EXCHANGE TRANSPORTER 4 CHLORIDE CHANNEL 4 CLC 4 CHLORIDE TRANSPORTER CLC 4	Raynaud-Claes syndrome	+	CLCN4	chloride voltage-gated channel 4
ldb1b	0	0.00194931	0.00161694	0	LIM-domain binding 1b [Source:ZFIN;Acc:ZDB-GENE-990415-135]	ZDB-GENE-990415-135	LIM DOMAIN BINDING LDB CARBOXYL TERMINAL LIM DOMAIN BINDING CLIM LIM DOMAIN BINDING FACTOR		-
srsf7b	0.00878829	0.00194931	0.0113186	0.00382165	serine and arginine rich splicing factor 7b [Source:ZFIN;Acc:ZDB-GENE-050913-95]	ZDB-GENE-050913-95	SERINE/ARGININE RICH SPLICING FACTOR SPLICING FACTOR ARGININE/SERINE RICH		+	SRSF7	serine and arginine rich splicing factor 7
mfn1b	0.00195295	0	0.00485082	0	mitofusin 1b [Source:ZFIN;Acc:ZDB-GENE-040426-1553]	ZDB-GENE-040426-1553	TRANSMEMBRANE GTPASE		+	MFN1	mitofusin 1
aspscr1	0.000976477	0.00389862	0.00808469	0	ASPSCR1 tether for SLC2A4, UBX domain containing [Source:ZFIN;Acc:ZDB-GENE-050417-31]	ZDB-GENE-050417-31	TETHER CONTAINING UBX DOMAIN GLUT4 ALVEOLAR SOFT PART SARCOMA CHROMOSOMAL REGION CANDIDATE GENE 1	Alveolar soft-part sarcoma	+	ASPSCR1	ASPSCR1 tether for SLC2A4, UBX domain containing
zgc:158270	0.00195295	0.00194931	0.00161694	0	zgc:158270	ZDB-GENE-070112-1442			-
ero1b	0	0	0.00808469	0.00382165	endoplasmic reticulum oxidoreductase beta [Source:ZFIN;Acc:ZDB-GENE-060929-744]	ZDB-GENE-060929-744	ERO1 ALPHA PRECURSOR ERO1 L ERO1 L ALPHA EC_1.8.4.- ENDOPLASMIC OXIDOREDUCTIN 1 OXIDOREDUCTIN 1 L ALPHA		+	ERO1B	endoplasmic reticulum oxidoreductase 1 beta
tbce	0.00488238	0.00974656	0.0145524	0	tubulin folding cofactor E [Source:NCBI gene;Acc:664760]	ZDB-GENE-051030-120	TUBULIN SPECIFIC CHAPERONE E TUBULIN FOLDING COFACTOR E	Encephalopathy, progressive, with amyotrophy and optic atrophy,Kenny-Caffey syndrome, type 1,Hypoparathyroidism-retardation-dysmorphism syndrome	+	TBCE	tubulin folding cofactor E
rbm34	0.00292943	0.00584793	0.00485082	0	RNA binding motif protein 34 [Source:ZFIN;Acc:ZDB-GENE-040718-77]	ZDB-GENE-040718-77	RNA BINDING 34 RNA BINDING MOTIF 34		+	RBM34	RNA binding motif protein 34
tomm20	0.0341767	0.0662766	0.0662945	0.0133758	translocase of outer mitochondrial membrane 20b [Source:NCBI gene;Acc:436971]	ZDB-GENE-040718-451	MITOCHONDRIAL IMPORT RECEPTOR SUBUNIT TOM20 HOMOLOG MITOCHONDRIAL 20 KDA OUTER MEMBRANE OUTER MITOCHONDRIAL MEMBRANE RECEPTOR TOM20		-
irf2bp2b	0.0156236	0.0214424	0.0339557	0.0133758	interferon regulatory factor 2 binding protein 2b [Source:NCBI gene;Acc:406614]	ZDB-GENE-040426-2574	INTERFERON REGULATORY FACTOR 2 BINDING 2 IRF 2 BINDING 2 IRF 2BP2	?Immunodeficiency, common variable, 14	+	IRF2BP2	interferon regulatory factor 2 binding protein 2
strn	0	0.00779725	0.00323388	0	striatin, calmodulin binding protein [Source:ZFIN;Acc:ZDB-GENE-070112-1172]	ZDB-GENE-070112-1172	STRIATIN		+	STRN	striatin
cant1b	0	0	0.00161694	0	calcium activated nucleotidase 1b [Source:ZFIN;Acc:ZDB-GENE-040801-114]	ZDB-GENE-040801-114	SOLUBLE CALCIUM ACTIVATED NUCLEOTIDASE 1 SCAN 1 EC_3.6.1.6 APYRASE HOMOLOG	Desbuquois dysplasia 1,Epiphyseal dysplasia, multiple, 7	+	CANT1	calcium activated nucleotidase 1
afmid	0	0	0.00323388	0	arylformamidase [Source:NCBI gene;Acc:550372]	ZDB-GENE-050417-166	KYNURENINE FORMAMIDASE KFA KFASE EC_3.5.1.9 ARYLFORMAMIDASE N FORMYLKYNURENINE FORMAMIDASE FKF		+	AFMID	arylformamidase
tmc6b	0.000976477	0	0.00161694	0.00191082	transmembrane channel-like 6b [Source:ZFIN;Acc:ZDB-GENE-040718-460]	ZDB-GENE-040718-460		Epidermodysplasia verruciformis	+	TMC6	transmembrane channel like 6
notum1b	0.000976477	0	0.00161694	0	notum, palmitoleoyl-protein carboxylesterase b [Source:NCBI gene;Acc:436917]	ZDB-GENE-040718-391	PALMITOLEOYL CARBOXYLESTERASE PRECURSOR EC_3.1.1.98		+	NOTUM	notum, palmitoleoyl-protein carboxylesterase
eif4a3	0.0166001	0.00779725	0.025871	0.00191082	eukaryotic translation initiation factor 4A3 [Source:NCBI gene;Acc:394053]	ZDB-GENE-040426-915	ATP DEPENDENT RNA HELICASE	Robin sequence with cleft mandible and limb anomalies	+	EIF4A3	eukaryotic translation initiation factor 4A3
zgc:171772	1.76547	1.84405	1.9759	1.11592	zgc:171772 [Source:ZFIN;Acc:ZDB-GENE-070928-31]	ZDB-GENE-070928-31	60S RIBOSOMAL L37A		-
orc2	0.000976477	0.00584793	0.00161694	0	origin recognition complex, subunit 2 [Source:ZFIN;Acc:ZDB-GENE-061013-682]	ZDB-GENE-061013-682	ORIGIN RECOGNITION COMPLEX SUBUNIT 2		+	ORC2	origin recognition complex subunit 2
srsf11	0.0107412	0.00779725	0.0113186	0.0076433	serine and arginine rich splicing factor 11 [Source:ZFIN;Acc:ZDB-GENE-030131-605]	ZDB-GENE-030131-605			+	SRSF11	serine and arginine rich splicing factor 11
ankrd13c	0.00488238	0.00194931	0.00646776	0	ankyrin repeat domain 13C [Source:NCBI gene;Acc:325167]	ZDB-GENE-030131-3892	ANKYRIN REPEAT DOMAIN CONTAINING		+	ANKRD13C	ankyrin repeat domain 13C
rfc4	0.00585886	0.0116959	0.0177863	0	replication factor C (activator 1) 4 [Source:ZFIN;Acc:ZDB-GENE-040824-3]	ZDB-GENE-040824-3	REPLICATION FACTOR C SUBUNIT 4 ACTIVATOR 1 SUBUNIT 4		+	RFC4	replication factor C subunit 4
sos1	0	0.00194931	0.00161694	0	son of sevenless homolog 1 (Drosophila) [Source:ZFIN;Acc:ZDB-GENE-070209-128]	ZDB-GENE-070209-128		?Fibromatosis, gingival, 1,Noonan syndrome 4	+	SOS1	SOS Ras/Rac guanine nucleotide exchange factor 1
foxk2	0.00195295	0.00194931	0.00161694	0	forkhead box K2 [Source:ZFIN;Acc:ZDB-GENE-030131-2861]	ZDB-GENE-030131-2861	FORKHEAD BOX K2 INTERLEUKIN ENHANCER BINDING FACTOR 1		+	FOXK2	forkhead box K2
wdr45b	0.00488238	0.00974656	0.0113186	0.00573247	WD repeat domain 45B [Source:NCBI gene;Acc:393210]	ZDB-GENE-040426-863	SVP1 2	Neurodevelopmental disorder with spastic quadriplegia and brain abnormalities with or without seizures	+	WDR45B	WD repeat domain 45B
tob1b	0.00488238	0.0116959	0.027488	0.00191082	transducer of ERBB2, 1b [Source:ZFIN;Acc:ZDB-GENE-040426-2151]	ZDB-GENE-040426-2151	TRANSDUCER OF ERBB 2		+	TOB1	transducer of ERBB2, 1
kdelr2b	0	0.00779725	0.0161694	0	KDEL endoplasmic reticulum protein retention receptor 2b [Source:ZFIN;Acc:ZDB-GENE-030131-4189]	ZDB-GENE-030131-4189	ER LUMEN RETAINING RECEPTOR KDEL ENDOPLASMIC RETICULUM RETENTION RECEPTOR KDEL RECEPTOR		+	KDELR2	KDEL endoplasmic reticulum protein retention receptor 2
polr3e	0.000976477	0.00194931	0.00161694	0.00191082	polymerase (RNA) III (DNA directed) polypeptide E [Source:ZFIN;Acc:ZDB-GENE-030131-8462]	ZDB-GENE-030131-8462	DNA DIRECTED RNA POLYMERASE III SUBUNIT RPC5 RNA POLYMERASE III SUBUNIT C5 DNA DIRECTED RNA POLYMERASE III KDA POLYPEPTIDE		+	POLR3E	RNA polymerase III subunit E
sox8a	0	0	0.00161694	0	SRY-box transcription factor 8a [Source:ZFIN;Acc:ZDB-GENE-130530-719]	ZDB-GENE-130530-719	TRANSCRIPTION FACTOR SOX 8		+	SOX8	SRY-box transcription factor 8
pemt	0.000976477	0	0	0	phosphatidylethanolamine N-methyltransferase [Source:ZFIN;Acc:ZDB-GENE-040426-719]	ZDB-GENE-040426-719			+	PEMT	phosphatidylethanolamine N-methyltransferase
usp22	0	0	0.00161694	0.00191082	ubiquitin specific peptidase 22 [Source:NCBI gene;Acc:692275]	ZDB-GENE-060512-211	UBIQUITIN CARBOXYL TERMINAL HYDROLASE 22 EC_3.4.19.12 DEUBIQUITINATING ENZYME 22 UBIQUITIN THIOESTERASE 22 UBIQUITIN SPECIFIC PROCESSING PROTEASE 22		+	USP22	ubiquitin specific peptidase 22
ubtd1b	0	0.00584793	0.00161694	0	ubiquitin domain containing 1b [Source:NCBI gene;Acc:571832]	ZDB-GENE-050913-62	UBIQUITIN DOMAIN CONTAINING 1		+	UBTD1	ubiquitin domain containing 1
zdhhc16b	0	0.00389862	0.00161694	0.00191082	zinc finger DHHC-type containing 16b [Source:NCBI gene;Acc:393316]	ZDB-GENE-040426-1301	PALMITOYLTRANSFERASE ZDHHC16 EC_2.3.1.225 ZINC FINGER DHHC DOMAIN CONTAINING 16 DHHC 16		+	ZDHHC16	zinc finger DHHC-type palmitoyltransferase 16
prkar1ab	0.00195295	0.0155945	0.00970163	0.00382165	protein kinase, cAMP-dependent, regulatory, type I, alpha (tissue specific extinguisher 1) b [Source:ZFIN;Acc:ZDB-GENE-050417-238]	ZDB-GENE-050417-238	CAMP DEPENDENT KINASE TYPE I ALPHA REGULATORY SUBUNIT[CONTAINS CAMP DEPENDENT KINASE TYPE I ALPHA REGULATORY SUBUNIT N TERMINALLY PROCESSED]	Adrenocortical tumor, somatic,Myxoma, intracardiac,Acrodysostosis 1, with or without hormone resistance,Carney complex, type 1,Pigmented nodular adrenocortical disease, primary, 1	+	PRKAR1A	protein kinase cAMP-dependent type I regulatory subunit alpha
rac3b	0	0	0.00161694	0	Rac family small GTPase 3b [Source:ZFIN;Acc:ZDB-GENE-080220-21]	ZDB-GENE-080220-21	RAS RELATED C3 BOTULINUM TOXIN SUBSTRATE 1 PRECURSOR EC_3.6.5.2 P21 RAC1	Neurodevelopmental disorder with structural brain anomalies and dysmorphic facies	+	RAC3	Rac family small GTPase 3
dcxr	0.00195295	0.00194931	0.00485082	0	dicarbonyl/L-xylulose reductase [Source:ZFIN;Acc:ZDB-GENE-030131-7002]	ZDB-GENE-030131-7002	L XYLULOSE REDUCTASE XR EC_1.1.1.10 DICARBONYL/L XYLULOSE REDUCTASE	[Pentosuria]	+	DCXR	dicarbonyl and L-xylulose reductase
rfng	0.000976477	0	0	0	RFNG O-fucosylpeptide 3-beta-N-acetylglucosaminyltransferase [Source:NCBI gene;Acc:414848]	ZDB-GENE-030131-5418	BETA 1 3 N ACETYLGLUCOSAMINYLTRANSFERASE RADICAL FRINGE EC_2.4.1.222 O FUCOSYLPEPTIDE 3 BETA N ACETYLGLUCOSAMINYLTRANSFERASE		+	RFNG	RFNG O-fucosylpeptide 3-beta-N-acetylglucosaminyltransferase
col1a1b	0	0	0.00485082	0	collagen, type I, alpha 1b [Source:ZFIN;Acc:ZDB-GENE-030131-4400]	ZDB-GENE-030131-4400	COLLAGEN ALPHA 1 I CHAIN ALPHA 1 TYPE I COLLAGEN	Ehlers-Danlos syndrome, arthrochalasia type, 1,Caffey disease,Osteogenesis imperfecta, type I,Osteogenesis imperfecta, type II,Osteogenesis imperfecta, type III,Osteogenesis imperfecta, type IV,{Bone mineral density variation QTL, osteoporosis}	+	COL1A1	collagen type I alpha 1 chain
lsm12b	0.0761652	0.107212	0.0873147	0.0343948	LSM12 homolog b [Source:NCBI gene;Acc:406422]	ZDB-GENE-040426-2164	LSM12 HOMOLOG		+	LSM12	LSM12 homolog
g6pc3	0	0.00194931	0	0	glucose 6 phosphatase, catalytic, 3 [Source:NCBI gene;Acc:790919]	ZDB-GENE-061215-19	GLUCOSE 6 PHOSPHATASE G 6 PASE G6PASE EC_3.1.3.9	Dursun syndrome,Neutropenia, severe congenital 4, autosomal recessive	+	G6PC3	glucose-6-phosphatase catalytic subunit 3
coa3	0.020506	0.0155945	0.0388065	0.00573247	cytochrome C oxidase assembly factor 3a [Source:NCBI gene;Acc:100141351]	ZDB-GENE-060810-187	CYTOCHROME C OXIDASE ASSEMBLY FACTOR 3 HOMOLOG MITOCHONDRIAL COILED COIL DOMAIN CONTAINING 56		-
vps25	0.00195295	0	0	0	vacuolar protein sorting 25 homolog [Source:NCBI gene;Acc:407684]	ZDB-GENE-050506-30	VACUOLAR SORTING ASSOCIATED 25 ESCRT II COMPLEX SUBUNIT VPS25		+	VPS25	vacuolar protein sorting 25 homolog
nif3l1	0	0.00194931	0.00646776	0	NIF3 NGG1 interacting factor 3-like 1 (S. cerevisiae) [Source:ZFIN;Acc:ZDB-GENE-050706-80]	ZDB-GENE-050706-80	NIF3 1		+	NIF3L1	NGG1 interacting factor 3 like 1
eif3c	0.0166001	0.0136452	0.0210202	0.0076433	eukaryotic translation initiation factor 3, subunit C [Source:NCBI gene;Acc:334234]	ZDB-GENE-030131-6166	EUKARYOTIC TRANSLATION INITIATION FACTOR 3 SUBUNIT C EIF3C EUKARYOTIC TRANSLATION INITIATION FACTOR 3.93 KDA SUBUNIT HOMOLOG EIF3 P93 TRANSLATION INITIATION FACTOR EIF3 P93 SUBUNIT HOMOLOG		+	EIF3C	eukaryotic translation initiation factor 3 subunit C
ppp4cb	0.00292943	0.00779725	0.0145524	0.00191082	protein phosphatase 4, catalytic subunit b [Source:NCBI gene;Acc:562705]	ZDB-GENE-080219-32	SERINE/THREONINE PHOSPHATASE 4 CATALYTIC SUBUNIT PP4C EC_3.1.3.16		+	PPP4C	protein phosphatase 4 catalytic subunit
mapk7	0	0	0.00323388	0	mitogen-activated protein kinase 7 [Source:ZFIN;Acc:ZDB-GENE-050320-10]	ZDB-GENE-050320-10	MITOGEN ACTIVATED KINASE 7 MAP KINASE 7 MAPK 7 EC_2.7.11.24 BIG MAP KINASE 1 BMK 1 EXTRACELLULAR SIGNAL REGULATED KINASE 5 ERK 5		+	MAPK7	mitogen-activated protein kinase 7
plekhm1	0	0.00389862	0	0	pleckstrin homology domain containing, family M (with RUN domain) member 1 [Source:ZFIN;Acc:ZDB-GENE-030131-2752]	ZDB-GENE-030131-2752	PLECKSTRIN HOMOLOGY DOMAIN CONTAINING FAMILY M MEMBER 1 PH DOMAIN CONTAINING FAMILY M MEMBER 1	Osteopetrosis, autosomal dominant 3,?Osteopetrosis, autosomal recessive 6	+	PLEKHM1	pleckstrin homology and RUN domain containing M1
kif22	0	0	0.00161694	0	kinesin family member 22 [Source:NCBI gene;Acc:561788]	ZDB-GENE-080204-34	KINESIN KIF22	Spondyloepimetaphyseal dysplasia with joint laxity, type 2	+	KIF22	kinesin family member 22
fra10ac1	0.00390591	0.00389862	0.00646776	0.0076433	FRA10A associated CGG repeat 1 [Source:ZFIN;Acc:ZDB-GENE-041010-95]	ZDB-GENE-041010-95	FRA10AC1		+	FRA10AC1	FRA10A associated CGG repeat 1
noc3l	0.00195295	0.00389862	0.00485082	0	NOC3-like DNA replication regulator [Source:NCBI gene;Acc:321289]	ZDB-GENE-030131-9878	NUCLEOLAR COMPLEX 3 HOMOLOG NOC3 HOMOLOG NOC3 NUCLEOLAR COMPLEX ASSOCIATED 3		+	NOC3L	NOC3 like DNA replication regulator
kat7b	0.00195295	0.00389862	0.00808469	0	K(lysine) acetyltransferase 7b [Source:ZFIN;Acc:ZDB-GENE-030131-1901]	ZDB-GENE-030131-1901	HISTONE ACETYLTRANSFERASE KAT7 EC_2.3.1.48 HISTONE ACETYLTRANSFERASE BINDING TO ORC1 LYSINE ACETYLTRANSFERASE 7 MOZ YBF2/SAS3 SAS2 AND TIP60 2 MYST 2		+	KAT7	lysine acetyltransferase 7
aarsd1	0	0	0.00161694	0	alanyl-tRNA synthetase domain containing 1 [Source:NCBI gene;Acc:445178]	ZDB-GENE-040801-91	ALANYL TRNA EDITING AARSD1 ALANYL TRNA SYNTHETASE DOMAIN CONTAINING 1		+	AARSD1	alanyl-tRNA synthetase domain containing 1
ube2d1b	0.0244119	0.0116959	0.0194033	0.00955412	ubiquitin-conjugating enzyme E2D 1b [Source:ZFIN;Acc:ZDB-GENE-030131-2735]	ZDB-GENE-030131-2735			+	UBE2D1	ubiquitin conjugating enzyme E2 D1
tfam	0.00781181	0.0155945	0.0113186	0.00573247	transcription factor A, mitochondrial [Source:ZFIN;Acc:ZDB-GENE-061013-552]	ZDB-GENE-061013-552	TRANSCRIPTION FACTOR A MITOCHONDRIAL PRECURSOR MTTFA	?Mitochondrial DNA depletion syndrome 15 (hepatocerebral type)	+	TFAM	transcription factor A, mitochondrial
zgc:171971	0.00195295	0	0.00970163	0.00191082	zgc:171971 [Source:ZFIN;Acc:ZDB-GENE-070928-37]	ZDB-GENE-070928-37	DNA DIRECTED RNA POLYMERASE III SUBUNIT RPC4 RNA POLYMERASE III SUBUNIT C4 DNA DIRECTED RNA POLYMERASE III SUBUNIT D		-
ccdc6b	0	0.00194931	0.00323388	0	coiled-coil domain containing 6b [Source:ZFIN;Acc:ZDB-GENE-040426-869]	ZDB-GENE-040426-869	COILED COIL DOMAIN CONTAINING 6		+	CCDC6	coiled-coil domain containing 6
nrbf2b	0.00585886	0.00389862	0.0129355	0.00382165	nuclear receptor binding factor 2b [Source:ZFIN;Acc:ZDB-GENE-040718-357]	ZDB-GENE-040718-357			+	NRBF2	nuclear receptor binding factor 2
reep3b	0.022459	0.031189	0.0404235	0.0133758	receptor accessory protein 3b [Source:NCBI gene;Acc:393130]	ZDB-GENE-040426-730	RECEPTOR EXPRESSION ENHANCING 3		+	REEP3	receptor accessory protein 3
exoc6	0.000976477	0.0136452	0.00323388	0	exocyst complex component 6 [Source:ZFIN;Acc:ZDB-GENE-040426-2511]	ZDB-GENE-040426-2511			+	EXOC6	exocyst complex component 6
tubgcp2	0	0	0.00485082	0	tubulin, gamma complex associated protein 2 [Source:ZFIN;Acc:ZDB-GENE-031118-150]	ZDB-GENE-031118-150	GAMMA TUBULIN COMPLEX COMPONENT 2 GCP 2	Pachygyria, microcephaly, developmental delay, and dysmorphic facies, with or without seizures	+	TUBGCP2	tubulin gamma complex associated protein 2
taco1	0	0.00389862	0	0	translational activator of mitochondrially encoded cytochrome c oxidase I [Source:ZFIN;Acc:ZDB-GENE-070410-35]	ZDB-GENE-070410-35	TRANSLATIONAL ACTIVATOR OF CYTOCHROME C OXIDASE 1 COILED COIL DOMAIN CONTAINING 44 TRANSLATIONAL ACTIVATOR OF MITOCHONDRIALLY ENCODED CYTOCHROME C OXIDASE	Mitochondrial complex IV deficiency	+	TACO1	translational activator of cytochrome c oxidase I
pgap3	0	0	0.00161694	0	post-GPI attachment to proteins phospholipase 3 [Source:NCBI gene;Acc:100136873]	ZDB-GENE-080204-27	POST GPI ATTACHMENT TO PROTEINS FACTOR 3 PRECURSOR PER1 DOMAIN CONTAINING 1	Hyperphosphatasia with mental retardation syndrome 4	+	PGAP3	post-GPI attachment to proteins phospholipase 3
dnajc9	0.00585886	0.00779725	0.0113186	0.00382165	DnaJ (Hsp40) homolog, subfamily C, member 9 [Source:ZFIN;Acc:ZDB-GENE-040718-130]	ZDB-GENE-040718-130	DNAJ HOMOLOG SUBFAMILY C MEMBER 9		+	DNAJC9	DnaJ heat shock protein family (Hsp40) member C9
heatr1	0.000976477	0	0	0	HEAT repeat containing 1 [Source:NCBI gene;Acc:334446]	ZDB-GENE-030131-6378	U3 SMALL NUCLEOLAR RNA ASSOCIATED 10		+	HEATR1	HEAT repeat containing 1
prdm9	0.00292943	0.00194931	0.00970163	0.00191082	PR domain containing 9 [Source:NCBI gene;Acc:393876]	ZDB-GENE-040426-1319	HISTONE LYSINE N METHYLTRANSFERASE PRDM9 EC_2.1.1.43 PR DOMAIN ZINC FINGER 9 PR DOMAIN CONTAINING 9		+	PRDM9	PR/SET domain 9
fam117ab	0	0	0.00161694	0	family with sequence similarity 117 member Ab [Source:ZFIN;Acc:ZDB-GENE-080515-7]	ZDB-GENE-080515-7	INDUCED		+	FAM117A	family with sequence similarity 117 member A
psmc5	0.00292943	0.0175438	0.00970163	0.00191082	proteasome 26S subunit, ATPase 5 [Source:ZFIN;Acc:ZDB-GENE-030131-6547]	ZDB-GENE-030131-6547	26S PROTEASOME REGULATORY SUBUNIT 26S PROTEASOME AAA ATPASE SUBUNIT PROTEASOME 26S SUBUNIT ATPASE		+	PSMC5	proteasome 26S subunit, ATPase 5
tut1	0.000976477	0	0	0	terminal uridylyl transferase 1, U6 snRNA-specific [Source:NCBI gene;Acc:564388]	ZDB-GENE-050706-68	SPECKLE TARGETED PI A REGULATED POLY A POLYMERASE STAR PAP EC_2.7.7.19 RNA BINDING MOTIF 21 RNA BINDING 21 U6 SNRNA SPECIFIC TERMINAL URIDYLYLTRANSFERASE 1 U6 TUTASE EC_2.7.7.- 52		+	TUT1	terminal uridylyl transferase 1, U6 snRNA-specific
ndc80	0	0.00194931	0	0	NDC80 kinetochore complex component [Source:NCBI gene;Acc:445386]	ZDB-GENE-030131-904	KINETOCHORE NDC80 HOMOLOG KINETOCHORE HEC1 KINETOCHORE ASSOCIATED 2		+	NDC80	NDC80 kinetochore complex component
uqcrc2b	0.00195295	0.00389862	0.0145524	0.00382165	ubiquinol-cytochrome c reductase core protein 2b [Source:ZFIN;Acc:ZDB-GENE-030131-1269]	ZDB-GENE-030131-1269		Mitochondrial complex III deficiency, nuclear type 5	+	UQCRC2	ubiquinol-cytochrome c reductase core protein 2
nhp2l1b	0.00878829	0.00779725	0.0161694	0.00191082	SNU13 homolog, small nuclear ribonucleoprotein b (U4/U6.U5) [Source:ZFIN;Acc:ZDB-GENE-030131-9670]	ZDB-GENE-030131-9670	UNKNOWN		-
med24	0.00195295	0	0	0	mediator complex subunit 24 [Source:NCBI gene;Acc:323621]	ZDB-GENE-030131-2341	MEDIATOR OF RNA POLYMERASE II TRANSCRIPTION SUBUNIT 24 MEDIATOR COMPLEX SUBUNIT 24 THYROID HORMONE RECEPTOR ASSOCIATED 4		+	MED24	mediator complex subunit 24
zgc:163107	0.000976477	0.00389862	0	0	VPS35 endosomal protein sorting factor like [Source:NCBI gene;Acc:563454]	ZDB-GENE-070521-7	VPS35 ENDOSOMAL SORTING FACTOR		-
get4	0.00585886	0.00974656	0.0177863	0.00382165	guided entry of tail-anchored proteins factor 4 [Source:ZFIN;Acc:ZDB-GENE-030131-5399]	ZDB-GENE-030131-5399	GOLGI TO ER TRAFFIC 4 HOMOLOG		+	GET4	guided entry of tail-anchored proteins factor 4
wapalb	0.000976477	0	0	0	WAPL cohesin release factor b [Source:ZFIN;Acc:ZDB-GENE-080220-45]	ZDB-GENE-080220-45	WINGS APART HOMOLOG WAPL COHESIN RELEASE FACTOR		-
pelo	0.00292943	0.00389862	0.00161694	0	pelota mRNA surveillance and ribosome rescue factor [Source:NCBI gene;Acc:394111]	ZDB-GENE-040426-1074	PELOTA HOMOLOG EC_3.1.-.-		+	PELO	pelota mRNA surveillance and ribosome rescue factor
ppp1cab	0.00781181	0.0116959	0.0161694	0.00382165	protein phosphatase 1, catalytic subunit, alpha isozyme b [Source:ZFIN;Acc:ZDB-GENE-030131-5512]	ZDB-GENE-030131-5512	SERINE/THREONINE PHOSPHATASE EC_3.1.3.16		+	PPP1CA	protein phosphatase 1 catalytic subunit alpha
atp2a1l	0.000976477	0	0	0	ATPase sarcoplasmic/endoplasmic reticulum Ca2+ transporting 1, like [Source:ZFIN;Acc:ZDB-GENE-041229-2]	ZDB-GENE-041229-2	SARCOPLASMIC/ENDOPLASMIC RETICULUM CALCIUM ATPASE EC_7.2.2.10		-
irf9	0	0	0.00485082	0	interferon regulatory factor 9 [Source:ZFIN;Acc:ZDB-GENE-040912-165]	ZDB-GENE-040912-165	INTERFERON REGULATORY FACTOR 9	Immunodeficiency 65, susceptibility to viral infections	+	IRF9	interferon regulatory factor 9
emc9	0.0136707	0.0155945	0.0242541	0.00573247	ER membrane protein complex subunit 9 [Source:ZFIN;Acc:ZDB-GENE-040426-693]	ZDB-GENE-040426-693	ER MEMBRANE COMPLEX SUBUNIT 8 NEIGHBOR OF COX4		+	EMC9	ER membrane protein complex subunit 9
psme2	0.0146472	0.0233917	0.0177863	0.00955412	proteasome activator subunit 2 [Source:ZFIN;Acc:ZDB-GENE-991110-16]	ZDB-GENE-991110-16	PROTEASOME ACTIVATOR COMPLEX SUBUNIT 11S REGULATOR COMPLEX SUBUNIT REG ACTIVATOR OF MULTICATALYTIC PROTEASE SUBUNIT PROTEASOME ACTIVATOR 28 SUBUNIT		+	PSME2	proteasome activator subunit 2
lsm5	0.020506	0.0272904	0.0194033	0.00573247	LSM5 homolog, U6 small nuclear RNA and mRNA degradation associated [Source:ZFIN;Acc:ZDB-GENE-070822-23]	ZDB-GENE-070822-23	U6 SNRNA ASSOCIATED SM LSM5		+	LSM5	LSM5 homolog, U6 small nuclear RNA and mRNA degradation associated
rnasen	0.000976477	0	0.00161694	0	drosha ribonuclease III [Source:ZFIN;Acc:ZDB-GENE-070209-23]	ZDB-GENE-070209-23			-
stat5b	0.00488238	0.00194931	0.00323388	0	signal transducer and activator of transcription 5b [Source:ZFIN;Acc:ZDB-GENE-040818-1]	ZDB-GENE-040818-1	SIGNAL TRANSDUCER AND ACTIVATOR OF TRANSCRIPTION	Growth hormone insensitivity with immunodeficiency,Leukemia, acute promyelocytic, somatic,Growth hormone insensitivity with immunodeficiency,Leukemia, acute promyelocytic, somatic	+	STAT5A	signal transducer and activator of transcription 5A
klhl11	0.00195295	0.00389862	0.00646776	0.00191082	kelch-like family member 11 [Source:ZFIN;Acc:ZDB-GENE-030131-5524]	ZDB-GENE-030131-5524	KELCH 11 PRECURSOR		+	KLHL11	kelch like family member 11
kbtbd2	0	0.00389862	0.00646776	0	kelch repeat and BTB (POZ) domain containing 2 [Source:ZFIN;Acc:ZDB-GENE-060929-1262]	ZDB-GENE-060929-1262	KELCH REPEAT AND BTB DOMAIN CONTAINING 2		+	KBTBD2	kelch repeat and BTB domain containing 2
mto1	0.000976477	0	0.00323388	0	mitochondrial tRNA translation optimization 1 [Source:ZFIN;Acc:ZDB-GENE-070209-253]	ZDB-GENE-070209-253	MTO1 HOMOLOG MITOCHONDRIAL	Combined oxidative phosphorylation deficiency 10	+	MTO1	mitochondrial tRNA translation optimization 1
becn1	0.00292943	0	0.00161694	0.00382165	beclin 1, autophagy related [Source:NCBI gene;Acc:393846]	ZDB-GENE-040426-1666	BECLIN 1		+	BECN1	beclin 1
pkmyt1	0	0.00974656	0.00323388	0.00191082	protein kinase, membrane associated tyrosine/threonine 1 [Source:ZFIN;Acc:ZDB-GENE-060810-80]	ZDB-GENE-060810-80	MEMBRANE ASSOCIATED TYROSINE AND THREONINE SPECIFIC CDC2 INHIBITORY KINASE EC_2.7.11.1 MYT1 KINASE		+	PKMYT1	protein kinase, membrane associated tyrosine/threonine 1
adprh	0.00195295	0.00194931	0	0	ADP-ribosylarginine hydrolase [Source:ZFIN;Acc:ZDB-GENE-040801-190]	ZDB-GENE-040801-190	[PROTEIN ADP RIBOSYLARGININE] HYDROLASE 1 EC_3.2.-.- ADP RIBOSYLHYDROLASE 2		+	ADPRH	ADP-ribosylarginine hydrolase
hexim1	0.0107412	0.0155945	0.0355727	0.0076433	HEXIM P-TEFb complex subunit 1 [Source:NCBI gene;Acc:562319]	ZDB-GENE-030131-4637	HEXIM		+	HEXIM1	HEXIM P-TEFb complex subunit 1
nmt1b	0.0302708	0.025341	0.0242541	0.0171974	N-myristoyltransferase 1b [Source:ZFIN;Acc:ZDB-GENE-081222-3]	ZDB-GENE-081222-3	GLYCYLPEPTIDE N TETRADECANOYLTRANSFERASE EC_2.3.1.97 MYRISTOYL COA:PROTEIN N MYRISTOYLTRANSFERASE NMT PEPTIDE N MYRISTOYLTRANSFERASE		+	NMT1	N-myristoyltransferase 1
znf281b	0.00195295	0	0	0	zinc finger protein 281b [Source:ZFIN;Acc:ZDB-GENE-050220-1]	ZDB-GENE-050220-1	ZINC FINGER 281		+	ZNF281	zinc finger protein 281
ppp1r3cb	0.000976477	0	0	0	protein phosphatase 1, regulatory subunit 3Cb [Source:NCBI gene;Acc:393807]	ZDB-GENE-040426-1733	PHOSPHATASE 1 REGULATORY SUBUNIT 3C PHOSPHATASE 1 REGULATORY SUBUNIT 5 PP1 SUBUNIT R5 TARGETING TO GLYCOGEN PTG		+	PPP1R3C	protein phosphatase 1 regulatory subunit 3C
pcgf5b	0.000976477	0.00194931	0.00161694	0	polycomb group ring finger 5b [Source:NCBI gene;Acc:692252]	ZDB-GENE-060512-34			+	PCGF5	polycomb group ring finger 5
ankrd1b	0	0.00194931	0	0	ankyrin repeat domain 1b (cardiac muscle) [Source:ZFIN;Acc:ZDB-GENE-070820-13]	ZDB-GENE-070820-13	ANKYRIN REPEAT DOMAIN CONTAINING 1 CARDIAC ANKYRIN REPEAT		+	ANKRD1	ankyrin repeat domain 1
rpp30	0.00292943	0.00584793	0.00161694	0.00191082	ribonuclease P/MRP 30 subunit [Source:ZFIN;Acc:ZDB-GENE-050320-45]	ZDB-GENE-050320-45			+	RPP30	ribonuclease P/MRP subunit p30
pank1b	0	0	0.00161694	0	pantothenate kinase 1b [Source:ZFIN;Acc:ZDB-GENE-070209-259]	ZDB-GENE-070209-259	PANTOTHENATE KINASE 1 EC_2.7.1.33 PANTOTHENIC ACID KINASE 1		+	PANK1	pantothenate kinase 1
ifit12	0	0	0.00161694	0	interferon-induced protein with tetratricopeptide repeats 12 [Source:ZFIN;Acc:ZDB-GENE-120406-2]	ZDB-GENE-120406-2	INTERFERON INDUCED WITH TETRATRICOPEPTIDE REPEATS IFIT INTERFERON INDUCED KDA IFI		+	IFIT5	interferon induced protein with tetratricopeptide repeats 5
lipf	0.000976477	0.00389862	0.00323388	0	lipase, gastric [Source:ZFIN;Acc:ZDB-GENE-040426-2737]	ZDB-GENE-040426-2737	LYSOSOMAL ACID LIPASE/CHOLESTERYL ESTER HYDROLASE PRECURSOR ACID CHOLESTERYL ESTER HYDROLASE LAL EC_3.1.1.13 CHOLESTERYL ESTERASE LIPASE A STEROL ESTERASE		+	LIPF	lipase F, gastric type
rnls	0	0.00389862	0	0	renalase, FAD-dependent amine oxidase [Source:ZFIN;Acc:ZDB-GENE-040718-351]	ZDB-GENE-040718-351			+	RNLS	renalase, FAD dependent amine oxidase
ptenb	0.00292943	0.00194931	0.00161694	0.00382165	phosphatase and tensin homolog B [Source:ZFIN;Acc:ZDB-GENE-030616-47]	ZDB-GENE-030616-47	PHOSPHATIDYLINOSITOL 3 4 5 TRISPHOSPHATE 3 PHOSPHATASE AND DUAL SPECIFICITY PHOSPHATASE PTEN EC_3.1.3.16 EC_3.1.3.- 48 EC_3.1.-.- 3 67 MUTATED IN MULTIPLE ADVANCED CANCERS 1 PHOSPHATASE AND TENSIN HOMOLOG	{Glioma susceptibility 2},{Meningioma},Cowden syndrome 1,Lhermitte-Duclos syndrome,Macrocephaly/autism syndrome,Prostate cancer, somatic	+	PTEN	phosphatase and tensin homolog
minpp1b	0	0.00194931	0	0.00191082	multiple inositol-polyphosphate phosphatase 1b [Source:ZFIN;Acc:ZDB-GENE-040426-888]	ZDB-GENE-040426-888	PRECURSOR	{Thyroid carcinoma, follicular}	+	MINPP1	multiple inositol-polyphosphate phosphatase 1
eif2ak1	0.000976477	0.00584793	0.00485082	0	eukaryotic translation initiation factor 2-alpha kinase 1 [Source:ZFIN;Acc:ZDB-GENE-061013-268]	ZDB-GENE-061013-268	EUKARYOTIC TRANSLATION INITIATION FACTOR 2 ALPHA KINASE 1 EC_2.7.11.1 HEME CONTROLLED REPRESSOR HCR HEME REGULATED EUKARYOTIC INITIATION FACTOR EIF 2 ALPHA KINASE HEME REGULATED INHIBITOR HEMIN SENSITIVE INITIATION FACTOR 2 ALPHA KINASE		+	EIF2AK1	eukaryotic translation initiation factor 2 alpha kinase 1
ccz1	0.00390591	0.00194931	0.00646776	0.00573247	CCZ1 homolog, vacuolar protein trafficking and biogenesis associated [Source:NCBI gene;Acc:393103]	ZDB-GENE-040426-698	VACUOLAR FUSION CCZ1 HOMOLOG		+	CCZ1	CCZ1 homolog, vacuolar protein trafficking and biogenesis associated
pvalb3	0.00585886	0	0	0	parvalbumin 3 [Source:ZFIN;Acc:ZDB-GENE-040426-945]	ZDB-GENE-040426-945	PARVALBUMIN BETA		-
pvalb2	0.000976477	0	0	0	parvalbumin 2 [Source:NCBI gene;Acc:58028]	ZDB-GENE-000322-4	PARVALBUMIN BETA		+	PVALB	parvalbumin
atpaf2	0.000976477	0	0.00485082	0	ATP synthase mitochondrial F1 complex assembly factor 2 [Source:ZFIN;Acc:ZDB-GENE-050411-18]	ZDB-GENE-050411-18	ATP SYNTHASE MITOCHONDRIAL F1 COMPLEX ASSEMBLY FACTOR 2 PRECURSOR	?Mitochondrial complex V (ATP synthase) deficiency, nuclear type 1	+	ATPAF2	ATP synthase mitochondrial F1 complex assembly factor 2
msrb1b	0.0126942	0.00974656	0.0194033	0.0152866	methionine sulfoxide reductase B1b [Source:ZFIN;Acc:ZDB-GENE-040912-88]	ZDB-GENE-040912-88	METHIONINE R SULFOXIDE REDUCTASE B1 MSRB1 EC_1.8.4.12 EC_1.8.4.- 14 SELENOPROTEIN X SELX		+	MSRB1	methionine sulfoxide reductase B1
mlst8	0.00683534	0.00194931	0.00485082	0.00191082	MTOR associated protein, LST8 homolog (S. cerevisiae) [Source:NCBI gene;Acc:792689]	ZDB-GENE-030131-6176			+	MLST8	MTOR associated protein, LST8 homolog
pgp	0.00195295	0.00194931	0.00161694	0	phosphoglycolate phosphatase [Source:ZFIN;Acc:ZDB-GENE-030131-6240]	ZDB-GENE-030131-6240	GLYCEROL 3 PHOSPHATE PHOSPHATASE G3PP EC_3.1.3.21 ASPARTATE BASED UBIQUITOUS MG 2+ DEPENDENT PHOSPHATASE AUM EC_3.1.3.- 48 PHOSPHOGLYCOLATE PHOSPHATASE PGP		+	PGP	phosphoglycolate phosphatase
zdhhc4	0.00683534	0	0.00161694	0.0114649	zinc finger DHHC-type containing 4 [Source:ZFIN;Acc:ZDB-GENE-030131-9031]	ZDB-GENE-030131-9031	PROBABLE PALMITOYLTRANSFERASE ZDHHC4 EC_2.3.1.225 ZINC FINGER DHHC DOMAIN CONTAINING 4 DHHC 4		+	ZDHHC4	zinc finger DHHC-type palmitoyltransferase 4
mkl1b	0.000976477	0	0.00161694	0	myocardin related transcription factor Ab [Source:ZFIN;Acc:ZDB-GENE-030131-681]	ZDB-GENE-030131-681	MYOCARDIN RELATED TRANSCRIPTION FACTOR MRTF MKL/MYOCARDIN MEGAKARYOBLASTIC LEUKEMIA		-
desi1b	0.000976477	0	0.00646776	0	desumoylating isopeptidase 1b [Source:ZFIN;Acc:ZDB-GENE-040426-936]	ZDB-GENE-040426-936	DESUMOYLATING ISOPEPTIDASE 1 DESI 1 EC_3.4.-.- PPPDE PEPTIDASE DOMAIN CONTAINING 2		+	DESI1	desumoylating isopeptidase 1
xrcc6	0.00292943	0.00194931	0.00646776	0	X-ray repair complementing defective repair in Chinese hamster cells 6 [Source:ZFIN;Acc:ZDB-GENE-030131-6420]	ZDB-GENE-030131-6420	ATP DEPENDENT DNA HELICASE II SUBUNIT EC_3.6.4.12 ATP DEPENDENT DNA HELICASE II SUBUNIT		+	XRCC6	X-ray repair cross complementing 6
josd1	0.000976477	0.00194931	0.00323388	0.00191082	Josephin domain containing 1 [Source:ZFIN;Acc:ZDB-GENE-060929-260]	ZDB-GENE-060929-260	JOSEPHIN 1 EC_3.4.19.12 JOSEPHIN DOMAIN CONTAINING 1		+	JOSD1	Josephin domain containing 1
rangap1b	0.00195295	0.00194931	0	0	Ran GTPase activating protein 1b [Source:ZFIN;Acc:ZDB-GENE-040426-1921]	ZDB-GENE-040426-1921	RAN GTPASE ACTIVATING		+	RANGAP1	Ran GTPase activating protein 1
aco2	0.000976477	0	0.00646776	0	aconitase 2, mitochondrial [Source:ZFIN;Acc:ZDB-GENE-030131-1390]	ZDB-GENE-030131-1390	ACONITATE HYDRATASE MITOCHONDRIAL PRECURSOR ACONITASE EC_4.2.1.3 CITRATE HYDRO LYASE	Infantile cerebellar-retinal degeneration,?Optic atrophy 9	+	ACO2	aconitase 2
phf5a	0.0175766	0.0155945	0.0210202	0.0133758	PHD finger protein 5A [Source:ZFIN;Acc:ZDB-GENE-021219-3]	ZDB-GENE-021219-3	PHD FINGER DOMAIN CONTAINING 5A PHD FINGER DOMAIN 5A SPLICING FACTOR 3B ASSOCIATED 14 KDA S B		+	PHF5A	PHD finger protein 5A
tefa	0.0263649	0.0292397	0.025871	0.00955412	TEF transcription factor, PAR bZIP family member a [Source:ZFIN;Acc:ZDB-GENE-990415-264]	ZDB-GENE-990415-264	THYROTROPH EMBRYONIC FACTOR		+	TEF	TEF transcription factor, PAR bZIP family member
cby1	0	0.00194931	0.00161694	0	chibby homolog 1 (Drosophila) [Source:ZFIN;Acc:ZDB-GENE-030131-5074]	ZDB-GENE-030131-5074	ASSOCIATED		+	CBY1	chibby family member 1, beta catenin antagonist
slc16a8	0	0.00584793	0.0145524	0.00191082	solute carrier family 16 member 8 [Source:ZFIN;Acc:ZDB-GENE-121128-1]	ZDB-GENE-121128-1	MONOCARBOXYLATE TRANSPORTER 3 MCT 3 SOLUTE CARRIER FAMILY 16 MEMBER 8		+	SLC16A8	solute carrier family 16 member 8
csnk1e	0	0	0.00323388	0	casein kinase 1, epsilon [Source:ZFIN;Acc:ZDB-GENE-030131-7873]	ZDB-GENE-030131-7873	CASEIN KINASE I DELTA CKI DELTA CKID EC_2.7.11.1		+	CSNK1E	casein kinase 1 epsilon
tmem184ba	0.000976477	0	0.00161694	0	transmembrane protein 184ba [Source:ZFIN;Acc:ZDB-GENE-050417-219]	ZDB-GENE-050417-219	TRANSMEMBRANE		+	TMEM184B	transmembrane protein 184B
maff	0.0107412	0.00389862	0.0226371	0.00191082	v-maf avian musculoaponeurotic fibrosarcoma oncogene homolog F [Source:ZFIN;Acc:ZDB-GENE-040426-1280]	ZDB-GENE-040426-1280	TRANSCRIPTION FACTOR MAFF V MAF MUSCULOAPONEUROTIC FIBROSARCOMA ONCOGENE HOMOLOG F		+	MAFF	MAF bZIP transcription factor F
tomm22	0.00390591	0.00389862	0.0129355	0	translocase of outer mitochondrial membrane 22 homolog (yeast) [Source:ZFIN;Acc:ZDB-GENE-030131-9810]	ZDB-GENE-030131-9810	MITOCHONDRIAL IMPORT RECEPTOR SUBUNIT TOM22 TRANSLOCASE OF OUTER MEMBRANE 22 KDA SUBUNIT		+	TOMM22	translocase of outer mitochondrial membrane 22
gspt1	0.00195295	0.00194931	0.00485082	0	G1 to S phase transition 1, like [Source:ZFIN;Acc:ZDB-GENE-030131-4009]	ZDB-GENE-030131-4009	EUKARYOTIC PEPTIDE CHAIN RELEASE FACTOR GTP BINDING SUBUNIT ERF3A EUKARYOTIC PEPTIDE CHAIN RELEASE FACTOR SUBUNIT 3A ERF3A G1 TO S PHASE TRANSITION 1 HOMOLOG		+	GSPT1	G1 to S phase transition 1
ubald1a	0.00390591	0.00389862	0.00323388	0	UBA-like domain containing 1a [Source:NCBI gene;Acc:794012]	ZDB-GENE-040718-191	UBA DOMAIN CONTAINING		+	UBALD1	UBA like domain containing 1
mgrn1a	0.00390591	0.00389862	0.00161694	0	mahogunin, ring finger 1a [Source:NCBI gene;Acc:793939]	ZDB-GENE-030131-6192	E3 UBIQUITIN LIGASE MGRN1 EC_2.3.2.27 MAHOGUNIN RING FINGER 1 RING TYPE E3 UBIQUITIN TRANSFERASE MGRN1		+	MGRN1	mahogunin ring finger 1
zgc:163057	0.358367	0.385964	0.31692	0.25414	zgc:163057 [Source:ZFIN;Acc:ZDB-GENE-070410-131]	ZDB-GENE-070410-131	HEMOGLOBIN SUBUNIT ALPHA ALPHA GLOBIN HEMOGLOBIN ALPHA CHAIN		-
hbbe2	0.00390591	0.00194931	0.00161694	0	hemoglobin beta embryonic-2 [Source:ZFIN;Acc:ZDB-GENE-040702-1]	ZDB-GENE-040702-1	HEMOGLOBIN SUBUNIT BETA BETA GLOBIN HEMOGLOBIN BETA CHAIN		-
lcmt1	0.00683534	0.00779725	0.0129355	0.00191082	leucine carboxyl methyltransferase 1 [Source:ZFIN;Acc:ZDB-GENE-040912-75]	ZDB-GENE-040912-75			+	LCMT1	leucine carboxyl methyltransferase 1
gna13a	0	0	0.00323388	0	guanine nucleotide binding protein (G protein), alpha 13a [Source:ZFIN;Acc:ZDB-GENE-030131-5024]	ZDB-GENE-030131-5024	GUANINE NUCLEOTIDE BINDING SUBUNIT ALPHA 13 G ALPHA 13 G SUBUNIT ALPHA 13		+	GNA13	G protein subunit alpha 13
snx11	0.000976477	0.00389862	0.00323388	0	sorting nexin 11 [Source:ZFIN;Acc:ZDB-GENE-041111-253]	ZDB-GENE-041111-253	SORTING NEXIN 11		+	SNX11	sorting nexin 11
stx4	0.00292943	0.00194931	0.00646776	0.00382165	syntaxin 4 [Source:ZFIN;Acc:ZDB-GENE-030131-2455]	ZDB-GENE-030131-2455	SYNTAXIN		-
snf8	0	0.00389862	0.0113186	0	SNF8 subunit of ESCRT-II [Source:NCBI gene;Acc:492771]	ZDB-GENE-041114-117	VACUOLAR SORTING SNF8 ESCRT II COMPLEX SUBUNIT VPS22		+	SNF8	SNF8 subunit of ESCRT-II
mrpl27	0.00488238	0.00194931	0.00646776	0.00191082	mitochondrial ribosomal protein L27 [Source:ZFIN;Acc:ZDB-GENE-050522-129]	ZDB-GENE-050522-129	39S RIBOSOMAL L27 MITOCHONDRIAL PRECURSOR L27MT MRP L27		+	MRPL27	mitochondrial ribosomal protein L27
nsfb	0.00390591	0.00194931	0	0	N-ethylmaleimide-sensitive factor b [Source:ZFIN;Acc:ZDB-GENE-050808-1]	ZDB-GENE-050808-1			+	NSF	N-ethylmaleimide sensitive factor, vesicle fusing ATPase
shbg	0.000976477	0	0	0	sex hormone-binding globulin [Source:ZFIN;Acc:ZDB-GENE-030131-1324]	ZDB-GENE-030131-1324	SEX HORMONE BINDING GLOBULIN		+	SHBG	sex hormone binding globulin
capgb	0	0	0.00485082	0	capping protein (actin filament), gelsolin-like b [Source:ZFIN;Acc:ZDB-GENE-030131-8541]	ZDB-GENE-030131-8541	MACROPHAGE CAPPING ACTIN REGULATORY CAP G		+	CAPG	capping actin protein, gelsolin like
mfsd8	0.00390591	0.00389862	0.00161694	0	major facilitator superfamily domain containing 8 [Source:NCBI gene;Acc:564342]	ZDB-GENE-060818-29	MAJOR FACILITATOR SUPERFAMILY DOMAIN CONTAINING 8	Macular dystrophy with central cone involvement,Ceroid lipofuscinosis, neuronal, 7	+	MFSD8	major facilitator superfamily domain containing 8
zcchc4	0.000976477	0	0	0	zinc finger, CCHC domain containing 4 [Source:ZFIN;Acc:ZDB-GENE-080204-65]	ZDB-GENE-080204-65	RRNA N6 ADENOSINE METHYLTRANSFERASE ZCCHC4 EC_2.1.1.- ZINC FINGER CCHC DOMAIN CONTAINING 4		+	ZCCHC4	zinc finger CCHC-type containing 4
rab18a	0.0107412	0.0175438	0.0371896	0.00382165	RAB18A, member RAS oncogene family [Source:ZFIN;Acc:ZDB-GENE-030131-3980]	ZDB-GENE-030131-3980		Warburg micro syndrome 3	+	RAB18	RAB18, member RAS oncogene family
waca	0.00390591	0.00584793	0.00161694	0	WW domain containing adaptor with coiled-coil a [Source:NCBI gene;Acc:323904]	ZDB-GENE-030131-2624	WW DOMAIN CONTAINING ADAPTER WITH COILED COIL	Desanto-Shinawi syndrome	+	WAC	WW domain containing adaptor with coiled-coil
svila	0.00292943	0.00389862	0.0113186	0.00382165	supervillin a [Source:ZFIN;Acc:ZDB-GENE-990706-5]	ZDB-GENE-990706-5	SUPERVILLIN ARCHVILLIN P205/P250		+	SVIL	supervillin
psme4b	0.00292943	0	0	0.00191082	proteasome activator subunit 4b [Source:NCBI gene;Acc:553346]	ZDB-GENE-100316-4	PROTEASOME ACTIVATOR COMPLEX SUBUNIT PROTEASOME ACTIVATOR PA200		+	PSME4	proteasome activator subunit 4
chac2	0	0.00584793	0.00161694	0.00382165	ChaC, cation transport regulator homolog 2 (E. coli) [Source:NCBI gene;Acc:557614]	ZDB-GENE-050706-146	GLUTATHIONE SPECIFIC GAMMA GLUTAMYLCYCLOTRANSFERASE 2 GAMMA GCG 2 EC_4.3.2.7 CATION TRANSPORT REGULATOR 2		+	CHAC2	ChaC cation transport regulator homolog 2
asb3	0.00195295	0.00194931	0.00161694	0	ankyrin repeat and SOCS box containing 3 [Source:ZFIN;Acc:ZDB-GENE-030131-6142]	ZDB-GENE-030131-6142	ANKYRIN REPEAT AND SOCS BOX 3 ASB 3		+	ASB3	ankyrin repeat and SOCS box containing 3
foxn2b	0.00195295	0.00194931	0.00485082	0	forkhead box N2b [Source:ZFIN;Acc:ZDB-GENE-050417-1]	ZDB-GENE-050417-1			+	FOXN2	forkhead box N2
calm2b	0.00878829	0.00779725	0.0113186	0.00955412	calmodulin 3a (phosphorylase kinase, delta) [Source:ZFIN;Acc:ZDB-GENE-030131-5590]	ZDB-GENE-020415-2	CALMODULIN	Long QT syndrome 15	+	CALM2	calmodulin 2
socs5a	0.000976477	0.00194931	0.00323388	0	suppressor of cytokine signaling 5a [Source:ZFIN;Acc:ZDB-GENE-061013-408]	ZDB-GENE-061013-408	SUPPRESSOR OF CYTOKINE SIGNALING		+	SOCS5	suppressor of cytokine signaling 5
cript	0.0146472	0.00974656	0.00808469	0.00191082	cysteine-rich PDZ-binding protein [Source:NCBI gene;Acc:550592]	ZDB-GENE-050417-451	DNA DIRECTED RNA SUBUNIT RNA SUBUNIT DNA DIRECTED RNA	Short stature with microcephaly and distinctive facies	+	CRIPT	CXXC repeat containing interactor of PDZ3 domain
pigf	0.00292943	0.00389862	0.00323388	0	phosphatidylinositol glycan anchor biosynthesis, class F [Source:ZFIN;Acc:ZDB-GENE-040426-1801]	ZDB-GENE-040426-1801	GLYCOSYLPHOSPHATIDYLINOSITOL ANCHOR BIOSYNTHESIS 11		+	PIGF	phosphatidylinositol glycan anchor biosynthesis class F
cox7a3	0.00781181	0.00389862	0.0161694	0.00955412	cytochrome c oxidase subunit 7A2 like [Source:ZFIN;Acc:ZDB-GENE-030131-7691]	ZDB-GENE-030131-7691	CYTOCHROME C OXIDASE SUBUNIT 7A RELATED PROTEIN MITOCHONDRIAL PRECURSOR CYTOCHROME C OXIDASE SUBUNIT VIIA RELATED		-
mta3	0.00488238	0.00194931	0.00323388	0	metastasis associated 1 family, member 3 [Source:ZFIN;Acc:ZDB-GENE-030131-6485]	ZDB-GENE-030131-6485			+	MTA3	metastasis associated 1 family member 3
ppm1bb	0.000976477	0.00194931	0.00646776	0	protein phosphatase, Mg2+/Mn2+ dependent, 1Bb [Source:ZFIN;Acc:ZDB-GENE-041114-185]	ZDB-GENE-041114-185			+	PPM1B	protein phosphatase, Mg2+/Mn2+ dependent 1B
glud1b	0.000976477	0	0.00808469	0	glutamate dehydrogenase 1b [Source:ZFIN;Acc:ZDB-GENE-030828-1]	ZDB-GENE-030828-1	NADP SPECIFIC GLUTAMATE DEHYDROGENASE NADP GDH EC_1.4.1.4 NADP DEPENDENT GLUTAMATE DEHYDROGENASE	Hyperinsulinism-hyperammonemia syndrome	+	GLUD1	glutamate dehydrogenase 1
itgb3b	0	0	0.00646776	0	integrin beta 3b [Source:ZFIN;Acc:ZDB-GENE-071207-2]	ZDB-GENE-071207-2		{Myocardial infarction, susceptibility to},Purpura, posttransfusion,Thrombocytopenia, neonatal alloimmune,Glanzmann thrombasthenia,Bleeding disorder, platelet-type, 16, autosomal dominant	+	ITGB3	integrin subunit beta 3
ndel1a	0.00195295	0.00194931	0.00485082	0	nudE neurodevelopment protein 1-like 1a [Source:NCBI gene;Acc:394244]	ZDB-GENE-040115-2	NUCLEAR DISTRIBUTION NUDE 1		+	NDEL1	nudE neurodevelopment protein 1 like 1
armc7	0.00195295	0.00584793	0.00646776	0	armadillo repeat containing 7 [Source:ZFIN;Acc:ZDB-GENE-060929-288]	ZDB-GENE-060929-288	ARMADILLO REPEAT CONTAINING 7		+	ARMC7	armadillo repeat containing 7
acsf2	0	0	0.00161694	0	acyl-CoA synthetase family member 2 [Source:NCBI gene;Acc:751707]	ZDB-GENE-060825-7			+	ACSF2	acyl-CoA synthetase family member 2
kctd2	0	0	0.00646776	0	potassium channel tetramerization domain containing 2 [Source:ZFIN;Acc:ZDB-GENE-060825-85]	ZDB-GENE-060825-85	BTB/POZ DOMAIN CONTAINING KCTD2		+	KCTD2	potassium channel tetramerization domain containing 2
hexdc	0.000976477	0	0.00161694	0.00191082	hexosaminidase (glycosyl hydrolase family 20, catalytic domain) containing [Source:ZFIN;Acc:ZDB-GENE-060929-448]	ZDB-GENE-060929-448	HEXOSAMINIDASE D EC_3.2.1.52 BETA N ACETYLHEXOSAMINIDASE BETA HEXOSAMINIDASE D HEXOSAMINIDASE DOMAIN CONTAINING N ACETYL BETA GALACTOSAMINIDASE		+	HEXD	hexosaminidase D
zeb1b	0.000976477	0.00389862	0.00808469	0	zinc finger E-box binding homeobox 1b [Source:ZFIN;Acc:ZDB-GENE-010621-1]	ZDB-GENE-010621-1	ZINC FINGER E BOX BINDING HOMEOBOX 1 TRANSCRIPTION FACTOR 8 TCF 8	Corneal dystrophy, Fuchs endothelial, 6,Corneal dystrophy, posterior polymorphous, 3	+	ZEB1	zinc finger E-box binding homeobox 1
bc2	0.0380826	0.0487328	0.0776131	0.0191082	charged multivesicular body protein 2A [Source:NCBI gene;Acc:798901]	ZDB-GENE-040426-2922			-
skap1	0	0	0.00323388	0	src kinase associated phosphoprotein 1 [Source:ZFIN;Acc:ZDB-GENE-090721-1]	ZDB-GENE-090721-1			+	SKAP1	src kinase associated phosphoprotein 1
psme3	0.000976477	0.00389862	0	0.00382165	proteasome activator subunit 3 [Source:ZFIN;Acc:ZDB-GENE-991110-19]	ZDB-GENE-991110-19	PROTEASOME ACTIVATOR COMPLEX SUBUNIT 11S REGULATOR COMPLEX SUBUNIT REG ACTIVATOR OF MULTICATALYTIC PROTEASE SUBUNIT PROTEASOME ACTIVATOR 28 SUBUNIT		+	PSME3	proteasome activator subunit 3
nbr1	0.00292943	0.00779725	0.00646776	0.00191082	NBR1 autophagy cargo receptor a [Source:ZFIN;Acc:ZDB-GENE-030131-9112]	ZDB-GENE-030131-9112			-
tmem106a	0.000976477	0.00974656	0.00485082	0	transmembrane protein 106A [Source:ZFIN;Acc:ZDB-GENE-030131-5129]	ZDB-GENE-030131-5129			+	TMEM106A	transmembrane protein 106A
psmd11b	0.00195295	0.00584793	0.00161694	0.00191082	proteasome 26S subunit, non-ATPase 11b [Source:NCBI gene;Acc:322265]	ZDB-GENE-030131-984	COP9 SIGNALOSOME COMPLEX SUBUNIT 2 SIGNALOSOME SUBUNIT 2		+	PSMD11	proteasome 26S subunit, non-ATPase 11
mrpl10	0.000976477	0.00194931	0	0	mitochondrial ribosomal protein L10 [Source:NCBI gene;Acc:541330]	ZDB-GENE-050320-19	39S RIBOSOMAL L10 MITOCHONDRIAL PRECURSOR L10MT MRP L10		+	MRPL10	mitochondrial ribosomal protein L10
pnpo	0.000976477	0.00584793	0.00161694	0	pyridoxamine 5'-phosphate oxidase [Source:ZFIN;Acc:ZDB-GENE-060602-2]	ZDB-GENE-060602-2	PYRIDOXINE 5' PHOSPHATE OXIDASE EC_1.4.3.5 PYRIDOXAMINE PHOSPHATE OXIDASE	Pyridoxamine 5'-phosphate oxidase deficiency	+	PNPO	pyridoxamine 5'-phosphate oxidase
cdk5rap3	0.00683534	0.00974656	0.00646776	0.00382165	CDK5 regulatory subunit associated protein 3 [Source:ZFIN;Acc:ZDB-GENE-040625-90]	ZDB-GENE-040625-90	CDK5 REGULATORY SUBUNIT ASSOCIATED 3		+	CDK5RAP3	CDK5 regulatory subunit associated protein 3
phkg2	0.00195295	0	0	0	phosphorylase kinase, gamma 2 (testis) [Source:ZFIN;Acc:ZDB-GENE-040426-825]	ZDB-GENE-040426-825	PHOSPHORYLASE B KINASE GAMMA CATALYTIC CHAIN LIVER/TESTIS PHK GAMMA LT PHK GAMMA T EC_2.7.11.19 PHOSPHORYLASE KINASE SUBUNIT GAMMA 2	Cirrhosis due to liver phosphorylase kinase deficiency,Glycogen storage disease IXc	+	PHKG2	phosphorylase kinase catalytic subunit gamma 2
rnf40	0.00488238	0.00779725	0.00970163	0.00382165	ring finger protein 40 [Source:ZFIN;Acc:ZDB-GENE-030131-6607]	ZDB-GENE-030131-6607	E3 UBIQUITIN LIGASE BRE1 EC_2.3.2.27 RING TYPE E3 UBIQUITIN TRANSFERASE		+	RNF40	ring finger protein 40
znf668	0	0.00194931	0.00161694	0	zinc finger protein 668 [Source:ZFIN;Acc:ZDB-GENE-041001-46]	ZDB-GENE-041001-46	ZINC FINGER 668		+	ZNF668	zinc finger protein 668
zgc:171713	0	0	0.00485082	0	CD37 molecule [Source:ZFIN;Acc:ZDB-GENE-070820-17]	ZDB-GENE-070820-17	LEUKOCYTE ANTIGEN CD37 CD37 ANTIGEN		-
bms1	0	0.00389862	0.00161694	0.00191082	BMS1 ribosome biogenesis factor [Source:ZFIN;Acc:ZDB-GENE-060720-2]	ZDB-GENE-060720-2		?Aplasia cutis congenita, nonsyndromic	+	BMS1	BMS1 ribosome biogenesis factor
casp7	0.000976477	0	0.00161694	0	caspase 7, apoptosis-related cysteine peptidase [Source:ZFIN;Acc:ZDB-GENE-050522-506]	ZDB-GENE-050522-506	CASPASE 3 PRECURSOR CASP 3 EC_3.4.22.56 [CONTAINS CASPASE 3 SUBUNIT P17; CASPASE 3 SUBUNIT P12]		+	CASP7	caspase 7
aldh18a1	0	0	0.00323388	0	aldehyde dehydrogenase 18 family, member A1 [Source:ZFIN;Acc:ZDB-GENE-030131-5602]	ZDB-GENE-030131-5602	DELTA 1 PYRROLINE 5 CARBOXYLATE SYNTHASE P5CS [INCLUDES GLUTAMATE 5 KINASE GK EC_2.7.2.11 GAMMA GLUTAMYL KINASE ; GAMMA GLUTAMYL PHOSPHATE REDUCTASE GPR EC_1.2.1.- 41 GLUTAMATE 5 SEMIALDEHYDE DEHYDROGENASE GLUTAMYL GAMMA SEMIALDEHYDE DEHYDROGENASE ]	Cutis laxa, autosomal dominant 3,Cutis laxa, autosomal recessive, type IIIA,Spastic paraplegia 9A, autosomal dominant,Spastic paraplegia 9B, autosomal recessive	+	ALDH18A1	aldehyde dehydrogenase 18 family member A1
vti1a	0.00292943	0.00584793	0.00323388	0.00191082	vesicle transport through interaction with t-SNAREs 1A [Source:ZFIN;Acc:ZDB-GENE-050809-135]	ZDB-GENE-050809-135	VESICLE TRANSPORT THROUGH INTERACTION WITH T SNARES HOMOLOG VESICLE TRANSPORT V SNARE VTI1 VTI1		+	VTI1A	vesicle transport through interaction with t-SNAREs 1A
zdhhc6	0.000976477	0.00584793	0	0	zinc finger DHHC-type containing 6 [Source:ZFIN;Acc:ZDB-GENE-030131-3189]	ZDB-GENE-030131-3189	PALMITOYLTRANSFERASE ZDHHC6 EC_2.3.1.225 ZINC FINGER DHHC DOMAIN CONTAINING 6 DHHC 6		+	ZDHHC6	zinc finger DHHC-type palmitoyltransferase 6
srsf2a	0.0156236	0.0389862	0.0339557	0.0076433	serine and arginine rich splicing factor 2a [Source:ZFIN;Acc:ZDB-GENE-040426-2706]	ZDB-GENE-040426-2706	SERINE/ARGININE RICH SPLICING FACTOR 2 SPLICING COMPONENT 35 KDA SPLICING FACTOR SC35 SC 35 SPLICING FACTOR ARGININE/SERINE RICH 2		+	SRSF2	serine and arginine rich splicing factor 2
lrrc59	0	0	0.00808469	0	leucine rich repeat containing 59 [Source:NCBI gene;Acc:405868]	ZDB-GENE-040426-2547			+	LRRC59	leucine rich repeat containing 59
mir2196	0.000976477	0	0	0					-
rab40b	0.00292943	0.00389862	0.00485082	0	RAB40B, member RAS oncogene family [Source:ZFIN;Acc:ZDB-GENE-040718-257]	ZDB-GENE-040718-257	RAS RELATED RAB 40B SOCS BOX CONTAINING RAR		-
cox11	0.00292943	0	0.00485082	0	cytochrome c oxidase assembly homolog 11 (yeast) [Source:ZFIN;Acc:ZDB-GENE-050506-82]	ZDB-GENE-050506-82	CYTOCHROME C OXIDASE ASSEMBLY COX11 MITOCHONDRIAL PRECURSOR		+	COX11	cytochrome c oxidase copper chaperone COX11
csnk1db	0.00585886	0	0.0194033	0.00191082	casein kinase 1, delta b [Source:NCBI gene;Acc:406533]	ZDB-GENE-040426-2385	CASEIN KINASE I DELTA CKI DELTA CKID EC_2.7.11.1	Advanced sleep-phase syndrome, familial, 2	+	CSNK1D	casein kinase 1 delta
slc16a3	0.000976477	0	0	0	solute carrier family 16 member 3 [Source:ZFIN;Acc:ZDB-GENE-030131-5487]	ZDB-GENE-030131-5487	MONOCARBOXYLATE TRANSPORTER 4 MCT 4 SOLUTE CARRIER FAMILY 16 MEMBER 3		+	SLC16A3	solute carrier family 16 member 3
zgc:91940	0.00390591	0.00194931	0.0113186	0.00191082	cytochrome b-245 chaperone 1 [Source:NCBI gene;Acc:436942]	ZDB-GENE-040718-418	CYTOCHROME B 245 CHAPERONE 1 ESSENTIAL REACTIVE OXYGEN SPECIES EROS		-
narf	0.00683534	0.00584793	0.00646776	0.00191082	nuclear prelamin A recognition factor [Source:NCBI gene;Acc:436614]	ZDB-GENE-040718-31			+	NARF	nuclear prelamin A recognition factor
tdrkh	0	0.00194931	0	0	tudor and KH domain containing [Source:ZFIN;Acc:ZDB-GENE-050327-81]	ZDB-GENE-050327-81	TUDOR AND KH DOMAIN CONTAINING HOMOLOG PARTNER OF PIWIS		+	TDRKH	tudor and KH domain containing
llgl2	0.000976477	0	0	0	LLGL scribble cell polarity complex component 2 [Source:NCBI gene;Acc:795670]	ZDB-GENE-030131-9877			+	LLGL2	LLGL scribble cell polarity complex component 2
galk1	0.000976477	0	0	0	galactokinase 1 [Source:ZFIN;Acc:ZDB-GENE-041010-79]	ZDB-GENE-041010-79	KINASE	Galactokinase deficiency with cataracts	+	GALK1	galactokinase 1
peo1	0	0.00194931	0	0	twinkle mtDNA helicase [Source:ZFIN;Acc:ZDB-GENE-030131-5569]	ZDB-GENE-030131-5569	TWINKLE PROTEIN MITOCHONDRIAL PRECURSOR EC_3.6.4.12 PROGRESSIVE EXTERNAL OPHTHALMOPLEGIA 1 T7 GP4 WITH INTRAMITOCHONDRIAL NUCLEOID LOCALIZATION T7 MITOCHONDRIAL DNA HELICASE TWINKLE MTDNA HELICASE		-
mrpl43	0.00292943	0.00584793	0.00970163	0	mitochondrial ribosomal protein L43 [Source:ZFIN;Acc:ZDB-GENE-040718-125]	ZDB-GENE-040718-125	39S RIBOSOMAL L43 MITOCHONDRIAL PRECURSOR L43MT MRP L43		+	MRPL43	mitochondrial ribosomal protein L43
tmem180	0	0	0.00161694	0	major facilitator superfamily domain containing 13A [Source:ZFIN;Acc:ZDB-GENE-041212-83]	ZDB-GENE-041212-83	TRANSMEMBRANE 180 MAJOR FACILITATOR SUPERFAMILY DOMAIN CONTAINING 13A		-
trim8	0	0.00584793	0.00485082	0	tripartite motif containing 8b [Source:ZFIN;Acc:ZDB-GENE-030131-4325]	ZDB-GENE-030131-4325	E3 UBIQUITIN LIGASE TRIM8 EC_2.3.2.27 GLIOBLASTOMA EXPRESSED RING FINGER RING FINGER 27 RING TYPE E3 UBIQUITIN TRANSFERASE TRIM8 TRIPARTITE MOTIF CONTAINING 8		-
arl3	0	0	0.00808469	0.00191082	ADP ribosylation factor like GTPase 3b [Source:NCBI gene;Acc:797451]	ZDB-GENE-030131-7518	ADP RIBOSYLATION FACTOR 3		-
sfxn2	0.000976477	0	0.00161694	0	sideroflexin 2 [Source:ZFIN;Acc:ZDB-GENE-040426-2831]	ZDB-GENE-040426-2831	SIDEROFLEXIN		+	SFXN2	sideroflexin 2
timp2a	0	0	0.00161694	0	TIMP metallopeptidase inhibitor 2a [Source:ZFIN;Acc:ZDB-GENE-030612-1]	ZDB-GENE-030612-1	METALLOPROTEINASE INHIBITOR 2 TISSUE INHIBITOR OF METALLOPROTEINASES 2 TIMP 2		+	TIMP2	TIMP metallopeptidase inhibitor 2
cyth1b	0.00195295	0	0.0113186	0	cytohesin 1b [Source:ZFIN;Acc:ZDB-GENE-030131-4311]	ZDB-GENE-030131-4311			+	CYTH1	cytohesin 1
socs3b	0	0.00389862	0.0145524	0	suppressor of cytokine signaling 3b [Source:ZFIN;Acc:ZDB-GENE-040426-2528]	ZDB-GENE-040426-2528	SUPPRESSOR OF CYTOKINE SIGNALING 3 SOCS 3 CYTOKINE INDUCIBLE SH2 3		+	SOCS3	suppressor of cytokine signaling 3
si:dkey-21c1.6	0.00195295	0	0	0	si:dkey-21c1.6 [Source:ZFIN;Acc:ZDB-GENE-031118-158]	ZDB-GENE-031118-158	NADH DEHYDROGENASE [UBIQUINONE] 1 ALPHA SUBCOMPLEX ASSEMBLY FACTOR 8		-
tbcc	0.00976477	0.00194931	0.0161694	0.00191082	tubulin folding cofactor C [Source:ZFIN;Acc:ZDB-GENE-041008-103]	ZDB-GENE-041008-103	TUBULIN SPECIFIC CHAPERONE C TUBULIN FOLDING COFACTOR C CFC		+	TBCC	tubulin folding cofactor C
timm23a	0.000976477	0.00194931	0.00808469	0.00191082	translocase of inner mitochondrial membrane 23 homolog a (yeast) [Source:NCBI gene;Acc:798429]	ZDB-GENE-020419-17	MITOCHONDRIAL IMPORT INNER MEMBRANE TRANSLOCASE SUBUNIT TIM23		+	TIMM23	translocase of inner mitochondrial membrane 23
si:ch73-127m5.2	0.000976477	0.00194931	0	0	si:ch73-127m5.2 [Source:ZFIN;Acc:ZDB-GENE-030131-1052]	ZDB-GENE-030131-1052	TF_AP 2 DOMAIN CONTAINING		-
camk2g1	0.00292943	0	0	0.00382165	calcium/calmodulin-dependent protein kinase (CaM kinase) II gamma 1 [Source:ZFIN;Acc:ZDB-GENE-050913-146]	ZDB-GENE-050913-146	CALCIUM/CALMODULIN DEPENDENT KINASE TYPE II SUBUNIT GAMMA CAM KINASE II SUBUNIT GAMMA CAMK II SUBUNIT GAMMA EC_2.7.11.17	Mental retardation, autosomal dominant 59	+	CAMK2G	calcium/calmodulin dependent protein kinase II gamma
sec24c	0.00292943	0	0	0	SEC24 homolog C, COPII coat complex component [Source:ZFIN;Acc:ZDB-GENE-030131-4487]	ZDB-GENE-030131-4487			+	SEC24C	SEC24 homolog C, COPII coat complex component
chmp6b	0.00781181	0.00974656	0.00808469	0	charged multivesicular body protein 6b [Source:NCBI gene;Acc:445397]	ZDB-GENE-040924-2	CHARGED MULTIVESICULAR BODY 6 CHROMATIN MODIFYING 6		+	CHMP6	charged multivesicular body protein 6
unk	0	0.00194931	0.00646776	0	unk zinc finger [Source:ZFIN;Acc:ZDB-GENE-040426-707]	ZDB-GENE-040426-707			+	UNK	unk zinc finger
nploc4	0.00195295	0.00779725	0.00161694	0	NPL4 homolog, ubiquitin recognition factor [Source:ZFIN;Acc:ZDB-GENE-030131-5658]	ZDB-GENE-030131-5658	NUCLEAR LOCALIZATION 4		+	NPLOC4	NPL4 homolog, ubiquitin recognition factor
map2k6	0.00390591	0.00584793	0.00808469	0.00573247	mitogen-activated protein kinase kinase 6 [Source:NCBI gene;Acc:65239]	ZDB-GENE-010202-3	DUAL SPECIFICITY MITOGEN ACTIVATED KINASE KINASE 6 MAP KINASE KINASE 6 MAPKK 6 EC_2.7.12.2 MAPK/ERK KINASE 6 MEK 6		+	MAP2K6	mitogen-activated protein kinase kinase 6
cox10	0.000976477	0.00194931	0.00161694	0.00382165	cytochrome c oxidase assembly factor heme A:farnesyltransferase COX10 [Source:ZFIN;Acc:ZDB-GENE-041111-239]	ZDB-GENE-041111-239	PROTOHEME IX FARNESYLTRANSFERASE MITOCHONDRIAL PRECURSOR HEME O SYNTHASE	Mitochondrial complex IV deficiency,Leigh syndrome due to mitochondrial COX4 deficiency	+	COX10	cytochrome c oxidase assembly factor heme A:farnesyltransferase COX10
pmp22b	0.000976477	0	0.00970163	0	peripheral myelin protein 22b [Source:ZFIN;Acc:ZDB-GENE-060421-4337]	ZDB-GENE-060421-4337		Roussy-Levy syndrome,Charcot-Marie-Tooth disease, type 1A,Charcot-Marie-Tooth disease, type 1E,Dejerine-Sottas disease,?Neuropathy, inflammatory demyelinating,Neuropathy, recurrent, with pressure palsies	+	PMP22	peripheral myelin protein 22
zgc:171957	0.00195295	0.00779725	0.0129355	0.00382165	zgc:171957	ZDB-GENE-071004-10			-
rpl38	1.9842	2.38791	2.28797	0.94968	ribosomal protein L38 [Source:ZFIN;Acc:ZDB-GENE-030131-8752]	ZDB-GENE-030131-8752	60S RIBOSOMAL L38		+	RPL38	ribosomal protein L38
abca5	0.000976477	0	0	0	ATP-binding cassette, sub-family A (ABC1), member 5 [Source:ZFIN;Acc:ZDB-GENE-050517-5]	ZDB-GENE-050517-5	ABC TRANSPORTER A FAMILY MEMBER 11 ABC TRANSPORTER ABCA 11	?Hypertrichosis, congenital generalized, with gingival hyperplasia	+	ABCA5	ATP binding cassette subfamily A member 5
ppp2r2d	0.00292943	0.00584793	0.00970163	0	protein phosphatase 2, regulatory subunit B, alpha b [Source:ZFIN;Acc:ZDB-GENE-030131-5474]	ZDB-GENE-030131-5474	SERINE/THREONINE PHOSPHATASE 2A 55 KDA REGULATORY SUBUNIT B PP2A SUBUNIT B B55 PP2A SUBUNIT B PR55 PP2A SUBUNIT B R2 PP2A SUBUNIT B		+	PPP2R2D	protein phosphatase 2 regulatory subunit Bdelta
glrx3	0.00195295	0.00194931	0.00808469	0.00191082	glutaredoxin 3 [Source:NCBI gene;Acc:449777]	ZDB-GENE-041010-22	GLUTAREDOXIN 3 PKC INTERACTING COUSIN OF THIOREDOXIN PICOT THIOREDOXIN 2		+	GLRX3	glutaredoxin 3
bccip	0.000976477	0.00584793	0.00970163	0.00382165	BRCA2 and CDKN1A interacting protein [Source:NCBI gene;Acc:541348]	ZDB-GENE-050320-39	BCP1		+	BCCIP	BRCA2 and CDKN1A interacting protein
mrpl38	0.00292943	0.00779725	0.0177863	0	mitochondrial ribosomal protein L38 [Source:ZFIN;Acc:ZDB-GENE-040426-2373]	ZDB-GENE-040426-2373	39S RIBOSOMAL L38 MITOCHONDRIAL PRECURSOR L38MT MRP L38		+	MRPL38	mitochondrial ribosomal protein L38
fbxl15	0	0	0.00646776	0	F-box and leucine-rich repeat protein 15 [Source:NCBI gene;Acc:405878]	ZDB-GENE-040426-2440	F BOX/LRR REPEAT 15		+	FBXL15	F-box and leucine rich repeat protein 15
tvp23b	0.0126942	0.0233917	0.0161694	0.00382165	trans-golgi network vesicle protein 23 homolog B (S. cerevisiae) [Source:ZFIN;Acc:ZDB-GENE-050522-404]	ZDB-GENE-050522-404	GOLGI APPARATUS MEMBRANE TVP23		+	TVP23B	trans-golgi network vesicle protein 23 homolog B
exoc7	0.000976477	0.00389862	0	0	exocyst complex component 7 [Source:ZFIN;Acc:ZDB-GENE-040426-2752]	ZDB-GENE-040426-2752	EXOCYST COMPLEX EXO70		-
adkb	0.0117177	0.00974656	0.0129355	0.00573247	adenosine kinase b [Source:ZFIN;Acc:ZDB-GENE-030131-948]	ZDB-GENE-030131-948	ADENOSINE KINASE AK EC_2.7.1.20 ADENOSINE 5' PHOSPHOTRANSFERASE	Hypermethioninemia due to adenosine kinase deficiency	+	ADK	adenosine kinase
hpdl	0	0	0.00161694	0	4-hydroxyphenylpyruvate dioxygenase-like [Source:ZFIN;Acc:ZDB-GENE-071004-50]	ZDB-GENE-071004-50	4 HYDROXYPHENYLPYRUVATE DIOXYGENASE EC_1.13.11.27 4 HYDROXYPHENYLPYRUVIC ACID OXIDASE 4HPPD HPD HPPDASE		+	HPDL	4-hydroxyphenylpyruvate dioxygenase like
fam53b	0.159166	0.235867	0.226371	0.0821654	family with sequence similarity 53 member B [Source:NCBI gene;Acc:406586]	ZDB-GENE-040426-2495			+	FAM53B	family with sequence similarity 53 member B
lhpp	0	0	0.00485082	0	phospholysine phosphohistidine inorganic pyrophosphate phosphatase [Source:NCBI gene;Acc:100073345]	ZDB-GENE-070615-43	PHOSPHOLYSINE PHOSPHOHISTIDINE INORGANIC PYROPHOSPHATE PHOSPHATASE EC_3.1.3.- EC_3.6.1.1		+	LHPP	phospholysine phosphohistidine inorganic pyrophosphate phosphatase
fh	0.00195295	0.00194931	0.00323388	0.00573247	fumarate hydratase [Source:NCBI gene;Acc:393938]	ZDB-GENE-010724-6	LYASE	Leiomyomatosis and renal cell cancer,Fumarase deficiency	+	FH	fumarate hydratase
polr3a	0.000976477	0	0.00485082	0	polymerase (RNA) III (DNA directed) polypeptide A [Source:ZFIN;Acc:ZDB-GENE-050208-103]	ZDB-GENE-050208-103	DNA DIRECTED RNA POLYMERASE III SUBUNIT RPC1 RNA POLYMERASE III SUBUNIT C1 EC_2.7.7.6 DNA DIRECTED RNA POLYMERASE III LARGEST SUBUNIT RNA POLYMERASE III SUBUNIT C160	Wiedemann-Rautenstrauch syndrome,Leukodystrophy, hypomyelinating, 7, with or without oligodontia and/or hypogonadotropic hypogonadism	+	POLR3A	RNA polymerase III subunit A
pald1a	0	0	0.00646776	0	phosphatase domain containing paladin 1a [Source:NCBI gene;Acc:368369]	ZDB-GENE-030804-26	PALADIN		+	PALD1	phosphatase domain containing paladin 1
ascc1	0.00292943	0.00194931	0.00485082	0	activating signal cointegrator 1 complex subunit 1 [Source:ZFIN;Acc:ZDB-GENE-050417-80]	ZDB-GENE-050417-80	ACTIVATING SIGNAL COINTEGRATOR 1 COMPLEX SUBUNIT 1 ASC 1 COMPLEX SUBUNIT P50 TRIP4 COMPLEX SUBUNIT P50	Spinal muscular atrophy with congenital bone fractures 2,Barrett esophagus/esophageal adenocarcinoma	+	ASCC1	activating signal cointegrator 1 complex subunit 1
anapc16	0.0478474	0.0643273	0.0695284	0.0496814	anaphase promoting complex subunit 16 [Source:ZFIN;Acc:ZDB-GENE-050417-430]	ZDB-GENE-050417-430	ANAPHASE PROMOTING COMPLEX SUBUNIT 16 APC16 CYCLOSOME SUBUNIT 16		+	ANAPC16	anaphase promoting complex subunit 16
ddit4	0.000976477	0	0.0145524	0	DNA-damage-inducible transcript 4 [Source:NCBI gene;Acc:378866]	ZDB-GENE-031002-35	REGULATED IN DEVELOPMENT AND DNA DAMAGE RESPONSE REDD		+	DDIT4	DNA damage inducible transcript 4
dnajb12b	0	0	0.00485082	0	DnaJ heat shock protein family (Hsp40) member B12b [Source:ZFIN;Acc:ZDB-GENE-070410-128]	ZDB-GENE-070410-128			+	DNAJB12	DnaJ heat shock protein family (Hsp40) member B12
ndufb8	0.11913	0.105263	0.139057	0.0630572	NADH:ubiquinone oxidoreductase subunit B8 [Source:ZFIN;Acc:ZDB-GENE-040426-1858]	ZDB-GENE-040426-1858	NADH DEHYDROGENASE [UBIQUINONE] 1 BETA SUBCOMPLEX SUBUNIT 8 MITOCHONDRIAL PRECURSOR COMPLEX I ASHI CI ASHI NADH UBIQUINONE OXIDOREDUCTASE ASHI SUBUNIT	Mitochondrial complex I deficiency, nuclear type 32	+	NDUFB8	NADH:ubiquinone oxidoreductase subunit B8
uros	0.00488238	0.0272904	0.00646776	0.00955412	uroporphyrinogen III synthase [Source:ZFIN;Acc:ZDB-GENE-040323-2]	ZDB-GENE-040323-2	UROPORPHYRINOGEN III SYNTHASE UROIIIS UROS EC_4.2.1.75 HYDROXYMETHYLBILANE HYDROLYASE [CYCLIZING] UROPORPHYRINOGEN III COSYNTHASE	Porphyria, congenital erythropoietic	+	UROS	uroporphyrinogen III synthase
ppifb	0.00390591	0.00584793	0.0113186	0	peptidylprolyl isomerase Fb [Source:ZFIN;Acc:ZDB-GENE-051030-126]	ZDB-GENE-051030-126	PEPTIDYL PROLYL CIS TRANS ISOMERASE F MITOCHONDRIAL PRECURSOR PPIASE F EC_5.2.1.8 CYCLOPHILIN D CYP D CYPD CYCLOPHILIN F ROTAMASE F		+	PPIF	peptidylprolyl isomerase F
anxa11b	0	0	0.00808469	0	annexin A11b [Source:ZFIN;Acc:ZDB-GENE-030707-5]	ZDB-GENE-030707-5		Amytrophic lateral sclerosis 23	+	ANXA11	annexin A11
ghitm	0.0195295	0.0194931	0.027488	0.0152866	growth hormone inducible transmembrane protein	ZDB-GENE-040426-1537			+	GHITM	growth hormone inducible transmembrane protein
bub3	0.00390591	0.00194931	0.0161694	0.00191082	BUB3 mitotic checkpoint protein [Source:ZFIN;Acc:ZDB-GENE-041010-210]	ZDB-GENE-041010-210	EXPORT		+	BUB3	BUB3 mitotic checkpoint protein
acadsb	0.00292943	0.00584793	0.00161694	0.00573247	acyl-CoA dehydrogenase short/branched chain [Source:ZFIN;Acc:ZDB-GENE-070410-109]	ZDB-GENE-070410-109	SHORT/BRANCHED CHAIN SPECIFIC ACYL COA DEHYDROGENASE MITOCHONDRIAL PRECURSOR SBCAD EC_1.3.8.5 2 METHYL BRANCHED CHAIN ACYL COA DEHYDROGENASE 2 MEBCAD 2 METHYLBUTYRYL COENZYME A DEHYDROGENASE 2 METHYLBUTYRYL COA DEHYDROGENASE	2-methylbutyrylglycinuria	+	ACADSB	acyl-CoA dehydrogenase short/branched chain
smek2	0.00195295	0.00584793	0.00808469	0	protein phosphatase 4, regulatory subunit 3B [Source:ZFIN;Acc:ZDB-GENE-030131-8142]	ZDB-GENE-030131-8142	SERINE/THREONINE PHOSPHATASE 4 REGULATORY SUBUNIT 3		-
cfap36	0.0146472	0.0194931	0.0307218	0.00573247	cilia and flagella associated protein 36 [Source:NCBI gene;Acc:678564]	ZDB-GENE-060421-8162	CILIA AND FLAGELLA ASSOCIATED 36 COILED COIL DOMAIN CONTAINING 104		+	CFAP36	cilia and flagella associated protein 36
foxg1d	0	0	0	0.00191082	forkhead box G1d [Source:ZFIN;Acc:ZDB-GENE-080305-12]	ZDB-GENE-080305-12	FACTOR		-
ppp1r21	0.0126942	0.025341	0.027488	0.0133758	protein phosphatase 1, regulatory subunit 21 [Source:NCBI gene;Acc:492333]	ZDB-GENE-041114-8	PHOSPHATASE 1 REGULATORY SUBUNIT 21 COILED COIL DOMAIN CONTAINING 128 KLRAQ MOTIF CONTAINING 1		+	PPP1R21	protein phosphatase 1 regulatory subunit 21
rtn4b	0.000976477	0	0.00323388	0	reticulon 4b [Source:ZFIN;Acc:ZDB-GENE-030710-2]	ZDB-GENE-030710-2	RETICULON		+	RTN4	reticulon 4
zgc:64201	0	0	0.00485082	0	zgc:64201 [Source:NCBI gene;Acc:393615]	ZDB-GENE-040426-1402	PROLYL TRNA SYNTHETASE ASSOCIATED DOMAIN CONTAINING 1 PRDX DEACYLASE DOMAIN CONTAINING 1 PROLYL TRNA SYNTHETASE ASSOCIATED DOMAIN CONTAINING 1 PSEUDOGENE		-
mpc1	0.0136707	0.0116959	0.0307218	0.00191082	mitochondrial pyruvate carrier 1 [Source:ZFIN;Acc:ZDB-GENE-040718-94]	ZDB-GENE-040718-94	MITOCHONDRIAL PYRUVATE CARRIER 1 BRAIN 44	Mitochondrial pyruvate carrier deficiency	+	MPC1	mitochondrial pyruvate carrier 1
ddx21	0.022459	0.0194931	0.0614437	0.00955412	DEAD (Asp-Glu-Ala-Asp) box helicase 21 [Source:ZFIN;Acc:ZDB-GENE-031113-10]	ZDB-GENE-031113-10	NUCLEOLAR RNA HELICASE 2 EC_3.6.4.13 DEAD BOX 21 GU ALPHA NUCLEOLAR RNA HELICASE GU NUCLEOLAR RNA HELICASE II RH II/GU		+	DDX21	DExD-box helicase 21
degs1	0.00878829	0.0116959	0.00485082	0.00191082	delta(4)-desaturase, sphingolipid 1 [Source:ZFIN;Acc:ZDB-GENE-030131-5283]	ZDB-GENE-030131-5283	SPHINGOLIPID DELTA 4 DESATURASE DES1 EC_1.14.19.17 DEGENERATIVE SPERMATOCYTE HOMOLOG 1	Leukodystrophy, hypomyelinating, 18	+	DEGS1	delta 4-desaturase, sphingolipid 1
nvl	0.00195295	0.00194931	0	0.00191082	nuclear VCP like [Source:ZFIN;Acc:ZDB-GENE-040426-2871]	ZDB-GENE-040426-2871			+	NVL	nuclear VCP like
cutc	0.00878829	0.0175438	0.0145524	0.00191082	cutC copper transporter homolog (E. coli) [Source:ZFIN;Acc:ZDB-GENE-041010-144]	ZDB-GENE-041010-144	COPPER HOMEOSTASIS CUTC HOMOLOG		+	CUTC	cutC copper transporter
cox15	0.000976477	0.00194931	0.00970163	0	cytochrome c oxidase assembly homolog 15 (yeast) [Source:ZFIN;Acc:ZDB-GENE-040426-955]	ZDB-GENE-040426-955	CYTOCHROME C OXIDASE ASSEMBLY COX15	Cardioencephalomyopathy, fatal infantile, due to cytochrome c oxidase deficiency 2,Leigh syndrome due to cytochrome c oxidase deficiency	+	COX15	cytochrome c oxidase assembly homolog COX15
polh	0.00195295	0	0	0	polymerase (DNA directed), eta [Source:ZFIN;Acc:ZDB-GENE-060421-4949]	ZDB-GENE-060421-4949	DNA POLYMERASE ETA EC_2.7.7.7 RAD30 HOMOLOG A XERODERMA PIGMENTOSUM VARIANT TYPE	Xeroderma pigmentosum, variant type	+	POLH	DNA polymerase eta
rn7sk	0.00390591	0.00974656	0.00323388	0.00191082	RNA, 7SK small nuclear [Source:ZFIN;Acc:ZDB-NCRNAG-190123-3]	ZDB-NCRNAG-190123-3			+	RN7SK	RNA component of 7SK nuclear ribonucleoprotein
gsta.2	0	0.00194931	0	0	glutathione S-transferase, alpha tandem duplicate 2 [Source:ZFIN;Acc:ZDB-GENE-070822-30]	ZDB-GENE-070822-30	GLUTATHIONE S TRANSFERASE EC_2.5.1.18 GST CLASS ALPHA GLUTATHIONE S TRANSFERASE		-
zgc:163080	0.0781181	0.0799218	0.0905486	0.0420381	zgc:163080 [Source:ZFIN;Acc:ZDB-GENE-070410-137]	ZDB-GENE-070410-137	TRANSMEMBRANE 14A		-
plek	0.000976477	0.00194931	0.0339557	0	pleckstrin [Source:ZFIN;Acc:ZDB-GENE-040426-1506]	ZDB-GENE-040426-1506	PLECKSTRIN		+	PLEK	pleckstrin
pno1	0.00585886	0.00389862	0.0291049	0.0114649	partner of NOB1 homolog [Source:NCBI gene;Acc:393520]	ZDB-GENE-040426-1419	RNA		+	PNO1	partner of NOB1 homolog
wdr92	0	0.00389862	0.00161694	0	WD repeat domain 92 [Source:NCBI gene;Acc:550284]	ZDB-GENE-050417-93	EXPORT		+	WDR92	WD repeat domain 92
psmb1	0.0273414	0.025341	0.027488	0.0114649	proteasome 20S subunit beta 1 [Source:ZFIN;Acc:ZDB-GENE-040618-2]	ZDB-GENE-040618-2	PROTEASOME SUBUNIT BETA TYPE EC_3.4.25.1		+	PSMB1	proteasome 20S subunit beta 1
perp	0.00390591	0.00194931	0.00161694	0.00573247	p53 apoptosis effector related to pmp22 [Source:ZFIN;Acc:ZDB-GENE-050104-1]	ZDB-GENE-050104-1	TRANSMEMBRANE 47 TRANSMEMBRANE 4 SUPERFAMILY MEMBER 10		+	PERP	p53 apoptosis effector related to PMP22
ifngr1	0.000976477	0.00194931	0	0	interferon gamma receptor 1 [Source:ZFIN;Acc:ZDB-GENE-081022-158]	ZDB-GENE-081022-158	INTERFERON GAMMA RECEPTOR 1 PRECURSOR INTERFERON GAMMA RECEPTOR 1 2		-
fbxo9	0.0146472	0.00779725	0.0242541	0.00955412	F-box protein 9 [Source:NCBI gene;Acc:325469]	ZDB-GENE-030131-4194			+	FBXO9	F-box protein 9
gclc	0.00195295	0.0116959	0.0113186	0.00191082	glutamate-cysteine ligase, catalytic subunit [Source:ZFIN;Acc:ZDB-GENE-030131-5056]	ZDB-GENE-030131-5056	GLUTAMATE CYSTEINE LIGASE EC_6.3.2.2 GAMMA ECS GAMMA GLUTAMYLCYSTEINE SYNTHETASE	Hemolytic anemia due to gamma-glutamylcysteine synthetase deficiency,{Myocardial infarction, susceptibility to}	+	GCLC	glutamate-cysteine ligase catalytic subunit
zgc:152986	0.000976477	0	0	0	zgc:152986 [Source:ZFIN;Acc:ZDB-GENE-061013-762]	ZDB-GENE-061013-762	DNAJ HOMOLOG SUBFAMILY B MEMBER 9 PRECURSOR ENDOPLASMIC RETICULUM DNA J DOMAIN CONTAINING 4 ER RESIDENT ERDJ4 ERDJ4 MICROVASCULAR ENDOTHELIAL DIFFERENTIATION GENE 1 MDG 1		-
cox20	0.00390591	0	0.00485082	0.00382165	cytochrome c oxidase assembly factor COX20 [Source:NCBI gene;Acc:436985]	ZDB-GENE-040718-467	CYTOCHROME C OXIDASE ASSEMBLY COX20 MITOCHONDRIAL	Mitochondrial complex IV deficiency	+	COX20	cytochrome c oxidase assembly factor COX20
park2	0.00390591	0.00389862	0	0	parkin RBR E3 ubiquitin protein ligase [Source:ZFIN;Acc:ZDB-GENE-050417-109]	ZDB-GENE-050417-109			-
ncoa4	0.0498003	0.0721245	0.0727622	0.0382165	nuclear receptor coactivator 4 [Source:ZFIN;Acc:ZDB-GENE-040426-689]	ZDB-GENE-040426-689	NUCLEAR RECEPTOR COACTIVATOR 4 NCOA 4 ANDROGEN RECEPTOR COACTIVATOR 70 KDA 70 KDA AR ACTIVATOR 70 KDA ANDROGEN RECEPTOR COACTIVATOR ANDROGEN RECEPTOR ASSOCIATED OF 70 KDA RET ACTIVATING ELE1		+	NCOA4	nuclear receptor coactivator 4
yipf3	0.000976477	0.00194931	0.00323388	0.00191082	Yip1 domain family, member 3 [Source:NCBI gene;Acc:334511]	ZDB-GENE-030131-6443	YIPF3 YIP1 FAMILY MEMBER 3		+	YIPF3	Yip1 domain family member 3
dnph1	0.000976477	0	0	0	2'-deoxynucleoside 5'-phosphate N-hydrolase 1 [Source:NCBI gene;Acc:561810]	ZDB-GENE-081107-5	2' DEOXYNUCLEOSIDE 5' PHOSPHATE N HYDROLASE 1 EC_3.2.2.-		+	DNPH1	2'-deoxynucleoside 5'-phosphate N-hydrolase 1
mea1	0.00488238	0.00584793	0.00161694	0.0076433	male-enhanced antigen 1 [Source:ZFIN;Acc:ZDB-GENE-070424-117]	ZDB-GENE-070424-117	MALE ENHANCED ANTIGEN 1 MEA 1		+	MEA1	male-enhanced antigen 1
ppp2r5d	0.00781181	0.0136452	0.00808469	0.00573247	protein phosphatase 2, regulatory subunit B', delta [Source:ZFIN;Acc:ZDB-GENE-040426-2568]	ZDB-GENE-040426-2568	SERINE/THREONINE PHOSPHATASE 2A 56 KDA REGULATORY SUBUNIT PP2A B SUBUNIT B' PP2A B SUBUNIT B56 PP2A B SUBUNIT PR61 PP2A B SUBUNIT R5	Mental retardation, autosomal dominant 35	+	PPP2R5D	protein phosphatase 2 regulatory subunit B'delta
sft2d1	0.00292943	0.00584793	0.00808469	0	SFT2 domain containing 1 [Source:ZFIN;Acc:ZDB-GENE-040426-1350]	ZDB-GENE-040426-1350	VESICLE TRANSPORT SFT2 DOMAIN CONTAINING		+	SFT2D1	SFT2 domain containing 1
pde10a	0.000976477	0	0.00646776	0.00191082	phosphodiesterase 10A [Source:ZFIN;Acc:ZDB-GENE-040426-1115]	ZDB-GENE-040426-1115	CAMP AND CAMP INHIBITED CGMP 3' 5' CYCLIC PHOSPHODIESTERASE 10A EC_3.1.4.17 EC_3.1.4.- 35	Dyskinesia, limb and orofacial, infantile-onset,Striatal degeneration, autosomal dominant	+	PDE10A	phosphodiesterase 10A
c1d	0.00878829	0.0292397	0.00808469	0.00573247	C1D nuclear receptor corepressor [Source:NCBI gene;Acc:474329]	ZDB-GENE-041024-8	NUCLEAR NUCLEIC ACID BINDING C1D		+	C1D	C1D nuclear receptor corepressor
mcu	0.00585886	0.0136452	0.0226371	0.00955412	mitochondrial calcium uniporter [Source:NCBI gene;Acc:768182]	ZDB-GENE-061013-24	CALCIUM UNIPORTER PROTEIN MITOCHONDRIAL PRECURSOR		+	MCU	mitochondrial calcium uniporter
micu1	0.0126942	0.00974656	0.0177863	0	mitochondrial calcium uptake 1 [Source:NCBI gene;Acc:561210]	ZDB-GENE-070410-22	CALCIUM UPTAKE 1 MITOCHONDRIAL PRECURSOR CALCIUM BINDING ATOPY RELATED AUTOANTIGEN 1 HOMOLOG	Myopathy with extrapyramidal signs	+	MICU1	mitochondrial calcium uptake 1
nolc1	0.000976477	0	0	0	nucleolar and coiled-body phosphoprotein 1 [Source:ZFIN;Acc:ZDB-GENE-030131-6349]	ZDB-GENE-030131-6349			+	NOLC1	nucleolar and coiled-body phosphoprotein 1
mrps6	0.00976477	0.00389862	0.00485082	0.00573247	mitochondrial ribosomal protein S6 [Source:ZFIN;Acc:ZDB-GENE-060825-59]	ZDB-GENE-060825-59	28S RIBOSOMAL S6 MITOCHONDRIAL MRP S6 S6MT		+	MRPS6	mitochondrial ribosomal protein S6
psap	0.00683534	0.0116959	0.0307218	0.00955412	prosaposin [Source:ZFIN;Acc:ZDB-GENE-020108-1]	ZDB-GENE-020108-1	AMBIGUOUS	Krabbe disease, atypical,Gaucher disease, atypical,Combined SAP deficiency,Metachromatic leukodystrophy due to SAP-b deficiency	+	PSAP	prosaposin
LOC101887113	0.000976477	0.00194931	0	0					-
meis1b	0	0.00194931	0.00485082	0	Meis homeobox 1 b [Source:ZFIN;Acc:ZDB-GENE-020122-1]	ZDB-GENE-020122-1	HOMEOBOX MEIS1		+	MEIS1	Meis homeobox 1
actr2b	0	0	0	0.00573247	activin A receptor type 2Ba [Source:ZFIN;Acc:ZDB-GENE-980526-549]	ZDB-GENE-980526-549	ACTIVIN RECEPTOR TYPE 2B PRECURSOR EC_2.7.11.30 ACTIVIN RECEPTOR TYPE IIB ACTR IIB		+	ACTR2	actin related protein 2
ppm1g	0.000976477	0.00194931	0.00161694	0	protein phosphatase, Mg2+/Mn2+ dependent, 1G [Source:ZFIN;Acc:ZDB-GENE-030425-4]	ZDB-GENE-030425-4	PHOSPHATASE 1G EC_3.1.3.16 PHOSPHATASE MAGNESIUM DEPENDENT 1 GAMMA		+	PPM1G	protein phosphatase, Mg2+/Mn2+ dependent 1G
apmap	0.000976477	0	0.00161694	0.00382165	adipocyte plasma membrane associated protein [Source:NCBI gene;Acc:266637]	ZDB-GENE-020919-1	ADIPOCYTE PLASMA MEMBRANE ASSOCIATED		+	APMAP	adipocyte plasma membrane associated protein
agpat5	0	0	0.00161694	0	1-acylglycerol-3-phosphate O-acyltransferase 5 (lysophosphatidic acid acyltransferase, epsilon) [Source:ZFIN;Acc:ZDB-GENE-060929-914]	ZDB-GENE-060929-914	1 ACYL SN GLYCEROL 3 PHOSPHATE ACYLTRANSFERASE EC_2.3.1.51 1 ACYLGLYCEROL 3 PHOSPHATE O ACYLTRANSFERASE 1 AGP ACYLTRANSFERASE 1 AGPAT LYSOPHOSPHATIDIC ACID ACYLTRANSFERASE LPAAT		+	AGPAT5	1-acylglycerol-3-phosphate O-acyltransferase 5
pitx3	0	0	0.00161694	0	paired-like homeodomain 3 [Source:NCBI gene;Acc:402974]	ZDB-GENE-041229-4	PITUITARY HOMEOBOX HOMEOBOX PAIRED HOMEODOMAIN TRANSCRIPTION FACTOR	Anterior segment dysgenesis 1, multiple subtypes,Cataract 11, multiple types,Cataract 11, syndromic, autosomal recessive	+	PITX3	paired like homeodomain 3
h2afy2	0.00292943	0.00194931	0.00808469	0.00191082	macroH2A.2 histone [Source:ZFIN;Acc:ZDB-GENE-050913-114]	ZDB-GENE-050913-114	CORE HISTONE MACRO H2A 2 HISTONE MACRO M		-
atl2	0.00488238	0	0.00485082	0	atlastin GTPase 2 [Source:ZFIN;Acc:ZDB-GENE-030131-6505]	ZDB-GENE-030131-6505	ATLASTIN 2 EC_3.6.5.- ADP RIBOSYLATION FACTOR 6 INTERACTING 2 ARL 6 INTERACTING 2 AIP 2		+	ATL2	atlastin GTPase 2
socs5b	0	0	0.00161694	0	suppressor of cytokine signaling 5b [Source:ZFIN;Acc:ZDB-GENE-080722-18]	ZDB-GENE-080722-18	SUPPRESSOR OF CYTOKINE SIGNALING		+	SOCS5	suppressor of cytokine signaling 5
mcfd2	0.00195295	0	0.00485082	0	multiple coagulation factor deficiency 2 [Source:ZFIN;Acc:ZDB-GENE-041010-8]	ZDB-GENE-041010-8	CELL GROWTH REGULATOR WITH EF HAND DOMAIN 1 PRECURSOR CELL GROWTH REGULATORY GENE 11 HYDROPHOBESTIN	Factor V and factor VIII, combined deficiency of	+	MCFD2	multiple coagulation factor deficiency 2, ER cargo receptor complex subunit
calm2a	0.0175766	0.0194931	0.0161694	0.0076433	calmodulin 2a (phosphorylase kinase, delta) [Source:ZFIN;Acc:ZDB-GENE-030804-3]	ZDB-GENE-030804-3	CALMODULIN	Long QT syndrome 15	+	CALM2	calmodulin 2
thada	0	0	0	0.00191082	THADA armadillo repeat containing [Source:ZFIN;Acc:ZDB-GENE-050320-49]	ZDB-GENE-050320-49	THYROID ADENOMA ASSOCIATED HOMOLOG		+	THADA	THADA armadillo repeat containing
haao	0	0.00194931	0	0	3-hydroxyanthranilate 3,4-dioxygenase [Source:NCBI gene;Acc:492518]	ZDB-GENE-041114-89	3 HYDROXYANTHRANILATE 3 4 DIOXYGENASE EC_1.13.11.6 3 HYDROXYANTHRANILATE OXYGENASE 3 HAO 3 HYDROXYANTHRANILIC ACID DIOXYGENASE HAD BIOSYNTHESIS OF NICOTINIC ACID 1	Vertebral, cardiac, renal, and limb defects syndrome 1	+	HAAO	3-hydroxyanthranilate 3,4-dioxygenase
mrps26	0.00390591	0.00974656	0.0194033	0.00382165	mitochondrial ribosomal protein S26 [Source:ZFIN;Acc:ZDB-GENE-040718-115]	ZDB-GENE-040718-115	28S RIBOSOMAL S26 MITOCHONDRIAL PRECURSOR MRP S26 S26MT		+	MRPS26	mitochondrial ribosomal protein S26
si:dkey-33c12.4	0.0312473	0.0389862	0.0695284	0.0152866	si:dkey-33c12.4 [Source:ZFIN;Acc:ZDB-GENE-030131-2527]	ZDB-GENE-030131-2527			-
wdr32	0.00195295	0	0	0	WD repeat domain 32 [Source:NCBI gene;Acc:405882]	ZDB-GENE-040426-2314	DDB1 AND CUL4 ASSOCIATED FACTOR 10 WD REPEAT CONTAINING 32		-
sfxn4	0	0	0.00161694	0	sideroflexin 4 [Source:NCBI gene;Acc:556121]	ZDB-GENE-050309-187	SIDEROFLEXIN	Combined oxidative phosphorylation deficiency 18	+	SFXN4	sideroflexin 4
prdx3	0.0146472	0.0116959	0.0145524	0.00573247	peroxiredoxin 3 [Source:ZFIN;Acc:ZDB-GENE-030826-18]	ZDB-GENE-030826-18			+	PRDX3	peroxiredoxin 3
tm9sf3	0.000976477	0	0	0	transmembrane 9 superfamily member 3 [Source:ZFIN;Acc:ZDB-GENE-040426-2714]	ZDB-GENE-040426-2714	TRANSMEMBRANE 9 SUPERFAMILY MEMBER 3 PRECURSOR		+	TM9SF3	transmembrane 9 superfamily member 3
rnaset2	0.00878829	0.0155945	0.027488	0.0076433	ribonuclease T2 [Source:NCBI gene;Acc:791890]	ZDB-GENE-030131-2513	RIBONUCLEASE T2 PRECURSOR RNASE T2 EC_4.6.1.19	Leukoencephalopathy, cystic, without megalencephaly	+	RNASET2	ribonuclease T2
ppm1ba	0	0	0.00323388	0	protein phosphatase, Mg2+/Mn2+ dependent, 1Ba [Source:ZFIN;Acc:ZDB-GENE-991102-16]	ZDB-GENE-991102-16	PHOSPHATASE 1B EC_3.1.3.16 PHOSPHATASE 2C BETA PP2C BETA		+	PPM1B	protein phosphatase, Mg2+/Mn2+ dependent 1B
akt3a	0.00292943	0.00194931	0.00970163	0	v-akt murine thymoma viral oncogene homolog 3a [Source:ZFIN;Acc:ZDB-GENE-050419-180]	ZDB-GENE-050419-180		Megalencephaly-polymicrogyria-polydactyly-hydrocephalus syndrome 2	+	AKT3	AKT serine/threonine kinase 3
zbtb18	0.000976477	0.00194931	0.00161694	0	zinc finger and BTB domain containing 18 [Source:NCBI gene;Acc:100003157]	ZDB-GENE-050419-73	ZINC FINGER AND BTB DOMAIN CONTAINING 18 ZINC FINGER 238	Mental retardation, autosomal dominant 22	+	ZBTB18	zinc finger and BTB domain containing 18
desi2	0.00195295	0	0	0	desumoylating isopeptidase 2 [Source:NCBI gene;Acc:445138]	ZDB-GENE-040801-39	DEUBIQUITINASE DESI2 EC_3.4.19.12 DESUMOYLATING ISOPEPTIDASE 2 DESI 2 PPPDE PEPTIDASE DOMAIN CONTAINING 1 FAM152A		+	DESI2	desumoylating isopeptidase 2
manba	0	0	0.00161694	0	mannosidase, beta A, lysosomal [Source:ZFIN;Acc:ZDB-GENE-040426-721]	ZDB-GENE-040426-721	BETA MANNOSIDASE B EC_3.2.1.25 MANNANASE B MANNASE B	Mannosidosis, beta	+	MANBA	mannosidase beta
ube2d3	0.00976477	0.00974656	0.0129355	0.0076433	ubiquitin-conjugating enzyme E2D 3 [Source:ZFIN;Acc:ZDB-GENE-030131-551]	ZDB-GENE-030131-551	UBIQUITIN CONJUGATING ENZYME E2 EC_2.3.2.23 E3 INDEPENDENT E2 UBIQUITIN CONJUGATING ENZYME EC_2.3.2.- 24 E2 UBIQUITIN CONJUGATING ENZYME UBIQUITIN CARRIER UBIQUITIN CONJUGATING ENZYME E2 17 KB UBIQUITIN CONJUGATING ENZYME E2.17 KDA UBIQUITIN LIGASE		+	UBE2D3	ubiquitin conjugating enzyme E2 D3
sufu	0.00781181	0.00779725	0.0161694	0.00382165	suppressor of fused homolog (Drosophila) [Source:ZFIN;Acc:ZDB-GENE-030131-6223]	ZDB-GENE-030131-6223		{Meningioma, familial, susceptibility to},Joubert syndrome 32,Medulloblastoma, desmoplastic,Basal cell nevus syndrome	+	SUFU	SUFU negative regulator of hedgehog signaling
npm3	0.00488238	0.00974656	0.0194033	0.00191082	nucleophosmin/nucleoplasmin, 3 [Source:ZFIN;Acc:ZDB-GENE-050320-50]	ZDB-GENE-050320-50	NUCLEOPLASMIN		+	NPM3	nucleophosmin/nucleoplasmin 3
mgea5	0	0.0136452	0.0129355	0.00191082	O-GlcNAcase [Source:ZFIN;Acc:ZDB-GENE-030131-3208]	ZDB-GENE-030131-3208	O GLCNACASE OGA EC_3.2.1.169 BETA N ACETYLHEXOSAMINIDASE BETA HEXOSAMINIDASE MENINGIOMA EXPRESSED ANTIGEN 5 N ACETYL BETA D GLUCOSAMINIDASE N ACETYL BETA GLUCOSAMINIDASE		-
gng2	0.000976477	0	0.00485082	0	guanine nucleotide binding protein (G protein), gamma 2 [Source:ZFIN;Acc:ZDB-GENE-050417-59]	ZDB-GENE-050417-59	GUANINE NUCLEOTIDE BINDING SUBUNIT GAMMA		+	GNG2	G protein subunit gamma 2
commd8	0.0146472	0.00974656	0.0113186	0.00191082	COMM domain containing 8 [Source:ZFIN;Acc:ZDB-GENE-061103-124]	ZDB-GENE-061103-124	COMM DOMAIN CONTAINING 8		+	COMMD8	COMM domain containing 8
atp10d	0.000976477	0	0.00323388	0	ATPase phospholipid transporting 10D [Source:ZFIN;Acc:ZDB-GENE-090313-231]	ZDB-GENE-090313-231	PROBABLE PHOSPHOLIPID TRANSPORTING ATPASE VD EC_7.6.2.1 ATPASE CLASS V TYPE 10D P4 ATPASE FLIPPASE COMPLEX ALPHA SUBUNIT ATP10D		+	ATP10D	ATPase phospholipid transporting 10D (putative)
lamtor3	0.0195295	0.0233917	0.0145524	0.0114649	late endosomal/lysosomal adaptor, MAPK and MTOR activator 3 [Source:NCBI gene;Acc:553597]	ZDB-GENE-050522-345	RAGULATOR COMPLEX LAMTOR3 LATE ENDOSOMAL/LYSOSOMAL ADAPTOR AND MAPK AND MTOR ACTIVATOR 3 MITOGEN ACTIVATED KINASE SCAFFOLD 1		+	LAMTOR3	late endosomal/lysosomal adaptor, MAPK and MTOR activator 3
metap1	0.000976477	0.00389862	0.00323388	0	methionyl aminopeptidase 1 [Source:NCBI gene;Acc:503783]	ZDB-GENE-050626-124	ZF DOMAIN CONTAINING		+	METAP1	methionyl aminopeptidase 1
eif4eb	0.00781181	0.0175438	0.027488	0.00382165	eukaryotic translation initiation factor 4eb [Source:ZFIN;Acc:ZDB-GENE-041121-14]	ZDB-GENE-041121-14	EUKARYOTIC TRANSLATION INITIATION FACTOR 4E EIF 4E EIF4E EIF 4F 25 KDA SUBUNIT CAP BINDING	{Autism, susceptibility to, 19}	+	EIF4E	eukaryotic translation initiation factor 4E
zgc:100846	0	0.00194931	0	0	zgc:100846 [Source:ZFIN;Acc:ZDB-GENE-040801-47]	ZDB-GENE-040801-47	GUANINE NUCLEOTIDE EXCHANGE	Frontotemporal dementia and/or amyotrophic lateral sclerosis 1	+	C9orf72	C9orf72-SMCR8 complex subunit
si:ch211-233a24.2	0.00195295	0	0.00323388	0	si:ch211-233a24.2 [Source:NCBI gene;Acc:564367]	ZDB-GENE-090313-98	TRANSMEMBRANE FRAGILE SITE ASSOCIATED		-
letm1	0.00488238	0.00779725	0.00808469	0.0114649	leucine zipper-EF-hand containing transmembrane protein 1 [Source:NCBI gene;Acc:570745]	ZDB-GENE-050522-154			+	LETM1	leucine zipper and EF-hand containing transmembrane protein 1
si:ch211-194c3.5	0	0.00194931	0	0	si:ch211-194c3.5 [Source:ZFIN;Acc:ZDB-GENE-090313-63]	ZDB-GENE-090313-63	UNCHARACTERIZED		-
rpia	0	0	0.00323388	0.00191082	ribose 5-phosphate isomerase A (ribose 5-phosphate epimerase) [Source:ZFIN;Acc:ZDB-GENE-041114-24]	ZDB-GENE-041114-24	RIBOSE 5 PHOSPHATE ISOMERASE EC_5.3.1.6 D RIBOSE 5 PHOSPHATE KETOL ISOMERASE PHOSPHORIBOISOMERASE	Ribose 5-phosphate isomerase deficiency	+	RPIA	ribose 5-phosphate isomerase A
ap5s1	0.00195295	0	0.00323388	0	adaptor related protein complex 5 subunit sigma 1 [Source:ZFIN;Acc:ZDB-GENE-090313-184]	ZDB-GENE-090313-184	AP 5 COMPLEX SUBUNIT SIGMA 1 ADAPTOR RELATED COMPLEX 5 SIGMA SUBUNIT SIGMA5		+	AP5S1	adaptor related protein complex 5 subunit sigma 1
cdc25b	0	0	0.00161694	0.00191082	cell division cycle 25B [Source:ZFIN;Acc:ZDB-GENE-000330-5]	ZDB-GENE-000330-5	M PHASE INDUCER PHOSPHATASE EC_3.1.3.48		+	CDC25B	cell division cycle 25B
mavs	0.00195295	0.00389862	0	0	mitochondrial antiviral signaling protein [Source:ZFIN;Acc:ZDB-GENE-070112-1402]	ZDB-GENE-070112-1402	MITOCHONDRIAL ANTIVIRAL SIGNALING MAVS CARD ADAPTER INDUCING INTERFERON BETA CARDIF INTERFERON BETA PROMOTER STIMULATOR 1 IPS 1 VIRUS INDUCED SIGNALING ADAPTER VISA		+	MAVS	mitochondrial antiviral signaling protein
pank2	0.0156236	0.031189	0.0242541	0.0133758	pantothenate kinase 2 [Source:ZFIN;Acc:ZDB-GENE-070112-1952]	ZDB-GENE-070112-1952		HARP syndrome,Neurodegeneration with brain iron accumulation 1	+	PANK2	pantothenate kinase 2
mark3a	0.00195295	0	0.00161694	0	MAP/microtubule affinity-regulating kinase 3a [Source:ZFIN;Acc:ZDB-GENE-030131-6232]	ZDB-GENE-030131-6232		?Visual impairment and progressive phthisis bulbi	+	MARK3	microtubule affinity regulating kinase 3
bag5	0.0117177	0.00194931	0.0129355	0.0114649	BCL2 associated athanogene 5 [Source:ZFIN;Acc:ZDB-GENE-050913-58]	ZDB-GENE-050913-58	BAG FAMILY MOLECULAR CHAPERONE REGULATOR 5 BAG 5 BCL 2 ASSOCIATED ATHANOGENE 5		+	BAG5	BAG cochaperone 5
apopt1	0.0117177	0.0370369	0.0323388	0.00955412	cytochrome c oxidase assembly factor 8 [Source:ZFIN;Acc:ZDB-GENE-090313-66]	ZDB-GENE-090313-66	CYTOCHROME C OXIDASE ASSEMBLY FACTOR 8 PRECURSOR COA8 APOPTOGENIC 1 MITOCHONDRIAL APOP 1		-
klc1a	0.000976477	0	0.00485082	0	kinesin light chain 1a [Source:ZFIN;Acc:ZDB-GENE-040426-1599]	ZDB-GENE-040426-1599	KINESIN LIGHT CHAIN KLC		+	KLC1	kinesin light chain 1
fignl1	0	0.00194931	0	0	fidgetin-like 1 [Source:ZFIN;Acc:ZDB-GENE-030131-1862]	ZDB-GENE-030131-1862	FIDGETIN 1 EC_3.6.4.-		+	FIGNL1	fidgetin like 1
ikzf1	0.00585886	0.00779725	0.0145524	0.00191082	IKAROS family zinc finger 1 (Ikaros) [Source:ZFIN;Acc:ZDB-GENE-980526-304]	ZDB-GENE-980526-304	DNA BINDING IKAROS IKAROS FAMILY ZINC FINGER 1 LYMPHOID TRANSCRIPTION FACTOR LYF 1	Immunodeficiency, common variable, 13	+	IKZF1	IKAROS family zinc finger 1
anxa11a	0.0283178	0.0292397	0.0646776	0.0076433	annexin A11a [Source:ZFIN;Acc:ZDB-GENE-030707-4]	ZDB-GENE-030707-4	ANNEXIN A11 ANNEXIN XI ANNEXIN 11 CALCYCLIN ASSOCIATED ANNEXIN 50 CAP 50	Amytrophic lateral sclerosis 23	+	ANXA11	annexin A11
znf503	0	0.00194931	0	0	zinc finger protein 503 [Source:NCBI gene;Acc:324913]	ZDB-GENE-031113-5	ZINC FINGER		+	ZNF503	zinc finger protein 503
vdac2	0.0517533	0.0818711	0.127738	0.0343948	voltage-dependent anion channel 2 [Source:ZFIN;Acc:ZDB-GENE-030131-845]	ZDB-GENE-030131-845	VOLTAGE DEPENDENT ANION SELECTIVE CHANNEL VDAC OUTER MITOCHONDRIAL MEMBRANE PORIN		+	VDAC2	voltage dependent anion channel 2
march8	0	0	0.00323388	0.00191082	membrane-associated ring finger (C3HC4) 8 [Source:ZFIN;Acc:ZDB-GENE-080204-8]	ZDB-GENE-080204-8	E3 UBIQUITIN LIGASE MARCH8 EC_2.3.2.27 CELLULAR MODULATOR OF IMMUNE RECOGNITION C MIR MEMBRANE ASSOCIATED RING FINGER 8 MEMBRANE ASSOCIATED RING CH VIII MARCH VIII RING TYPE E3 UBIQUITIN TRANSFERASE MARCH8		+	MARCHF8	membrane associated ring-CH-type finger 8
zfand4	0	0	0.00161694	0	zinc finger, AN1-type domain 4 [Source:ZFIN;Acc:ZDB-GENE-090312-102]	ZDB-GENE-090312-102	AN1 TYPE ZINC FINGER 4 AN1 TYPE ZINC FINGER AND UBIQUITIN DOMAIN CONTAINING 1		+	ZFAND4	zinc finger AN1-type containing 4
alox5a	0	0	0.00161694	0	arachidonate 5-lipoxygenase a [Source:ZFIN;Acc:ZDB-GENE-090311-47]	ZDB-GENE-090311-47		{Asthma, diminished response to antileukotriene treatment in},{Atherosclerosis, susceptibility to}	+	ALOX5	arachidonate 5-lipoxygenase
slc25a16	0	0.00194931	0.00323388	0	solute carrier family 25 member 16 [Source:ZFIN;Acc:ZDB-GENE-030131-3299]	ZDB-GENE-030131-3299	GRAVES DISEASE CARRIER GDC MITOCHONDRIAL SOLUTE CARRIER HOMOLOG SOLUTE CARRIER FAMILY 25 MEMBER 16		+	SLC25A16	solute carrier family 25 member 16
eif4e1c	0.00390591	0.00194931	0.0129355	0.0076433	eukaryotic translation initiation factor 4E family member 1c [Source:ZFIN;Acc:ZDB-GENE-050417-398]	ZDB-GENE-050417-398	EUKARYOTIC TRANSLATION INITIATION FACTOR 4E 3 EIF 4E 3 EIF4E 3 EIF 4F 25 KDA SUBUNIT CAP BINDING		-
zgc:110319	0	0	0.00161694	0	zgc:110319 [Source:ZFIN;Acc:ZDB-GENE-050417-345]	ZDB-GENE-050417-345			-
si:ch211-198a12.6	0.00292943	0.00584793	0.0113186	0.00191082	si:ch211-198a12.6 [Source:ZFIN;Acc:ZDB-GENE-030131-1683]	ZDB-GENE-030131-1683	ZINC FINGER		-
tlr4ba	0.000976477	0	0	0	toll-like receptor 4b, duplicate a [Source:ZFIN;Acc:ZDB-GENE-040219-8]	ZDB-GENE-040219-8	TOLL RECEPTOR 2 PRECURSOR CD282 ANTIGEN		-
tlr4bb	0	0	0.00323388	0	toll-like receptor 4b, duplicate b [Source:ZFIN;Acc:ZDB-GENE-040219-9]	ZDB-GENE-040219-9	TOLL RECEPTOR 2 PRECURSOR CD282 ANTIGEN		-
fam213aa	0.00976477	0.00974656	0.00970163	0.00191082	Danio rerio selenoprotein U 1a (selenou1a), transcript variant 2, mRNA. [Source:RefSeq mRNA;Acc:NM_001354552]	ZDB-GENE-030131-2459	PEROXIREDOXIN 2A PEROXIREDOXIN 2 ACTIVATED IN M CSF STIMULATED MONOCYTES PAMM REDOX REGULATORY FAM213A		-
sfxn3	0	0	0.00161694	0	sideroflexin 3 [Source:ZFIN;Acc:ZDB-GENE-070112-2092]	ZDB-GENE-070112-2092	SIDEROFLEXIN		+	SFXN3	sideroflexin 3
lzts2a	0	0	0.00323388	0	leucine zipper, putative tumor suppressor 2a [Source:ZFIN;Acc:ZDB-GENE-090313-276]	ZDB-GENE-090313-276			+	LZTS2	leucine zipper tumor suppressor 2
eif3s10	0.0136707	0.0194931	0.0210202	0.0114649	eukaryotic translation initiation factor 3, subunit 10 (theta) [Source:NCBI gene;Acc:327515]	ZDB-GENE-030131-5726	EUKARYOTIC TRANSLATION INITIATION FACTOR 3 SUBUNIT A EIF3A EUKARYOTIC TRANSLATION INITIATION FACTOR 3.110 KDA SUBUNIT HOMOLOG EIF3 P110 TRANSLATION INITIATION FACTOR EIF3 P110 SUBUNIT HOMOLOG		-
fam204a	0.0166001	0.0136452	0.0145524	0.00382165	family with sequence similarity 204 member A [Source:ZFIN;Acc:ZDB-GENE-040718-271]	ZDB-GENE-040718-271			+	FAM204A	family with sequence similarity 204 member A
tspan14	0	0	0.00161694	0	tetraspanin 14 [Source:ZFIN;Acc:ZDB-GENE-060825-329]	ZDB-GENE-060825-329	TETRASPANIN 14 TSPAN 14 TRANSMEMBRANE 4 SUPERFAMILY MEMBER 14		+	TSPAN14	tetraspanin 14
mtg1	0.000976477	0.00389862	0.00323388	0.00191082	mitochondrial ribosome-associated GTPase 1 [Source:ZFIN;Acc:ZDB-GENE-031110-2]	ZDB-GENE-031110-2	MITOCHONDRIAL RIBOSOME ASSOCIATED GTPASE 1 PRECURSOR MITOCHONDRIAL GTPASE 1		+	MTG1	mitochondrial ribosome associated GTPase 1
chchd1	0.0107412	0.0155945	0.00808469	0.00382165	coiled-coil-helix-coiled-coil-helix domain containing 1 [Source:ZFIN;Acc:ZDB-GENE-060810-176]	ZDB-GENE-060810-176	COILED COIL HELIX COILED COIL HELIX DOMAIN CONTAINING 1 28S RIBOSOMAL S37 MITOCHONDRIAL MRP S37		+	CHCHD1	coiled-coil-helix-coiled-coil-helix domain containing 1
zswim8	0.00195295	0.00194931	0.0113186	0.00191082	zinc finger, SWIM-type containing 8 [Source:ZFIN;Acc:ZDB-GENE-050320-59]	ZDB-GENE-050320-59	ZINC FINGER SWIM DOMAIN CONTAINING 8		+	ZSWIM8	zinc finger SWIM-type containing 8
glud1a	0.00195295	0	0.00323388	0	glutamate dehydrogenase 1a [Source:ZFIN;Acc:ZDB-GENE-030114-2]	ZDB-GENE-030114-2	NADP SPECIFIC GLUTAMATE DEHYDROGENASE NADP GDH EC_1.4.1.4 NADP DEPENDENT GLUTAMATE DEHYDROGENASE	Hyperinsulinism-hyperammonemia syndrome	+	GLUD1	glutamate dehydrogenase 1
fam35a	0.00195295	0	0.00485082	0.00191082					-
nfkb2	0	0	0.00161694	0.00191082	nuclear factor of kappa light polypeptide gene enhancer in B-cells 2 (p49/p100) [Source:ZFIN;Acc:ZDB-GENE-030131-6701]	ZDB-GENE-030131-6701	NUCLEAR FACTOR NF KAPPA B P110 SUBUNIT REL P110 RELISH [CONTAINS NUCLEAR FACTOR NF KAPPA B P68 SUBUNIT REL P68 ; NUCLEAR FACTOR NF KAPPA B P49 SUBUNIT REL P49 ]	Immunodeficiency, common variable, 10	+	NFKB2	nuclear factor kappa B subunit 2
hnrnph3	0.00488238	0	0	0	heterogeneous nuclear ribonucleoprotein H3 (2H9) [Source:ZFIN;Acc:ZDB-GENE-060421-3878]	ZDB-GENE-060421-3878	HETEROGENEOUS NUCLEAR RIBONUCLEOPROTEIN H3 HNRNP H3 HETEROGENEOUS NUCLEAR RIBONUCLEOPROTEIN 2H9 HNRNP 2H9		+	HNRNPH3	heterogeneous nuclear ribonucleoprotein H3
hk1	0	0	0.00970163	0	hexokinase 1 [Source:ZFIN;Acc:ZDB-GENE-040426-2848]	ZDB-GENE-040426-2848	HEXOKINASE EC_2.7.1.1	Hemolytic anemia due to hexokinase deficiency,Neurodevelopmental disorder with visual defects and brain anomalies,Retinitis pigmentosa 79,Neuropathy, hereditary motor and sensory, Russe type	+	HK1	hexokinase 1
supv3l1	0.00195295	0.00194931	0.00323388	0.00191082	SUV3-like helicase [Source:NCBI gene;Acc:570852]	ZDB-GENE-030131-2838			+	SUPV3L1	Suv3 like RNA helicase
vps26a	0	0.00194931	0.00161694	0	VPS26, retromer complex component A [Source:NCBI gene;Acc:393881]	ZDB-GENE-040426-1108	VACUOLAR SORTING ASSOCIATED 26		+	VPS26A	VPS26, retromer complex component A
srgn	0.00195295	0	0.0371896	0	serglycin [Source:ZFIN;Acc:ZDB-GENE-030131-7127]	ZDB-GENE-030131-7127			+	SRGN	serglycin
kif1bp	0.000976477	0	0.00161694	0	kinesin family binding protein [Source:NCBI gene;Acc:100002194]	ZDB-GENE-070117-1989	KIF1 BINDING		-
prim2	0	0	0	0.00191082	DNA primase subunit 2 [Source:ZFIN;Acc:ZDB-GENE-050522-471]	ZDB-GENE-050522-471			+	PRIM2	DNA primase subunit 2
sf3b5	0.00488238	0.00584793	0.00808469	0	splicing factor 3b, subunit 5 [Source:ZFIN;Acc:ZDB-GENE-040718-181]	ZDB-GENE-040718-181	SPLICING FACTOR 3B SUBUNIT 5 PRE SPLICING FACTOR SF3B 10 KDA SUBUNIT		+	SF3B5	splicing factor 3b subunit 5
cog2	0.000976477	0	0	0.00382165	component of oligomeric golgi complex 2 [Source:ZFIN;Acc:ZDB-GENE-040426-2671]	ZDB-GENE-040426-2671	CONSERVED OLIGOMERIC GOLGI COMPLEX SUBUNIT 2 COG COMPLEX SUBUNIT 2 COMPONENT OF OLIGOMERIC GOLGI COMPLEX 2	?Congenital disorder of glycosylation, type IIq	+	COG2	component of oligomeric golgi complex 2
galnt2	0	0.00194931	0	0	UDP-N-acetyl-alpha-D-galactosamine:polypeptide N-acetylgalactosaminyltransferase 2 [Source:ZFIN;Acc:ZDB-GENE-041111-110]	ZDB-GENE-041111-110	POLYPEPTIDE N ACETYLGALACTOSAMINYLTRANSFERASE 2 EC_2.4.1.41 POLYPEPTIDE GALNAC TRANSFERASE 2 GALNAC T2 PP GANTASE 2 UDP ACETYLGALACTOSAMINYLTRANSFERASE 2 UDP GALNAC:POLYPEPTIDE N ACETYLGALACTOSAMINYLTRANSFERASE 2 [CONTAINS POLYPEPTIDE N ACETYLGALACTOSAMINYLTRANSFERASE 2 SOLUBLE FORM]		+	GALNT2	polypeptide N-acetylgalactosaminyltransferase 2
urb2	0.000976477	0	0	0	URB2 ribosome biogenesis homolog [Source:ZFIN;Acc:ZDB-GENE-030131-2621]	ZDB-GENE-030131-2621	UNHEALTHY RIBOSOME BIOGENESIS 2 HOMOLOG		+	URB2	URB2 ribosome biogenesis homolog
ccsapb	0.00292943	0.00194931	0.00161694	0	centriole, cilia and spindle-associated protein b [Source:NCBI gene;Acc:100003801]	ZDB-GENE-081107-51	CENTRIOLE CILIA AND SPINDLE ASSOCIATED		+	CCSAP	centriole, cilia and spindle associated protein
rab4a	0.00195295	0.00584793	0.00161694	0	RAB4a, member RAS oncogene family [Source:NCBI gene;Acc:403031]	ZDB-GENE-040525-1	RAS RELATED RAB 4A		+	RAB4A	RAB4A, member RAS oncogene family
rhoua	0	0	0	0.00191082	ras homolog family member Ua [Source:ZFIN;Acc:ZDB-GENE-040618-3]	ZDB-GENE-040618-3	RHO RELATED GTP BINDING RHOU RHO GTPASE ARHU WNT 1 RESPONSIVE CDC42 HOMOLOG 1 WRCH 1		+	RHOU	ras homolog family member U
pdcd2	0.000976477	0.00194931	0.00485082	0	programmed cell death 2 [Source:ZFIN;Acc:ZDB-GENE-040426-1236]	ZDB-GENE-040426-1236	PROGRAMMED CELL DEATH 2 ZINC FINGER RP 8		+	PDCD2	programmed cell death 2
rab1ab	0.0175766	0.0194931	0.0339557	0.0076433	RAB1A, member RAS oncogene family b [Source:ZFIN;Acc:ZDB-GENE-030616-564]	ZDB-GENE-030616-564	RAS RELATED RAB		+	RAB1A	RAB1A, member RAS oncogene family
sertad2b	0	0.00194931	0.00161694	0	SERTA domain containing 2b [Source:ZFIN;Acc:ZDB-GENE-030616-569]	ZDB-GENE-030616-569	SERTA DOMAIN CONTAINING 2 TRANSCRIPTIONAL REGULATOR INTERACTING WITH THE PHD BROMODOMAIN 2 TRIP BR2		+	SERTAD2	SERTA domain containing 2
echs1	0.00976477	0.0136452	0.0291049	0.00191082	enoyl CoA hydratase, short chain, 1, mitochondrial [Source:ZFIN;Acc:ZDB-GENE-030616-617]	ZDB-GENE-030616-617	ENOYL COA HYDRATASE MITOCHONDRIAL PRECURSOR EC_4.2.1.17 ENOYL COA HYDRATASE 1 SHORT CHAIN ENOYL COA HYDRATASE SCEH	Mitochondrial short-chain enoyl-CoA hydratase 1 deficiency	+	ECHS1	enoyl-CoA hydratase, short chain 1
znf511	0.00292943	0.00584793	0.00646776	0.0133758	zinc finger protein 511 [Source:NCBI gene;Acc:368916]	ZDB-GENE-030616-621	ZINC FINGER 511		+	ZNF511	zinc finger protein 511
slka	0.00292943	0	0.00808469	0	STE20-like kinase a [Source:ZFIN;Acc:ZDB-GENE-050411-66]	ZDB-GENE-050411-66	STE20 SERINE/THREONINE KINASE STE20 KINASE EC_2.7.11.1 STE20 RELATED SERINE/THREONINE KINASE STE20 RELATED KINASE		+	SLK	STE20 like kinase
adka	0.00292943	0.00389862	0.00970163	0.00382165	adenosine kinase a [Source:ZFIN;Acc:ZDB-GENE-030425-3]	ZDB-GENE-030425-3		Hypermethioninemia due to adenosine kinase deficiency	+	ADK	adenosine kinase
ap3m1	0.00292943	0.00584793	0	0.00191082	adaptor related protein complex 3 subunit mu 1 [Source:ZFIN;Acc:ZDB-GENE-021015-2]	ZDB-GENE-021015-2	AP 3 COMPLEX SUBUNIT MU 1 AP 3 ADAPTOR COMPLEX MU3A SUBUNIT ADAPTOR RELATED COMPLEX 3 SUBUNIT MU 1 MU ADAPTIN 3A MU3A ADAPTIN		+	AP3M1	adaptor related protein complex 3 subunit mu 1
chuk	0.00292943	0.00389862	0.00323388	0	component of inhibitor of nuclear factor kappa B kinase complex [Source:NCBI gene;Acc:393287]	ZDB-GENE-040426-1069	INHIBITOR OF NUCLEAR FACTOR KAPPA B KINASE SUBUNIT ALPHA I KAPPA B KINASE ALPHA IKK A IKK ALPHA IKBKA EC_2.7.11.10 KINASE NUCLEAR FACTOR NF KAPPA B INHIBITOR KINASE ALPHA NFKBIKA	Cocoon syndrome	+	CHUK	component of inhibitor of nuclear factor kappa B kinase complex
gsto2	0.00195295	0.00974656	0.00646776	0.00191082	glutathione S-transferase omega 2 [Source:ZFIN;Acc:ZDB-GENE-041114-67]	ZDB-GENE-041114-67	GLUTATHIONE S TRANSFERASE OMEGA 1 GSTO 1 EC_2.5.1.18 GLUTATHIONE S TRANSFERASE OMEGA 1 1 GSTO 1 1 GLUTATHIONE DEPENDENT DEHYDROASCORBATE REDUCTASE EC_1.8.5.- 1 MONOMETHYLARSONIC ACID REDUCTASE MMA V REDUCTASE EC_1.20.-.- 4 2 S PHENACYL GLUTATHIONE REDUCTASE SPG R		+	GSTO2	glutathione S-transferase omega 2
tial1	0.00781181	0.00194931	0	0.00382165	TIA1 cytotoxic granule-associated RNA binding protein-like 1 [Source:ZFIN;Acc:ZDB-GENE-040426-1547]	ZDB-GENE-040426-1547	NUCLEOLYSIN TIA 1 RNA BINDING TIA 1 T CELL RESTRICTED INTRACELLULAR ANTIGEN 1 TIA 1		+	TIAL1	TIA1 cytotoxic granule associated RNA binding protein like 1
bag3	0.00195295	0	0.00808469	0	BCL2 associated athanogene 3 [Source:ZFIN;Acc:ZDB-GENE-040801-40]	ZDB-GENE-040801-40	BAG FAMILY MOLECULAR CHAPERONE REGULATOR 3 BAG 3 BCL 2 ASSOCIATED ATHANOGENE 3 BCL 2 BINDING BIS	Cardiomyopathy, dilated, 1HH,Myopathy, myofibrillar, 6	+	BAG3	BAG cochaperone 3
inpp5f	0.00195295	0	0.00161694	0	inositol polyphosphate-5-phosphatase F [Source:NCBI gene;Acc:570007]	ZDB-GENE-041111-194	PHOSPHATIDYLINOSITIDE PHOSPHATASE SAC2 EC_3.1.3.25 INOSITOL POLYPHOSPHATE 5 PHOSPHATASE F SAC DOMAIN CONTAINING INOSITOL PHOSPHATASE 2 SAC DOMAIN CONTAINING PHOSPHOINOSITIDE 4 PHOSPHATASE 2 HSAC2		+	INPP5F	inositol polyphosphate-5-phosphatase F
mcmbp	0	0	0.00323388	0	minichromosome maintenance complex binding protein [Source:NCBI gene;Acc:321119]	ZDB-GENE-030131-9676	MINI CHROMOSOME MAINTENANCE COMPLEX BINDING MCM BP MCM BINDING		+	MCMBP	minichromosome maintenance complex binding protein
sec23ip	0	0	0.00485082	0	SEC23 interacting protein [Source:ZFIN;Acc:ZDB-GENE-030131-5259]	ZDB-GENE-030131-5259	SEC23 INTERACTING		+	SEC23IP	SEC23 interacting protein
pdlim1	0.00195295	0.00389862	0.00161694	0	PDZ and LIM domain 1 (elfin) [Source:ZFIN;Acc:ZDB-GENE-030131-5227]	ZDB-GENE-030131-5227	PDZ AND LIM DOMAIN 1 C TERMINAL LIM DOMAIN 1 ELFIN LIM DOMAIN CLP 36		+	PDLIM1	PDZ and LIM domain 1
rel	0	0	0.00323388	0	v-rel avian reticuloendotheliosis viral oncogene homolog [Source:ZFIN;Acc:ZDB-GENE-040718-255]	ZDB-GENE-040718-255	PROTO ONCOGENE C REL		+	REL	REL proto-oncogene, NF-kB subunit
papolg	0.00390591	0.0194931	0.00970163	0.0076433	poly(A) polymerase gamma [Source:ZFIN;Acc:ZDB-GENE-040426-1256]	ZDB-GENE-040426-1256	POLY A POLYMERASE GAMMA PAP GAMMA EC_2.7.7.19 POLYNUCLEOTIDE ADENYLYLTRANSFERASE GAMMA SRP RNA 3' ADENYLATING ENZYME SIGNAL RECOGNITION PARTICLE RNA ADENYLATING ENZYME SRP RNA ADENYLATING ENZYME		+	PAPOLG	poly(A) polymerase gamma
bcl11aa	0.000976477	0.00194931	0	0	BAF chromatin remodeling complex subunit BCL11A a [Source:ZFIN;Acc:ZDB-GENE-060421-4643]	ZDB-GENE-060421-4643	B CELL LYMPHOMA/LEUKEMIA 11A BCL 11A B CELL CLL/LYMPHOMA 11A COUP TF INTERACTING 1 ECOTROPIC VIRAL INTEGRATION SITE 9 EVI 9	Dias-Logan syndrome	+	BCL11A	BAF chromatin remodeling complex subunit BCL11A
vrk2	0	0	0.00161694	0	VRK serine/threonine kinase 2 [Source:ZFIN;Acc:ZDB-GENE-040426-1046]	ZDB-GENE-040426-1046	SERINE/THREONINE KINASE VRK2 EC_2.7.11.1 VACCINIA RELATED KINASE 2		+	VRK2	VRK serine/threonine kinase 2
slc17a5	0	0	0.00161694	0	solute carrier family 17 member 5 [Source:ZFIN;Acc:ZDB-GENE-060929-1158]	ZDB-GENE-060929-1158	AMBIGUOUS	Sialic acid storage disorder, infantile,Salla disease	+	SLC17A5	solute carrier family 17 member 5
smap1	0.00488238	0	0.00161694	0.00382165	small ArfGAP 1 [Source:ZFIN;Acc:ZDB-GENE-060920-2]	ZDB-GENE-060920-2	STROMAL MEMBRANE ASSOCIATED 1		+	SMAP1	small ArfGAP 1
sdhaf4	0.00488238	0.00584793	0.00485082	0.00573247	succinate dehydrogenase complex assembly factor 4 [Source:ZFIN;Acc:ZDB-GENE-040724-116]	ZDB-GENE-040724-116	SUCCINATE DEHYDROGENASE ASSEMBLY FACTOR 4 MITOCHONDRIAL PRECURSOR SDH ASSEMBLY FACTOR 4 SDHAF4		+	SDHAF4	succinate dehydrogenase complex assembly factor 4
fbxw4	0.00488238	0.00584793	0.00485082	0.00573247	F-box and WD repeat domain containing 4 [Source:ZFIN;Acc:ZDB-GENE-000516-1]	ZDB-GENE-000516-1	F BOX/WD REPEAT CONTAINING 4 F BOX AND WD 40 DOMAIN CONTAINING 4		+	FBXW4	F-box and WD repeat domain containing 4
wbp1la	0	0	0.00323388	0	WW domain binding protein 1-like a [Source:ZFIN;Acc:ZDB-GENE-030131-1961]	ZDB-GENE-030131-1961	WW DOMAIN BINDING 1 1		+	WBP1L	WW domain binding protein 1 like
zgc:114169	0.000976477	0.00194931	0.00161694	0	BLOC-1 related complex subunit 7 [Source:NCBI gene;Acc:664759]	ZDB-GENE-050913-112	BLOC 1 RELATED COMPLEX SUBUNIT 7		-
nt5c2a	0.00292943	0	0	0.00382165	5'-nucleotidase, cytosolic IIa [Source:ZFIN;Acc:ZDB-GENE-030131-3566]	ZDB-GENE-030131-3566	CYTOSOLIC PURINE 5' NUCLEOTIDASE EC_3.1.3.5 CYTOSOLIC 5' NUCLEOTIDASE II	Spastic paraplegia 45, autosomal recessive	+	NT5C2	5'-nucleotidase, cytosolic II
pcgf6	0	0	0.00646776	0	polycomb group ring finger 6 [Source:ZFIN;Acc:ZDB-GENE-060526-178]	ZDB-GENE-060526-178	POLYCOMB GROUP RING FINGER 6 MEL18 AND BMI1 RING FINGER RING FINGER 134		+	PCGF6	polycomb group ring finger 6
polr1c	0.00292943	0.00194931	0.0145524	0.00382165	RNA polymerase I and III subunit C [Source:ZFIN;Acc:ZDB-GENE-040426-1495]	ZDB-GENE-040426-1495	DNA DIRECTED RNA SUBUNIT RNA SUBUNIT DNA DIRECTED RNA	Leukodystrophy, hypomyelinating, 11,Treacher Collins syndrome 3	+	POLR1C	RNA polymerase I and III subunit C
ldb1a	0.000976477	0	0	0	LIM domain binding 1a [Source:NCBI gene;Acc:30579]	ZDB-GENE-990415-138			+	LDB1	LIM domain binding 1
nsmce4a	0.00585886	0.0116959	0.00808469	0	NSE4 homolog A, SMC5-SMC6 complex component [Source:ZFIN;Acc:ZDB-GENE-050522-111]	ZDB-GENE-050522-111	NON STRUCTURAL MAINTENANCE OF CHROMOSOME ELEMENT 4 NON SMC ELEMENT 4		+	NSMCE4A	NSE4 homolog A, SMC5-SMC6 complex component
cuedc2	0.000976477	0.00194931	0.00323388	0.00191082	CUE domain containing 2 [Source:NCBI gene;Acc:334351]	ZDB-GENE-030131-6283	CUE DOMAIN CONTAINING 2		+	CUEDC2	CUE domain containing 2
hif1an	0.00195295	0	0.00161694	0	hypoxia inducible factor 1 subunit alpha inhibitor [Source:NCBI gene;Acc:373126]	ZDB-GENE-030826-19	HYPOXIA INDUCIBLE FACTOR 1 ALPHA INHIBITOR EC_1.14.11.30 EC_1.14.11.- N4 HYPOXIA INDUCIBLE FACTOR ASPARAGINE HYDROXYLASE		+	HIF1AN	hypoxia inducible factor 1 subunit alpha inhibitor
trmt2b	0	0	0.00485082	0	tRNA methyltransferase 2 homolog B [Source:NCBI gene;Acc:606657]	ZDB-GENE-050809-101	TRNA URACIL 54 C 5 METHYLTRANSFERASE HOMOLOG EC_2.1.1.35 TRM2 HOMOLOG		+	TRMT2B	tRNA methyltransferase 2 homolog B
dnajb12a	0.00390591	0.0116959	0.00808469	0	DnaJ heat shock protein family (Hsp40) member B12a [Source:ZFIN;Acc:ZDB-GENE-030131-2725]	ZDB-GENE-030131-2725	DNAJ HOMOLOG SUBFAMILY B MEMBER 12		+	DNAJB12	DnaJ heat shock protein family (Hsp40) member B12
tysnd1	0.000976477	0.00779725	0.00161694	0	trypsin domain containing 1 [Source:ZFIN;Acc:ZDB-GENE-030131-8525]	ZDB-GENE-030131-8525	PEROXISOMAL LEADER PEPTIDE PROCESSING PROTEASE EC_3.4.21.- TRYPSIN DOMAIN CONTAINING 1 [CONTAINS PEROXISOMAL LEADER PEPTIDE PROCESSING PROTEASE KDA FORM; PEROXISOMAL LEADER PEPTIDE PROCESSING PROTEASE KDA FORM]		+	TYSND1	trypsin domain containing 1
sar1ab	0.00488238	0.00389862	0.0113186	0.00191082	secretion associated, Ras related GTPase 1Ab [Source:ZFIN;Acc:ZDB-GENE-050417-437]	ZDB-GENE-050417-437	UNCHARACTERIZED		+	SAR1A	secretion associated Ras related GTPase 1A
eif4ebp2	0	0.00194931	0.00646776	0.00191082	eukaryotic translation initiation factor 4E binding protein 2 [Source:ZFIN;Acc:ZDB-GENE-031118-83]	ZDB-GENE-031118-83	EUKARYOTIC TRANSLATION INITIATION FACTOR 4E BINDING 2 4E BP2 EIF4E BINDING 2		+	EIF4EBP2	eukaryotic translation initiation factor 4E binding protein 2
rps24	2.01447	2.27485	2.36558	1.11974	ribosomal protein S24 [Source:ZFIN;Acc:ZDB-GENE-040109-5]	ZDB-GENE-040109-5	40S RIBOSOMAL S24	Diamond-blackfan anemia 3	+	RPS24	ribosomal protein S24
ppifa	0.00976477	0.00194931	0	0	peptidylprolyl isomerase Fa [Source:ZFIN;Acc:ZDB-GENE-040912-52]	ZDB-GENE-040912-52	PEPTIDYL PROLYL CIS TRANS ISOMERASE PPIASE EC_5.2.1.8		+	PPIF	peptidylprolyl isomerase F
rassf4	0	0.00194931	0	0	Ras association domain family member 4a [Source:ZFIN;Acc:ZDB-GENE-050102-3]	ZDB-GENE-050102-3	RAS ASSOCIATION DOMAIN CONTAINING 4		-
rrp12	0.000976477	0.00194931	0.00161694	0	ribosomal RNA processing 12 homolog [Source:ZFIN;Acc:ZDB-GENE-050706-182]	ZDB-GENE-050706-182			+	RRP12	ribosomal RNA processing 12 homolog
zdhhc16a	0	0.00389862	0.00323388	0	zinc finger DHHC-type containing 16a [Source:NCBI gene;Acc:394017]	ZDB-GENE-040426-1621	PALMITOYLTRANSFERASE ZDHHC16 EC_2.3.1.225 ZINC FINGER DHHC DOMAIN CONTAINING 16 DHHC 16		+	ZDHHC16	zinc finger DHHC-type palmitoyltransferase 16
mettl18	0	0	0.00161694	0					-
pgam1a	0	0	0.00970163	0	phosphoglycerate mutase 1a [Source:ZFIN;Acc:ZDB-GENE-030131-1827]	ZDB-GENE-030131-1827	PHOSPHOGLYCERATE MUTASE EC_5.4.2.11 EC_5.4.2.- 4 BPG DEPENDENT PGAM		+	PGAM1	phosphoglycerate mutase 1
pcnxl4	0	0.00194931	0	0	pecanex 4 [Source:NCBI gene;Acc:563650]	ZDB-GENE-070209-185			-
dhrs7	0	0.00194931	0.00808469	0.00191082	dehydrogenase/reductase (SDR family) member 7 [Source:ZFIN;Acc:ZDB-GENE-060825-21]	ZDB-GENE-060825-21	DEHYDROGENASE/REDUCTASE SDR FAMILY MEMBER 7 PRECURSOR EC_1.1.-.- RETINAL SHORT CHAIN DEHYDROGENASE/REDUCTASE 4 RETSDR4		+	DHRS7	dehydrogenase/reductase 7
ppm1aa	0.00195295	0.00584793	0.00485082	0	protein phosphatase, Mg2+/Mn2+ dependent, 1Aa [Source:ZFIN;Acc:ZDB-GENE-991102-15]	ZDB-GENE-991102-15	PHOSPHATASE 1A EC_3.1.3.16 PHOSPHATASE 2C ALPHA PP2C ALPHA PHOSPHATASE IA		+	PPM1A	protein phosphatase, Mg2+/Mn2+ dependent 1A
mnat1	0.00488238	0.00194931	0.00646776	0	MNAT1 component of CDK activating kinase [Source:ZFIN;Acc:ZDB-GENE-041010-203]	ZDB-GENE-041010-203	RNA POLYMERASE II TRANSCRIPTION FACTOR B SUBUNIT 3 RNA POLYMERASE II TRANSCRIPTION FACTOR B 38 KDA SUBUNIT RNA POLYMERASE II TRANSCRIPTION FACTOR B P38 SUBUNIT		+	MNAT1	MNAT1 component of CDK activating kinase
trmt5	0.000976477	0.00194931	0	0	tRNA methyltransferase 5 [Source:NCBI gene;Acc:564078]	ZDB-GENE-030131-5978	TRNA GUANINE 37 N1 METHYLTRANSFERASE EC_2.1.1.228 M1G METHYLTRANSFERASE TRNA [GM37] METHYLTRANSFERASE TRNA METHYLTRANSFERASE 5	Combined oxidative phosphorylation deficiency 26	+	TRMT5	tRNA methyltransferase 5
slc38a6	0	0.00389862	0	0	solute carrier family 38 member 6 [Source:NCBI gene;Acc:336741]	ZDB-GENE-050522-51	PROBABLE SODIUM COUPLED NEUTRAL AMINO ACID TRANSPORTER 6 N SYSTEM AMINO ACID TRANSPORTER 1 NAT 1 NA + COUPLED NEUTRAL AMINO ACID TRANSPORTER 6 SOLUTE CARRIER FAMILY 38 MEMBER 6		+	SLC38A6	solute carrier family 38 member 6
hif1aa	0	0	0.00161694	0	hypoxia inducible factor 1 subunit alpha a [Source:ZFIN;Acc:ZDB-GENE-080917-55]	ZDB-GENE-080917-55	HYPOXIA INDUCIBLE FACTOR 1 ALPHA HIF 1 ALPHA HIF1 ALPHA		+	HIF1A	hypoxia inducible factor 1 subunit alpha
rdh14a	0	0.00194931	0	0	retinol dehydrogenase 14a [Source:ZFIN;Acc:ZDB-GENE-041010-124]	ZDB-GENE-041010-124	RETINOL DEHYDROGENASE 14 EC_1.1.1.300 ALCOHOL DEHYDROGENASE PAN2		+	RDH14	retinol dehydrogenase 14
wdr35	0	0	0.00161694	0	WD repeat domain 35 [Source:ZFIN;Acc:ZDB-GENE-060810-148]	ZDB-GENE-060810-148		Cranioectodermal dysplasia 2,Short-rib thoracic dysplasia 7 with or without polydactyly	+	WDR35	WD repeat domain 35
si:ch211-206k20.5	0	0	0.00485082	0.00191082	mitochondrial transcription rescue factor 1 [Source:ZFIN;Acc:ZDB-GENE-030131-2912]	ZDB-GENE-030131-2912	MITOCHONDRIAL TRANSCRIPTION RESCUE FACTOR 1 PRECURSOR		-
bend3	0	0.00194931	0.00323388	0	BEN domain containing 3 [Source:ZFIN;Acc:ZDB-GENE-090312-181]	ZDB-GENE-090312-181	BEN DOMAIN CONTAINING 3		+	BEND3	BEN domain containing 3
pdss2	0	0.00389862	0.00323388	0.00191082	prenyl (decaprenyl) diphosphate synthase, subunit 2 [Source:ZFIN;Acc:ZDB-GENE-040718-43]	ZDB-GENE-040718-43	GERANYLGERANYL PYROPHOSPHATE SYNTHASE GGPP SYNTHASE GGPPSASE EC_2.5.1.- 2E 6E FARNESYL DIPHOSPHATE SYNTHASE DIMETHYLALLYLTRANSTRANSFERASE EC_2.5.1.1 FARNESYL DIPHOSPHATE SYNTHASE FARNESYLTRANSTRANSFERASE EC_2.5.-.- 1 29 GERANYLGERANYL DIPHOSPHATE SYNTHASE GERANYLTRANSTRANSFERASE EC 2.5.1.10	Coenzyme Q10 deficiency, primary, 3	+	PDSS2	decaprenyl diphosphate synthase subunit 2
rock2a	0.000976477	0	0.00161694	0	rho-associated, coiled-coil containing protein kinase 2a [Source:ZFIN;Acc:ZDB-GENE-030115-3]	ZDB-GENE-030115-3	RHO ASSOCIATED KINASE EC_2.7.11.1 RHO ASSOCIATED COILED COIL CONTAINING KINASE RHO ASSOCIATED COILED COIL CONTAINING KINASE ROCK ROCK		+	ROCK2	Rho associated coiled-coil containing protein kinase 2
vti1b	0.00195295	0.00194931	0	0	vesicle transport through interaction with t-SNAREs 1B [Source:ZFIN;Acc:ZDB-GENE-040426-1148]	ZDB-GENE-040426-1148	VESICLE TRANSPORT THROUGH INTERACTION WITH T SNARES HOMOLOG VESICLE TRANSPORT V SNARE VTI1 VTI1		+	VTI1B	vesicle transport through interaction with t-SNAREs 1B
zfyve26	0	0.00194931	0.00161694	0.00191082	zinc finger, FYVE domain containing 26 [Source:ZFIN;Acc:ZDB-GENE-030131-3286]	ZDB-GENE-030131-3286	ZINC FINGER FYVE DOMAIN CONTAINING 26	Spastic paraplegia 15, autosomal recessive	+	ZFYVE26	zinc finger FYVE-type containing 26
trip11	0.00292943	0.00194931	0	0.00191082	thyroid hormone receptor interactor 11 [Source:ZFIN;Acc:ZDB-GENE-030131-9833]	ZDB-GENE-030131-9833	THYROID RECEPTOR INTERACTING 11 TR INTERACTING 11 TRIP 11 CLONAL EVOLUTION RELATED GENE ON CHROMOSOME 14 GOLGI ASSOCIATED MICROTUBULE BINDING 210 GMAP 210 TRIP230	Osteochondrodysplasia,Achondrogenesis, type IA	+	TRIP11	thyroid hormone receptor interactor 11
golga5	0	0.00389862	0.00323388	0	golgin A5 [Source:NCBI gene;Acc:406720]	ZDB-GENE-040426-2749	GOLGIN SUBFAMILY A MEMBER 5 GOLGIN 84		+	GOLGA5	golgin A5
rtf1	0.020506	0.0272904	0.0436573	0.00191082	RTF1 homolog, Paf1/RNA polymerase II complex component [Source:ZFIN;Acc:ZDB-GENE-030131-6778]	ZDB-GENE-030131-6778	RNA POLYMERASE ASSOCIATED RTF1 HOMOLOG		+	RTF1	RTF1 homolog, Paf1/RNA polymerase II complex component
ndufaf1	0.00976477	0.00584793	0.0113186	0.00573247	NADH:ubiquinone oxidoreductase complex assembly factor 1 [Source:ZFIN;Acc:ZDB-GENE-050306-9]	ZDB-GENE-050306-9		Mitochondrial complex I deficiency, nuclear type 11	+	NDUFAF1	NADH:ubiquinone oxidoreductase complex assembly factor 1
si:dkey-71p21.9	0.000976477	0	0.00485082	0.00191082	oip5 antisense RNA 1 [Source:ZFIN;Acc:ZDB-LINCRNAG-030131-2500]	ZDB-LINCRNAG-030131-2500			-
tmem39b	0.00488238	0.00194931	0.00808469	0	transmembrane protein 39B [Source:NCBI gene;Acc:334110]	ZDB-GENE-030131-6042	TRANSMEMBRANE		+	TMEM39B	transmembrane protein 39B
iqcc	0.00292943	0	0.00485082	0	IQ motif containing C [Source:ZFIN;Acc:ZDB-GENE-090313-325]	ZDB-GENE-090313-325	IQ DOMAIN CONTAINING C		+	IQCC	IQ motif containing C
tmem234	0.000976477	0.00389862	0	0	transmembrane protein 234 [Source:ZFIN;Acc:ZDB-GENE-090313-326]	ZDB-GENE-090313-326	TRANSMEMBRANE 234 HOMOLOG		+	TMEM234	transmembrane protein 234
macrod2	0	0	0.00161694	0	mono-ADP ribosylhydrolase 2 [Source:ZFIN;Acc:ZDB-GENE-040426-1490]	ZDB-GENE-040426-1490	ADP RIBOSE GLYCOHYDROLASE MACROD2 MACRO DOMAIN CONTAINING 2 O ACETYL ADP RIBOSE DEACETYLASE MACROD2 EC_3.5.1.- [PROTEIN ADP RIBOSYLASPARTATE] HYDROLASE MACROD2 EC_3.2.-.- 2 [PROTEIN ADP RIBOSYLGLUTAMATE] HYDROLASE MACROD2 EC 3.2.2.-		+	MACROD2	mono-ADP ribosylhydrolase 2
snx5	0.00292943	0.00584793	0.00808469	0.00191082	sorting nexin 5 [Source:ZFIN;Acc:ZDB-GENE-040426-2857]	ZDB-GENE-040426-2857	SORTING NEXIN 5		+	SNX5	sorting nexin 5
mgme1	0	0	0	0.00382165	mitochondrial genome maintenance exonuclease 1 [Source:ZFIN;Acc:ZDB-GENE-041212-68]	ZDB-GENE-041212-68	MITOCHONDRIAL GENOME MAINTENANCE EXONUCLEASE 1 EC_3.1.-.-	Mitochondrial DNA depletion syndrome 11	+	MGME1	mitochondrial genome maintenance exonuclease 1
tasp1	0	0	0.00161694	0	taspase, threonine aspartase, 1 [Source:ZFIN;Acc:ZDB-GENE-070424-242]	ZDB-GENE-070424-242	N 4 BETA N ACETYLGLUCOSAMINYL L ASPARAGINASE EC_3.5.1.26 ASPARTYLGLUCOSAMINIDASE GLYCOSYLASPARAGINASE N4 N ACETYL BETA GLUCOSAMINYL L ASPARAGINE AMIDASE [CONTAINS GLYCOSYLASPARAGINASE ALPHA CHAIN; GLYCOSYLASPARAGINASE BETA CHAIN]		+	TASP1	taspase 1
mkks	0	0.00194931	0.00161694	0	McKusick-Kaufman syndrome [Source:ZFIN;Acc:ZDB-GENE-040426-757]	ZDB-GENE-040426-757	MCKUSICK KAUFMAN/BARDET BIEDL SYNDROMES CHAPERONIN	Bardet-Biedl syndrome 6,McKusick-Kaufman syndrome	+	MKKS	McKusick-Kaufman syndrome
memo1	0.000976477	0	0.00323388	0	mediator of cell motility 1 [Source:NCBI gene;Acc:327360]	ZDB-GENE-030131-5571			+	MEMO1	mediator of cell motility 1
erlec1	0.00390591	0.00389862	0.0145524	0	endoplasmic reticulum lectin 1 [Source:ZFIN;Acc:ZDB-GENE-030521-15]	ZDB-GENE-030521-15	PRECURSOR		+	ERLEC1	endoplasmic reticulum lectin 1
agpat4	0	0	0.00161694	0	1-acylglycerol-3-phosphate O-acyltransferase 4 (lysophosphatidic acid acyltransferase, delta) [Source:ZFIN;Acc:ZDB-GENE-040426-1924]	ZDB-GENE-040426-1924	1 ACYL SN GLYCEROL 3 PHOSPHATE ACYLTRANSFERASE EC_2.3.1.51 1 ACYLGLYCEROL 3 PHOSPHATE O ACYLTRANSFERASE 1 AGP ACYLTRANSFERASE 1 AGPAT LYSOPHOSPHATIDIC ACID ACYLTRANSFERASE LPAAT		-
tacc3	0.00195295	0.00779725	0.00323388	0	transforming, acidic coiled-coil containing protein 3 [Source:ZFIN;Acc:ZDB-GENE-050522-327]	ZDB-GENE-050522-327	TRANSFORMING ACIDIC COILED COIL CONTAINING 3		+	TACC3	transforming acidic coiled-coil containing protein 3
mfsd2aa	0.000976477	0	0.00161694	0	major facilitator superfamily domain containing 2aa [Source:NCBI gene;Acc:492810]	ZDB-GENE-041114-166	SODIUM DEPENDENT LYSOPHOSPHATIDYLCHOLINE SYMPORTER 1 NLS1 SODIUM DEPENDENT LPC SYMPORTER 1 MAJOR FACILITATOR SUPERFAMILY DOMAIN CONTAINING 2A	Microcephaly 15, primary, autosomal recessive	+	MFSD2A	major facilitator superfamily domain containing 2A
lgmn	0.00781181	0.0116959	0.0194033	0.00191082	legumain [Source:ZFIN;Acc:ZDB-GENE-021030-1]	ZDB-GENE-021030-1	LEGUMAIN PRECURSOR EC_3.4.22.34 ASPARAGINYL ENDOPEPTIDASE PROTEASE CYSTEINE 1		+	LGMN	legumain
med6	0.00390591	0.00389862	0.00485082	0	mediator complex subunit 6 [Source:NCBI gene;Acc:415174]	ZDB-GENE-040625-61	MEDIATOR OF RNA POLYMERASE II TRANSCRIPTION SUBUNIT 6 MEDIATOR COMPLEX SUBUNIT 6		+	MED6	mediator complex subunit 6
cox16	0.00488238	0.00194931	0.00485082	0	cytochrome c oxidase assembly factor COX16 [Source:ZFIN;Acc:ZDB-GENE-050417-60]	ZDB-GENE-050417-60	CYTOCHROME C OXIDASE ASSEMBLY COX16 HOMOLOG MITOCHONDRIAL		+	COX16	cytochrome c oxidase assembly factor COX16
actn1	0	0	0.0177863	0	actinin, alpha 1 [Source:ZFIN;Acc:ZDB-GENE-081113-4]	ZDB-GENE-081113-4	ALPHA ACTININ 1 ALPHA ACTININ CYTOSKELETAL F ACTIN CROSS LINKING NON MUSCLE ALPHA ACTININ 1	Bleeding disorder, platelet-type, 15	+	ACTN1	actinin alpha 1
dcaf5	0	0.00389862	0.00808469	0	ddb1 and cul4 associated factor 5 [Source:ZFIN;Acc:ZDB-GENE-060929-808]	ZDB-GENE-060929-808	DDB1 AND CUL4 ASSOCIATED FACTOR WD REPEAT CONTAINING		+	DCAF5	DDB1 and CUL4 associated factor 5
srsf5a	0.0517533	0.0467835	0.0582098	0.0210191	serine and arginine rich splicing factor 5a [Source:ZFIN;Acc:ZDB-GENE-030131-7336]	ZDB-GENE-030131-7336	SPLICING FACTOR		+	SRSF5	serine and arginine rich splicing factor 5
synj2bp	0.000976477	0	0.00161694	0	synaptojanin 2 binding protein [Source:ZFIN;Acc:ZDB-GENE-030131-6531]	ZDB-GENE-030131-6531	SYNAPTOJANIN 2 BINDING ACTIVIN RECEPTOR INTERACTING 2 MITOCHONDRIAL OUTER MEMBRANE 25		+	SYNJ2BP	synaptojanin 2 binding protein
gmfb	0.00195295	0.00389862	0.00485082	0	glia maturation factor, beta [Source:ZFIN;Acc:ZDB-GENE-040426-2114]	ZDB-GENE-040426-2114	GLIA MATURATION FACTOR GMF		+	GMFB	glia maturation factor beta
cnih1	0.000976477	0.00389862	0.0145524	0.00191082	cornichon family AMPA receptor auxiliary protein 1 [Source:ZFIN;Acc:ZDB-GENE-040426-1944]	ZDB-GENE-040426-1944	CORNICHON HOMOLOG CNIH CORNICHON FAMILY AMPA RECEPTOR AUXILIARY		+	CNIH1	cornichon family AMPA receptor auxiliary protein 1
cdkn3	0.0107412	0.0194931	0.0242541	0.00573247	cyclin-dependent kinase inhibitor 3 [Source:ZFIN;Acc:ZDB-GENE-060427-2]	ZDB-GENE-060427-2	CYCLIN DEPENDENT KINASE INHIBITOR 3 EC_3.1.3.16 EC_3.1.3.- 48 CDK2 ASSOCIATED DUAL SPECIFICITY PHOSPHATASE KINASE ASSOCIATED PHOSPHATASE		+	CDKN3	cyclin dependent kinase inhibitor 3
l2hgdh	0.000976477	0	0	0	L-2-hydroxyglutarate dehydrogenase [Source:ZFIN;Acc:ZDB-GENE-090319-6]	ZDB-GENE-090319-6	L 2 HYDROXYGLUTARATE DEHYDROGENASE MITOCHONDRIAL PRECURSOR EC_1.1.99.2	L-2-hydroxyglutaric aciduria	+	L2HGDH	L-2-hydroxyglutarate dehydrogenase
atp5s	0.0214825	0.0272904	0.0242541	0.00191082	distal membrane arm assembly complex 2 like [Source:ZFIN;Acc:ZDB-GENE-040426-959]	ZDB-GENE-040426-959	ATP SYNTHASE SUBUNIT S MITOCHONDRIAL PRECURSOR ATP SYNTHASE COUPLING FACTOR B DISTAL MEMBRANE ARM ASSEMBLY COMPLEX 2 MITOCHONDRIAL ATP SYNTHASE REGULATORY COMPONENT FACTOR B		-
map4k5	0.000976477	0.00194931	0.00161694	0.00191082	mitogen-activated protein kinase kinase kinase kinase 5 [Source:ZFIN;Acc:ZDB-GENE-030131-6497]	ZDB-GENE-030131-6497			+	MAP4K5	mitogen-activated protein kinase kinase kinase kinase 5
sav1	0.000976477	0.00584793	0.00161694	0	salvador family WW domain containing protein 1 [Source:ZFIN;Acc:ZDB-GENE-040912-28]	ZDB-GENE-040912-28	SALVADOR HOMOLOG 1.45 KDA WW DOMAIN		+	SAV1	salvador family WW domain containing protein 1
tmx1	0.00292943	0.00584793	0.00970163	0.00382165	thioredoxin-related transmembrane protein 1 [Source:ZFIN;Acc:ZDB-GENE-030131-2327]	ZDB-GENE-030131-2327	THIOREDOXIN RELATED TRANSMEMBRANE 1 PRECURSOR THIOREDOXIN DOMAIN CONTAINING 1		+	TMX1	thioredoxin related transmembrane protein 1
ppp2r5eb	0.00292943	0	0.00646776	0	protein phosphatase 2, regulatory subunit B', epsilon isoform b [Source:ZFIN;Acc:ZDB-GENE-030904-6]	ZDB-GENE-030904-6	SERINE/THREONINE PHOSPHATASE 2A 56 KDA REGULATORY SUBUNIT PP2A B SUBUNIT B' PP2A B SUBUNIT B56 PP2A B SUBUNIT PR61 PP2A B SUBUNIT R5		+	PPP2R5E	protein phosphatase 2 regulatory subunit B'epsilon
snapc1b	0.00292943	0	0.00485082	0	small nuclear RNA activating complex, polypeptide 1b [Source:ZFIN;Acc:ZDB-GENE-040426-716]	ZDB-GENE-040426-716			+	SNAPC1	small nuclear RNA activating complex polypeptide 1
zgc:123068	0.00585886	0.0136452	0.0113186	0.00573247	interferon alpha inducible protein 45 [Source:ZFIN;Acc:ZDB-GENE-051030-98]	ZDB-GENE-051030-98			-
zgc:152791	0.000976477	0.0175438	0.00161694	0.00191082	zgc:152791 [Source:ZFIN;Acc:ZDB-GENE-060901-4]	ZDB-GENE-060901-4			-
si:dkey-188i13.7	0.00488238	0.00584793	0.00485082	0.00191082	interferon alpha inducible protein 46 [Source:ZFIN;Acc:ZDB-GENE-090312-190]	ZDB-GENE-090312-190	UNCHARACTERIZED		-
si:dkey-188i13.9	0.0956947	0.0740738	0.0485082	0.0630572	si:dkey-188i13.9 [Source:ZFIN;Acc:ZDB-GENE-090313-211]	ZDB-GENE-090313-211	UNCHARACTERIZED		-
si:dkey-188i13.10	0.0546827	0.05653	0.0759961	0.0458598	si:dkey-188i13.10 [Source:ZFIN;Acc:ZDB-GENE-090313-208]	ZDB-GENE-090313-208	UNCHARACTERIZED		-
si:dkey-188i13.11	0.0146472	0.0292397	0.0307218	0.0133758	si:dkey-188i13.11 [Source:ZFIN;Acc:ZDB-GENE-090313-209]	ZDB-GENE-090313-209	UNCHARACTERIZED		-
lmbrd1	0	0.00194931	0	0	LMBR1 domain containing 1 [Source:NCBI gene;Acc:323720]	ZDB-GENE-041212-36	PROBABLE LYSOSOMAL COBALAMIN TRANSPORTER	Methylmalonic aciduria and homocystinuria, cblF type	+	LMBRD1	LMBR1 domain containing 1
fam135a	0	0	0.00161694	0	family with sequence similarity 135 member A [Source:ZFIN;Acc:ZDB-GENE-080130-1]	ZDB-GENE-080130-1	UNKNOWN		+	FAM135A	family with sequence similarity 135 member A
marveld1	0	0	0.00161694	0	MARVEL domain containing 1 [Source:NCBI gene;Acc:497317]	ZDB-GENE-050208-33	MARVEL DOMAIN CONTAINING 1		+	MARVELD1	MARVEL domain containing 1
slc25a28	0.00292943	0.00779725	0.00970163	0.00191082	solute carrier family 25 member 28 [Source:NCBI gene;Acc:100535877]	ZDB-GENE-040426-2125	MITOFERRIN 2 MITOCHONDRIAL RNA SPLICING 3/4 HOMOLOG MRS3/4 MITOCHONDRIAL IRON TRANSPORTER 2 SOLUTE CARRIER FAMILY 25 MEMBER 28		+	SLC25A28	solute carrier family 25 member 28
got1	0	0.00194931	0.00323388	0	glutamic-oxaloacetic transaminase 1, soluble [Source:ZFIN;Acc:ZDB-GENE-040426-2003]	ZDB-GENE-040426-2003		Aspartate aminotransferase, serum level of, QTL1	+	GOT1	glutamic-oxaloacetic transaminase 1
cisd1	0.00292943	0.00389862	0.00161694	0	CDGSH iron sulfur domain 1 [Source:ZFIN;Acc:ZDB-GENE-040426-1162]	ZDB-GENE-040426-1162	CDGSH IRON SULFUR DOMAIN CONTAINING 1 MITONEET		+	CISD1	CDGSH iron sulfur domain 1
polr1b	0.000976477	0	0	0	RNA polymerase I subunit B [Source:ZFIN;Acc:ZDB-GENE-040426-1598]	ZDB-GENE-040426-1598	DNA DIRECTED RNA POLYMERASE SUBUNIT RNA POLYMERASE RNA POLYMERASE		-
ide	0.00195295	0.00194931	0.00646776	0.00191082	insulin-degrading enzyme [Source:ZFIN;Acc:ZDB-GENE-070410-85]	ZDB-GENE-070410-85	INSULIN DEGRADING ENZYME EC_3.4.24.56 INSULIN PROTEASE INSULINASE INSULYSIN		+	IDE	insulin degrading enzyme
march5	0	0	0.0113186	0.00191082	membrane-associated ring finger (C3HC4) 5 [Source:ZFIN;Acc:ZDB-GENE-070424-47]	ZDB-GENE-070424-47	E3 UBIQUITIN LIGASE MARCH5 EC_2.3.2.27 MEMBRANE ASSOCIATED RING FINGER 5 MEMBRANE ASSOCIATED RING CH V MARCH V RING TYPE E3 UBIQUITIN TRANSFERASE MARCH5		+	MARCHF5	membrane associated ring-CH-type finger 5
mlh1	0.00390591	0.00194931	0.00970163	0.00191082	mutL homolog 1, colon cancer, nonpolyposis type 2 (E. coli) [Source:ZFIN;Acc:ZDB-GENE-040426-1600]	ZDB-GENE-040426-1600	DNA MISMATCH REPAIR MLH1 MUTL HOMOLOG 1	Mismatch repair cancer syndrome,Colorectal cancer, hereditary nonpolyposis, type 2,Muir-Torre syndrome	+	MLH1	mutL homolog 1
lrrfip2	0	0.00389862	0.0129355	0	leucine rich repeat (in FLII) interacting protein 2 [Source:ZFIN;Acc:ZDB-GENE-030131-7781]	ZDB-GENE-030131-7781	LEUCINE RICH REPEAT FLIGHTLESS INTERACTING LRR FLII INTERACTING		+	LRRFIP2	LRR binding FLII interacting protein 2
mrpl14	0.0195295	0.031189	0.0194033	0.00382165	mitochondrial ribosomal protein L14 [Source:NCBI gene;Acc:394122]	ZDB-GENE-040426-1066	39S RIBOSOMAL L14 MITOCHONDRIAL PRECURSOR L14MT MRP L14 39S RIBOSOMAL L32 MITOCHONDRIAL L32MT MRP L32		+	MRPL14	mitochondrial ribosomal protein L14
zgc:153073	0	0	0.00323388	0	V-set immunoregulatory receptor [Source:ZFIN;Acc:ZDB-GENE-060929-716]	ZDB-GENE-060929-716	PLATELET RECEPTOR GI24		-
eif3s6ip	0.00585886	0.0194931	0.0485082	0.0114649	eukaryotic translation initiation factor 3, subunit 6 interacting protein [Source:NCBI gene;Acc:406402]	ZDB-GENE-040426-2138	EUKARYOTIC TRANSLATION INITIATION FACTOR 3 SUBUNIT L EIF3L		-
fam160b1	0	0	0.00161694	0	family with sequence similarity 160 member B1 [Source:ZFIN;Acc:ZDB-GENE-070424-63]	ZDB-GENE-070424-63	UNKNOWN		+	FAM160B1	family with sequence similarity 160 member B1
zfyve21	0.00781181	0.00584793	0.0161694	0.00382165	zinc finger, FYVE domain containing 21 [Source:ZFIN;Acc:ZDB-GENE-030131-1296]	ZDB-GENE-030131-1296	ZINC FINGER FYVE DOMAIN CONTAINING 21		+	ZFYVE21	zinc finger FYVE-type containing 21
zfand3	0.00683534	0.00974656	0.00970163	0.00191082	zinc finger, AN1-type domain 3 [Source:ZFIN;Acc:ZDB-GENE-050706-134]	ZDB-GENE-050706-134	AN1 TYPE ZINC FINGER 3 TESTIS EXPRESSED 27		+	ZFAND3	zinc finger AN1-type containing 3
btbd9	0	0	0.00161694	0.00191082	BTB (POZ) domain containing 9 [Source:ZFIN;Acc:ZDB-GENE-040704-39]	ZDB-GENE-040704-39	BTB/POZ DOMAIN CONTAINING 9		+	BTBD9	BTB domain containing 9
glo1	0.0253884	0.0428849	0.0501251	0.0229299	glyoxalase 1 [Source:ZFIN;Acc:ZDB-GENE-030722-9]	ZDB-GENE-030722-9	LACTOYLGLUTATHIONE LYASE EC_4.4.1.5 ALDOKETOMUTASE GLYOXALASE I GLX I KETONE ALDEHYDE MUTASE METHYLGLYOXALASE S D LACTOYLGLUTATHIONE METHYLGLYOXAL LYASE		+	GLO1	glyoxalase I
LOC100002333	0.00195295	0	0.00323388	0					-
si:dkeyp-2e4.3	0.000976477	0.00389862	0.00161694	0	si:dkeyp-2e4.3 [Source:ZFIN;Acc:ZDB-GENE-061009-48]	ZDB-GENE-061009-48	ZINC FINGER		-
LOC100149164	0	0.00194931	0	0					-
zbtb8os	0.00878829	0.0136452	0.0161694	0.00191082	zinc finger and BTB domain containing 8 opposite strand [Source:NCBI gene;Acc:550382]	ZDB-GENE-050417-176	ARCHEASE		+	ZBTB8OS	zinc finger and BTB domain containing 8 opposite strand
khdrbs1a	0.0175766	0.0389862	0.0630606	0.00382165	KH domain containing, RNA binding, signal transduction associated 1a [Source:ZFIN;Acc:ZDB-GENE-000210-25]	ZDB-GENE-000210-25	KH DOMAIN CONTAINING RNA BINDING SIGNAL TRANSDUCTION ASSOCIATED 1 GAP ASSOCIATED TYROSINE PHOSPHOPROTEIN P62 SRC ASSOCIATED IN MITOSIS 68 KDA SAM68 P21 RAS GTPASE ACTIVATING ASSOCIATED P62 P68		+	KHDRBS1	KH RNA binding domain containing, signal transduction associated 1
chp1	0.00585886	0.00974656	0.00646776	0.00191082	calcineurin-like EF-hand protein 1 [Source:ZFIN;Acc:ZDB-GENE-030131-4086]	ZDB-GENE-030131-4086	CALCINEURIN B HOMOLOGOUS 1 CALCINEURIN B CALCIUM BINDING CHP CALCIUM BINDING P22 EF HAND CALCIUM BINDING DOMAIN CONTAINING P22	?Spastic ataxia 9, autosomal recessive	+	CHP1	calcineurin like EF-hand protein 1
si:rp71-36n21.1	0	0.00194931	0.00161694	0	si:rp71-36n21.1	ZDB-GENE-110131-1			-
syf2	0.0751887	0.103314	0.0873147	0.0535031	SYF2 pre-mRNA-splicing factor [Source:NCBI gene;Acc:445043]	ZDB-GENE-040801-170			+	SYF2	SYF2 pre-mRNA splicing factor
rsrp1	0.0380826	0.0604287	0.0420404	0.0152866	arginine/serine-rich protein 1 [Source:NCBI gene;Acc:724003]	ZDB-GENE-060616-210			+	RSRP1	arginine and serine rich protein 1
zgc:158387	0.0283178	0.0350876	0.0436573	0.0171974	microsomal glutathione S-transferase 3b [Source:ZFIN;Acc:ZDB-GENE-061215-48]	ZDB-GENE-061215-48	MICROSOMAL GLUTATHIONE S TRANSFERASE 3		-
tmem50a	0.00781181	0.00194931	0.0242541	0.00191082	transmembrane protein 50A [Source:ZFIN;Acc:ZDB-GENE-040426-2937]	ZDB-GENE-040426-2937			+	TMEM50A	transmembrane protein 50A
rhd	0.042965	0.0409355	0.0355727	0.0210191	Rh blood group, D antigen [Source:ZFIN;Acc:ZDB-GENE-051213-1]	ZDB-GENE-051213-1	AMMONIUM TRANSPORTER RH TYPE RHESUS BLOOD GROUP FAMILY TYPE GLYCOPROTEIN RH FAMILY TYPE GLYCOPROTEIN RH TYPE GLYCOPROTEIN	[Rh-negative blood type]	+	RHD	Rh blood group D antigen
ldlrap1b	0	0.00194931	0.00161694	0	low density lipoprotein receptor adaptor protein 1b [Source:ZFIN;Acc:ZDB-GENE-070112-1012]	ZDB-GENE-070112-1012	LOW DENSITY LIPOPROTEIN RECEPTOR ADAPTER 1 AUTOSOMAL RECESSIVE HYPERCHOLESTEROLEMIA	Hypercholesterolemia, familial, 4	+	LDLRAP1	low density lipoprotein receptor adaptor protein 1
bsdc1	0.00976477	0.0175438	0.0161694	0.00573247	BSD domain containing 1 [Source:NCBI gene;Acc:794882]	ZDB-GENE-040905-1	BSD DOMAIN CONTAINING 1		+	BSDC1	BSD domain containing 1
marcksl1a	0.000976477	0	0.0177863	0	MARCKS-like 1a [Source:NCBI gene;Acc:406407]	ZDB-GENE-040426-2146	MARCKS RELATED 1 MARCKS 1 A MARCKS 1 B		+	MARCKSL1	MARCKS like 1
fbxo5	0	0	0.00161694	0	F-box protein 5 [Source:NCBI gene;Acc:445392]	ZDB-GENE-030131-4027	F BOX ONLY 5 EARLY MITOTIC INHIBITOR 1		+	FBXO5	F-box protein 5
msh6	0	0	0	0.00191082	mutS homolog 6 (E. coli) [Source:ZFIN;Acc:ZDB-GENE-020905-3]	ZDB-GENE-020905-3		Mismatch repair cancer syndrome,{Endometrial cancer, familial},Colorectal cancer, hereditary nonpolyposis, type 5	+	MSH6	mutS homolog 6
fbxo11a	0.00195295	0	0	0	F-box protein 11a [Source:ZFIN;Acc:ZDB-GENE-061103-70]	ZDB-GENE-061103-70		Intellectual developmental disorder with dysmorphic facies and behavioral abnormalities	+	FBXO11	F-box protein 11
tsnax	0	0.00194931	0	0	translin-associated factor X [Source:ZFIN;Acc:ZDB-GENE-050913-80]	ZDB-GENE-050913-80	TRANSLIN EC_3.1.-.- COMPONENT 3 OF PROMOTER OF RISC C3PO		+	TSNAX	translin associated factor X
irf2bp2a	0.00585886	0.00389862	0.0129355	0.00382165	interferon regulatory factor 2 binding protein 2a [Source:NCBI gene;Acc:335866]	ZDB-GENE-030131-7809	INTERFERON REGULATORY FACTOR 2 BINDING 2 IRF 2 BINDING 2 IRF 2BP2	?Immunodeficiency, common variable, 14	+	IRF2BP2	interferon regulatory factor 2 binding protein 2
arid4b	0.00488238	0.00779725	0.00808469	0	translocase of outer mitochondrial membrane 20 [Source:ZFIN;Acc:ZDB-GENE-040426-1976]	ZDB-GENE-040426-1976	AT RICH INTERACTIVE DOMAIN CONTAINING 4B ARID DOMAIN CONTAINING 4B 180 KDA SIN3 ASSOCIATED POLYPEPTIDE SIN3 ASSOCIATED POLYPEPTIDE P180 HISTONE DEACETYLASE COMPLEX SUBUNIT SAP180 RETINOBLASTOMA BINDING 1 1		+	ARID4B	AT-rich interaction domain 4B
ggps1	0.00292943	0.00584793	0.00485082	0	geranylgeranyl diphosphate synthase 1 [Source:ZFIN;Acc:ZDB-GENE-030131-8742]	ZDB-GENE-030131-8742	GERANYLGERANYL PYROPHOSPHATE SYNTHASE GGPP SYNTHASE GGPPSASE EC_2.5.1.- 2E 6E FARNESYL DIPHOSPHATE SYNTHASE DIMETHYLALLYLTRANSTRANSFERASE EC_2.5.1.1 FARNESYL DIPHOSPHATE SYNTHASE FARNESYLTRANSTRANSFERASE EC_2.5.-.- 1 29 GERANYLGERANYL DIPHOSPHATE SYNTHASE GERANYLTRANSTRANSFERASE EC 2.5.1.10		+	GGPS1	geranylgeranyl diphosphate synthase 1
b3galnt2	0.00292943	0	0.00485082	0	beta-1,3-N-acetylgalactosaminyltransferase 2 [Source:NCBI gene;Acc:553716]	ZDB-GENE-050522-358	UDP GALNAC:BETA 1 3 N ACETYLGALACTOSAMINYLTRANSFERASE 2 BETA 1 3 GALNAC T2 EC_2.4.1.313 BETA 1 3 N ACETYLGALACTOSAMINYLTRANSFERASE II	Muscular dystrophy-dystroglycanopathy (congenital with brain and eye anomalies, type A, 11	+	B3GALNT2	beta-1,3-N-acetylgalactosaminyltransferase 2
eif2ak2	0	0.00194931	0.00161694	0	eukaryotic translation initiation factor 2-alpha kinase 2 [Source:ZFIN;Acc:ZDB-GENE-080422-1]	ZDB-GENE-080422-1	EUKARYOTIC TRANSLATION INITIATION FACTOR 2 ALPHA KINASE PRECURSOR EC_2.7.11.1 PRKR ENDOPLASMIC RETICULUM KINASE PERK		-
gpatch11	0.022459	0.0331383	0.0194033	0.0191082	G patch domain containing 11 [Source:NCBI gene;Acc:436666]	ZDB-GENE-040718-89	G PATCH DOMAIN CONTAINING 11 COILED COIL DOMAIN CONTAINING 75		+	GPATCH11	G-patch domain containing 11
cox5b2	0.0166001	0.0194931	0.0485082	0.0076433	cytochrome c oxidase subunit 5B2 [Source:ZFIN;Acc:ZDB-GENE-060825-71]	ZDB-GENE-060825-71	CYTOCHROME C OXIDASE SUBUNIT MITOCHONDRIAL PRECURSOR CYTOCHROME C OXIDASE POLYPEPTIDE		-
blnk	0	0	0.00161694	0	B cell linker [Source:ZFIN;Acc:ZDB-GENE-040702-4]	ZDB-GENE-040702-4	B CELL LINKER B CELL ADAPTER CONTAINING A SH2 DOMAIN B CELL ADAPTER CONTAINING A SRC HOMOLOGY 2 DOMAIN CYTOPLASMIC ADAPTER SRC HOMOLOGY 2 DOMAIN CONTAINING LEUKOCYTE OF 65 KDA SLP 65	?Agammaglobulinemia 4,?Agammaglobulinemia 4	+	BLNK	B cell linker
srfb	0	0	0	0.00191082	serum response factor b [Source:ZFIN;Acc:ZDB-GENE-040426-1294]	ZDB-GENE-040426-1294	SERUM RESPONSE FACTOR		+	SRF	serum response factor
lbh	0.000976477	0	0	0	LBH regulator of WNT signaling pathway [Source:ZFIN;Acc:ZDB-GENE-040426-1613]	ZDB-GENE-040426-1613	LBH		+	LBH	LBH regulator of WNT signaling pathway
tmem254	0.00390591	0.00389862	0.00161694	0	transmembrane protein 254 [Source:ZFIN;Acc:ZDB-GENE-040426-1348]	ZDB-GENE-040426-1348	TRANSMEMBRANE 254		+	TMEM254	transmembrane protein 254
lycat	0.000976477	0.00194931	0.00485082	0	lysocardiolipin acyltransferase 1 [Source:NCBI gene;Acc:406554]	ZDB-GENE-081211-2	1 ACYL SN GLYCEROL 3 PHOSPHATE ACYLTRANSFERASE EC_2.3.1.51 1 ACYLGLYCEROL 3 PHOSPHATE O ACYLTRANSFERASE 1 AGP ACYLTRANSFERASE 1 AGPAT LYSOPHOSPHATIDIC ACID ACYLTRANSFERASE LPAAT		-
slc30a10	0.000976477	0	0	0	solute carrier family 30 member 10 [Source:ZFIN;Acc:ZDB-GENE-060608-2]	ZDB-GENE-060608-2	ZINC TRANSPORTER 10 ZNT 10 SOLUTE CARRIER FAMILY 30 MEMBER 10	Hypermanganesemia with dystonia 1	+	SLC30A10	solute carrier family 30 member 10
aurkb	0	0.00389862	0	0	aurora kinase B [Source:NCBI gene;Acc:791894]	ZDB-GENE-020419-40	AURORA KINASE B EC_2.7.11.1 AURORA 1 AURORA AND IPL1 MIDBODY ASSOCIATED 1 AURORA/IPL1 RELATED KINASE 2 ARK 2 AURORA RELATED KINASE 2 STK 1 SERINE/THREONINE KINASE 12 SERINE/THREONINE KINASE 5 SERINE/THREONINE KINASE AURORA B		+	AURKB	aurora kinase B
tmem107	0.000976477	0.0116959	0.00970163	0.00573247	transmembrane protein 107 [Source:NCBI gene;Acc:406492]	ZDB-GENE-040426-2294	TRANSMEMBRANE 107	?Joubert syndrome 29,Meckel syndrome 13,Orofaciodigital syndrome XVI	+	TMEM107	transmembrane protein 107
wdr1	0.00195295	0.00194931	0.0177863	0.00382165	WD repeat domain 1	ZDB-GENE-040426-804			+	WDR1	WD repeat domain 1
mcm7	0.00195295	0.00194931	0.00161694	0	minichromosome maintenance complex component 7 [Source:ZFIN;Acc:ZDB-GENE-020419-27]	ZDB-GENE-020419-27	DNA REPLICATION LICENSING FACTOR EC_3.6.4.12		+	MCM7	minichromosome maintenance complex component 7
tmem128	0	0	0.00161694	0	transmembrane protein 128	ZDB-GENE-050706-161			+	TMEM128	transmembrane protein 128
lyar	0.00585886	0.00974656	0.0145524	0	Ly1 antibody reactive homolog (mouse) [Source:ZFIN;Acc:ZDB-GENE-040426-1414]	ZDB-GENE-040426-1414	CELL GROWTH REGULATING NUCLEOLAR		+	LYAR	Ly1 antibody reactive
zbtb49	0.000976477	0.00389862	0.00485082	0	zinc finger and BTB domain containing 49 [Source:ZFIN;Acc:ZDB-GENE-070209-170]	ZDB-GENE-070209-170	ZINC FINGER AND BTB DOMAIN CONTAINING 49 ZINC FINGER 509		+	ZBTB49	zinc finger and BTB domain containing 49
stx18	0.00683534	0	0.00646776	0.00382165	syntaxin 18 [Source:NCBI gene;Acc:554130]	ZDB-GENE-050522-397	SYNTAXIN		+	STX18	syntaxin 18
zgc:172215	0.000976477	0	0	0	zgc:172215 [Source:ZFIN;Acc:ZDB-GENE-080204-63]	ZDB-GENE-080204-63	ANKYRIN REPEAT DOMAIN CONTAINING 50		-
nudt6	0	0.00389862	0.00161694	0	nudix (nucleoside diphosphate linked moiety X)-type motif 6 [Source:ZFIN;Acc:ZDB-GENE-070410-44]	ZDB-GENE-070410-44	NUCLEOSIDE DIPHOSPHATE LINKED MOIETY X MOTIF 6 NUDIX MOTIF 6 EC_3.6.1.- ANTISENSE BASIC FIBROBLAST GROWTH FACTOR		+	NUDT6	nudix hydrolase 6
zgc:158257	0.0126942	0.031189	0.0339557	0.00573247	DAP3 binding cell death enhancer 1 [Source:ZFIN;Acc:ZDB-GENE-061215-142]	ZDB-GENE-061215-142	DAP3 BINDING CELL DEATH ENHANCER 1 PRECURSOR DEATH LIGAND SIGNAL ENHANCER		-
ube2ka	0.022459	0.0194931	0.0161694	0.0076433	ubiquitin-conjugating enzyme E2Ka (UBC1 homolog, yeast) [Source:ZFIN;Acc:ZDB-GENE-050320-48]	ZDB-GENE-050320-48	UBIQUITIN CONJUGATING ENZYME E2 K EC_2.3.2.23 E2 UBIQUITIN CONJUGATING ENZYME K HUNTINGTIN INTERACTING 2 HIP 2 UBIQUITIN CARRIER UBIQUITIN CONJUGATING ENZYME E2.25 KDA UBIQUITIN CONJUGATING ENZYME E2 25K UBIQUITIN CONJUGATING ENZYME E2 25K UBIQUITIN LIGASE		+	UBE2K	ubiquitin conjugating enzyme E2 K
ints10	0.00195295	0	0.00323388	0.00191082	integrator complex subunit 10 [Source:NCBI gene;Acc:323368]	ZDB-GENE-050522-2	INTEGRATOR COMPLEX SUBUNIT 10		+	INTS10	integrator complex subunit 10
acsl1b	0.000976477	0	0	0	acyl-CoA synthetase long chain family member 1b [Source:ZFIN;Acc:ZDB-GENE-040801-88]	ZDB-GENE-040801-88	LONG CHAIN FATTY ACID COA LIGASE 1 EC_6.2.1.3 ARACHIDONATE COA LIGASE EC_6.2.1.- 15 LONG CHAIN ACYL COA SYNTHETASE 1 LACS 1 LONG CHAIN FATTY ACID COA LIGASE PHYTANATE COA LIGASE EC_6.2.-.- 1 24		+	ACSL1	acyl-CoA synthetase long chain family member 1
hopx	0	0.00194931	0.00323388	0	HOP homeobox [Source:NCBI gene;Acc:386589]	ZDB-GENE-031016-2	HOMEODOMAIN ONLY		+	HOPX	HOP homeobox
arl9	0.000976477	0	0.00161694	0.00191082	ADP-ribosylation factor-like 9 [Source:ZFIN;Acc:ZDB-GENE-060825-210]	ZDB-GENE-060825-210	ADP RIBOSYLATION FACTOR 9		+	ARL9	ADP ribosylation factor like GTPase 9
hrh2a	0	0	0.00161694	0	histamine receptor H2a [Source:ZFIN;Acc:ZDB-GENE-070531-4]	ZDB-GENE-070531-4	HISTAMINE H2 RECEPTOR H2R HH2R GASTRIC RECEPTOR I		+	HRH2	histamine receptor H2
cd74a	0	0.00194931	0.114803	0	CD74 molecule, major histocompatibility complex, class II invariant chain a [Source:ZFIN;Acc:ZDB-GENE-000901-1]	ZDB-GENE-000901-1			+	CD74	CD74 molecule
slc35a4	0.00585886	0.00779725	0.00970163	0.00382165	solute carrier family 35 member A4 [Source:NCBI gene;Acc:777628]	ZDB-GENE-061103-595	PROBABLE UDP SUGAR TRANSPORTER SL SOLUTE CARRIER FAMILY 35 MEMBER		+	SLC35A4	solute carrier family 35 member A4
gstp1	0.0234354	0.0175438	0.0177863	0.0171974	glutathione S-transferase pi 1 [Source:ZFIN;Acc:ZDB-GENE-020806-4]	ZDB-GENE-020806-4	GLUTATHIONE S TRANSFERASE P EC_2.5.1.18 GST CLASS PI		+	GSTP1	glutathione S-transferase pi 1
fnta	0	0.00194931	0.00646776	0	farnesyltransferase, CAAX box, alpha [Source:ZFIN;Acc:ZDB-GENE-030131-866]	ZDB-GENE-030131-866			+	FNTA	farnesyltransferase, CAAX box, alpha
snx25	0.000976477	0.00194931	0.00646776	0	sorting nexin 25 [Source:ZFIN;Acc:ZDB-GENE-121105-11]	ZDB-GENE-121105-11	SORTING NEXIN		+	SNX25	sorting nexin 25
irf2	0.00878829	0.00779725	0.0161694	0.0171974	interferon regulatory factor 2 [Source:ZFIN;Acc:ZDB-GENE-041212-38]	ZDB-GENE-041212-38	INTERFERON REGULATORY FACTOR 2 IRF 2		+	IRF2	interferon regulatory factor 2
dhrs13l1	0.00781181	0.0175438	0.0307218	0.0114649	dehydrogenase/reductase (SDR family) member 13 like 1 [Source:ZFIN;Acc:ZDB-GENE-040426-1907]	ZDB-GENE-040426-1907			-
ap1ar	0.000976477	0	0	0	adaptor related protein complex 1 associated regulatory protein [Source:ZFIN;Acc:ZDB-GENE-130530-580]	ZDB-GENE-130530-580			+	AP1AR	adaptor related protein complex 1 associated regulatory protein
pcgf1	0	0	0.00970163	0.00191082	polycomb group ring finger 1 [Source:NCBI gene;Acc:368900]	ZDB-GENE-030616-605	POLYCOMB GROUP RING FINGER 1 NERVOUS SYSTEM POLYCOMB 1 NSPC1		+	PCGF1	polycomb group ring finger 1
npm1b	0.00195295	0.00779725	0.00808469	0.00382165	nucleophosmin 1b [Source:ZFIN;Acc:ZDB-GENE-080723-7]	ZDB-GENE-080723-7	NUCLEOPHOSMIN NPM NUCLEOLAR PHOSPHOPROTEIN B23 NUCLEOLAR NO38 NUMATRIN	Leukemia, acute myeloid, somatic	+	NPM1	nucleophosmin 1
aup1	0.00976477	0.00584793	0.00808469	0.00955412	AUP1 lipid droplet regulating VLDL assembly factor [Source:NCBI gene;Acc:324654]	ZDB-GENE-030131-3375			+	AUP1	AUP1 lipid droplet regulating VLDL assembly factor
tubb4b	0.00585886	0.00194931	0.0291049	0.00955412	tubulin, beta 4B class IVb [Source:ZFIN;Acc:ZDB-GENE-030131-8625]	ZDB-GENE-030131-8625	TUBULIN BETA CHAIN BETA TUBULIN	Leber congenital amaurosis with early-onset deafness	+	TUBB4B	tubulin beta 4B class IVb
smu1a	0.00390591	0.0116959	0.00808469	0	SMU1 DNA replication regulator and spliceosomal factor a [Source:NCBI gene;Acc:393168]	ZDB-GENE-040426-916	WD40 REPEAT CONTAINING SMU1 SMU 1 SUPPRESSOR OF MEC 8 AND UNC 52 HOMOLOG [CONTAINS WD40 REPEAT CONTAINING SMU1 N TERMINALLY PROCESSED]		+	SMU1	SMU1 DNA replication regulator and spliceosomal factor
nipsnap3a	0	0	0.00161694	0	nipsnap homolog 3A (C. elegans) [Source:ZFIN;Acc:ZDB-GENE-040426-1037]	ZDB-GENE-040426-1037	NIPSNAP		+	NIPSNAP3A	nipsnap homolog 3A
thg1l	0	0.00389862	0.00161694	0	tRNA-histidine guanylyltransferase 1-like [Source:ZFIN;Acc:ZDB-GENE-041114-170]	ZDB-GENE-041114-170	TRNA HIS GUANYLYLTRANSFERASE EC_2.7.7.79 TRNA HISTIDINE GUANYLYLTRANSFERASE		+	THG1L	tRNA-histidine guanylyltransferase 1 like
gnb2l1	0.146472	0.251461	0.389682	0.0707005	receptor for activated C kinase 1 [Source:NCBI gene;Acc:30722]	ZDB-GENE-990415-89	GUANINE NUCLEOTIDE BINDING SUBUNIT BETA RECEPTOR OF ACTIVATED KINASE C		-
hnrnpaba	0.0166001	0.0214424	0.0485082	0.0191082	heterogeneous nuclear ribonucleoprotein A/Ba [Source:ZFIN;Acc:ZDB-GENE-030131-185]	ZDB-GENE-030131-185	HETEROGENEOUS NUCLEAR RIBONUCLEOPROTEIN A/B HNRNP A/B BINDING		+	HNRNPAB	heterogeneous nuclear ribonucleoprotein A/B
eif4ebp3l	0.0302708	0.0448342	0.0485082	0.0114649	eukaryotic translation initiation factor 4E binding protein 3, like [Source:NCBI gene;Acc:324490]	ZDB-GENE-030826-26			-
hnrnph1	0.00195295	0.00389862	0.00646776	0	heterogeneous nuclear ribonucleoprotein H1 [Source:ZFIN;Acc:ZDB-GENE-040426-1856]	ZDB-GENE-040426-1856	HETEROGENEOUS NUCLEAR RIBONUCLEOPROTEIN H		+	HNRNPH1	heterogeneous nuclear ribonucleoprotein H1
hbegfa	0.000976477	0.00584793	0.00485082	0	heparin-binding EGF-like growth factor a [Source:ZFIN;Acc:ZDB-GENE-080204-119]	ZDB-GENE-080204-119	PROHEPARIN BINDING EGF GROWTH FACTOR PRECURSOR[CONTAINS HEPARIN BINDING EGF GROWTH FACTOR HB EGF HBEGF ]	{Diphtheria, susceptibility to}	+	HBEGF	heparin binding EGF like growth factor
trpt1	0.00488238	0	0.00161694	0.00191082	tRNA phosphotransferase 1 [Source:NCBI gene;Acc:503604]	ZDB-GENE-050227-16	TRNA 2' PHOSPHOTRANSFERASE EC_2.7.1.160		+	TRPT1	tRNA phosphotransferase 1
ctsf	0.00195295	0.00389862	0.00323388	0.00191082	cathepsin F [Source:ZFIN;Acc:ZDB-GENE-030131-9831]	ZDB-GENE-030131-9831	CYSTEINE PROTEINASE PRECURSOR EC_3.4.22.-	Ceroid lipofuscinosis, neuronal, 13, Kufs type	+	CTSF	cathepsin F
trappc11	0.00390591	0.00194931	0.00323388	0	trafficking protein particle complex 11 [Source:NCBI gene;Acc:323003]	ZDB-GENE-030131-1723	TRAFFICKING PARTICLE COMPLEX SUBUNIT 11	Muscular dystrophy, limb-girdle, autosomal recessive 18	+	TRAPPC11	trafficking protein particle complex 11
hars	0	0.00194931	0.00323388	0.00191082	histidyl-tRNA synthetase [Source:ZFIN;Acc:ZDB-GENE-040912-152]	ZDB-GENE-040912-152	HISTIDINE TRNA LIGASE EC_6.1.1.21 HISTIDYL TRNA SYNTHETASE HISRS	Charcot-Marie-Tooth disease, axonal, type 2W,?Perrault syndrome 2,Usher syndrome type 3B,Charcot-Marie-Tooth disease, axonal, type 2W,?Perrault syndrome 2,Usher syndrome type 3B	+	HARS1	histidyl-tRNA synthetase 1
brd8	0.00195295	0	0.00323388	0.00382165	bromodomain containing 8 [Source:ZFIN;Acc:ZDB-GENE-030722-10]	ZDB-GENE-030722-10	BROMODOMAIN CONTAINING		+	BRD8	bromodomain containing 8
si:ch211-39i2.2	0.00292943	0.00194931	0.00323388	0.00191082	si:ch211-39i2.2 [Source:ZFIN;Acc:ZDB-GENE-041008-126]	ZDB-GENE-041008-126			-
ube2d2	0.0234354	0.0331383	0.0307218	0.0152866	ubiquitin-conjugating enzyme E2D 2 (UBC4/5 homolog, yeast) [Source:ZFIN;Acc:ZDB-GENE-120312-1]	ZDB-GENE-120312-1	UBIQUITIN CONJUGATING ENZYME E2 EC_2.3.2.23 E3 INDEPENDENT E2 UBIQUITIN CONJUGATING ENZYME EC_2.3.2.- 24 E2 UBIQUITIN CONJUGATING ENZYME UBIQUITIN CARRIER UBIQUITIN CONJUGATING ENZYME E2 17 KB UBIQUITIN CONJUGATING ENZYME E2.17 KDA UBIQUITIN LIGASE		+	UBE2D2	ubiquitin conjugating enzyme E2 D2
zgc:110843	0.000976477	0.00389862	0.00161694	0.00191082	zgc:110843 [Source:ZFIN;Acc:ZDB-GENE-050327-15]	ZDB-GENE-050327-15	CDGSH IRON SULFUR DOMAIN CONTAINING 1 MITONEET		-
eif1ad	0.00292943	0.00584793	0.00485082	0.00191082	eukaryotic translation initiation factor 1A domain containing [Source:NCBI gene;Acc:393440]	ZDB-GENE-040426-1199			+	EIF1AD	eukaryotic translation initiation factor 1A domain containing
dnajc4	0.00292943	0.00194931	0.00970163	0	DnaJ (Hsp40) homolog, subfamily C, member 4 [Source:ZFIN;Acc:ZDB-GENE-030131-3093]	ZDB-GENE-030131-3093			+	DNAJC4	DnaJ heat shock protein family (Hsp40) member C4
stx5a	0.00781181	0.0175438	0.0161694	0.00382165	syntaxin 5A [Source:ZFIN;Acc:ZDB-GENE-040718-18]	ZDB-GENE-040718-18	SYNTAXIN		-
trmt112	0.00781181	0.0175438	0.00970163	0.00573247	tRNA methyltransferase subunit 11-2 [Source:ZFIN;Acc:ZDB-GENE-050522-30]	ZDB-GENE-050522-30	MULTIFUNCTIONAL METHYLTRANSFERASE SUBUNIT TRM112 ERF1 METHYLTRANSFERASE SUBUNIT TRM112 ERF1 MTASE SUBUNIT TRM112 TRNA METHYLTRANSFERASE 112		+	TRMT112	tRNA methyltransferase subunit 11-2
rps6kal	0.00292943	0	0.00646776	0.00191082	ribosomal protein S6 kinase a, like [Source:NCBI gene;Acc:337670]	ZDB-GENE-030131-9616			+	RPS6KA6	ribosomal protein S6 kinase A6
sybl1	0.00390591	0	0.00161694	0	synaptobrevin-like 1 [Source:ZFIN;Acc:ZDB-GENE-040426-1055]	ZDB-GENE-040426-1055	VESICLE ASSOCIATED MEMBRANE 7 VAMP 7 SYNAPTOBREVIN 1		-
polr1d	0.0283178	0.0175438	0.0436573	0.0152866	RNA polymerase I and III subunit D [Source:NCBI gene;Acc:445412]	ZDB-GENE-040930-4	DNA DIRECTED RNA POLYMERASES I AND III SUBUNIT RPAC2 RNA POLYMERASES I AND III SUBUNIT AC2 AC19 DNA DIRECTED RNA POLYMERASE I SUBUNIT D	Treacher Collins syndrome 2	+	POLR1D	RNA polymerase I and III subunit D
sh3bgrl	0.000976477	0	0.00808469	0	SH3 domain binding glutamate-rich protein like [Source:ZFIN;Acc:ZDB-GENE-040426-1376]	ZDB-GENE-040426-1376	SH3 DOMAIN BINDING GLUTAMIC ACID RICH		+	SH3BGRL	SH3 domain binding glutamate rich protein like
fb06f03	0.00488238	0.0116959	0.0194033	0.00382165					-
rell2	0.0195295	0.025341	0.025871	0.00573247	RELT like 2 [Source:ZFIN;Acc:ZDB-GENE-060421-6581]	ZDB-GENE-060421-6581	RELT 2		+	RELL2	RELT like 2
st3gal5	0.000976477	0	0.00161694	0.00191082	ST3 beta-galactoside alpha-2,3-sialyltransferase 5 [Source:ZFIN;Acc:ZDB-GENE-060322-1]	ZDB-GENE-060322-1		Salt and pepper developmental regression syndrome	+	ST3GAL5	ST3 beta-galactoside alpha-2,3-sialyltransferase 5
tmem129	0.000976477	0	0	0.00191082	transmembrane protein 129, E3 ubiquitin protein ligase [Source:NCBI gene;Acc:406756]	ZDB-GENE-040426-2796	E3 UBIQUITIN LIGASE TM129 EC_2.3.2.27 RING TYPE E3 UBIQUITIN TRANSFERASE TM129		+	TMEM129	transmembrane protein 129
fam199x	0.00195295	0	0	0.00191082	family with sequence similarity 199, X-linked [Source:NCBI gene;Acc:445309]	ZDB-GENE-040808-24	UNKNOWN		+	FAM199X	family with sequence similarity 199, X-linked
commd5	0.00585886	0.00194931	0.00646776	0.00191082	COMM domain containing 5 [Source:ZFIN;Acc:ZDB-GENE-040801-71]	ZDB-GENE-040801-71	COMM DOMAIN CONTAINING 5 HYPERTENSION RELATED CALCIUM REGULATED GENE HCARG		+	COMMD5	COMM domain containing 5
p2ry10	0	0	0.00161694	0	P2Y receptor family member 10 [Source:ZFIN;Acc:ZDB-GENE-070410-105]	ZDB-GENE-070410-105	RECEPTOR		+	P2RY10	P2Y receptor family member 10
nup62l	0.00781181	0.0155945	0.025871	0.0076433	nucleoporin 62 like [Source:ZFIN;Acc:ZDB-GENE-030131-8491]	ZDB-GENE-030131-8491	NUCLEAR PORE GLYCOPROTEIN P62.62 KDA NUCLEOPORIN NUCLEOPORIN NUP62		-
atrx	0.00976477	0.0155945	0.027488	0.00191082	ATRX chromatin remodeler [Source:ZFIN;Acc:ZDB-GENE-030912-11]	ZDB-GENE-030912-11	TRANSCRIPTIONAL REGULATOR ATRX EC_3.6.4.12 ATP DEPENDENT HELICASE ATRX X LINKED HELICASE II X LINKED NUCLEAR XNP	Alpha-thalassemia myelodysplasia syndrome, somatic,Mental retardation-hypotonic facies syndrome, X-linked,Alpha-thalassemia/mental retardation syndrome	+	ATRX	ATRX chromatin remodeler
zdhhc15b	0	0	0	0.00191082	zinc finger DHHC-type containing 15b [Source:NCBI gene;Acc:777734]	ZDB-GENE-061110-106	PALMITOYLTRANSFERASE ZDHHC15 EC_2.3.1.225 ZINC FINGER DHHC DOMAIN CONTAINING 15 DHHC 15		+	ZDHHC15	zinc finger DHHC-type palmitoyltransferase 15
glod5	0.00195295	0.00974656	0	0.00191082	glyoxalase domain containing 5 [Source:NCBI gene;Acc:553706]	ZDB-GENE-050522-174	GLYOXALASE DOMAIN CONTAINING 5		+	GLOD5	glyoxalase domain containing 5
znf711	0	0	0.00485082	0	Danio rerio zinc finger protein 711 (znf711), transcript variant 1, mRNA. [Source:RefSeq mRNA;Acc:NM_001365610]	ZDB-GENE-081107-49	ZINC FINGER 711	Mental retardation, X-linked 97	+	ZNF711	zinc finger protein 711
zgc:66447	0	0.00389862	0.00161694	0	zgc:66447 [Source:NCBI gene;Acc:326023]	ZDB-GENE-030131-4748	SLAIN MOTIF CONTAINING		-
si:dkey-152p16.6	0	0	0.025871	0	thymosin beta 1 [Source:ZFIN;Acc:ZDB-GENE-030131-8575]	ZDB-GENE-030131-8575			-
prps1b	0.00195295	0.00584793	0.00808469	0.00191082	phosphoribosyl pyrophosphate synthetase 1B [Source:ZFIN;Acc:ZDB-GENE-030131-4011]	ZDB-GENE-030131-4011	RIBOSE PHOSPHATE PYROPHOSPHOKINASE EC_2.7.6.1 PHOSPHORIBOSYL PYROPHOSPHATE SYNTHASE	Arts syndrome,Charcot-Marie-Tooth disease, X-linked recessive, 5,Gout, PRPS-related,Phosphoribosylpyrophosphate synthetase superactivity,Deafness, X-linked 1	+	PRPS1	phosphoribosyl pyrophosphate synthetase 1
rhogd	0	0.00194931	0.00323388	0.00191082	ras homolog gene family, member Gd [Source:ZFIN;Acc:ZDB-GENE-040426-1504]	ZDB-GENE-040426-1504	RHO RELATED GTP BINDING RHOG		-
hdac3	0	0	0.00161694	0	histone deacetylase 3 [Source:NCBI gene;Acc:393965]	ZDB-GENE-040426-847	HISTONE DEACETYLASE EC_3.5.1.98		+	HDAC3	histone deacetylase 3
magt1	0.00585886	0.00584793	0.00323388	0.00382165	magnesium transporter 1 [Source:NCBI gene;Acc:324944]	ZDB-GENE-030131-3667		Congenital disorder of glycosylation, type Icc,Immunodeficiency, X-linked, with magnesium defect, Epstein-Barr virus infection and neoplasia	+	MAGT1	magnesium transporter 1
thoc2	0.00292943	0.00974656	0.00808469	0.00573247	THO complex 2 [Source:ZFIN;Acc:ZDB-GENE-030616-54]	ZDB-GENE-030616-54	THO COMPLEX SUBUNIT 2	Mental retardation, X-linked 12/35	+	THOC2	THO complex 2
rraga	0.00976477	0.00194931	0.00646776	0.00191082	Ras-related GTP binding A [Source:ZFIN;Acc:ZDB-GENE-030131-4083]	ZDB-GENE-030131-4083	RAS RELATED GTP BINDING RAG		-
plp1a	0.000976477	0	0.00161694	0.00191082	proteolipid protein 1a [Source:ZFIN;Acc:ZDB-GENE-001202-1]	ZDB-GENE-001202-1	MYELIN PROTEOLIPID PLP LIPOPHILIN	Spastic paraplegia 2, X-linked,Pelizaeus-Merzbacher disease	+	PLP1	proteolipid protein 1
fut11	0	0.00194931	0.00161694	0	fucosyltransferase 11 (alpha (1,3) fucosyltransferase) [Source:NCBI gene;Acc:568888]	ZDB-GENE-060929-728	ALPHA 1 3 FUCOSYLTRANSFERASE 11 EC_2.4.1.- FUCOSYLTRANSFERASE XI FUC TXI FUCT XI GALACTOSIDE 3 L FUCOSYLTRANSFERASE 11 FUCOSYLTRANSFERASE 11		+	FUT11	fucosyltransferase 11
ogt.1	0.00195295	0	0	0	O-linked N-acetylglucosamine (GlcNAc) transferase, tandem duplicate 1 [Source:ZFIN;Acc:ZDB-GENE-030131-9631]	ZDB-GENE-030131-9631		Mental retardation, X-linked 106	+	OGT	O-linked N-acetylglucosamine (GlcNAc) transferase
slbp	0.000976477	0.00584793	0.00485082	0	stem-loop binding protein [Source:ZFIN;Acc:ZDB-GENE-030131-9686]	ZDB-GENE-030131-9686	HISTONE RNA HAIRPIN BINDING HISTONE STEM LOOP BINDING		+	SLBP	stem-loop binding protein
zgc:158852	0.0595651	0.0760231	0.0905486	0.0420381	serine peptidase inhibitor, Kazal type 2, tandem duplicate 1 [Source:ZFIN;Acc:ZDB-GENE-070112-972]	ZDB-GENE-070112-972			-
dusp1	0.00683534	0.00584793	0.0145524	0.00382165	dual specificity phosphatase 1 [Source:ZFIN;Acc:ZDB-GENE-040426-2018]	ZDB-GENE-040426-2018			+	DUSP1	dual specificity phosphatase 1
ergic1	0	0	0.00323388	0	endoplasmic reticulum-golgi intermediate compartment 1 [Source:NCBI gene;Acc:567774]	ZDB-GENE-050913-75	ENDOPLASMIC RETICULUM GOLGI INTERMEDIATE COMPARTMENT	?Arthrogryposis multiplex congenita, neurogenic type	+	ERGIC1	endoplasmic reticulum-golgi intermediate compartment 1
trim105	0	0.00194931	0.00161694	0	tripartite motif containing 105 [Source:ZFIN;Acc:ZDB-GENE-060810-140]	ZDB-GENE-060810-140	AMBIGUOUS		-
prelid1a	0.00683534	0.00389862	0.00485082	0	PRELI domain containing 1a [Source:ZFIN;Acc:ZDB-GENE-040426-1341]	ZDB-GENE-040426-1341	PRELI DOMAIN CONTAINING		+	PRELID1	PRELI domain containing 1
rnf103	0.000976477	0.00194931	0.00323388	0	ring finger protein 103 [Source:ZFIN;Acc:ZDB-GENE-040912-171]	ZDB-GENE-040912-171	E3 UBIQUITIN LIGASE RNF103 EC_2.3.2.27 KF 1 1 RING FINGER 103 RING TYPE E3 UBIQUITIN TRANSFERASE RNF103 ZINC FINGER 103 ZFP 103		+	RNF103	ring finger protein 103
immt	0	0	0.00161694	0.00191082	inner membrane protein, mitochondrial (mitofilin) [Source:ZFIN;Acc:ZDB-GENE-030131-5417]	ZDB-GENE-030131-5417	MICOS COMPLEX SUBUNIT MIC60 PRECURSOR MITOFILIN		+	IMMT	inner membrane mitochondrial protein
ptcd3	0	0.00194931	0.00485082	0	pentatricopeptide repeat domain 3 [Source:NCBI gene;Acc:553325]	ZDB-GENE-030131-6849	PENTATRICOPEPTIDE REPEAT DOMAIN CONTAINING 3 MITOCHONDRIAL PRECURSOR 28S RIBOSOMAL S39 MITOCHONDRIAL MRP S39		+	PTCD3	pentatricopeptide repeat domain 3
prp19	0	0.00194931	0.00323388	0	pre-mRNA processing factor 19 [Source:ZFIN;Acc:ZDB-GENE-030131-263]	ZDB-GENE-030131-263			-
canx	0	0.00194931	0.0113186	0	calmegin [Source:ZFIN;Acc:ZDB-GENE-060929-708]	ZDB-GENE-060929-708	PRECURSOR		+	CANX	calnexin
sqstm1	0.0390591	0.0389862	0.0711453	0.0248407	sequestosome 1 [Source:ZFIN;Acc:ZDB-GENE-040426-2204]	ZDB-GENE-040426-2204		Myopathy, distal, with rimmed vacuoles,Neurodegeneration with ataxia, dystonia, and gaze palsy, childhood-onset,Frontotemporal dementia and/or amyotrophic lateral sclerosis 3,Paget disease of bone 3	+	SQSTM1	sequestosome 1
tcirg1b	0	0.00194931	0.00161694	0	T cell immune regulator 1, ATPase H+ transporting V0 subunit a3b [Source:ZFIN;Acc:ZDB-GENE-040426-2022]	ZDB-GENE-040426-2022	V TYPE PROTON ATPASE 116 KDA SUBUNIT A 1 V ATPASE 116 KDA A1 VACUOLAR PROTON TRANSLOCATING ATPASE 116 KDA SUBUNIT A 1	Osteopetrosis, autosomal recessive 1	+	TCIRG1	T cell immune regulator 1, ATPase H+ transporting V0 subunit a3
selt2	0.00488238	0.00584793	0.0194033	0.00382165	selenoprotein T, 2 [Source:NCBI gene;Acc:352917]	ZDB-GENE-030411-4	THIOREDOXIN REDUCTASE SELENOPROTEIN PRECURSOR EC_1.8.1.9		-
fmr1	0.00292943	0.00779725	0.00646776	0.00382165	FMRP translational regulator 1 [Source:ZFIN;Acc:ZDB-GENE-020731-6]	ZDB-GENE-020731-6	SYNAPTIC FUNCTIONAL REGULATOR FMR1 FRAGILE X MENTAL RETARDATION 1	Fragile X tremor/ataxia syndrome,Fragile X syndrome,Premature ovarian failure 1	+	FMR1	FMRP translational regulator 1
ids	0.000976477	0	0	0	iduronate 2-sulfatase [Source:ZFIN;Acc:ZDB-GENE-061215-37]	ZDB-GENE-061215-37	IDURONATE 2 SULFATASE PRECURSOR EC_3.1.6.13 ALPHA L IDURONATE SULFATE SULFATASE	Mucopolysaccharidosis II	+	IDS	iduronate 2-sulfatase
lygl1	0	0	0.0210202	0	lysozyme g-like 1 [Source:ZFIN;Acc:ZDB-GENE-040718-461]	ZDB-GENE-040718-461	LYSOZYME G EC_3.2.1.17 1 4 BETA N ACETYLMURAMIDASE		-
zgc:66433	0.0136707	0.0116959	0.0323388	0.00573247	zgc:66433 [Source:ZFIN;Acc:ZDB-GENE-030131-9832]	ZDB-GENE-030131-9832			-
rnf20	0.00195295	0.00584793	0.00808469	0.00191082	ring finger protein 20, E3 ubiquitin protein ligase [Source:ZFIN;Acc:ZDB-GENE-130404-2]	ZDB-GENE-130404-2	E3 UBIQUITIN LIGASE BRE1 EC_2.3.2.27 RING TYPE E3 UBIQUITIN TRANSFERASE		+	RNF20	ring finger protein 20
maea	0.00195295	0	0.00161694	0	macrophage erythroblast attacher [Source:NCBI gene;Acc:321575]	ZDB-GENE-030131-294	E3 UBIQUITIN EC_2.3.2.27		+	MAEA	macrophage erythroblast attacher
si:ch211-175m2.5	0.00292943	0.00779725	0	0	si:ch211-175m2.5 [Source:ZFIN;Acc:ZDB-GENE-130530-947]	ZDB-GENE-130530-947	CMD DOMAIN CONTAINING		-
smim19	0.00585886	0.00389862	0.0145524	0.00382165	small integral membrane protein 19 [Source:NCBI gene;Acc:565058]	ZDB-GENE-050913-125	SMALL INTEGRAL MEMBRANE 19		+	SMIM19	small integral membrane protein 19
reep2	0	0	0.00323388	0	receptor accessory protein 2 [Source:NCBI gene;Acc:568927]	ZDB-GENE-050706-125	RECEPTOR EXPRESSION ENHANCING 2	?Spastic paraplegia 72, autosomal dominant,?Spastic paraplegia 72, autosomal recessive	+	REEP2	receptor accessory protein 2
ran	0.0332002	0.0409355	0.0646776	0.0114649	RAN, member RAS oncogene family [Source:NCBI gene;Acc:30572]	ZDB-GENE-990415-88	GTP BINDING NUCLEAR RAN GTPASE RAN RAS RELATED NUCLEAR		+	RAN	RAN, member RAS oncogene family
stx3a	0	0	0.00161694	0	syntaxin 3A [Source:ZFIN;Acc:ZDB-GENE-040426-1489]	ZDB-GENE-040426-1489			-
ctbp1	0.000976477	0	0.00161694	0	C-terminal binding protein 1 [Source:ZFIN;Acc:ZDB-GENE-010130-1]	ZDB-GENE-010130-1	C TERMINAL BINDING 1 CTBP1 EC_1.1.1.-	Hypotonia, ataxia, developmental delay, and tooth enamel defect syndrome	+	CTBP1	C-terminal binding protein 1
zgc:56197	0	0.00194931	0	0	RAD9 checkpoint clamp component A [Source:ZFIN;Acc:ZDB-GENE-040426-935]	ZDB-GENE-040426-935			-
ssrp1a	0.00195295	0.00584793	0	0	structure specific recognition protein 1a [Source:ZFIN;Acc:ZDB-GENE-031118-9]	ZDB-GENE-031118-9	FACT COMPLEX SUBUNIT SSRP1 FACILITATES CHROMATIN TRANSCRIPTION COMPLEX SUBUNIT SSRP1 RECOMBINATION SIGNAL SEQUENCE RECOGNITION 1 STRUCTURE SPECIFIC RECOGNITION 1 T160		+	SSRP1	structure specific recognition protein 1
slc43a1a	0	0.00194931	0	0	solute carrier family 43 member 1a [Source:ZFIN;Acc:ZDB-GENE-030131-6327]	ZDB-GENE-030131-6327	LARGE NEUTRAL AMINO ACIDS TRANSPORTER SMALL SUBUNIT 4 L TYPE AMINO ACID TRANSPORTER 4 SOLUTE CARRIER FAMILY 43 MEMBER 2		+	SLC43A1	solute carrier family 43 member 1
med19a	0.0244119	0.0214424	0.0371896	0.0133758	mediator complex subunit 19a [Source:NCBI gene;Acc:767651]	ZDB-GENE-060929-232	MEDIATOR OF RNA POLYMERASE II TRANSCRIPTION SUBUNIT 19 MEDIATOR COMPLEX SUBUNIT 19		+	MED19	mediator complex subunit 19
ccng1	0.161119	0.237816	0.27973	0.0630572	cyclin G1 [Source:ZFIN;Acc:ZDB-GENE-020322-1]	ZDB-GENE-020322-1	CYCLIN G1		+	CCNG1	cyclin G1
nudcd2	0.0107412	0.00779725	0.0177863	0.00573247	NudC domain containing 2 [Source:ZFIN;Acc:ZDB-GENE-040801-49]	ZDB-GENE-040801-49	NUDC DOMAIN CONTAINING 2		+	NUDCD2	NudC domain containing 2
atp7a	0	0	0.00161694	0	ATPase copper transporting alpha [Source:ZFIN;Acc:ZDB-GENE-060825-45]	ZDB-GENE-060825-45	COPPER TRANSPORTING ATPASE 1 EC_7.2.2.8 COPPER PUMP 1 MENKES DISEASE ASSOCIATED	Menkes disease,Occipital horn syndrome,Spinal muscular atrophy, distal, X-linked 3	+	ATP7A	ATPase copper transporting alpha
nudt22	0.000976477	0.00389862	0.00323388	0	nudix (nucleoside diphosphate linked moiety X)-type motif 22 [Source:ZFIN;Acc:ZDB-GENE-041010-171]	ZDB-GENE-041010-171	URIDINE DIPHOSPHATE GLUCOSE PYROPHOSPHATASE NUDT22 UDPG PYROPHOSPHATASE UGPPASE EC_3.6.1.45 NUCLEOSIDE DIPHOSPHATE LINKED MOIETY X MOTIF 22 NUDIX MOTIF 22		+	NUDT22	nudix hydrolase 22
med12	0.00195295	0.00194931	0.00970163	0	mediator complex subunit 12 [Source:NCBI gene;Acc:566632]	ZDB-GENE-060125-1	MEDIATOR OF RNA POLYMERASE II TRANSCRIPTION SUBUNIT 12 MEDIATOR COMPLEX SUBUNIT 12 TRINUCLEOTIDE REPEAT CONTAINING GENE 11	Lujan-Fryns syndrome,Opitz-Kaveggia syndrome,Ohdo syndrome, X-linked	+	MED12	mediator complex subunit 12
hspa4b	0	0	0.00808469	0.00191082	heat shock protein 4b [Source:ZFIN;Acc:ZDB-GENE-030131-6018]	ZDB-GENE-030131-6018	HEAT SHOCK 70 KDA 4 HEAT SHOCK 70 RELATED APG 2		+	HSPA4	heat shock protein family A (Hsp70) member 4
ndfip1	0.041012	0.0584793	0.07923	0.0229299	Nedd4 family interacting protein 1 [Source:ZFIN;Acc:ZDB-GENE-030131-2767]	ZDB-GENE-030131-2767	NEDD4 FAMILY INTERACTING NEDD4 WW DOMAIN BINDING		+	NDFIP1	Nedd4 family interacting protein 1
nr3c1	0.00683534	0.00974656	0.0194033	0.00573247	nuclear receptor subfamily 3, group C, member 1 (glucocorticoid receptor) [Source:ZFIN;Acc:ZDB-GENE-050522-503]	ZDB-GENE-050522-503	GLUCOCORTICOID RECEPTOR GR NUCLEAR RECEPTOR SUBFAMILY 3 GROUP C MEMBER 1	Glucocorticoid resistance	+	NR3C1	nuclear receptor subfamily 3 group C member 1
cpeb4	0	0	0.00323388	0	cytoplasmic polyadenylation element binding protein 4a [Source:NCBI gene;Acc:393956]	ZDB-GENE-040426-1557	CYTOPLASMIC POLYADENYLATION ELEMENT BINDING 4 CPE BP4 CPE BINDING 4 4		-
dpf2l	0	0.00389862	0	0	D4, zinc and double PHD fingers family 2, like [Source:ZFIN;Acc:ZDB-GENE-030131-5132]	ZDB-GENE-030131-5132	ZINC FINGER UBI D4 APOPTOSIS RESPONSE ZINC FINGER BRG1 ASSOCIATED FACTOR 45D BAF45D D4 ZINC AND DOUBLE PHD FINGERS FAMILY 2 REQUIEM		-
hnrnpa0a	0.00195295	0.00194931	0.00646776	0	heterogeneous nuclear ribonucleoprotein A0a [Source:ZFIN;Acc:ZDB-GENE-030131-2249]	ZDB-GENE-030131-2249	HETEROGENEOUS NUCLEAR RIBONUCLEOPROTEIN A3 HNRNP A3		+	HNRNPA0	heterogeneous nuclear ribonucleoprotein A0
fam13b	0.00195295	0.00779725	0.00808469	0.00191082	family with sequence similarity 13 member B [Source:ZFIN;Acc:ZDB-GENE-030131-4913]	ZDB-GENE-030131-4913	FAM13A		+	FAM13B	family with sequence similarity 13 member B
LOC556124	0.00390591	0.00584793	0.00970163	0.00382165					-
matr3l	0.000976477	0.0136452	0.0161694	0	matrin 3-like 1.1 [Source:ZFIN;Acc:ZDB-GENE-030616-40]	ZDB-GENE-030616-40			-
thoc3	0.00781181	0.00974656	0.00646776	0.00573247	THO complex 3 [Source:ZFIN;Acc:ZDB-GENE-040808-14]	ZDB-GENE-040808-14	THO COMPLEX SUBUNIT 3 THO3		+	THOC3	THO complex 3
cplx2	0	0.00194931	0	0	complexin 2, like [Source:ZFIN;Acc:ZDB-GENE-040718-160]	ZDB-GENE-040718-160	COMPLEXIN		+	CPLX2	complexin 2
g3bp1	0.00195295	0.0116959	0.00646776	0	GTPase activating protein (SH3 domain) binding protein 1 [Source:ZFIN;Acc:ZDB-GENE-030131-7452]	ZDB-GENE-030131-7452	RAS GTPASE ACTIVATING BINDING 1 G3BP 1 EC_3.6.4.12 EC_3.6.4.- 13 ATP DEPENDENT HELICASE		+	G3BP1	G3BP stress granule assembly factor 1
atox1	0.00781181	0.00779725	0.00485082	0.00191082	antioxidant 1 copper chaperone [Source:ZFIN;Acc:ZDB-GENE-120720-2]	ZDB-GENE-120720-2	COPPER TRANSPORT ATOX1		+	ATOX1	antioxidant 1 copper chaperone
gm2a	0	0.00389862	0	0	GM2 ganglioside activator [Source:ZFIN;Acc:ZDB-GENE-050417-373]	ZDB-GENE-050417-373	GANGLIOSIDE GM2 ACTIVATOR PRECURSOR CEREBROSIDE SULFATE ACTIVATOR GM2 AP SPHINGOLIPID ACTIVATOR 3 SAP 3	GM2-gangliosidosis, AB variant	+	GM2A	GM2 ganglioside activator
b4galt7	0	0.00194931	0	0	xylosylprotein beta 1,4-galactosyltransferase, polypeptide 7 (galactosyltransferase I) [Source:ZFIN;Acc:ZDB-GENE-040727-3]	ZDB-GENE-040727-3	BETA 1 4 GALACTOSYLTRANSFERASE 7 BETA 1 4 GALTASE 7 BETA4GAL T7 B4GAL T7 EC_2.4.1.- PROTEOGLYCAN UDP GALACTOSE:BETA XYLOSE BETA1 4 GALACTOSYLTRANSFERASE I UDP GAL:BETA GLCNAC BETA 1 4 GALACTOSYLTRANSFERASE 7 UDP GALACTOSE:BETA N ACETYLGLUCOSAMINE BETA 1 4 GALACTOSYLTRANSFERASE 7 UDP GALACTOSE:BETA XYLOSE BETA 1 4 GALACTOSYLTRANSFERASE XGPT XGALT 1 XYLOSYLPROTEIN 4 BETA GALACTOSYLTRANSFERASE EC_2.…	Ehlers-Danlos syndrome, spondylodysplastic type, 1	+	B4GALT7	beta-1,4-galactosyltransferase 7
tmed9	0.00781181	0.0175438	0.0291049	0.00191082	transmembrane p24 trafficking protein 9 [Source:ZFIN;Acc:ZDB-GENE-050417-434]	ZDB-GENE-050417-434	TRANSMEMBRANE EMP24 DOMAIN CONTAINING 9 PRECURSOR P24 FAMILY ALPHA 2 P24ALPHA2		+	TMED9	transmembrane p24 trafficking protein 9
lman2	0.0166001	0.025341	0.0388065	0.0191082	lectin, mannose-binding 2 [Source:ZFIN;Acc:ZDB-GENE-070209-149]	ZDB-GENE-070209-149	VESICULAR INTEGRAL MEMBRANE VIP36 PRECURSOR LECTIN MANNOSE BINDING 2 VESICULAR INTEGRAL MEMBRANE 36 VIP36		+	LMAN2	lectin, mannose binding 2
gpr137bb	0.00195295	0	0.00485082	0	G protein-coupled receptor 137 [Source:ZFIN;Acc:ZDB-GENE-040718-443]	ZDB-GENE-040718-443	INTEGRAL MEMBRANE TRANSMEMBRANE 7 SUPERFAMILY MEMBER 1		+	GPR137B	G protein-coupled receptor 137B
syvn1	0.00195295	0	0.00646776	0	synovial apoptosis inhibitor 1, synoviolin [Source:NCBI gene;Acc:335226]	ZDB-GENE-030131-7166	E3 UBIQUITIN LIGASE SYNOVIOLIN PRECURSOR EC_2.3.2.27 RING TYPE E3 UBIQUITIN TRANSFERASE SYNOVIOLIN SYNOVIAL APOPTOSIS INHIBITOR 1		+	SYVN1	synoviolin 1
smad5	0	0.00194931	0.00161694	0	SMAD family member 5 [Source:NCBI gene;Acc:30641]	ZDB-GENE-990603-9	MOTHERS AGAINST DECAPENTAPLEGIC HOMOLOG 5 MAD HOMOLOG 5 MOTHERS AGAINST DPP HOMOLOG 5 SMAD FAMILY MEMBER 5 SMAD 5 SMAD5		+	SMAD5	SMAD family member 5
tgfbi	0	0	0.00646776	0	transforming growth factor, beta-induced [Source:ZFIN;Acc:ZDB-GENE-030131-73]	ZDB-GENE-030131-73	PRECURSOR	Corneal dystrophy, lattice type IIIA,Corneal dystrophy, epithelial basement membrane,Corneal dystrophy, Groenouw type I,Corneal dystrophy, Avellino type,Corneal dystrophy, lattice type I,Corneal dystrophy, Reis-Bucklers type,Corneal dystrophy, Thiel-Behnke type	+	TGFBI	transforming growth factor beta induced
polr2gl	0	0.00194931	0.00161694	0.00191082	polymerase (RNA) II (DNA directed) polypeptide G-like [Source:NCBI gene;Acc:324088]	ZDB-GENE-030131-2808			+	POLR2G	RNA polymerase II subunit G
eef1g	0.156236	0.179337	0.4964	0.141401	eukaryotic translation elongation factor 1 gamma [Source:NCBI gene;Acc:195822]	ZDB-GENE-020423-3	ELONGATION FACTOR 1 GAMMA EF 1 GAMMA EEF 1B GAMMA		+	EEF1G	eukaryotic translation elongation factor 1 gamma
klhl4	0	0	0.00485082	0	kelch-like family member 4 [Source:ZFIN;Acc:ZDB-GENE-070410-63]	ZDB-GENE-070410-63			+	KLHL4	kelch like family member 4
tsc22d3	0.00781181	0.00584793	0.0161694	0.00573247	TSC22 domain family, member 3 [Source:ZFIN;Acc:ZDB-GENE-040426-1433]	ZDB-GENE-040426-1433	TSC22 DOMAIN FAMILY 3 GLUCOCORTICOID INDUCED LEUCINE ZIPPER		-
zgc:64189	0	0	0.00323388	0	zgc:64189 [Source:ZFIN;Acc:ZDB-GENE-040426-1397]	ZDB-GENE-040426-1397	TSC22 DOMAIN FAMILY 3 GLUCOCORTICOID INDUCED LEUCINE ZIPPER		-
pin4	0.0117177	0.0155945	0.0113186	0.00382165	protein (peptidylprolyl cis/trans isomerase) NIMA-interacting, 4 (parvulin) [Source:NCBI gene;Acc:553574]	ZDB-GENE-050522-117	PEPTIDYL PROLYL CIS TRANS ISOMERASE NIMA INTERACTING 4 EC_5.2.1.8 PARVULIN 14 PAR14 PEPTIDYL PROLYL CIS TRANS ISOMERASE PIN4 PPIASE PIN4 ROTAMASE PIN4		-
acsl4a	0.00585886	0.00584793	0.00161694	0.00191082	acyl-CoA synthetase long chain family member 4a [Source:ZFIN;Acc:ZDB-GENE-040426-1565]	ZDB-GENE-040426-1565	LONG CHAIN FATTY ACID COA LIGASE 4 EC_6.2.1.3 ARACHIDONATE COA LIGASE EC_6.2.1.- 15 LONG CHAIN ACYL COA SYNTHETASE 4 LACS 4	Mental retardation, X-linked 63	+	ACSL4	acyl-CoA synthetase long chain family member 4
nxt2	0.00390591	0.00194931	0.00161694	0	nuclear transport factor 2-like export factor 2 [Source:ZFIN;Acc:ZDB-GENE-050521-1]	ZDB-GENE-050521-1	NTF2 RELATED EXPORT 2		+	NXT2	nuclear transport factor 2 like export factor 2
psmd10	0.00683534	0.00389862	0	0.00382165	proteasome 26S subunit, non-ATPase 10 [Source:ZFIN;Acc:ZDB-GENE-050112-1]	ZDB-GENE-050112-1	26S PROTEASOME NON ATPASE REGULATORY SUBUNIT 10 26S PROTEASOME REGULATORY SUBUNIT P28 GANKYRIN		+	PSMD10	proteasome 26S subunit, non-ATPase 10
xiap	0.00488238	0.0194931	0.00646776	0.00573247	X-linked inhibitor of apoptosis [Source:ZFIN;Acc:ZDB-GENE-030825-7]	ZDB-GENE-030825-7	X LINKED INHIBITOR OF APOPTOSIS	Lymphoproliferative syndrome, X-linked, 2	+	XIAP	X-linked inhibitor of apoptosis
zgc:113364	0.000976477	0.00389862	0	0	zgc:113364 [Source:ZFIN;Acc:ZDB-GENE-050410-5]	ZDB-GENE-050410-5	AMBIGUOUS		-
asah1a	0	0.00194931	0	0	N-acylsphingosine amidohydrolase (acid ceramidase) 1a [Source:ZFIN;Acc:ZDB-GENE-041010-191]	ZDB-GENE-041010-191		Farber lipogranulomatosis,Spinal muscular atrophy with progressive myoclonic epilepsy	+	ASAH1	N-acylsphingosine amidohydrolase 1
pfdn6	0.0166001	0.0233917	0.0291049	0.00191082	prefoldin subunit 6 [Source:ZFIN;Acc:ZDB-GENE-040426-1589]	ZDB-GENE-040426-1589	PREFOLDIN SUBUNIT 6		+	PFDN6	prefoldin subunit 6
mrpl11	0.00683534	0.0116959	0.0194033	0.00382165	mitochondrial ribosomal protein L11 [Source:ZFIN;Acc:ZDB-GENE-040718-294]	ZDB-GENE-040718-294			+	MRPL11	mitochondrial ribosomal protein L11
fibpa	0.00390591	0.00194931	0	0	fibroblast growth factor (acidic) intracellular binding protein a [Source:ZFIN;Acc:ZDB-GENE-040426-1363]	ZDB-GENE-040426-1363		Thauvin-Robinet-Faivre syndrome	+	FIBP	FGF1 intracellular binding protein
yif1a	0.00488238	0.00389862	0.00970163	0.0114649	Yip1 interacting factor homolog A (S. cerevisiae) [Source:NCBI gene;Acc:334982]	ZDB-GENE-030131-6922	YIP1 INTERACTING FACTOR		+	YIF1A	Yip1 interacting factor homolog A, membrane trafficking protein
atl3	0	0	0.00808469	0	atlastin 3 [Source:ZFIN;Acc:ZDB-GENE-041010-109]	ZDB-GENE-041010-109	ATLASTIN 3 EC_3.6.5.-	Neuropathy, hereditary sensory, type IF	+	ATL3	atlastin GTPase 3
cfl1	0.0175766	0.0370369	0.114803	0.00955412	cofilin 1 [Source:ZFIN;Acc:ZDB-GENE-030131-215]	ZDB-GENE-030131-215			+	CFL1	cofilin 1
zgc:92907	0.00195295	0.00974656	0.00323388	0.00382165	zgc:92907 [Source:ZFIN;Acc:ZDB-GENE-040718-161]	ZDB-GENE-040718-161	UDP N ACETYLGLUCOSAMINE TRANSFERASE SUBUNIT ALG13 EC_2.4.1.141 ASPARAGINE LINKED GLYCOSYLATION 13		-
rap2c	0.0107412	0.00974656	0.00161694	0.00191082	RAP2C, member of RAS oncogene family [Source:ZFIN;Acc:ZDB-GENE-041024-1]	ZDB-GENE-041024-1	RAS RELATED RAP 2C PRECURSOR		+	RAP2C	RAP2C, member of RAS oncogene family
hs6st2	0	0.00194931	0.00161694	0	heparan sulfate 6-O-sulfotransferase 2 [Source:NCBI gene;Acc:378450]	ZDB-GENE-030909-14	HEPARAN SULFATE 6 O SULFOTRANSFERASE EC_2.8.2.-	?Paganini-Miozzo syndrome	+	HS6ST2	heparan sulfate 6-O-sulfotransferase 2
cab39l1	0.00488238	0.00194931	0.0194033	0.00191082	calcium binding protein 39, like 1 [Source:ZFIN;Acc:ZDB-GENE-040426-2897]	ZDB-GENE-040426-2897	CALCIUM BINDING 39 MO25		-
phf6	0.00683534	0.00779725	0.00323388	0	PHD finger protein 6 [Source:ZFIN;Acc:ZDB-GENE-030131-5278]	ZDB-GENE-030131-5278	PHD FINGER	Borjeson-Forssman-Lehmann syndrome	+	PHF6	PHD finger protein 6
fam122b	0	0.00389862	0	0	family with sequence similarity 122B [Source:ZFIN;Acc:ZDB-GENE-040801-204]	ZDB-GENE-040801-204	UNKNOWN		+	FAM122B	family with sequence similarity 122B
mospd1	0.000976477	0	0.00323388	0	motile sperm domain containing 1 [Source:ZFIN;Acc:ZDB-GENE-040426-2691]	ZDB-GENE-040426-2691	MOTILE SPERM DOMAIN CONTAINING 1		+	MOSPD1	motile sperm domain containing 1
ddx26b	0	0	0	0.00191082	integrator complex subunit 6 like [Source:NCBI gene;Acc:393406]	ZDB-GENE-040426-1150	CANCER/TESTIS ANTIGEN FAMILY 45 MEMBER CANCER/TESTIS ANTIGEN		-
mmgt1	0.0263649	0.0370369	0.0226371	0.00955412	membrane magnesium transporter 1 [Source:NCBI gene;Acc:402891]	ZDB-GENE-040801-65	MEMBRANE MAGNESIUM TRANSPORTER 1 ER MEMBRANE COMPLEX SUBUNIT 5 TRANSMEMBRANE 32		+	MMGT1	membrane magnesium transporter 1
fhl1a	0	0.00389862	0.00323388	0	four and a half LIM domains 1a [Source:ZFIN;Acc:ZDB-GENE-040206-1]	ZDB-GENE-040206-1	FOUR AND A HALF LIM DOMAINS 1 FHL 1 SKELETAL MUSCLE LIM 1 SLIM SLIM 1	?Uruguay faciocardiomusculoskeletal syndrome,Reducing body myopathy, X-linked 1a, severe, infantile or early childhood onset,Reducing body myopathy, X-linked 1b, with late childhood or adult onset,Scapuloperoneal myopathy, X-linked dominant,Emery-Dreifuss muscular dystrophy 6, X-linked,Myopathy, X-linked, with postural muscle atrophy	+	FHL1	four and a half LIM domains 1
rbmx	0.00488238	0.0136452	0.00808469	0.0076433	RNA binding motif protein X-linked [Source:NCBI gene;Acc:321860]	ZDB-GENE-030131-579	RNA BINDING MOTIF PROTEIN X CHROMOSOME HETEROGENEOUS NUCLEAR RIBONUCLEOPROTEIN G HNRNP G	?Mental retardation, X-linked, syndromic 11, Shashi type	+	RBMX	RNA binding motif protein X-linked
nkrf	0.000976477	0	0.00161694	0	NFKB repressing factor [Source:ZFIN;Acc:ZDB-GENE-030616-73]	ZDB-GENE-030616-73	NF KAPPA B REPRESSING FACTOR NFKB REPRESSING FACTOR TRANSCRIPTION FACTOR NRF		+	NKRF	NFKB repressing factor
ube2a	0.00878829	0.0116959	0.0129355	0.00191082	ubiquitin-conjugating enzyme E2A (RAD6 homolog) [Source:ZFIN;Acc:ZDB-GENE-030616-72]	ZDB-GENE-030616-72	UBIQUITIN CONJUGATING ENZYME E2 A EC_2.3.2.23 E2 UBIQUITIN CONJUGATING ENZYME A RAD6 HOMOLOG A HR6A UBIQUITIN CARRIER A UBIQUITIN LIGASE A	Mental retardation, X-linked syndromic, Nascimento-type	+	UBE2A	ubiquitin conjugating enzyme E2 A
slc25a5	0.169907	0.306042	0.51257	0.101274	solute carrier family 25 member 5 [Source:ZFIN;Acc:ZDB-GENE-020419-9]	ZDB-GENE-020419-9	ADP/ATP TRANSLOCASE 2 ADP ATP CARRIER 2 ADENINE NUCLEOTIDE TRANSLOCATOR 2 ANT 2 SOLUTE CARRIER FAMILY 25 MEMBER 5 [CONTAINS ADP/ATP TRANSLOCASE 2 N TERMINALLY PROCESSED]		+	SLC25A5	solute carrier family 25 member 5
slc25a43	0.00292943	0	0.00485082	0	solute carrier family 25 member 43 [Source:NCBI gene;Acc:796731]	ZDB-GENE-030616-69	SOLUTE CARRIER FAMILY 25 MEMBER 43		+	SLC25A43	solute carrier family 25 member 43
pdzd11	0.00488238	0.00389862	0.00485082	0	PDZ domain containing 11 [Source:NCBI gene;Acc:405893]	ZDB-GENE-040426-2544	LIN 7 HOMOLOG LIN MAMMALIAN LIN SEVEN MALS VERTEBRATE LIN 7 HOMOLOG VELI		+	PDZD11	PDZ domain containing 11
rab41	0	0.00194931	0.00323388	0	RAB41, member RAS oncogene family [Source:ZFIN;Acc:ZDB-GENE-040426-2686]	ZDB-GENE-040426-2686	RAS RELATED RAB		+	RAB41	RAB41, member RAS oncogene family
sept6	0	0	0.00161694	0	septin 6 [Source:ZFIN;Acc:ZDB-GENE-030131-1414]	ZDB-GENE-030131-1414	SEPTIN 6		+	SEPTIN6	septin 6
rpl39	1.74203	1.9688	2.24754	1.06624	ribosomal protein L39 [Source:ZFIN;Acc:ZDB-GENE-040625-51]	ZDB-GENE-040625-51			+	RPL39	ribosomal protein L39
upf3b	0.0332002	0.0155945	0.0565929	0.0114649	UPF3B regulator of nonsense mediated mRNA decay [Source:ZFIN;Acc:ZDB-GENE-040426-1630]	ZDB-GENE-040426-1630		Mental retardation, X-linked, syndromic 14	+	UPF3B	UPF3B regulator of nonsense mediated mRNA decay
ndufa1	0.0771417	0.087719	0.101867	0.0458598	NADH:ubiquinone oxidoreductase subunit A1 [Source:ZFIN;Acc:ZDB-GENE-040625-168]	ZDB-GENE-040625-168	UNCHARACTERIZED	Mitochondrial complex I deficiency, nuclear type 12	+	NDUFA1	NADH:ubiquinone oxidoreductase subunit A1
nkap	0.0380826	0.0389862	0.0565929	0.0114649	NFKB activating protein [Source:ZFIN;Acc:ZDB-GENE-030131-8064]	ZDB-GENE-030131-8064			+	NKAP	NFKB activating protein
zbtb33	0.00195295	0.00194931	0.00485082	0	zinc finger and BTB domain containing 33 [Source:ZFIN;Acc:ZDB-GENE-070412-3]	ZDB-GENE-070412-3	TRANSCRIPTIONAL REGULATOR KAISO ZINC FINGER AND BTB DOMAIN CONTAINING 33		+	ZBTB33	zinc finger and BTB domain containing 33
lamp2	0.0107412	0.00389862	0.0242541	0	lysosomal-associated membrane protein 2 [Source:ZFIN;Acc:ZDB-GENE-030729-9]	ZDB-GENE-030729-9	LYSOSOME ASSOCIATED MEMBRANE GLYCOPROTEIN PRECURSOR LAMP LYSOSOME ASSOCIATED MEMBRANE CD107 ANTIGEN FAMILY MEMBER ANTIGEN	Danon disease	+	LAMP2	lysosomal associated membrane protein 2
cul4b	0.00292943	0.00974656	0.00323388	0.00191082	cullin 4B [Source:ZFIN;Acc:ZDB-GENE-041008-208]	ZDB-GENE-041008-208	CULLIN 4B CUL 4B	Mental retardation, X-linked, syndromic 15 (Cabezas type)	+	CUL4B	cullin 4B
mcts1	0	0.00584793	0.0177863	0	MCTS1 re-initiation and release factor [Source:NCBI gene;Acc:394046]	ZDB-GENE-040426-957	MALIGNANT T CELL AMPLIFIED SEQUENCE 1 MCT 1		+	MCTS1	MCTS1 re-initiation and release factor
c1galt1c1	0.000976477	0.00584793	0.00323388	0.00191082	C1GALT1-specific chaperone 1 [Source:ZFIN;Acc:ZDB-GENE-030131-2772]	ZDB-GENE-030131-2772	C1GALT1 SPECIFIC CHAPERONE 1 CORE 1 BETA1 3 GALACTOSYLTRANSFERASE 2 C1GAL T2 C1GALT2 CORE 1 BETA3 GAL T2 CORE 1 BETA3 GALACTOSYLTRANSFERASE SPECIFIC MOLECULAR CHAPERONE	Tn polyagglutination syndrome, somatic	+	C1GALT1C1	C1GALT1 specific chaperone 1
apln	0	0	0.0339557	0	apelin [Source:NCBI gene;Acc:798375]	ZDB-GENE-070521-8	UNKNOWN		+	APLN	apelin
ocrl	0	0.00194931	0	0	OCRL inositol polyphosphate-5-phosphatase [Source:ZFIN;Acc:ZDB-GENE-061110-61]	ZDB-GENE-061110-61	INOSITOL POLYPHOSPHATE 5 PHOSPHATASE OCRL EC_3.1.3.36 EC_3.1.3.- 56 INOSITOL POLYPHOSPHATE 5 PHOSPHATASE OCRL 1 PHOSPHATIDYLINOSITOL 3 4 5 TRIPHOSPHATE 5 PHOSPHATASE EC_3.1.-.- 3 86	Dent disease 2,Lowe syndrome	+	OCRL	OCRL inositol polyphosphate-5-phosphatase
clic2	0.0761652	0.0682259	0.108335	0.0496814	chloride intracellular channel 2 [Source:ZFIN;Acc:ZDB-GENE-040718-299]	ZDB-GENE-040718-299	CHLORIDE INTRACELLULAR CHANNEL 2	?Mental retardation, X-linked, syndromic 32	+	CLIC2	chloride intracellular channel 2
med7	0.00292943	0.00194931	0.00161694	0.00573247	mediator complex subunit 7 [Source:NCBI gene;Acc:326098]	ZDB-GENE-030131-4823	MEDIATOR OF RNA POLYMERASE II TRANSCRIPTION SUBUNIT 7 COFACTOR REQUIRED SP1 TRANSCRIPTIONAL ACTIVATION SUBUNIT 9 CRSP COMPLEX SUBUNIT 9 MEDIATOR COMPLEX SUBUNIT 7		+	MED7	mediator complex subunit 7
zgc:194246	0.00195295	0	0.00161694	0	zgc:194246 [Source:ZFIN;Acc:ZDB-GENE-081022-85]	ZDB-GENE-081022-85			-
clint1a	0.00195295	0.00584793	0.00323388	0	clathrin interactor 1a [Source:ZFIN;Acc:ZDB-GENE-030131-2590]	ZDB-GENE-030131-2590			+	CLINT1	clathrin interactor 1
rnaseh2c	0.000976477	0.00389862	0	0	ribonuclease H2, subunit C [Source:ZFIN;Acc:ZDB-GENE-030131-2469]	ZDB-GENE-030131-2469	RIBONUCLEASE H2 SUBUNIT C	Aicardi-Goutieres syndrome 3	+	RNASEH2C	ribonuclease H2 subunit C
trmt12	0	0	0	0.00382165	tRNA methyltransferase 12 homolog [Source:NCBI gene;Acc:564925]	ZDB-GENE-060825-182	TRNA GUANINE 37 N1 METHYLTRANSFERASE EC_2.1.1.228 M1G METHYLTRANSFERASE TRNA [GM37] METHYLTRANSFERASE TRNA METHYLTRANSFERASE 5		+	TRMT12	tRNA methyltransferase 12 homolog
sytl4	0	0	0.00161694	0	synaptotagmin-like 4 [Source:ZFIN;Acc:ZDB-GENE-070209-217]	ZDB-GENE-070209-217	SYNAPTOTAGMIN 4 EXOPHILIN 2 GRANUPHILIN		+	SYTL4	synaptotagmin like 4
mrpl18	0.00292943	0.0116959	0.0194033	0	mitochondrial ribosomal protein L18 [Source:ZFIN;Acc:ZDB-GENE-061013-632]	ZDB-GENE-061013-632	39S RIBOSOMAL L18 MITOCHONDRIAL PRECURSOR L18MT MRP L18		+	MRPL18	mitochondrial ribosomal protein L18
neil3	0	0.00194931	0	0	nei-like DNA glycosylase 3 [Source:ZFIN;Acc:ZDB-GENE-041114-18]	ZDB-GENE-041114-18	ENDONUCLEASE 8 2 EC_3.2.2.- EC_4.2.99.18 DNA GLYCOSYLASE/AP LYASE NEIL2 DNA APURINIC OR APYRIMIDINIC SITE LYASE NEIL2 ENDONUCLEASE VIII 2 NEI 2		+	NEIL3	nei like DNA glycosylase 3
aga	0.00195295	0	0.00646776	0.00191082	aspartylglucosaminidase [Source:ZFIN;Acc:ZDB-GENE-040426-2311]	ZDB-GENE-040426-2311	N 4 BETA N ACETYLGLUCOSAMINYL L ASPARAGINASE EC_3.5.1.26 ASPARTYLGLUCOSAMINIDASE GLYCOSYLASPARAGINASE N4 N ACETYL BETA GLUCOSAMINYL L ASPARAGINE AMIDASE [CONTAINS GLYCOSYLASPARAGINASE ALPHA CHAIN; GLYCOSYLASPARAGINASE BETA CHAIN]	Aspartylglucosaminuria	+	AGA	aspartylglucosaminidase
rnf130	0.000976477	0	0	0.00191082	ring finger protein 130 [Source:ZFIN;Acc:ZDB-GENE-050522-525]	ZDB-GENE-050522-525	E3 UBIQUITIN LIGASE RNF130 PRECURSOR EC_2.3.2.27 GOLIATH HOMOLOG RING FINGER 130 RING TYPE E3 UBIQUITIN TRANSFERASE RNF130		+	RNF130	ring finger protein 130
lect2l	0.000976477	0.00194931	0.00161694	0	leukocyte cell-derived chemotaxin 2 like [Source:ZFIN;Acc:ZDB-GENE-070127-4]	ZDB-GENE-070127-4	LEUKOCYTE CELL DERIVED CHEMOTAXIN 2 PRECURSOR LECT 2 CHONDROMODULIN II CHM II		-
csnk1a1	0.0156236	0.0233917	0.0226371	0.00955412	casein kinase 1, alpha 1 [Source:ZFIN;Acc:ZDB-GENE-020419-19]	ZDB-GENE-020419-19	CASEIN KINASE I ALPHA CKI ALPHA EC_2.7.11.1 CK1		+	CSNK1A1	casein kinase 1 alpha 1
si:ch211-195b11.3	0.000976477	0.00779725	0.210202	0	si:ch211-195b11.3 [Source:ZFIN;Acc:ZDB-GENE-141222-6]	ZDB-GENE-141222-6			-
hnrnpa0b	0.0107412	0.00779725	0.00808469	0.00191082	heterogeneous nuclear ribonucleoprotein A0b [Source:ZFIN;Acc:ZDB-GENE-030131-6154]	ZDB-GENE-030131-6154	HETEROGENEOUS NUCLEAR RIBONUCLEOPROTEIN A3 HNRNP A3		+	HNRNPA0	heterogeneous nuclear ribonucleoprotein A0
hnrnpa0l	0.109365	0.116959	0.143908	0.0783438	heterogeneous nuclear ribonucleoprotein A0, like [Source:ZFIN;Acc:ZDB-GENE-030131-618]	ZDB-GENE-030131-618	HETEROGENEOUS NUCLEAR RIBONUCLEOPROTEIN A3 HNRNP A3		-
gsr	0.00292943	0.00194931	0.00485082	0.00191082	glutathione reductase [Source:ZFIN;Acc:ZDB-GENE-050522-116]	ZDB-GENE-050522-116	GLUTATHIONE REDUCTASE GR GRASE EC_1.8.1.7	Hemolytic anemia due to glutathione reductase deficiency	+	GSR	glutathione-disulfide reductase
uqcrq	0.0283178	0.0389862	0.0501251	0.0133758	ubiquinol-cytochrome c reductase, complex III subunit VII [Source:ZFIN;Acc:ZDB-GENE-040718-199]	ZDB-GENE-040718-199		Mitochondrial complex III deficiency, nuclear type 4	+	UQCRQ	ubiquinol-cytochrome c reductase complex III subunit VII
timm8a	0.00781181	0.0136452	0.0113186	0	translocase of inner mitochondrial membrane 8 homolog A (yeast) [Source:NCBI gene;Acc:445243]	ZDB-GENE-040801-158	MITOCHONDRIAL IMPORT INNER MEMBRANE TRANSLOCASE SUBUNIT TIM8 A	Mohr-Tranebjaerg syndrome	+	TIMM8A	translocase of inner mitochondrial membrane 8A
zgc:101583	0	0	0.00161694	0	zgc:101583 [Source:ZFIN;Acc:ZDB-GENE-041212-75]	ZDB-GENE-041212-75	MAGNESIUM TRANSPORTER NIPA2		-
gla	0	0	0.00161694	0	galactosidase, alpha [Source:ZFIN;Acc:ZDB-GENE-041010-207]	ZDB-GENE-041010-207	ALPHA GALACTOSIDASE PRECURSOR EC_3.2.1.22 MELIBIASE	Fabry disease,Fabry disease, cardiac variant	+	GLA	galactosidase alpha
ef1	0.00195295	0	0.00970163	0	E74-like ETS transcription factor 1 [Source:ZFIN;Acc:ZDB-GENE-980526-335]	ZDB-GENE-980526-335			-
taf7	0.00390591	0.00584793	0.0145524	0.00191082	TAF7 RNA polymerase II, TATA box binding protein (TBP)-associated factor [Source:ZFIN;Acc:ZDB-GENE-020419-18]	ZDB-GENE-020419-18			+	TAF7	TATA-box binding protein associated factor 7
xkrx	0	0	0.00323388	0	XK related X-linked [Source:ZFIN;Acc:ZDB-GENE-041114-108]	ZDB-GENE-041114-108	XK RELATED 2 X KELL BLOOD GROUP RELATED X LINKED		+	XKRX	XK related X-linked
cstf2	0.00195295	0.00389862	0.00646776	0	cleavage stimulation factor, 3' pre-RNA, subunit 2 [Source:ZFIN;Acc:ZDB-GENE-031118-2]	ZDB-GENE-031118-2	CLEAVAGE STIMULATION FACTOR SUBUNIT 2 CF 1.64 KDA SUBUNIT CLEAVAGE STIMULATION FACTOR 64 KDA SUBUNIT CSTF 64 KDA SUBUNIT CSTF 64		+	CSTF2	cleavage stimulation factor subunit 2
mid1ip1l	0.00390591	0.00389862	0.0210202	0	MID1 interacting protein 1, like [Source:NCBI gene;Acc:322977]	ZDB-GENE-030131-1697	MID1 INTERACTING 1 GASTRULATION SPECIFIC G12		-
eif4ea	0.00195295	0.00389862	0.00323388	0	eukaryotic translation initiation factor 4ea [Source:NCBI gene;Acc:79380]	ZDB-GENE-040413-1		{Autism, susceptibility to, 19}	+	EIF4E	eukaryotic translation initiation factor 4E
adh5	0	0	0.00970163	0	alcohol dehydrogenase 5 [Source:ZFIN;Acc:ZDB-GENE-011003-1]	ZDB-GENE-011003-1	ALCOHOL DEHYDROGENASE CLASS 3 EC_1.1.1.1 ALCOHOL DEHYDROGENASE CLASS III GLUTATHIONE DEPENDENT FORMALDEHYDE DEHYDROGENASE FALDH FDH GSH FDH EC_1.1.1.- S HYDROXYMETHYL GLUTATHIONE DEHYDROGENASE EC_1.1.-.- 1 284		+	ADH5	alcohol dehydrogenase 5 (class III), chi polypeptide
gar1	0.000976477	0	0.00323388	0	GAR1 homolog, ribonucleoprotein [Source:NCBI gene;Acc:393950]	ZDB-GENE-040426-893	H/ACA RIBONUCLEOPROTEIN COMPLEX SUBUNIT SNORNP GAR1		+	GAR1	GAR1 ribonucleoprotein
tomm5	0.0332002	0.0233917	0.0242541	0.0286624	translocase of outer mitochondrial membrane 5 homolog (yeast) [Source:ZFIN;Acc:ZDB-GENE-040724-90]	ZDB-GENE-040724-90	UNCHARACTERIZED		+	TOMM5	translocase of outer mitochondrial membrane 5
slc30a9	0.000976477	0.00389862	0.00808469	0	solute carrier family 30 member 9 [Source:NCBI gene;Acc:497184]	ZDB-GENE-040724-254	ZINC TRANSPORTER 9 ZNT 9 SOLUTE CARRIER FAMILY 30 MEMBER 9	?Birk-Landau-Perez syndrome	+	SLC30A9	solute carrier family 30 member 9
zgc:110741	0.00292943	0.00194931	0.00323388	0	abhydrolase domain containing 18 [Source:ZFIN;Acc:ZDB-GENE-050306-53]	ZDB-GENE-050306-53	ABHD18 PRECURSOR ALPHA/BETA HYDROLASE DOMAIN CONTAINING 18 ABHYDROLASE DOMAIN CONTAINING 18		-
faf2	0.00390591	0.00974656	0.0145524	0.00191082	Fas associated factor family member 2 [Source:ZFIN;Acc:ZDB-GENE-050208-312]	ZDB-GENE-050208-312	FAS ASSOCIATED FACTOR 2 UBX DOMAIN CONTAINING 8		+	FAF2	Fas associated factor family member 2
higd2a	0.0185531	0.0428849	0.0565929	0.00955412	HIG1 hypoxia inducible domain family, member 2A [Source:ZFIN;Acc:ZDB-GENE-050417-119]	ZDB-GENE-050417-119	HIG1 DOMAIN FAMILY MEMBER		+	HIGD2A	HIG1 hypoxia inducible domain family member 2A
zgc:153018	0.00195295	0.0175438	0.0161694	0	zgc:153018 [Source:ZFIN;Acc:ZDB-GENE-060929-752]	ZDB-GENE-060929-752	TRANSMEMBRANE 179		-
ehd1a	0	0	0.00808469	0	EH-domain containing 1a [Source:ZFIN;Acc:ZDB-GENE-040426-2518]	ZDB-GENE-040426-2518	EH DOMAIN CONTAINING 1		+	EHD1	EH domain containing 1
ubxn1	0.00585886	0.00974656	0.00323388	0.00191082	UBX domain protein 1 [Source:NCBI gene;Acc:322073]	ZDB-GENE-030131-792			+	UBXN1	UBX domain protein 1
zgc:92249	0.00781181	0.00389862	0.0145524	0.00573247	retinoic acid receptor responder 3-like [Source:ZFIN;Acc:ZDB-GENE-040718-368]	ZDB-GENE-040718-368	AMBIGUOUS		-
zgc:194285	0.00488238	0.00194931	0.00808469	0	zgc:194285 [Source:ZFIN;Acc:ZDB-GENE-081022-97]	ZDB-GENE-081022-97	UNCHARACTERIZED		-
macrod1	0	0.00194931	0.00161694	0	mono-ADP ribosylhydrolase 1 [Source:ZFIN;Acc:ZDB-GENE-040912-100]	ZDB-GENE-040912-100	ADP RIBOSE GLYCOHYDROLASE MACROD1 MACRO DOMAIN CONTAINING 1 O ACETYL ADP RIBOSE DEACETYLASE MACROD1 EC_3.5.1.- LRP16 [PROTEIN ADP RIBOSYLASPARTATE] HYDROLASE MACROD1 EC_3.2.-.- 2 [PROTEIN ADP RIBOSYLGLUTAMATE] HYDROLASE MACROD1 EC 3.2.2.-		+	MACROD1	mono-ADP ribosylhydrolase 1
fermt3b	0	0	0.0210202	0	fermitin family member 3b [Source:ZFIN;Acc:ZDB-GENE-040426-1366]	ZDB-GENE-040426-1366	FERMITIN FAMILY HOMOLOG KINDLIN UNC 112 RELATED	Leukocyte adhesion deficiency, type III	+	FERMT3	fermitin family member 3
slu7	0.00488238	0.00389862	0.00646776	0.00191082	SLU7 homolog, splicing factor [Source:NCBI gene;Acc:492495]	ZDB-GENE-041114-62	PRE SPLICING FACTOR SLU7		+	SLU7	SLU7 homolog, splicing factor
elf2a	0.00683534	0.00584793	0.00485082	0	E74-like factor 2a (ets domain transcription factor) [Source:ZFIN;Acc:ZDB-GENE-040822-41]	ZDB-GENE-040822-41	ETS RELATED TRANSCRIPTION FACTOR ELF 2 E74 FACTOR 2 NEW ETS RELATED FACTOR		+	ELF2	E74 like ETS transcription factor 2
si:ch211-235e9.6	0.0136707	0.0175438	0.0226371	0.00955412	si:ch211-235e9.6 [Source:ZFIN;Acc:ZDB-GENE-141216-417]	ZDB-GENE-141216-417			-
naa15a	0	0	0.00161694	0	N(alpha)-acetyltransferase 15, NatA auxiliary subunit a [Source:ZFIN;Acc:ZDB-GENE-030131-2392]	ZDB-GENE-030131-2392	N TERMINAL ACETYLTRANSFERASE B COMPLEX SUBUNIT MDM20 N TERMINAL ACETYLTRANSFERASE B COMPLEX SUBUNIT NAA25	Mental retardation, autosomal dominant 50	+	NAA15	N-alpha-acetyltransferase 15, NatA auxiliary subunit
tmem33	0.00292943	0.00194931	0.00485082	0.00191082	transmembrane protein 33 [Source:ZFIN;Acc:ZDB-GENE-030131-5425]	ZDB-GENE-030131-5425	UNKNOWN		+	TMEM33	transmembrane protein 33
anxa5a	0.000976477	0	0	0	annexin A5a [Source:ZFIN;Acc:ZDB-GENE-080220-29]	ZDB-GENE-080220-29	ANNEXIN A5 ANCHORIN CII ANNEXIN V ANNEXIN 5 CALPHOBINDIN I CBP I ENDONEXIN II LIPOCORTIN V PLACENTAL ANTICOAGULANT 4 PLACENTAL ANTICOAGULANT I PAP I THROMBOPLASTIN INHIBITOR VASCULAR ANTICOAGULANT ALPHA VAC ALPHA	{Pregnancy loss, recurrent, susceptibility to, 3}	+	ANXA5	annexin A5
ppid	0.000976477	0.00974656	0.00323388	0	peptidylprolyl isomerase D [Source:ZFIN;Acc:ZDB-GENE-040625-34]	ZDB-GENE-040625-34	PEPTIDYL PROLYL CIS TRANS ISOMERASE D PPIASE D EC_5.2.1.8 ROTAMASE D		+	PPID	peptidylprolyl isomerase D
etfdh	0.00390591	0.00389862	0.00323388	0	electron transfer flavoprotein dehydrogenase [Source:ZFIN;Acc:ZDB-GENE-040912-168]	ZDB-GENE-040912-168		Glutaric acidemia IIC	+	ETFDH	electron transfer flavoprotein dehydrogenase
cnot6b	0.000976477	0.00194931	0.00323388	0	CCR4-NOT transcription complex, subunit 6b [Source:ZFIN;Acc:ZDB-GENE-071004-97]	ZDB-GENE-071004-97	CCR4 NOT TRANSCRIPTION COMPLEX SUBUNIT 6 EC_3.1.13.4 CCR4 CARBON CATABOLITE REPRESSION 4 CARBON CATABOLITE REPRESSOR 4 HOMOLOG CYTOPLASMIC DEADENYLASE		+	CNOT6	CCR4-NOT transcription complex subunit 6
scocb	0.00488238	0.00584793	0.00808469	0.00382165	short coiled-coil protein b [Source:NCBI gene;Acc:791709]	ZDB-GENE-041010-41	SHORT COILED COIL		+	SCOC	short coiled-coil protein
mif	0.0175766	0.0155945	0.0404235	0.0133758	macrophage migration inhibitory factor [Source:ZFIN;Acc:ZDB-GENE-080708-1]	ZDB-GENE-080708-1	MACROPHAGE MIGRATION INHIBITORY FACTOR MIF EC_5.3.2.1 L DOPACHROME ISOMERASE L DOPACHROME TAUTOMERASE EC_5.3.3.- 12 PHENYLPYRUVATE TAUTOMERASE	{Rheumatoid arthritis, systemic juvenile, susceptibility to}	+	MIF	macrophage migration inhibitory factor
ppp2ca	0	0.00974656	0.00970163	0	protein phosphatase 2, catalytic subunit, alpha isozyme [Source:ZFIN;Acc:ZDB-GENE-050417-441]	ZDB-GENE-050417-441	SERINE/THREONINE PHOSPHATASE CATALYTIC SUBUNIT EC_3.1.3.16		-
rmnd5b	0.000976477	0.00974656	0.0113186	0.00573247	required for meiotic nuclear division 5 homolog B [Source:ZFIN;Acc:ZDB-GENE-040426-1744]	ZDB-GENE-040426-1744	E3 UBIQUITIN EC_2.3.2.27		+	RMND5B	required for meiotic nuclear division 5 homolog B
tnip1	0.000976477	0.00779725	0.0113186	0.00191082	TNFAIP3 interacting protein 1 [Source:ZFIN;Acc:ZDB-GENE-070112-1502]	ZDB-GENE-070112-1502	TNFAIP3 INTERACTING 1 A20 BINDING INHIBITOR OF NF KAPPA B ACTIVATION 1 ABIN 1 NEF ASSOCIATED FACTOR 1 NAF1 VIRION ASSOCIATED NUCLEAR SHUTTLING VAN		+	TNIP1	TNFAIP3 interacting protein 1
dctn4	0	0	0.00161694	0	dynactin 4 [Source:ZFIN;Acc:ZDB-GENE-050417-306]	ZDB-GENE-050417-306	DYNACTIN SUBUNIT 4 DYNACTIN SUBUNIT P62		+	DCTN4	dynactin subunit 4
ube2d2l	0.00195295	0	0	0	ubiquitin-conjugating enzyme E2D 2 (UBC4/5 homolog, yeast), like [Source:ZFIN;Acc:ZDB-GENE-030131-7384]	ZDB-GENE-030131-7384	UBIQUITIN CONJUGATING ENZYME E2 EC_2.3.2.23 E3 INDEPENDENT E2 UBIQUITIN CONJUGATING ENZYME EC_2.3.2.- 24 E2 UBIQUITIN CONJUGATING ENZYME UBIQUITIN CARRIER UBIQUITIN CONJUGATING ENZYME E2 17 KB UBIQUITIN CONJUGATING ENZYME E2.17 KDA UBIQUITIN LIGASE		-
zgc:174864	0.000976477	0.00584793	0	0	cytochrome c oxidase assembly factor COX18 [Source:ZFIN;Acc:ZDB-GENE-080204-88]	ZDB-GENE-080204-88	CYTOCHROME C OXIDASE ASSEMBLY COX18 MITOCHONDRIAL PRECURSOR		-
polr2b	0.00195295	0.00389862	0.00646776	0	polymerase (RNA) II (DNA directed) polypeptide B [Source:ZFIN;Acc:ZDB-GENE-041008-1]	ZDB-GENE-041008-1			+	POLR2B	RNA polymerase II subunit B
noa1	0	0.00584793	0.00970163	0	nitric oxide associated 1 [Source:ZFIN;Acc:ZDB-GENE-080220-18]	ZDB-GENE-080220-18			+	NOA1	nitric oxide associated 1
b4galt1l	0.00292943	0.0136452	0.00323388	0.00191082	DP-Gal:betaGlcNAc beta 1,4- galactosyltransferase, polypeptide 1, like [Source:ZFIN;Acc:ZDB-GENE-061013-84]	ZDB-GENE-061013-84	BETA 1 4 GALACTOSYLTRANSFERASE 1 BETA 1 4 GALTASE 1 BETA4GAL T1 B4GAL T1 EC_2.4.1.- BETA N ACETYLGLUCOSAMINYL GLYCOLIPID BETA 1 4 GALACTOSYLTRANSFERASE BETA N ACETYLGLUCOSAMINYLGLYCOPEPTIDE BETA 1 4 GALACTOSYLTRANSFERASE EC_2.4.1.38 LACTOSE SYNTHASE A EC_2.4.-.- 1 22 N ACETYLLACTOSAMINE SYNTHASE EC 2.4.1.90 NAL SYNTHASE UDP GAL:BETA GLCNAC BETA 1 4 GALACTOSYLTRANSFERASE 1 UDP GALACTOSE:BETA N ACE…		-
exosc3	0.00781181	0.00974656	0.0226371	0.0210191	exosome component 3 [Source:ZFIN;Acc:ZDB-GENE-050706-140]	ZDB-GENE-050706-140	EXOSOME COMPLEX COMPONENT RIBOSOMAL RNA PROCESSING	Pontocerebellar hypoplasia, type 1B	+	EXOSC3	exosome component 3
tcerg1a	0	0.00194931	0	0	transcription elongation regulator 1a (CA150) [Source:ZFIN;Acc:ZDB-GENE-030131-1791]	ZDB-GENE-030131-1791	TRANSCRIPTION ELONGATION REGULATOR 1 TATA BOX BINDING ASSOCIATED FACTOR 2S TRANSCRIPTION FACTOR CA150		+	TCERG1	transcription elongation regulator 1
rpl26	1.6229	2.04483	2.19257	0.840763	ribosomal protein L26 [Source:ZFIN;Acc:ZDB-GENE-040426-2117]	ZDB-GENE-040426-2117	60S RIBOSOMAL L26	?Diamond-Blackfan anemia 11	+	RPL26	ribosomal protein L26
atp6v0e1	0.0537062	0.0721245	0.0873147	0.0496814	ATPase H+ transporting V0 subunit e1 [Source:ZFIN;Acc:ZDB-GENE-041010-133]	ZDB-GENE-041010-133	V TYPE PROTON ATPASE SUBUNIT E 1 V ATPASE SUBUNIT E 1 V ATPASE 9.2 KDA MEMBRANE ACCESSORY V ATPASE M9 2 SUBUNIT VACUOLAR PROTON PUMP SUBUNIT E 1		+	ATP6V0E1	ATPase H+ transporting V0 subunit e1
zgc:109809	0	0	0.00485082	0.00191082					-
pou2f1a	0	0	0.00161694	0	POU class 2 homeobox 1a	ZDB-GENE-990415-185			+	POU2F1	POU class 2 homeobox 1
med17	0.00292943	0.00389862	0.0129355	0.00191082	mediator complex subunit 17 [Source:NCBI gene;Acc:567560]	ZDB-GENE-040302-1	MEDIATOR OF RNA POLYMERASE II TRANSCRIPTION SUBUNIT 17 COFACTOR REQUIRED SP1 TRANSCRIPTIONAL ACTIVATION SUBUNIT 6 CRSP COMPLEX SUBUNIT 6 MEDIATOR COMPLEX SUBUNIT 17	Microcephaly, postnatal progressive, with seizures and brain atrophy	+	MED17	mediator complex subunit 17
gbas	0.00292943	0.00974656	0.0194033	0		ZDB-GENE-991008-18	NIPSNAP		-
psph	0.0244119	0.031189	0.0323388	0.0114649	phosphoserine phosphatase [Source:ZFIN;Acc:ZDB-GENE-050809-127]	ZDB-GENE-050809-127	PHOSPHOSERINE PHOSPHATASE PSP PSPASE EC_3.1.3.3 O PHOSPHOSERINE PHOSPHOHYDROLASE	Phosphoserine phosphatase deficiency	+	PSPH	phosphoserine phosphatase
nudt8	0.000976477	0	0	0	nudix (nucleoside diphosphate linked moiety X)-type motif 8 [Source:ZFIN;Acc:ZDB-GENE-061013-219]	ZDB-GENE-061013-219	NUDIX		+	NUDT8	nudix hydrolase 8
pcsk7	0.000976477	0.00194931	0	0.00191082	proprotein convertase subtilisin/kexin type 7 [Source:ZFIN;Acc:ZDB-GENE-030131-7293]	ZDB-GENE-030131-7293	PROPROTEIN CONVERTASE SUBTILISIN/KEXIN TYPE 7 PRECURSOR EC_3.4.21.- PROHORMONE CONVERTASE 7 PROPROTEIN CONVERTASE 7 PC7 SUBTILISIN/KEXIN PROTEASE PC7		+	PCSK7	proprotein convertase subtilisin/kexin type 7
alox5b.3	0	0.00194931	0	0.00382165	arachidonate 5-lipoxygenase b, tandem duplicate 3 [Source:ZFIN;Acc:ZDB-GENE-050522-330]	ZDB-GENE-050522-330		{Asthma, diminished response to antileukotriene treatment in},{Atherosclerosis, susceptibility to}	+	ALOX5	arachidonate 5-lipoxygenase
zgc:174574	0	0.00389862	0.00485082	0	zgc:174574 [Source:ZFIN;Acc:ZDB-GENE-030131-1529]	ZDB-GENE-030131-1529	GASTRULA ZINC FINGER 5 1 XLCGF5 1		-
wu:fc20e06	0.000976477	0	0	0	wu:fc20e06	ZDB-GENE-030131-2874			-
gfm1	0	0.00194931	0	0	G elongation factor, mitochondrial 1 [Source:NCBI gene;Acc:561840]	ZDB-GENE-061013-79	ELONGATION FACTOR G MITOCHONDRIAL EF GMT ELONGATION FACTOR G 1 MITOCHONDRIAL MEF G 1 ELONGATION FACTOR G1	Combined oxidative phosphorylation deficiency 1	+	GFM1	G elongation factor mitochondrial 1
lxn	0.0136707	0.0194931	0.027488	0.0133758	latexin [Source:ZFIN;Acc:ZDB-GENE-041212-18]	ZDB-GENE-041212-18	LATEXIN ENDOGENOUS CARBOXYPEPTIDASE INHIBITOR ECI TISSUE CARBOXYPEPTIDASE INHIBITOR TCI		+	LXN	latexin
ift80	0.00195295	0	0	0.00191082	intraflagellar transport 80 homolog (Chlamydomonas) [Source:ZFIN;Acc:ZDB-GENE-041212-50]	ZDB-GENE-041212-50		Short-rib thoracic dysplasia 2 with or without polydactyly	+	IFT80	intraflagellar transport 80
kpna4	0.000976477	0.00194931	0.0129355	0	karyopherin alpha 4 (importin alpha 3) [Source:ZFIN;Acc:ZDB-GENE-030131-5584]	ZDB-GENE-030131-5584	IMPORTIN SUBUNIT ALPHA KARYOPHERIN SUBUNIT ALPHA		+	KPNA4	karyopherin subunit alpha 4
wbscr22	0.000976477	0.00779725	0.00323388	0	BUD23 rRNA methyltransferase and ribosome maturation factor [Source:ZFIN;Acc:ZDB-GENE-070410-68]	ZDB-GENE-070410-68	PROBABLE 18S RRNA GUANINE N 7 METHYLTRANSFERASE EC_2.1.1.- BUD SITE SELECTION 23 HOMOLOG WILLIAMS BEUREN SYNDROME CHROMOSOMAL REGION 22 RRNA METHYLTRANSFERASE AND RIBOSOME MATURATION FACTOR		-
taf15	0.0156236	0.0214424	0.0113186	0.00191082	TAF15 RNA polymerase II, TATA box binding protein (TBP)-associated factor [Source:ZFIN;Acc:ZDB-GENE-061215-102]	ZDB-GENE-061215-102		Chondrosarcoma, extraskeletal myxoid	+	TAF15	TATA-box binding protein associated factor 15
sbds	0.0302708	0.0331383	0.0307218	0.00955412	SBDS ribosome maturation factor [Source:ZFIN;Acc:ZDB-GENE-040426-1116]	ZDB-GENE-040426-1116	RIBOSOME MATURATION SBDS SHWACHMAN BODIAN DIAMOND SYNDROME HOMOLOG	{Aplastic anemia, susceptibility to},Shwachman-Diamond syndrome	+	SBDS	SBDS ribosome maturation factor
rsrc1	0.000976477	0	0.00161694	0	arginine/serine-rich coiled-coil 1 [Source:ZFIN;Acc:ZDB-GENE-040426-2374]	ZDB-GENE-040426-2374	SERINE/ARGININE RELATED 53	Intellectual developmental disorder, autosomal recessive 70	+	RSRC1	arginine and serine rich coiled-coil 1
hephl1a	0	0	0.00161694	0.00191082	hephaestin-like 1a [Source:ZFIN;Acc:ZDB-GENE-070801-4]	ZDB-GENE-070801-4	CERULOPLASMIN PRECURSOR EC_1.16.3.1 FERROXIDASE	?Abnormal hair, joint laxity, and developmental delay	+	HEPHL1	hephaestin like 1
panx1a	0	0	0.00161694	0	pannexin 1a [Source:ZFIN;Acc:ZDB-GENE-040426-766]	ZDB-GENE-040426-766	PANNEXIN	Oocyte maturation defect 7	+	PANX1	pannexin 1
srprb	0	0	0.00646776	0	SRP receptor subunit beta [Source:ZFIN;Acc:ZDB-GENE-040718-311]	ZDB-GENE-040718-311	SIGNAL RECOGNITION PARTICLE RECEPTOR SUBUNIT		+	SRPRB	SRP receptor subunit beta
cux1b	0.00390591	0	0.00485082	0.00382165	cut-like homeobox 1b [Source:ZFIN;Acc:ZDB-GENE-040801-260]	ZDB-GENE-040801-260	CASP	Global developmental delay with or without impaired intellectual development	+	CUX1	cut like homeobox 1
ankrd49	0.00195295	0.00194931	0	0	ankyrin repeat domain 49 [Source:ZFIN;Acc:ZDB-GENE-050417-46]	ZDB-GENE-050417-46	ANKYRIN REPEAT DOMAIN CONTAINING 49 FETAL GLOBIN INDUCING FACTOR		+	ANKRD49	ankyrin repeat domain 49
mre11a	0	0	0	0.00191082	MRE11 homolog A, double strand break repair nuclease [Source:ZFIN;Acc:ZDB-GENE-040426-2638]	ZDB-GENE-040426-2638	DOUBLE STRAND BREAK REPAIR MRE11	Ataxia-telangiectasia-like disorder 1	+	MRE11	MRE11 homolog, double strand break repair nuclease
slc25a15a	0.000976477	0	0.00161694	0	solute carrier family 25 member 15a [Source:ZFIN;Acc:ZDB-GENE-070112-1072]	ZDB-GENE-070112-1072	MITOCHONDRIAL ORNITHINE TRANSPORTER 1 SOLUTE CARRIER FAMILY 25 MEMBER 15	Hyperornithinemia-hyperammonemia-homocitrullinemia syndrome	+	SLC25A15	solute carrier family 25 member 15
foxo1a	0	0	0.00161694	0	forkhead box O1 a [Source:NCBI gene;Acc:768121]	ZDB-GENE-061013-59	FORKHEAD BOX O1 FORKHEAD BOX O1A FORKHEAD IN RHABDOMYOSARCOMA	Rhabdomyosarcoma, alveolar	+	FOXO1	forkhead box O1
cog6	0	0	0.00323388	0	component of oligomeric golgi complex 6 [Source:ZFIN;Acc:ZDB-GENE-040426-909]	ZDB-GENE-040426-909	CONSERVED OLIGOMERIC GOLGI COMPLEX SUBUNIT 6 COG COMPLEX SUBUNIT 6 COMPONENT OF OLIGOMERIC GOLGI COMPLEX 6	Shaheen syndrome,Congenital disorder of glycosylation, type IIl	+	COG6	component of oligomeric golgi complex 6
lpar6a	0	0	0.00161694	0	lysophosphatidic acid receptor 6a [Source:ZFIN;Acc:ZDB-GENE-061013-343]	ZDB-GENE-061013-343	RECEPTOR	Hypotrichosis 8,Woolly hair, autosomal recessive 1, with or without hypotrichosis	+	LPAR6	lysophosphatidic acid receptor 6
rnf168	0.000976477	0.00389862	0.00161694	0	ring finger protein 168 [Source:NCBI gene;Acc:334081]	ZDB-GENE-030131-6013	E3 UBIQUITIN LIGASE RNF168 EC_2.3.2.27 RING FINGER 168 RING TYPE E3 UBIQUITIN TRANSFERASE RNF168	RIDDLE syndrome	+	RNF168	ring finger protein 168
atp1b3b	0.00585886	0.00584793	0.00161694	0	ATPase Na+/K+ transporting subunit beta 3b [Source:ZFIN;Acc:ZDB-GENE-001127-1]	ZDB-GENE-001127-1	SODIUM/POTASSIUM TRANSPORTING ATPASE SUBUNIT BETA SODIUM/POTASSIUM DEPENDENT ATPASE SUBUNIT BETA		+	ATP1B3	ATPase Na+/K+ transporting subunit beta 3
tfdp2	0.00878829	0.025341	0.0291049	0.00382165	transcription factor Dp-2 [Source:ZFIN;Acc:ZDB-GENE-030219-104]	ZDB-GENE-030219-104	TRANSCRIPTION FACTOR DP 2 E2F DIMERIZATION PARTNER 2		+	TFDP2	transcription factor Dp-2
rffl	0	0	0.00646776	0.00191082	ring finger and FYVE-like domain containing E3 ubiquitin protein ligase [Source:ZFIN;Acc:ZDB-GENE-040426-2274]	ZDB-GENE-040426-2274	E3 UBIQUITIN LIGASE RNF34 EC_2.3.2.27 RING FINGER 34 RING TYPE E3 UBIQUITIN TRANSFERASE RNF34		+	RFFL	ring finger and FYVE like domain containing E3 ubiquitin protein ligase
eif4h	0.00195295	0.0175438	0.0113186	0.00382165	eukaryotic translation initiation factor 4h [Source:ZFIN;Acc:ZDB-GENE-010328-19]	ZDB-GENE-010328-19	EUKARYOTIC TRANSLATION INITIATION FACTOR 4H EIF 4H WILLIAMS BEUREN SYNDROME CHROMOSOMAL REGION 1		+	EIF4H	eukaryotic translation initiation factor 4H
lipt2	0.00195295	0.00194931	0	0	lipoyl(octanoyl) transferase 2 [Source:NCBI gene;Acc:664765]	ZDB-GENE-060312-18	LIPOYLTRANSFERASE 2 MITOCHONDRIAL PRECURSOR EC_2.3.1.181 LIPOATE LIGASE B LIPOYL/OCTANOYL TRANSFERASE OCTANOYL [ACYL CARRIER PROTEIN] N OCTANOYLTRANSFERASE	Encephalopathy, neonatal severe, with lactic acidosis and brain abnormalities	+	LIPT2	lipoyl(octanoyl) transferase 2
spcs2	0.00585886	0.00779725	0.0242541	0.00382165	signal peptidase complex subunit 2 [Source:NCBI gene;Acc:541342]	ZDB-GENE-050320-32	SIGNAL PEPTIDASE COMPLEX SUBUNIT 2 EC_3.4.-.- MICROSOMAL SIGNAL PEPTIDASE 25 KDA SUBUNIT SPASE 25 KDA SUBUNIT		+	SPCS2	signal peptidase complex subunit 2
pgm2l1	0	0.00194931	0	0	phosphoglucomutase 2-like 1 [Source:ZFIN;Acc:ZDB-GENE-041008-205]	ZDB-GENE-041008-205	GLUCOSE 1 6 BISPHOSPHATE SYNTHASE EC_2.7.1.106 PHOSPHOGLUCOMUTASE 2 1		+	PGM2L1	phosphoglucomutase 2 like 1
chchd2	0.00683534	0.0116959	0.00970163	0.00382165	coiled-coil-helix-coiled-coil-helix domain containing 10 [Source:ZFIN;Acc:ZDB-GENE-040426-1753]	ZDB-GENE-040426-1753	COILED COIL HELIX COILED COIL HELIX DOMAIN CONTAINING 10 MITOCHONDRIAL PRECURSOR 4	Parkinson disease 22, autosomal dominant	+	CHCHD2	coiled-coil-helix-coiled-coil-helix domain containing 2
hnrnpl2	0.00488238	0.00389862	0.00808469	0	heterogeneous nuclear ribonucleoprotein L2 [Source:ZFIN;Acc:ZDB-GENE-040426-2707]	ZDB-GENE-040426-2707			+	HNRNPL	heterogeneous nuclear ribonucleoprotein L
wrb	0.00683534	0.00974656	0.00485082	0	guided entry of tail-anchored proteins factor 1 [Source:NCBI gene;Acc:335756]	ZDB-GENE-030131-7696	1 GUIDED ENTRY OF TAIL ANCHORED PROTEINS 1		-
gltscr2	0.0312473	0.0526314	0.0759961	0.0210191	NOP53 ribosome biogenesis factor [Source:ZFIN;Acc:ZDB-GENE-051120-21]	ZDB-GENE-051120-21	RIBOSOME BIOGENESIS NOP53		-
sirt2	0	0.00584793	0.00323388	0	sirtuin 2 (silent mating type information regulation 2, homolog) 2 (S. cerevisiae) [Source:NCBI gene;Acc:322309]	ZDB-GENE-030131-1028	NAD DEPENDENT DEACETYLASE EC_3.5.1.- REGULATORY SIR2 HOMOLOG		+	SIRT2	sirtuin 2
meis3	0	0	0.00161694	0	myeloid ecotropic viral integration site 3 [Source:ZFIN;Acc:ZDB-GENE-010406-2]	ZDB-GENE-010406-2	HOMEOBOX MEIS3		-
ech1	0.00292943	0.0136452	0.00161694	0	enoyl CoA hydratase 1, peroxisomal [Source:ZFIN;Acc:ZDB-GENE-041010-170]	ZDB-GENE-041010-170			-
mrps22	0.00292943	0.00194931	0	0	mitochondrial ribosomal protein S22 [Source:ZFIN;Acc:ZDB-GENE-070615-31]	ZDB-GENE-070615-31		Combined oxidative phosphorylation deficiency 5,Ovarian dysgenesis 7	+	MRPS22	mitochondrial ribosomal protein S22
LOC556846	0	0	0.00323388	0					-
tmem160	0.00488238	0.00584793	0	0.00382165	transmembrane protein 160 [Source:NCBI gene;Acc:559491]	ZDB-GENE-060503-851	TRANSMEMBRANE 160		+	TMEM160	transmembrane protein 160
ap2s1	0.00390591	0.0155945	0.0113186	0.00573247	adaptor related protein complex 2 subunit sigma 1 [Source:ZFIN;Acc:ZDB-GENE-040426-2174]	ZDB-GENE-040426-2174	AP COMPLEX SUBUNIT SIGMA ADAPTOR COMPLEX SUBUNIT SIGMA ADAPTOR RELATED COMPLEX SUBUNIT SIGMA SIGMA AP SIGMA ADAPTIN ADAPTIN	Hypocalciuric hypercalcemia, type III	+	AP2S1	adaptor related protein complex 2 subunit sigma 1
rab4b	0	0.00389862	0.0145524	0	RAB4B, member RAS oncogene family [Source:NCBI gene;Acc:445498]	ZDB-GENE-040822-15	RAS RELATED RAB 4B		+	RAB4B	RAB4B, member RAS oncogene family
calm3a	0.00585886	0.00584793	0.00970163	0.00382165	calmodulin 1a [Source:ZFIN;Acc:ZDB-GENE-030131-8308]	ZDB-GENE-030131-5590	CALMODULIN		+	CALM3	calmodulin 3
trappc4	0.00781181	0.0175438	0.0323388	0.00573247	trafficking protein particle complex 4 [Source:ZFIN;Acc:ZDB-GENE-040426-1734]	ZDB-GENE-040426-1734			+	TRAPPC4	trafficking protein particle complex 4
prcp	0	0	0.00323388	0	prolylcarboxypeptidase (angiotensinase C) [Source:ZFIN;Acc:ZDB-GENE-040718-447]	ZDB-GENE-040718-447	LYSOSOMAL PRO X CARBOXYPEPTIDASE PRECURSOR EC_3.4.16.2 PROLINE CARBOXYPEPTIDASE PROLYLCARBOXYPEPTIDASE PRCP		+	PRCP	prolylcarboxypeptidase
ndufc2	0.0214825	0.00779725	0.0129355	0.0076433	NADH:ubiquinone oxidoreductase subunit C2 [Source:ZFIN;Acc:ZDB-GENE-050320-87]	ZDB-GENE-050320-87	NADH DEHYDROGENASE [UBIQUINONE] 1 SUBUNIT C2 COMPLEX I B14 5B CI B14 5B NADH UBIQUINONE OXIDOREDUCTASE SUBUNIT B14 5B		+	NDUFC2	NADH:ubiquinone oxidoreductase subunit C2
slc1a5	0	0.00194931	0	0	solute carrier family 1 member 5 [Source:ZFIN;Acc:ZDB-GENE-070501-4]	ZDB-GENE-070501-4	NEUTRAL AMINO ACID TRANSPORTER B 0 ATB 0 SODIUM DEPENDENT NEUTRAL AMINO ACID TRANSPORTER TYPE 2 SOLUTE CARRIER FAMILY 1 MEMBER 5		+	SLC1A5	solute carrier family 1 member 5
il10ra	0.00195295	0.00194931	0.00161694	0	interleukin 10 receptor, alpha [Source:ZFIN;Acc:ZDB-GENE-070905-4]	ZDB-GENE-070905-4	INTERLEUKIN 10 RECEPTOR	Inflammatory bowel disease 28, early onset, autosomal recessive	+	IL10RA	interleukin 10 receptor subunit alpha
zgc:162730	0	0	0.0662945	0	zgc:162730 [Source:ZFIN;Acc:ZDB-GENE-030131-6366]	ZDB-GENE-030131-6366	DECAY ACTIVATOR ZF BUTYRATE RESPONSE FACTOR 1 TPA INDUCED SEQUENCE 11B ZINC FINGER 36 TYPE 1 ZFP36 1		-
zgc:114130	0	0	0.00161694	0	zgc:114130 [Source:ZFIN;Acc:ZDB-GENE-050913-48]	ZDB-GENE-050913-48	DECAY ACTIVATOR ZF BUTYRATE RESPONSE FACTOR 1 TPA INDUCED SEQUENCE 11B ZINC FINGER 36 TYPE 1 ZFP36 1		-
trappc6bl	0.00292943	0.00974656	0.00323388	0	trafficking protein particle complex 6b-like [Source:ZFIN;Acc:ZDB-GENE-040426-1602]	ZDB-GENE-040426-1602			-
si:ch211-116o3.5	0	0	0.00161694	0	si:ch211-116o3.5 [Source:ZFIN;Acc:ZDB-GENE-030131-4627]	ZDB-GENE-030131-4627			-
pnkp	0.000976477	0	0.00161694	0	polynucleotide kinase 3'-phosphatase [Source:ZFIN;Acc:ZDB-GENE-061013-433]	ZDB-GENE-061013-433	BIFUNCTIONAL POLYNUCLEOTIDE PHOSPHATASE/KINASE DNA 5' KINASE/3' PHOSPHATASE POLYNUCLEOTIDE KINASE 3' PHOSPHATASE [INCLUDES POLYNUCLEOTIDE 3' PHOSPHATASE EC_3.1.3.32 2' 3' POLYNUCLEOTIDASE ; POLYNUCLEOTIDE 5' HYDROXYL KINASE EC_2.7.1.- 78 ]	Ataxia-oculomotor apraxia 4,Microcephaly, seizures, and developmental delay	+	PNKP	polynucleotide kinase 3'-phosphatase
si:dkey-114g7.4	0.000976477	0	0	0.00191082	si:dkey-114g7.4 [Source:ZFIN;Acc:ZDB-GENE-060503-897]	ZDB-GENE-060503-897	F BOX ONLY 46 F BOX ONLY 34		-
si:dkey-260j18.2	0.000976477	0	0	0	si:dkey-260j18.2 [Source:ZFIN;Acc:ZDB-GENE-030131-3956]	ZDB-GENE-030131-3956	BETA SCRUIN		-
sars2	0	0	0.00485082	0	seryl-tRNA synthetase 2, mitochondrial [Source:ZFIN;Acc:ZDB-GENE-040426-1616]	ZDB-GENE-040426-1616	SERINE TRNA LIGASE EC_6.1.1.11 SERYL TRNA SYNTHETASE SERRS SERYL TRNA SER/SEC SYNTHETASE	Hyperuricemia, pulmonary hypertension, renal failure, and alkalosis	+	SARS2	seryl-tRNA synthetase 2, mitochondrial
diabloa	0.00195295	0.00779725	0.00808469	0.00382165	diablo, IAP-binding mitochondrial protein a [Source:ZFIN;Acc:ZDB-GENE-040426-1303]	ZDB-GENE-040426-1303		Deafness, autosomal dominant 64	+	DIABLO	diablo IAP-binding mitochondrial protein
med29	0.00781181	0	0.00646776	0.00191082	mediator complex subunit 29 [Source:NCBI gene;Acc:797134]	ZDB-GENE-021217-1	MEDIATOR OF RNA POLYMERASE II TRANSCRIPTION SUBUNIT 29 INTERSEX MEDIATOR COMPLEX SUBUNIT 29		+	MED29	mediator complex subunit 29
mir142b	0	0	0.00161694	0	microRNA 142b	ZDB-MIRNAG-090929-152			+	MIR142	microRNA 142
tada2a	0.000976477	0	0	0	transcriptional adaptor 2A [Source:ZFIN;Acc:ZDB-GENE-060929-508]	ZDB-GENE-060929-508	TRANSCRIPTIONAL ADAPTER 2 ALPHA TRANSCRIPTIONAL ADAPTER 2 ADA2		+	TADA2A	transcriptional adaptor 2A
srsf1a	0.0107412	0.0116959	0.00970163	0.0076433	serine and arginine rich splicing factor 1a [Source:NCBI gene;Acc:406288]	ZDB-GENE-040426-1950	PROBABLE SPLICING FACTOR ARGININE/SERINE RICH 3 CESF2 CESF2/ASF		+	SRSF1	serine and arginine rich splicing factor 1
glod4	0.00195295	0.00389862	0.00323388	0.00382165	glyoxalase domain containing 4 [Source:ZFIN;Acc:ZDB-GENE-040912-38]	ZDB-GENE-040912-38	GLYOXALASE DOMAIN CONTAINING 4		+	GLOD4	glyoxalase domain containing 4
rnmtl1a	0	0	0.00323388	0.00191082	mitochondrial rRNA methyltransferase 3a [Source:NCBI gene;Acc:550390]	ZDB-GENE-050417-184	RRNA METHYLTRANSFERASE MITOCHONDRIAL PRECURSOR EC_2.1.1.- RNA METHYLTRANSFERASE RRNA GUANOSINE 2' O METHYLTRANSFERASE		-
txndc17	0.00195295	0.00389862	0.00323388	0	thioredoxin domain containing 17 [Source:NCBI gene;Acc:445062]	ZDB-GENE-040801-193	THIOREDOXIN DOMAIN CONTAINING 17.14 KDA THIOREDOXIN RELATED TRP14		+	TXNDC17	thioredoxin domain containing 17
flot2b	0	0	0.00323388	0	flotillin 2b [Source:ZFIN;Acc:ZDB-GENE-040426-1368]	ZDB-GENE-040426-1368	FLOTILLIN 1		+	FLOT2	flotillin 2
tyw1	0.00585886	0	0.00485082	0	tRNA-yW synthesizing protein 1 homolog (S. cerevisiae) [Source:NCBI gene;Acc:562076]	ZDB-GENE-060929-688			-
clptm1	0	0.00194931	0.00485082	0	CLPTM1 regulator of GABA type A receptor forward trafficking [Source:NCBI gene;Acc:795480]	ZDB-GENE-040801-265	CLEFT LIP AND PALATE TRANSMEMBRANE 1 CLPTM1		+	CLPTM1	CLPTM1 regulator of GABA type A receptor forward trafficking
mos	0.00488238	0.00974656	0.00485082	0	v-mos Moloney murine sarcoma viral oncogene homolog [Source:ZFIN;Acc:ZDB-GENE-040428-3]	ZDB-GENE-040428-3	SERINE/THREONINE KINASE MOS EC_2.7.11.1 OOCYTE MATURATION FACTOR MOS		+	MOS	MOS proto-oncogene, serine/threonine kinase
mrpl28	0.00390591	0.00779725	0.00323388	0.00191082	mitochondrial ribosomal protein L28 [Source:ZFIN;Acc:ZDB-GENE-050522-113]	ZDB-GENE-050522-113	39S RIBOSOMAL L28 MITOCHONDRIAL PRECURSOR L28MT MRP L28		+	MRPL28	mitochondrial ribosomal protein L28
cul5a	0.000976477	0	0.00161694	0	cullin 5a [Source:ZFIN;Acc:ZDB-GENE-030131-5426]	ZDB-GENE-030131-5426	CULLIN 5 CUL 5 VASOPRESSIN ACTIVATED CALCIUM MOBILIZING RECEPTOR 1 VACM 1		+	CUL5	cullin 5
cltcb	0.00488238	0.00584793	0.0145524	0	clathrin, heavy chain b (Hc) [Source:ZFIN;Acc:ZDB-GENE-050227-12]	ZDB-GENE-050227-12	CLATHRIN HEAVY CHAIN	Mental retardation, autosomal dominant 56	+	CLTC	clathrin heavy chain
vmp1	0.00195295	0.00389862	0.00646776	0.00191082	vacuole membrane protein 1 [Source:NCBI gene;Acc:336789]	ZDB-GENE-030131-8733	VACUOLE MEMBRANE 1 TRANSMEMBRANE 49		+	VMP1	vacuole membrane protein 1
tubd1	0.000976477	0.00194931	0.00485082	0	tubulin, delta 1 [Source:ZFIN;Acc:ZDB-GENE-040625-73]	ZDB-GENE-040625-73	TUBULIN DELTA CHAIN DELTA TUBULIN		+	TUBD1	tubulin delta 1
rps6kb1b	0.000976477	0.00194931	0.0113186	0	ribosomal protein S6 kinase b, polypeptide 1b [Source:ZFIN;Acc:ZDB-GENE-040426-2038]	ZDB-GENE-040426-2038	RIBOSOMAL S6 KINASE BETA 2 S6K BETA 2 EC_2.7.11.1.70 KDA RIBOSOMAL S6 KINASE 2 P70 RIBOSOMAL S6 KINASE BETA P70 S6 KINASE BETA P70 S6K BETA P70 S6KB		+	RPS6KB1	ribosomal protein S6 kinase B1
arcn1b	0	0.00194931	0	0.00191082	archain 1b [Source:ZFIN;Acc:ZDB-GENE-040121-7]	ZDB-GENE-040121-7	COATOMER SUBUNIT DELTA DELTA COAT DELTA COP	Short stature, rhizomelic, with microcephaly, micrognathia, and developmental delay	+	ARCN1	archain 1
vps26b	0.00292943	0.00194931	0.00808469	0	VPS26, retromer complex component B [Source:NCBI gene;Acc:406684]	ZDB-GENE-040426-2699			+	VPS26B	VPS26, retromer complex component B
acad8	0.000976477	0.00779725	0.00970163	0.00191082	acyl-CoA dehydrogenase family, member 8 [Source:ZFIN;Acc:ZDB-GENE-040426-828]	ZDB-GENE-040426-828	ISOBUTYRYL COA DEHYDROGENASE MITOCHONDRIAL PRECURSOR EC_1.3.8.- ACYL COA DEHYDROGENASE FAMILY MEMBER 8 ACAD 8	Isobutyryl-CoA dehydrogenase deficiency	+	ACAD8	acyl-CoA dehydrogenase family member 8
prkrirb	0.000976477	0.00194931	0.00161694	0	THAP domain containing 12b [Source:ZFIN;Acc:ZDB-GENE-040718-429]	ZDB-GENE-040718-429	52 KDA REPRESSOR OF THE INHIBITOR OF THE KINASE P52RIPK 58 KDA INTERFERON INDUCED KINASE INTERACTING P58IPK INTERACTING THAP DOMAIN CONTAINING 0 THAP DOMAIN CONTAINING 12		-
zgc:112083	0.000976477	0	0.00323388	0	zgc:112083 [Source:ZFIN;Acc:ZDB-GENE-050417-284]	ZDB-GENE-050417-284	HISTONE H4 TRANSCRIPTION FACTOR HISTONE NUCLEAR FACTOR P HINF P MBD2 INTERACTING ZINC FINGER METHYL CPG BINDING 2 INTERACTING ZINC FINGER		-
med13b	0	0.00389862	0.00485082	0	mediator complex subunit 13b [Source:NCBI gene;Acc:564707]	ZDB-GENE-030131-3529	MEDIATOR OF RNA POLYMERASE II TRANSCRIPTION SUBUNIT 13 THYROID HORMONE RECEPTOR ASSOCIATED COMPLEX 240 KDA COMPONENT	Intellectual developmental disorder 61	+	MED13	mediator complex subunit 13
supt5h	0.00292943	0.00194931	0.00161694	0	SPT5 homolog, DSIF elongation factor subunit [Source:NCBI gene;Acc:64275]	ZDB-GENE-001207-1	TRANSCRIPTION ELONGATION FACTOR SPT5 CHROMATIN ELONGATION FACTOR SPT5		+	SUPT5H	SPT5 homolog, DSIF elongation factor subunit
cox7a1	0.00976477	0.0214424	0.0194033	0.0133758	cytochrome c oxidase subunit 7A1 [Source:ZFIN;Acc:ZDB-GENE-060929-340]	ZDB-GENE-060929-340	CYTOCHROME C OXIDASE SUBUNIT 7A2 MITOCHONDRIAL PRECURSOR CYTOCHROME C OXIDASE SUBUNIT VIIA LIVER/HEART CYTOCHROME C OXIDASE SUBUNIT VIIA L		-
timm50	0.00195295	0	0	0	translocase of inner mitochondrial membrane 50 homolog (S. cerevisiae) [Source:NCBI gene;Acc:393638]	ZDB-GENE-040426-1618	MITOCHONDRIAL IMPORT INNER MEMBRANE TRANSLOCASE SUBUNIT TIM50 PRECURSOR	3-methylglutaconic aciduria, type IX	+	TIMM50	translocase of inner mitochondrial membrane 50
tnfaip1	0.000976477	0.00194931	0.00323388	0	tumor necrosis factor, alpha-induced protein 1 (endothelial) [Source:ZFIN;Acc:ZDB-GENE-030131-5610]	ZDB-GENE-030131-5610	BTB/POZ DOMAIN CONTAINING ADAPTER CUL3 MEDIATED RHOA DEGRADATION BTB/POZ DOMAIN CONTAINING		-
tpst1	0	0.00194931	0.00161694	0	tyrosylprotein sulfotransferase 1 [Source:NCBI gene;Acc:30677]	ZDB-GENE-000210-10	TYROSINE SULFOTRANSFERASE EC_2.8.2.20 TYROSYLPROTEIN SULFOTRANSFERASE TPST		+	TPST1	tyrosylprotein sulfotransferase 1
aldh3a2a	0.00195295	0.00194931	0.00323388	0	aldehyde dehydrogenase 3 family, member A2a [Source:ZFIN;Acc:ZDB-GENE-040718-74]	ZDB-GENE-040718-74	ALDEHYDE DEHYDROGENASE	Sjogren-Larsson syndrome	+	ALDH3A2	aldehyde dehydrogenase 3 family member A2
usf1	0.00878829	0.00194931	0.0113186	0	upstream transcription factor 1 [Source:ZFIN;Acc:ZDB-GENE-040426-1072]	ZDB-GENE-040426-1072	UPSTREAM STIMULATORY FACTOR 1 MAJOR LATE TRANSCRIPTION FACTOR 1	{Hyperlipidemia, familial combined, susceptibility to}	+	USF1	upstream transcription factor 1
gkup	0.000976477	0	0	0.00191082	glucuronokinase with putative uridyl pyrophosphorylase [Source:ZFIN;Acc:ZDB-GENE-080204-36]	ZDB-GENE-080204-36	DOMAIN		-
sdhdb	0.0175766	0.0116959	0.00970163	0.00573247	succinate dehydrogenase complex, subunit D, integral membrane protein a [Source:NCBI gene;Acc:436762]	ZDB-GENE-040718-192	SUCCINATE DEHYDROGENASE [UBIQUINONE] CYTOCHROME B SMALL SUBUNIT MITOCHONDRIAL PRECURSOR CYBS SUCCINATE DEHYDROGENASE COMPLEX SUBUNIT D SUCCINATE UBIQUINONE OXIDOREDUCTASE CYTOCHROME B SMALL SUBUNIT SUCCINATE UBIQUINONE REDUCTASE MEMBRANE ANCHOR SUBUNIT	Paraganglioma and gastric stromal sarcoma,Mitochondrial complex II deficiency,Paragangliomas 1, with or without deafness,Pheochromocytoma	+	SDHD	succinate dehydrogenase complex subunit D
zgc:162339	0.00195295	0	0.00161694	0	zgc:162339 [Source:ZFIN;Acc:ZDB-GENE-070410-76]	ZDB-GENE-070410-76			+	NKAPD1	NKAP domain containing 1
ppp2r1b	0.000976477	0	0.00646776	0.00191082	protein phosphatase 2, regulatory subunit A, beta b [Source:ZFIN;Acc:ZDB-GENE-040927-20]	ZDB-GENE-040927-20	SERINE/THREONINE PHOSPHATASE 2A 65 KDA REGULATORY SUBUNIT A PP2A SUBUNIT A PR65 PP2A SUBUNIT A R1		-
hepacama	0.000976477	0	0	0	hepatic and glial cell adhesion molecule a [Source:ZFIN;Acc:ZDB-GENE-050522-198]	ZDB-GENE-050522-198	CARCINOEMBRYONIC ANTIGEN RELATED CELL ADHESION MOLECULE PRECURSOR	Megalencephalic leukoencephalopathy with subcortical cysts 2A,Megalencephalic leukoencephalopathy with subcortical cysts 2B, remitting, with or without mental retardation	+	HEPACAM	hepatic and glial cell adhesion molecule
tmem136a	0	0	0.00161694	0	TLC domain containing 5a [Source:ZFIN;Acc:ZDB-GENE-000607-58]	ZDB-GENE-000607-58	TLC DOMAIN CONTAINING 5 TRANSMEMBRANE 136		-
cbl	0.00585886	0.00779725	0.0113186	0	Cbl proto-oncogene, E3 ubiquitin protein ligase [Source:ZFIN;Acc:ZDB-GENE-041114-207]	ZDB-GENE-041114-207	E3 UBIQUITIN LIGASE CBL EC_2.3.2.27 CASITAS B LINEAGE LYMPHOMA PROTO ONCOGENE PROTO ONCOGENE C CBL RING TYPE E3 UBIQUITIN TRANSFERASE CBL SIGNAL TRANSDUCTION CBL	Noonan syndrome-like disorder with or without juvenile myelomonocytic leukemia,?Juvenile myelomonocytic leukemia	+	CBL	Cbl proto-oncogene
kmt2a	0.00195295	0.00584793	0.0113186	0	lysine (K)-specific methyltransferase 2A [Source:ZFIN;Acc:ZDB-GENE-080521-3]	ZDB-GENE-080521-3	HISTONE LYSINE N METHYLTRANSFERASE TRITHORAX EC_2.1.1.43	Leukemia, myeloid/lymphoid or mixed-lineage,Wiedemann-Steiner syndrome	+	KMT2A	lysine methyltransferase 2A
phykpl	0.000976477	0.00194931	0.00161694	0	5-phosphohydroxy-L-lysine phospho-lyase [Source:ZFIN;Acc:ZDB-GENE-051127-33]	ZDB-GENE-051127-33	5 PHOSPHOHYDROXY L LYSINE PHOSPHO LYASE EC_4.2.3.134 ALANINE GLYOXYLATE AMINOTRANSFERASE 2 2	[?Phosphohydroxylysinuria]	+	PHYKPL	5-phosphohydroxy-L-lysine phospho-lyase
hmbsb	0.00292943	0	0	0.00191082	hydroxymethylbilane synthase, b [Source:ZFIN;Acc:ZDB-GENE-050522-491]	ZDB-GENE-050522-491	PORPHOBILINOGEN DEAMINASE PBG EC_2.5.1.61 HYDROXYMETHYLBILANE SYNTHASE HMBS PRE UROPORPHYRINOGEN SYNTHASE	Porphyria, acute intermittent,Porphyria, acute intermittent, nonerythroid variant	+	HMBS	hydroxymethylbilane synthase
ckmb	0.0156236	0	0	0	creatine kinase, muscle b [Source:ZFIN;Acc:ZDB-GENE-040426-2128]	ZDB-GENE-040426-2128	CREATINE KINASE TYPE EC_2.7.3.2 CREATINE KINASE CREATINE		+	CKM	creatine kinase, M-type
sae1	0	0.00194931	0.00161694	0	SUMO1 activating enzyme subunit 1 [Source:NCBI gene;Acc:415148]	ZDB-GENE-040625-21	SUMO ACTIVATING ENZYME SUBUNIT 1 UBIQUITIN 1 ACTIVATING ENZYME E1A [CONTAINS SUMO ACTIVATING ENZYME SUBUNIT 1 N TERMINALLY PROCESSED]		+	SAE1	SUMO1 activating enzyme subunit 1
bbc3	0.00195295	0	0.00646776	0	BCL2 binding component 3 [Source:ZFIN;Acc:ZDB-GENE-070119-4]	ZDB-GENE-070119-4			+	BBC3	BCL2 binding component 3
rad1	0.000976477	0.00389862	0.00323388	0	RAD1 homolog (S. pombe) [Source:ZFIN;Acc:ZDB-GENE-040426-1873]	ZDB-GENE-040426-1873	CELL CYCLE CHECKPOINT RAD1 HOMOLOG		-
ift20	0.00488238	0.00779725	0.0161694	0.00382165	intraflagellar transport 20 homolog (Chlamydomonas) [Source:NCBI gene;Acc:414930]	ZDB-GENE-040614-2	INTRAFLAGELLAR TRANSPORT 20 HOMOLOG		+	IFT20	intraflagellar transport 20
gemin4	0	0	0.00323388	0	gem (nuclear organelle) associated protein 4 [Source:ZFIN;Acc:ZDB-GENE-050522-188]	ZDB-GENE-050522-188	GEM ASSOCIATED 4 GEMIN 4 COMPONENT OF GEMS 4 P97	Neurodevelopmental disorder with microcephaly, cataracts, and renal abnormalities	+	GEMIN4	gem nuclear organelle associated protein 4
zgc:198241	0	0	0.00646776	0.00191082	dehydrogenase/reductase (SDR family) member 13b.2 [Source:ZFIN;Acc:ZDB-GENE-080303-14]	ZDB-GENE-080303-14	UNCHARACTERIZED		-
tmem199	0.00488238	0.00584793	0.0177863	0.00191082	transmembrane protein 199 [Source:ZFIN;Acc:ZDB-GENE-050522-150]	ZDB-GENE-050522-150	TRANSMEMBRANE 199	Congenital disorder of glycosylation, type IIp	+	TMEM199	transmembrane protein 199
poldip2	0	0.00194931	0.00323388	0.00191082	polymerase (DNA-directed), delta interacting protein 2 [Source:ZFIN;Acc:ZDB-GENE-030131-5881]	ZDB-GENE-030131-5881			+	POLDIP2	DNA polymerase delta interacting protein 2
crk	0.000976477	0	0	0	v-crk avian sarcoma virus CT10 oncogene homolog [Source:ZFIN;Acc:ZDB-GENE-040801-148]	ZDB-GENE-040801-148	ADAPTER MOLECULE CRK CRK		+	CRK	CRK proto-oncogene, adaptor protein
ywhae1	0.0126942	0.0175438	0.0194033	0.00573247	tyrosine 3-monooxygenase/tryptophan 5-monooxygenase activation protein, epsilon polypeptide 1 [Source:ZFIN;Acc:ZDB-GENE-030131-779]	ZDB-GENE-030131-779	UNKNOWN		+	YWHAE	tyrosine 3-monooxygenase/tryptophan 5-monooxygenase activation protein epsilon
gosr1	0.0136707	0.031189	0.00970163	0.00573247	golgi SNAP receptor complex member 1 [Source:ZFIN;Acc:ZDB-GENE-050417-133]	ZDB-GENE-050417-133	GOLGI SNAP RECEPTOR COMPLEX MEMBER 1.28 KDA GOLGI SNARE 28 KDA CIS GOLGI SNARE P28		+	GOSR1	golgi SNAP receptor complex member 1
exo5	0.00195295	0	0.00323388	0.0076433	exonuclease 5 [Source:NCBI gene;Acc:641427]	ZDB-GENE-051113-108	EXONUCLEASE V MITOCHONDRIAL PRECURSOR EXO V EC_3.1.-.- DEFECTS IN MORPHOLOGY 1		+	EXO5	exonuclease 5
vps53	0	0.00194931	0.00161694	0	VPS53 subunit of GARP complex [Source:ZFIN;Acc:ZDB-GENE-041114-199]	ZDB-GENE-041114-199	VACUOLAR SORTING ASSOCIATED 53	Pontocerebellar hypoplasia, type 2E	+	VPS53	VPS53 subunit of GARP complex
mettl16	0.00390591	0.00389862	0.0161694	0.00382165	methyltransferase like 16 [Source:NCBI gene;Acc:445217]	ZDB-GENE-040801-130			+	METTL16	methyltransferase like 16
pafah1b1a	0.00292943	0	0.00808469	0.00382165	platelet-activating factor acetylhydrolase 1b, regulatory subunit 1a [Source:NCBI gene;Acc:394246]	ZDB-GENE-040116-2		Lissencephaly 1,Subcortical laminar heterotopia	+	PAFAH1B1	platelet activating factor acetylhydrolase 1b regulatory subunit 1
pak4	0	0.00389862	0.00323388	0.00382165	p21 protein (Cdc42/Rac)-activated kinase 4 [Source:ZFIN;Acc:ZDB-GENE-040704-69]	ZDB-GENE-040704-69	SERINE/THREONINE KINASE PAK 4 EC_2.7.11.1 P21 ACTIVATED KINASE 4 PAK 4		+	PAK4	p21 (RAC1) activated kinase 4
hif1al	0.00488238	0.00194931	0.0226371	0.00573247	hypoxia inducible factor 1 subunit alpha, like [Source:ZFIN;Acc:ZDB-GENE-040426-1315]	ZDB-GENE-040426-1315	HYPOXIA INDUCIBLE FACTOR		-
tsr1	0.000976477	0.00194931	0.00161694	0	TSR1 ribosome maturation factor [Source:ZFIN;Acc:ZDB-GENE-030131-3762]	ZDB-GENE-030131-3762	PRE RRNA PROCESSING TSR1 HOMOLOG		+	TSR1	TSR1 ribosome maturation factor
dph1	0	0	0	0.00191082	diphthamide biosynthesis 1 [Source:NCBI gene;Acc:550559]	ZDB-GENE-050417-411	2 3 AMINO 3 CARBOXYPROPYL HISTIDINE SYNTHASE SUBUNIT 1 EC_2.5.1.108 DIPHTHAMIDE BIOSYNTHESIS 1 DIPHTHERIA TOXIN RESISTANCE 1 S ADENOSYL L METHIONINE:L HISTIDINE 3 AMINO 3 CARBOXYPROPYLTRANSFERASE 1	Developmental delay with short stature, dysmorphic facial features, and sparse hair	+	DPH1	diphthamide biosynthesis 1
rpa1	0.00195295	0.00584793	0.00808469	0.0076433	replication protein A1 [Source:NCBI gene;Acc:327491]	ZDB-GENE-030912-3	REPLICATION A 70 KDA DNA BINDING SUBUNIT RP A P70 REPLICATION FACTOR A 1 RF A 1		+	RPA1	replication protein A1
ccdc9	0.00781181	0.00194931	0.00970163	0.00955412	coiled-coil domain containing 9 [Source:ZFIN;Acc:ZDB-GENE-060929-520]	ZDB-GENE-060929-520	COILED COIL DOMAIN CONTAINING 9		+	CCDC9	coiled-coil domain containing 9
ppm1da	0.000976477	0	0	0	protein phosphatase, Mg2+/Mn2+ dependent, 1Da [Source:ZFIN;Acc:ZDB-GENE-040426-815]	ZDB-GENE-040426-815	PHOSPHATASE 1D EC_3.1.3.16 PHOSPHATASE 2C DELTA PP2C DELTA PHOSPHATASE MAGNESIUM DEPENDENT 1 DELTA P53 INDUCED PHOSPHATASE 1	Jansen de Vries syndrome,Breast cancer, somatic	+	PPM1D	protein phosphatase, Mg2+/Mn2+ dependent 1D
bcas3	0.00195295	0.00389862	0.0145524	0.00191082	BCAS3 microtubule associated cell migration factor [Source:ZFIN;Acc:ZDB-GENE-040426-1257]	ZDB-GENE-040426-1257	BREAST CARCINOMA AMPLIFIED SEQUENCE 3		+	BCAS3	BCAS3 microtubule associated cell migration factor
brip1	0	0	0.00161694	0	BRCA1 interacting protein C-terminal helicase 1 [Source:ZFIN;Acc:ZDB-GENE-081107-11]	ZDB-GENE-081107-11	HELICASE EC_3.6.4.12	{Breast cancer, early-onset, susceptibility to},Fanconi anemia, complementation group J	+	BRIP1	BRCA1 interacting protein C-terminal helicase 1
dhrs13a.3	0.00585886	0.0155945	0.0113186	0.00382165	dehydrogenase/reductase (SDR family) member 13a, duplicate 3 [Source:ZFIN;Acc:ZDB-GENE-041114-134]	ZDB-GENE-041114-134	DEHYDROGENASE/REDUCTASE SDR FAMILY MEMBER 13 PRECURSOR EC_1.1.-.- SHORT CHAIN DEHYDROGENASE/REDUCTASE FAMILY 7C MEMBER 5		+	DHRS13	dehydrogenase/reductase 13
prpf8	0	0.00584793	0.00808469	0.00382165	pre-mRNA processing factor 8 [Source:ZFIN;Acc:ZDB-GENE-030131-577]	ZDB-GENE-030131-577	PRE PROCESSING SPLICING FACTOR 8 SPLICING FACTOR PRP8	Retinitis pigmentosa 13	+	PRPF8	pre-mRNA processing factor 8
slc43a2a	0	0	0.00808469	0	solute carrier family 43 member 2a [Source:ZFIN;Acc:ZDB-GENE-040426-964]	ZDB-GENE-040426-964	LARGE NEUTRAL AMINO ACIDS TRANSPORTER SMALL SUBUNIT 4 L TYPE AMINO ACID TRANSPORTER 4 SOLUTE CARRIER FAMILY 43 MEMBER 2		+	SLC43A2	solute carrier family 43 member 2
pitpnaa	0.000976477	0.00194931	0.00161694	0	phosphatidylinositol transfer protein, alpha a [Source:ZFIN;Acc:ZDB-GENE-040426-744]	ZDB-GENE-040426-744	PHOSPHATIDYLINOSITOL TRANSFER ALPHA PI TP ALPHA PTDINS TRANSFER ALPHA PTDINSTP ALPHA		+	PITPNA	phosphatidylinositol transfer protein alpha
[truncated: 5,326 more rows]

## Sheet: K2
Gene Name	Cluster 1 Mean Counts	Cluster 2 Mean Counts	Gene Long Name	ZFIN ID	Gene Group	Associated Diseases	Ortholog Presence	Human Ortholog	Human Ortholog Long Name
[truncated: 8,746 more rows]

## Sheet: K3
Gene Name	Cluster 1 Mean Counts	Cluster 2 Mean Counts	Cluster 3 Mean Counts	Gene Long Name	ZFIN ID	Gene Group	Associated Diseases	Ortholog Presence	Human Ortholog	Human Ortholog Long Name
[truncated: 8,746 more rows]

[truncated: 6 more sheets: K4, K5, K6, K7, K8, K9]
