# Supplementary material for: Analysis of transcribed sequences from young and mature zebrafish thrombocytes
Source: PLoS One. 2022 Mar 23;17(3):e0264776. doi: 10.1371/journal.pone.0264776 (PMC8942222; doi:10.1371/journal.pone.0264776)
Supplement: S3 File — (XLSX) [file pone.0264776.s004.xlsx]

## Sheet: Sheet1
Gene Specific Transcriptional Regulator Genes List
GFP+	RFP+
znf292b	znf292b
med6	med6
six6a	nfil3-6
plag1	irf2
nfil3-6	jun
irf2	znf740b
jun	mafk
znf740b	mycbp
mafk	hlfa
mycbp	rbbp8
satb1a	ldb1a
hlfa	nrbf2b
rbbp8	zgc:110821
ldb1a	znf395a
nrbf2b	mcl1b
her6	hnrnpa0l
sox17	mier1a
zgc:110821	znf1015
znf395a	rbpja
id2a	cebpz
mcl1b	smad2
hnrnpa0l	spi1a
sox4a	irf2bp2b
nr2e3	arid3b
mier1a	zgc:173720
znf1015	zgc:174653
zufsp	elk4
atoh8	zgc:172128
rbpja	znf593
cebpz	nfe2l2a
dachb	zgc:113372
smad2	irf7
irf2bp2b	atf7ip
nfe2l1b	zgc:174310
arid3b	znf644a
zgc:173720	ikzf5
per2	thoc2
nr2f1b	mcl1a
zgc:174653	zgc:113340
nr5a2	tal2
elk4	yy1b
zgc:172128	tgif1
znf593	nfat5a
nfe2l2a	cbfb
klf4	dbpb
tbx5a	mafbb
zbtb44	bcl11aa
zgc:113372	nfil3
irf7	zgc:113443
atf7ip	thraa
zgc:174310	zgc:153116
znf644a	fli1a
ikzf5	barhl1a
thoc2	klf6a
mcl1a	rfx1a
elk3	zbtb24
nfatc1	hinfp
zgc:113340	zgc:174263
tal2	irf2bp1
yy1b	zgc:113295
nfil3-3	per1b
nfat5a	znf1014
cbfb	ubp1
dbpb	tada2b
mafbb	mxi1
bcl11aa	znf1077
foxq1b	gfi1b
crsp7	dbpa
nfil3	rxrba
zgc:173517	lhx2b
zgc:113443	zgc:66443
thraa	zgc:173726
zgc:153116	spi1b
fli1a	zgc:113452
barhl1a	cebpg
klf6a	mier3a
mef2b	hif1al
zbtb24	smad5
hinfp	rarga
zgc:174263	fhl2a
irf2bp1	mgaa
zgc:113295	rel
per1b	naca
znf1014	nfia
isl1l	zgc:174624
ubp1	zgc:171220
tada2b	zgc:174574
mxi1	znf296
znf1077	nr1d4b
gfi1b	smad3b
dbpa	nr2f6a
rxrba	arnt
lhx2b	jade1
zgc:66443	per1a
zgc:173726	batf
smad7	thap1
tbp	vdrb
zgc:113452	dlx4a
cebpg	gon4l
mier3a	zmynd11
zgc:77151	nkrf
nr4a2b	junba
ved	ahr2
klf7a	mynn
hif1al	zgc:113348
irx7	mta3
smad5	tfdp1a
rarga	meis3
zbtb34	mntb
fhl2a	smad3a
lhx9	zgc:110249
mgaa	atf3
rel	ss18l2
klf12a	id1
naca	tshz1
nfia	zgc:174288
zgc:174624	klf11b
zgc:171220	znf1001
crtc1a	nr2c2
nr5a1b	irf2bpl
nr1d4b	hdgfrp2
smad3b	pbx1a
arnt	znf1041
jade1	znf865
thap1	stat1b
arntl1a	zbtb33
znf1070	yy1a
gon4l	sertad2b
ahr2	thrb
zgc:113343	znf277
zgc:113348	zbtb2a
fosb	znf1003
tbx3a	fosl2
mta3	trip4
mxd3	pir
tfdp1a	zbtb49
zgc:163143	nrf1
smad3a	pbx1b
zgc:110249	zgc:113336
id1	sp3a
tshz1	irf5
zgc:174288	tle3b
klf11b	rybpb
irf2bpl	zgc:153115
sox7	ilf2
stat6	klf13
hdgfrp2	ikzf1
pbx1a	tal1
zbtb33	zbtb11
zgc:173624	taf1
yy1a	meis1b
sertad2b	cebpb
znf277	per3
zbtb2a	rxrga
znf1003	zbtb14
msxb	cited4b
zbtb49	plagl2
nrf1	mafba
pbx1b	lbx1b
runx3	klf9
nr1h3	tfdp2
tle3b	tefa
rybpb	ppardb
ilf2	ndc80
zgc:112977	cebpa
vdra	tcf12
tal1	tle3a
zbtb11	hif1al2
taf1	zgc:162962
meis1b	znf971
cebpb	zhx3
wwtr1	zc3h15
znf148	zgc:112083
sox2	znf1005
cited4b	pbx4
tfdp2	irf2bp2a
tefa	klf17
klf8	zgc:173577
ppardb	fhl3b
tshz3b	brd1b
ndc80	ctcf
tcf12	znf292a
tle3a	ncoa5
hif1al2	hsf1
zgc:162962	myca
znf971	zgc:101130
zgc:174315	znf711
zgc:112083	hes6
id4	e4f1
znf1005	nfya
cited4a	zeb1b
irf2bp2a	zgc:173575
klf17	bcl6ab
brd1b	prdm9
nr4a1	gne
nr1i2	znf668
fli1b	tbpl1
ncoa5	zgc:112998
hsf1	zgc:173548
e4f1	zmym4
tbx2b	stat2
prdm9	pbx2
gne	hif1ab
znf668	her9
zgc:165514	zgc:162948
tbpl1	zbtb18
rfx2	tcf3a
zmym4	junbb
hey2	mta2
gatad2b	sp2
id3	znf395b
her9	znf131
zgc:162948	msxd
zgc:171727	zgc:100951
rxraa	zgc:174564
junbb	irf8
mta2	zgc:165515
sp2	lmx1a
znf395b	gtf3aa
znf131	blf
mef2ca	zfpm1
lmx1a	stat5a
gtf3aa	zgc:66474
zfpm1	zgc:174314
zgc:66474	sp4
sp4	chico
mixl1	mycb
mycb	cdca4
zgc:175107	zgc:175107
runx2a	homezb
vezf1b	sox4b
zgc:162971	vezf1b
zgc:113030	zgc:162971
klf2a	erh
sp1	zgc:113030
znf236	stat5b
brpf1	jade3
zgc:174704	klf2a
arnt2	sp1
mier1b	brpf1
rybpa	zgc:174704
znf281b	mier1b
zbtb20	rybpa
maff	znf281b
znf76	zbtb20
zgc:113220	maff
znf143a	znf76
stat3	zgc:113220
yaf2	znf143a
znf692	stat3
irf1b	yaf2
elf2a	znf692
tp53	irf1b
mtf1	elf2a
c1d	tp53
hif1aa	mtf1
gabpa	c1d
pogza	hif1aa
arntl2	gabpa
hic1l	pogza
sebox	hic1l
zgc:174268	zgc:174268
ctbp1	ctbp1
erf	stat1a
znf341	tfdp1b
stat1a	nfixb
tfdp1b	zgc:101562
nfixb	irf10
zgc:101562	nfyal
irf10	qrich1
nfyal	mef2aa
hey1	irf2a
qrich1	ss18
homeza	znf410
mef2aa	deaf1
ube2c	hsf2
irf2a	fosab
ss18	zeb2a
znf362b	nr1d2b
znf410	plagx
tp63	med27
hsf2	rarab
sp5a	rxrgb
zgc:193790	klf1
fosab	tada2a
zeb2a	ctbp2a
nr1d2b	cebpd
plagx	elf2b
med27	znf989
rarab	znf45l
mafgb	prdm4
rxrgb	arid4a
klf12b	rbpjb
wt1b	max
klf1	zbtb2b
zgc:113294	nr2c1
tada2a	nfe2l3
ctbp2a	pparaa
cebpd	zgc:175264
elf2b	cux1b
znf989	nfkb2
znf45l	jund
prdm4	klf3
nfe2l1a	zgc:153292
arid4a	arntl1b
znf710a	bhlhe40
rbpjb	zgc:175284
twist1b	tefb
max	gatad1
foxi3a	klf11a
znf1068	gatad2ab
zbtb2b	znfl2a
znf574	irf9
nr2c1	znf1124
nfe2l3	zgc:171599
pparaa	tcf3b
zgc:175264	ncoa4
cux1b	mych
nfkb2	nr1d1
jund	nfe2
klf3	fam63a
zgc:153292	zgc:174224
six5	klf2b
arntl1b	lrrfip2
foxl1	ets2
bhlhe40	mier3b
zgc:175284	znf704
tefb	rxrbb
gatad1	zgc:113119
zic2b
atf7a
klf11a
phtf2
gatad2ab
znfl2a
nr5a1a
zbtb37
irf9
znf1124
zgc:171599
tcf3b
zgc:173714
klf7b
ncoa4
mych
nr1d1
nfe2
fam63a
zgc:174224
klf2b
rela
ahr1b
tead3b
lrrfip2
ets2
mier3b
znf704
zgc:158320
rxrbb
zgc:113119
zgc:174574
mef2d
zgc:163077
znf296
nr2f6a
per1a
zgc:113090
batf
znf367
vdrb
grhl2a
zmynd11
nkrf
her13
junba
mynn
zgc:174696
zgc:136929
myod1
meis3
mntb
atf3
ss18l2
znf1001
nr2c2
etv7
znf1041
znf865
stat1b
etv5a
thrb
fosl2
trip4
pir
rfx4
ldb2b
znf438
zgc:113336
sp3a
atf7b
zgc:153115
batf3
klf13
per3
rxrga
zbtb14
plagl2
klf9
zbtb16a
zhx3
zc3h15
pbx4
grhl1
irf3
zgc:173577
ctcf
znf292a
myca
zgc:101130
znf711
hes6
nfya
zeb1b
zgc:173575
bcl6ab
ahrra
zgc:112998
zgc:173548
stat2
pbx2
hif1ab
zgc:112977
erg
tcf3a
msxd
zbtb1
zgc:165515
blf
stat5a
zgc:174314
chico
cdca4
homezb
sox4b
sox11b
hnf1ba
erh
stat5b
jade3

## Sheet: Sheet2
Chromatin-chromatin binding or regulatory proteins Genes List
GFP+	RFP+
pcgf5b	pcgf5b
hdac4	hdac4
kat5a	kat5a
supt16h	supt16h
kdm4b	kdm4b
sap130a	sap130a
hdac1	hdac1
dpf1	kat7b
kat7b	stag2a
stag2a	anp32e
smyd1a	emc10
anp32e	kdm5ba
emc10	epc1b
kdm5ba	suz12b
epc1b	samd1a
suz12b	nap1l4b
samd1a	hmgn2
nap1l4b	chaf1b
hmgn2	brd9
chaf1b	ing1
brd9	smyd2b
ccar1	zgc:92664
ing1	scmh1
smyd2b	kdm5c
zgc:92664	sap18
sap18	nfrkb
sirt3	sirt3
asf1bb	phc1
ash2l	asf1bb
smyd2a	ash2l
kdm6bb	gcfc2
seta	mysm1
ing2	smyd2a
ncapd2	kdm6bb
dek	setb
ccdc61	hdac3
nipblb	mdm2
jarid2b	zgc:158234
kdm5bb	baz2a
trim33	seta
dpf2	mtf2
sap130b	sin3aa
l3mbtl2	nap1l4a
kat7a	nipbla
uri1	mdm4
anp32a	epc2
ing3	ing2
phc2b	mybbp1a
cep135	dek
pwp1	dpf3
ncor2	tada3l
mpnd	nap1l1
kdm6al	sin3b
ing5a	pcgf5a
smarcd1	ccdc61
kdm4c	sirt2
smarcc1b	chaf1a
ogfod1	nipblb
ing4	jarid2b
elp3	kdm5bb
atxn3	trim33
samd13	dpf2
sap30l	kat8
banf1	spty2d1
zgc:103508	kat6a
phf10	eed
hat1	dpf2l
anp32b	znhit1
aatf	setd1ba
zzz3	kat7a
hmgn3	ncor1
pds5a	brd7
nipbla	uri1
l3mbtl3	pcgf6
hdac11	anp32a
kat5b	ing3
suz12a	hdac10
asf1ba	smyd3
ing5b	ncor2
dmap1	kdm6al
rbl1	ing5a
morf4l1	smarcd1
scmh1	kdm4c
kdm5c	smarcc1b
nfrkb	ogfod1
phc1	ing4
gcfc2	elp3
mysm1	atxn3
hdac8	samd13
setb	sap30l
hdac3	banf1
mdm2	zgc:103508
zgc:158234	hat1
baz2a	anp32b
sin3aa	aatf
nap1l4a	hmgn3
nipbla	pds5a
mdm4	nipbla
epc2	hdac11
mybbp1a	kat5b
tada3l	suz12a
nap1l1	asf1ba
ncapd3	ing5b
sin3b	dmap1
pcgf5a	rbl1
sirt2	morf4l1
chaf1a
kat8
spty2d1
kat6a
eed
dpf2l
znhit1
setd1ba
ncor1
brd7
pcgf6
rb1
hdac10
smyd3

## Sheet: Sheet3
Cytoskeletal Proteins Genes List
GFP+	RFP+
dync1i1	map7d1b
map7d1b	tuba8l3
ttll7	myl9b
actl6b	dync1i2a
tuba8l3	mylz3
myl9b	tcp11l2
dync1i2a	sept9b
myl9a	vps4a
pls3	arpc5la
coro7	tpm4a
mylz3	stom
tcp11l2	waslb
sept9b	dnal4a
vps4a	actr8
kif2c	tubb2b
arpc5la	dync1h1
tpm4a	ezrb
kif3b	pxna
stom	zgc:153867
waslb	zgc:114123
dnal4a	tubd1
actr8	nudcd3
tubb2b	gsna
dync1h1	pfn2
ezrb	actr2b
pxna	wasf2
zgc:153867	dynlt3
tuba2	sun1
tubd1	coro1ca
nudcd3	clasp2
gsna	ezra
wipf1a	crip1
pfn2	actr1
actr2b	actl6a
wasf2	cfl1
dynlt3	tpm3
sun1	cald1a
coro1ca	svila
clasp2	tubgcp3
crip1	sgcd
actr1	dync1li1
actl6a	stoml1
cfl1	coro1a
cmlc1	zw10
tpm3	arpc5a
cfl2	hcls1
cald1a	lcp1
svila	kif5aa
tubgcp3	tpt1
kif7	actr3
dync1li1	zgc:92606
stoml1	vps4b
coro1a	nudc
zw10	zgc:63587
arpc5a	arpc5lb
hcls1	actr5
lcp1	katna1
tnnt2d	tmod4
kif5aa	tpm1
myl2b	tnnt3b
tpt1	myo1f
mapre2	coro1b
actr3	dynlt1
zgc:92606	tuba8l4
tnnt2e	zgc:195282
kif14	dbnlb
sept8a	arpc4
zgc:153426	zgc:86896
katna1	tubb4b
csrp2	capza1a
cap1	csrp1a
scinla	pacsin1b
tuba8l4	flii
dbnlb	kifap3a
arpc4	coro6
capza1a	zgc:86764
zgc:86764	dynll2b
pacsin1a	mylpfa
dynll2b	tubgcp4
hip1	clasp1a
arpc1a	arpc1a
dync1li2	zgc:103670
zbtb8b	capzb
twf1b	wasb
actr6	dync1li2
tnnt1	zbtb8b
prc1b	twf1b
add3a	actr6
twf2	actb2
mtss1	fcho2
tuba4l	add3a
spast	actc1b
anln	actb1
cep63	pmp22b
pdlim1	mtss1
mtss1la	spast
dctn2	sept7a
pfn2l	cep63
sept5a	pdlim1
kif18a	dctn2
fscn1a	mapre3b
tubgcp2	ctnna1
dnal4b	nf2b
emp2	pfn2l
tubb5	hip1ra
zgc:55461	tagln2
dynlrb1	fscn1a
kif22	cnn2
add1	tuba1b
arpc3	gabarapl2
kif23	tubgcp2
nudcd2	dynll1
actr10	emp2
tnni1b	pacsin2
tpm2	fignl1
map1lc3b	zgc:55461
zgc:172075	dynlrb1
mapre1a	kif22
tuba8l2	add1
zbtb8a	arpc3
sept7b	nudcd2
pacsin3	actr10
dmtn	zgc:112408
kif20a	tpm2
sept9a	map1lc3b
pfn1	zgc:172075
cap2	mapre1a
tubgcp5	tuba8l2
tpm1	sept7b
parvg	ttll1
map1lc3a	wipf2b
wasf3b	dmtn
cotl1	sept9a
golga3	pfn1
ctnnd2b	tubgcp5
plek	tpma
wasla	tpm1
dctn4	parvg
tmod2	map1lc3a
gabarapa	cotl1
cnn3b	plek
limch1b	tekt2
zyx	dctn4
capza1b	gabarapa
sgcb	zyx
msna	capza1b
tuba8l	msna
ckap5	tuba8l
arpc5b	ckap5
trip11	arpc5b
myo6a	trip11
parvb	parvb
zgc:56231	triobpb
triobpb	mapre1b
cfl1l	tubg1
mapre1b	arpc1b
zgc:65894	actr2a
nf2a	nuf2
tubg1
zgc:171695
arpc1b
hip1rb
actr2a
nuf2
emp1
evpla
vps4b
sgcg
nudc
zgc:63587
arpc5lb
actr5
tpm1
coro1b
tubb2
zgc:195282
dnali1
tubb4b
csrp1a
pacsin1b
flii
kifap3a
tubgcp4
ribc1
clasp1a
zgc:103670
capzb
wasb
zbtb10
prc1a
actb2
fcho2
actc1b
actb1
kif3a
acta1a
myl6
pmp22b
sept7a
ribc2
zbtb43
ctnna1
nf2b
hip1ra
tagln2
cnn3a
acta2
cnn2
tuba1b
gabarapl2
pdlim5b
dynll1
myo7aa
parvaa
pacsin2
fignl1
pdlim5a

## Sheet: Sheet4
Nucleic Acid Binding Genes List
GFP+	RFP+
mcm6l	rae1
rae1	wdr33
wdr33	coil
coil	gtf2h1
gtf2h1	sf3a1
sf3a1	srsf5a
srsf5a	nufip1
nufip1	tcea3
tcea3	srsf7b
srsf7b	srsf3b
srsf3b	pot1
leo1	dscc1
dhx37	leo1
ell	dhx37
sf3b6	ell
rab6a	sf3b6
zgc:153405	rab6a
exosc9	exosc9
zc3h11a	zc3h11a
h1fx	h1fx
srsf2b	srsf2b
rnf113a	rnf113a
rbfox1l	trmt11
trmt11	gtf2a2
gtf2a2	cpsf3
cpsf3	mecp2
mecp2	h1f0
h1f0	zfp36l1a
zfp36l1a	cwc22
aptx	fus
cwc22	gtf2h4
zgc:173585	smarca2
fus	fen1
pold2	sf3b3
gtf2h4	srsf1a
cpeb3	zgc:103482
smarca2	heatr1
fen1	exosc6
dnmt1	rbm19
sf3b3	pabpc1b
srsf1a	fam98b
heatr1	adarb1a
exosc6	snrnp70
rbm19	taf6
pabpc1b	cnot8
orc6	e2f4
fam98b	ngdn
adarb1a	cpsf5
snrnp70	pola2
taf6	prpf4
cnot8	mnat1
e2f4	exosc3
ngdn	rad23ab
cpsf5	mphosph10
pola2	dimt1l
smg5	gemin2
prpf4	dis3l
mnat1	gtf2b
exosc3	rpp25l
rad23ab	snrpa1
mphosph10	slu7
dimt1l	ppan
gemin2	ints6
dis3l	mcm7
gtf2b	larp4b
rpp25l	srsf7a
snrpa1	polr3f
slu7	noc4l
ppan	lsm6
ints6	lsm5
rad52	zgc:163098
trmu	rfc4
mcm7	zranb2
larp4b	top1l
srsf7a	xab2
polr3f	pcna
noc4l	rtca
lsm6	rpusd4
lsm5	rbm17
zgc:163098	cnot2
rfc4	exosc2
zranb2	eral1
top1l	ncbp2
xab2	mlh1
pcna	chtopa
rtca	pspc1
rpusd4	taf15
rbm17	lsm4
igf2bp1	dido1
cnot2	dnmt3ba
exosc2	tcerg1a
eral1	grsf1
ncbp2	phax
mlh1	lsm14ab
chtopa	smarcb1b
pspc1	snrnp35
taf15	gtf2f2a
crlf3	prpf31
lsm4	pcbp2
dido1	rpa1
dnmt3ba	cnot6a
tcerg1a	dcaf13
grsf1	spag7
atad5b	polm
phax	lsm7
lsm14ab	rnps1
smarcb1b	terf2ip
snrnp35	mettl25
gtf2f2a	srsf6b
prpf31	cpeb4
pcbp2	tsen54
rpa1	med17
orc1	rbmx
cnot6a	snip1
dcaf13	rcl1
spag7	rnps1
polm	nop58
lsm7	trmt2b
rnps1	rexo1
si:dkey-206d17.12	gtf2e1
terf2ip	paip1
mettl25	carhsp1
srsf6b	gtf2a1
dnmt3ab	taf10
cpeb4	bcas2
tsen54	hnrnpk
med17	prpf6
rbmx	prpf3
snip1	smarcad1a
rcl1	twistnb
rnps1	polr1b
nop58	g3bp2
tsen2	phf6
trmt2b	hnrnpm
rexo1	nop14
gtf2e1	zfand2a
paip1	slbp
carhsp1	zfp36l1b
nanos1	terf2ip
zcchc8	supt3h
gtf2a1	mbnl1
taf10	ercc1
bcas2	aqr
hnrnpk	fbxl6
prpf6	med25
prpf3	wdr74
smarcad1a	pop7
twistnb	zc3h7a
g3bp2	ssb
hnrnpm	polb
nop14	imp4
zfand2a	dbr1
ercc4	hist1h4l
slbp	drap1
supt3h	zgc:112966
zc3h7a	sfswap
ssb	patl1
dbr1	sf3a2
hist1h4l	pum1
drap1	rbm22
zgc:112966	brf1b
patl1	xpc
sf3a2	lig1
pum1	rfc2
rbm22	cry-dash
cry-dash	zgc:153215
exosc1	exosc1
zgc:171310	zgc:171310
mpg	mpg
rfc5	ddb2
maf1	thoc3
taf12	orc3
lyar	pinx1
yeats4	rfc5
caprin1a	maf1
naa38	taf12
recql	lyar
rif1	gtf2f1
nono	yeats4
toe1	caprin1a
lsm14aa	rnaseh1
dcp1a	clasrp
dkc1	naa38
igf2bp2a	hdlbpa
hnrnph1	rif1
xrn1	dhx15
caprin1b	nono
hnrnph3	polr2k
lig3	mrpl44
atxn2	srsf10b
polr3a	toe1
pum2	polr3glb
hnrnpr	rbm18
papola	lsm14aa
zfp36l2	helz
rad1	dcp1a
pdcd11	znf207b
sub1a	dkc1
srsf1b	hnrnph1
zgc:163040	dcp1b
hnrnpl2	med12
sf3b2	srfbp1
rtel1	xrn1
h2afx	srsf3a
snrpb2	caprin1b
diexf	poll
mbnl3	med18
tcea1	rnmtl1b
snrpd1	xrcc6
nabp1b	hnrnph3
srp68	lig3
hnrpkl	orc4
cnot7	tcea2
hells	snrpf
rbm15b	fubp1
cstf2	cnot1
dhx34	atxn2
polr2h	polr3a
thumpd3	pum2
polr2d	polr2gl
thrap3b	hnrnpr
zgc:77262	angel2
med31	papola
top1mt	smx5
mcm3	fubp3
exosc8	khdrbs1a
utp3	srsf11
taf11	dhx9
chrac1	srrm1
g3bp1	rad1
cry1b	brip1
mcm2	pdcd11
rad23aa	sub1a
dnmt3aa	srsf1b
mettl14	zgc:163040
papolg	hnrnpl2
syncripl	sf3b2
nop56	h2afy2
cpsf4	rtel1
rpp30	h2afx
ccdc94	neil1
ppp1r8b	srp54
histh1l	pde12
taf6l	tfb1m
polr2b	snrpb2
srsf6a	taf7
ncl	tcea1
zfr	snrpd1
mettl3	snw1
mcm6	srp68
rnmtl1a	aarsd1
prpf39	zgc:112356
xpa	smarca1
gar1	hnrpkl
gtf3c3	rad23b
prrc2a	srek1
lsm1	cry4
med10	cstf2
tp53bp1	dhx34
utp15	n4bp1
snapc3	polr2h
rbm12b	cpsf3l
tert	thumpd3
dusp11	polr2d
cnot3b	thrap3b
cry1a	eri1
snrpe	trmt12
zgc:171971	zgc:77262
med24	med31
h2afy	sbds
znf207a	exosc8
ctr9	utp3
dnase2	taf11
atxn2l	chrac1
nbn	sde2
zcchc4	h2afvb
taf13	g3bp1
crnkl1	tnrc6a
smarca4a	cry1b
gtf2a1l	mcm2
ern1	rad23aa
xrn2	supt6h
polr3c	dhx36
nom1	dnmt3aa
snrpb	khsrp
psmc3ip	snrpa
srp14	mettl14
supt4h1	papolg
ell2	syncripl
gins1	nop56
prim2	cpsf4
mcm4	rpp30
utp6	polr2eb
bub3	ewsr1b
smg7	snrpd2
ccdc130	ccdc94
sf3a3	wdr4
adad1	rbm4
gtf2e2	rbm41
prpf18	ppp1r8b
ddb1	polr3e
dgcr8	histh1l
ewsr1a	taf6l
tipin	brf2
polr3h	polr2b
rngtt	nsun4
cstf3	srsf6a
cherp	ncl
csdc2a	exosc5
mcm5	polr2c
edc4	zfr
raver1	myef2
sub1b	mettl3
nol6	srsf2a
syncrip	wrnip1
ddx11	rnmtl1a
lcor	zgc:114046
tfip11	pan3
msh3	prpf39
cnbpa	gar1
bxdc2	zgc:112982
cdc40	trmt10b
adar	gtf3c3
sf1	zgc:110425
cpsf6	sart3
cnot6b	prrc2a
tfb2m	chtf18
u2surp	ogfod2
pms1	gpkow
hist2h2l	ssbp1
med4	lsm1
trmt61a	med10
taf2	tp53bp1
zfand1	utp15
upf1	mif4gdb
khdrbs1b	snapc3
serbp1a	rbm12b
dazl	tert
tyw3	med14
lin9	trmt10c
trmt2a	parn
zgc:114130	dusp11
nsun2	cnot3b
polr2j	srsf9
uxt	exosc7
xrcc5	cry1a
rrp7a	snrpe
orc2	zgc:171971
wdr92	med24
polr1c	zgc:56304
nfyc	srp9
med21	ilf3a
trmt5	zgc:162730
cnot3a	snrpg
cd2bp2	znf207a
lsm8	xpot
thoc1	ctr9
krr1	dnase2
nop10	atxn2l
unga	zcchc4
snrpd3l	taf13
hmga1a	crnkl1
polr2l	smarca4a
smarcb1a	xrn2
hmga1b	polr3c
rfc3	nom1
msh6	snrpb
qkia	psmc3ip
alyref	srp14
rnmt	supt4h1
rnaseh2a	ell2
larp7	prim2
gpatch4	utp6
aco1	bub3
sfpq	smg7
cpsf1	ccdc130
ercc3	sf3a3
orc5	cry5
rpf1	gtf2e2
srsf4	prpf18
exosc4	neil3
u2af1	ddb1
pes	dgcr8
hnrnph1l	ewsr1a
pcf11	tipin
srsf5b	polr3h
rbm7	rngtt
cdc6	cstf3
ints6	cherp
ddx26b	mcm5
gtf2h2	edc4
dhx16	raver1
mllt1b	sub1b
polr2f	nol6
dhx38	syncrip
ercc2	tfip11
dicer1	cnbpa
cnot6l	bxdc2
nova2	cdc40
mif4gda	adar
polr1d	sf1
tcerg1a	cpsf6
prpf8	cnot6b
bud31	tfb2m
mbnl2	u2surp
htatsf1	pms1
phf6	hist2h2l
tfap2c	med4
smarca5	taf2
zfp36l1b	zfand1
terf2ip	upf1
mbnl1	khdrbs1b
ercc1	serbp1a
aqr	tyw3
fbxl6	lin9
med25	esrp1
wdr74	trmt2a
pop7	zgc:114130
prim1	nsun2
polb	polr2j
imp4	uxt
sfswap	xrcc5
zc3h10	rrp7a
brf1b	orc2
xpc	wdr92
lig1	polr1c
rfc2	nfyc
zgc:153215	med21
ddb2	trmt5
thoc3	cnot3a
pinx1	cd2bp2
gtf2f1	lsm8
rnaseh1	thoc1
clasrp	krr1
hdlbpa	nop10
rbm12	snrpd3l
dhx15	hmga1a
fancm	polr2l
polr2k	smarcb1a
mrpl44	rfc3
srsf10b	msh6
polr3glb	qkia
rbm18	alyref
helz	rnmt
znf207b	rnaseh2a
dcp1b	larp7
med12	gpatch4
srfbp1	aco1
srsf3a	sfpq
poll	cpsf1
med18	ercc3
rnmtl1b	orc5
xrcc6	rpf1
orc4	srsf4
tcea2	exosc4
snrpf	u2af1
fubp1	pes
cnot1	hnrnph1l
polr2gl	pcf11
angel2	srsf5b
brca2	mllt3
smx5	rbm7
fubp3	cdc6
khdrbs1a	ints6
srsf11	ddx26b
dhx9	gtf2h2
srrm1	dhx16
brip1	polr2f
g2e3	dhx38
h2afy2	dicer1
neil1	cnot6l
srp54	mif4gda
pde12	polr1d
tfb1m	tcerg1a
taf7	prpf8
snw1	bud31
aarsd1	mbnl2
zgc:112356	htatsf1
smarca1
rad23b
srek1
cry4
n4bp1
cpsf3l
eri1
trmt12
cmss1
sbds
zgc:165603
sde2
h2afvb
supt6h
dhx36
khsrp
snrpa
polr2eb
ewsr1b
snrpd2
wdr4
rbm4
rbm41
polr3e
brf2
nsun4
exosc5
polr2c
myef2
srsf2a
wrnip1
zgc:114046
pan3
zgc:112982
trmt10b
zgc:110425
sart3
chtf18
ogfod2
gpkow
eri2
nova1
ssbp1
mif4gdb
med14
trmt10c
parn
si:dkey-57a22.11
srsf9
exosc7
zgc:56304
srp9
ilf3a
zgc:162730
snrpg
xpot
ppp1r8a
