# Supplementary material for: Analysis of transcribed sequences from young and mature zebrafish thrombocytes
Source: PLoS One. 2022 Mar 23;17(3):e0264776. doi: 10.1371/journal.pone.0264776 (PMC8942222; doi:10.1371/journal.pone.0264776)
Supplement: S4 File — (XLSX) [file pone.0264776.s005.xlsx]

## Sheet: Sheet1
GeneID	GFP_TPM	RFP_TPM
ENSDARG00000000001	9.86222	0.008943
ENSDARG00000000002	0.466147	0
ENSDARG00000000018	14.8732	0.683289
ENSDARG00000000019	106.258	8.42086
ENSDARG00000000068	0	0
ENSDARG00000000069	35.2096	0.159115
ENSDARG00000000086	2.61762	0
ENSDARG00000000103	1.15186	0.078046
ENSDARG00000000142	0.474839	0.298081
ENSDARG00000000151	5.83687	7.29318
ENSDARG00000000161	5.80929	0
ENSDARG00000000175	0	0
ENSDARG00000000183	0	0
ENSDARG00000000189	0.011107	0.000227
ENSDARG00000000212	0	0
ENSDARG00000000229	1.27639	0.127429
ENSDARG00000000241	15.6118	0.881049
ENSDARG00000000349	0	0
ENSDARG00000000369	0	0
ENSDARG00000000370	0	0
ENSDARG00000000380	0.27159	0
ENSDARG00000000394	5.60336	0.600382
ENSDARG00000000423	1.15617	0.055553
ENSDARG00000000442	0.118135	0
ENSDARG00000000460	0	0
ENSDARG00000000472	0.004928	0
ENSDARG00000000474	0	0
ENSDARG00000000476	2.32954	0.296495
ENSDARG00000000489	36.2749	13.6497
ENSDARG00000000503	0.151195	0.00101
ENSDARG00000000516	0	0
ENSDARG00000000529	2.29865	0.641184
ENSDARG00000000540	5.42235	0.894726
ENSDARG00000000542	1.3797	0.048519
ENSDARG00000000551	0.328737	0.023944
ENSDARG00000000563	0	0
ENSDARG00000000567	0.072077	0.003187
ENSDARG00000000568	11.9009	0.889264
ENSDARG00000000588	37.4299	0.126591
ENSDARG00000000606	0	0
ENSDARG00000000631	0.567333	0.121675
ENSDARG00000000638	0	0
ENSDARG00000000651	1.88203	0.272859
ENSDARG00000000656	34.0055	0.405199
ENSDARG00000000666	10.2807	0.255859
ENSDARG00000000690	34.5638	0.250788
ENSDARG00000000729	31.0791	1.33588
ENSDARG00000000730	2.97597	0.891464
ENSDARG00000000747	0	0.033687
ENSDARG00000000760	17.1482	9.52105
ENSDARG00000000767	0.003505	2.0139
ENSDARG00000000779	20.9606	1.71879
ENSDARG00000000796	3.408	0.646569
ENSDARG00000000804	0.012269	0
ENSDARG00000000830	0.803397	0.170148
ENSDARG00000000837	3.05738	0.304549
ENSDARG00000000853	4.14501	0.712263
ENSDARG00000000857	9.58239	0.391062
ENSDARG00000000861	1.94907	0.110967
ENSDARG00000000887	1.04029	4.76981
ENSDARG00000000906	177.138	6.21232
ENSDARG00000000935	5.16981	0.395979
ENSDARG00000000943	0	0
ENSDARG00000000966	1.7102	0.092548
ENSDARG00000001014	46.071	0.122529
ENSDARG00000001015	5.74706	0.254425
ENSDARG00000001057	10.9466	5.2294
ENSDARG00000001127	0	0
ENSDARG00000001129	3.61804	0.271509
ENSDARG00000001154	0	0
ENSDARG00000001162	4.46066	0.817021
ENSDARG00000001169	21.79	3.26106
ENSDARG00000001210	27.553	4.87518
ENSDARG00000001220	5.90994	0.256894
ENSDARG00000001234	0.962157	0
ENSDARG00000001241	19.7686	0.943933
ENSDARG00000001244	82.6341	6.57729
ENSDARG00000001249	25.0457	3.73485
ENSDARG00000001259	0	0
ENSDARG00000001303	93.6392	9.72547
ENSDARG00000001313	0.566809	0
ENSDARG00000001354	0	1.06447
ENSDARG00000001414	0	0
ENSDARG00000001431	0.248635	0.012405
ENSDARG00000001437	0	0
ENSDARG00000001442	0	0
ENSDARG00000001447	5.15653	1.62323
ENSDARG00000001452	0	0
ENSDARG00000001463	0.713347	1.27751
ENSDARG00000001470	56.679	0.084384
ENSDARG00000001498	0.202739	0.05374
ENSDARG00000001549	2.67439	0.501122
ENSDARG00000001557	13.0081	1.03952
ENSDARG00000001558	1.09032	0
ENSDARG00000001559	0	0
ENSDARG00000001572	0	0
ENSDARG00000001578	52.6483	15.8142
ENSDARG00000001621	6.11406	0.431815
ENSDARG00000001634	0.036021	0.028609
ENSDARG00000001656	78.2792	3.04056
ENSDARG00000001676	10.9839	0.422539
ENSDARG00000001686	0	0
ENSDARG00000001710	1.95394	0.092235
ENSDARG00000001712	0.051531	0
ENSDARG00000001721	0	0
ENSDARG00000001729	11.1794	0.67374
ENSDARG00000001733	0.588612	0
ENSDARG00000001734	6.80757	2.28965
ENSDARG00000001754	1.84513	0.731503
ENSDARG00000001760	1.57851	0.003419
ENSDARG00000001767	0.138278	0.003027
ENSDARG00000001769	0.823702	0
ENSDARG00000001771	0	0
ENSDARG00000001776	2.00533	0
ENSDARG00000001777	0.310546	0.307061
ENSDARG00000001781	0.721861	0.022465
ENSDARG00000001782	127.285	0.033923
ENSDARG00000001785	0.334419	0.015841
ENSDARG00000001788	289.134	52.4953
ENSDARG00000001803	0	0
ENSDARG00000001804	0.588435	0.470403
ENSDARG00000001807	13.8018	0.216362
ENSDARG00000001817	3.35973	1.57909
ENSDARG00000001818	0.079188	0.021516
ENSDARG00000001825	0	0
ENSDARG00000001829	25.5965	1.91274
ENSDARG00000001835	14.5611	0.145956
ENSDARG00000001857	18.6083	1.88781
ENSDARG00000001859	0	0
ENSDARG00000001870	52.8516	1.60088
ENSDARG00000001873	0	0
ENSDARG00000001879	0.000449	0
ENSDARG00000001880	70.5989	0.234741
ENSDARG00000001881	0	0
ENSDARG00000001882	0	0
ENSDARG00000001888	6.07107	0.95848
ENSDARG00000001889	0.005078	0
ENSDARG00000001890	9.05416	0.273198
ENSDARG00000001891	2.3083	0.15657
ENSDARG00000001897	3.45511	0.806077
ENSDARG00000001898	7.50936	1.24816
ENSDARG00000001906	0.156052	0
ENSDARG00000001909	0	0
ENSDARG00000001910	0.208378	0.017391
ENSDARG00000001912	0.04891	0
ENSDARG00000001913	0.643261	0.005704
ENSDARG00000001929	0.37823	0.179529
ENSDARG00000001930	1.37258	0.004108
ENSDARG00000001933	1.4766	0.091322
ENSDARG00000001937	2.08928	0.066975
ENSDARG00000001939	1.40107	0.215991
ENSDARG00000001940	138.203	9.43958
ENSDARG00000001950	942.93	312.033
ENSDARG00000001953	7.31077	0.099863
ENSDARG00000001968	7.7832	0.125644
ENSDARG00000001969	4.32764	0.596897
ENSDARG00000001971	0	0
ENSDARG00000001975	0	0
ENSDARG00000001976	0	0
ENSDARG00000001993	0.002378	0
ENSDARG00000001994	0.081272	0.231301
ENSDARG00000001999	0.084785	0.000666
ENSDARG00000002002	0.058848	0.260814
ENSDARG00000002006	5.9624	1.48328
ENSDARG00000002013	0.44643	0
ENSDARG00000002016	10.9729	0.595637
ENSDARG00000002020	0.453262	0.23143
ENSDARG00000002021	1.94485	0
ENSDARG00000002026	5.3895	0
ENSDARG00000002031	3.73232	0.066179
ENSDARG00000002037	0	0
ENSDARG00000002060	2.47737	0.814748
ENSDARG00000002071	3.60184	0
ENSDARG00000002077	3.57179	2.68528
ENSDARG00000002082	72.6183	11.879
ENSDARG00000002084	0	0
ENSDARG00000002127	1.25522	0.552094
ENSDARG00000002128	6.30771	1.2095
ENSDARG00000002131	48.3142	0.390497
ENSDARG00000002165	575.635	52.9983
ENSDARG00000002167	0	0
ENSDARG00000002168	3.63547	0.980012
ENSDARG00000002172	0	0
ENSDARG00000002174	6.92427	1.19182
ENSDARG00000002184	6.88095	0.917278
ENSDARG00000002190	49.2318	4.62545
ENSDARG00000002192	0	0
ENSDARG00000002193	0	0
ENSDARG00000002194	3.27544	13.8018
ENSDARG00000002196	25.525	2.34007
ENSDARG00000002197	0	0
ENSDARG00000002204	0	0
ENSDARG00000002210	0.417059	0
ENSDARG00000002213	2.4779	0.493666
ENSDARG00000002215	29.0359	1.65205
ENSDARG00000002216	0.045192	0
ENSDARG00000002217	12.4941	1.54674
ENSDARG00000002219	0.147893	0.008338
ENSDARG00000002220	59.4323	11.2938
ENSDARG00000002230	0.031048	0.010474
ENSDARG00000002231	0	0.124699
ENSDARG00000002235	0.035842	0
ENSDARG00000002240	804.904	145.394
ENSDARG00000002241	0	0
ENSDARG00000002249	1.96942	0.120013
ENSDARG00000002255	0.062923	0
ENSDARG00000002259	0	0
ENSDARG00000002264	27.1741	16.8826
ENSDARG00000002267	5.15515	0.911651
ENSDARG00000002271	44.3982	12.691
ENSDARG00000002285	1.00325	0.130448
ENSDARG00000002293	0.030197	1.51631
ENSDARG00000002295	0	0
ENSDARG00000002298	1.60858	0
ENSDARG00000002299	0	0
ENSDARG00000002300	22.6238	0.24492
ENSDARG00000002304	0	0
ENSDARG00000002305	6.93119	0.192597
ENSDARG00000002311	0	0
ENSDARG00000002330	0	0
ENSDARG00000002332	1.81809	0
ENSDARG00000002333	7.30228	0.122461
ENSDARG00000002336	0	0
ENSDARG00000002339	20.7418	1.90665
ENSDARG00000002344	828.975	9.07403
ENSDARG00000002347	0	0
ENSDARG00000002353	7.42582	0.121815
ENSDARG00000002355	0	0
ENSDARG00000002362	40.1318	1.46381
ENSDARG00000002365	11.674	0.223302
ENSDARG00000002377	3.11018	0.303334
ENSDARG00000002385	0.573946	0.017035
ENSDARG00000002391	0	0
ENSDARG00000002394	0	0
ENSDARG00000002396	7.81497	1.18133
ENSDARG00000002401	1.3243	0.253847
ENSDARG00000002402	5.77584	1.59887
ENSDARG00000002403	8.85457	0
ENSDARG00000002405	2.88967	0.024009
ENSDARG00000002406	0	0
ENSDARG00000002411	0	0
ENSDARG00000002445	0	0
ENSDARG00000002463	0	0
ENSDARG00000002467	5.43499	0.462761
ENSDARG00000002479	0.030247	0.057979
ENSDARG00000002483	3.94878	0
ENSDARG00000002487	4.39602	1.50813
ENSDARG00000002494	0.269438	0.000821
ENSDARG00000002506	76.1365	3.98113
ENSDARG00000002507	0.321919	0.006344
ENSDARG00000002508	0	0
ENSDARG00000002509	0	0
ENSDARG00000002510	0	0
ENSDARG00000002523	9.1336	2.78657
ENSDARG00000002533	0	0
ENSDARG00000002536	10.4243	0.380277
ENSDARG00000002538	52.9709	8.52735
ENSDARG00000002546	0	0
ENSDARG00000002549	6.37803	1.83063
ENSDARG00000002552	30.1465	2.28924
ENSDARG00000002564	0.133215	0
ENSDARG00000002571	51.8802	0
ENSDARG00000002576	3.9564	0.035217
ENSDARG00000002582	1.38569	0.089514
ENSDARG00000002587	0.062067	0.010526
ENSDARG00000002589	0	0
ENSDARG00000002591	5.90647	1.12483
ENSDARG00000002593	0	0
ENSDARG00000002597	0	0
ENSDARG00000002600	0	0
ENSDARG00000002601	1.89641	0
ENSDARG00000002607	2.83546	0
ENSDARG00000002609	0.082319	0
ENSDARG00000002613	46.5477	9.25964
ENSDARG00000002632	75.6755	0.229186
ENSDARG00000002635	0	0
ENSDARG00000002642	4.51167	0.520044
ENSDARG00000002644	0.016011	0
ENSDARG00000002656	0	0.000168
ENSDARG00000002659	12.8318	2.9337
ENSDARG00000002663	18.2594	0
ENSDARG00000002666	0	0
ENSDARG00000002670	7.93502	0.658714
ENSDARG00000002682	2.23422	1.28515
ENSDARG00000002685	0	0
ENSDARG00000002690	73.6016	8.47635
ENSDARG00000002696	0	0
ENSDARG00000002701	1.34664	0.057946
ENSDARG00000002707	0	0
ENSDARG00000002710	165.506	11.1036
ENSDARG00000002720	4.7383	0.191084
ENSDARG00000002722	0	0
ENSDARG00000002728	0	0
ENSDARG00000002731	0	0
ENSDARG00000002732	0	0
ENSDARG00000002745	15.859	13.8224
ENSDARG00000002748	0.011854	0.003197
ENSDARG00000002750	12.7803	0.013835
ENSDARG00000002754	4.67056	0.436621
ENSDARG00000002758	57.3716	3.69049
ENSDARG00000002760	0.137962	0
ENSDARG00000002764	0	0
ENSDARG00000002768	0	2.39944
ENSDARG00000002771	0.18783	0.002978
ENSDARG00000002779	1.39629	0.108239
ENSDARG00000002787	1.61628	0.681985
ENSDARG00000002790	94.7253	9.79628
ENSDARG00000002791	9.45894	4.00594
ENSDARG00000002792	12.309	0.345438
ENSDARG00000002795	2.36798	0.000446
ENSDARG00000002798	2.85886	0.09334
ENSDARG00000002816	0	0
ENSDARG00000002826	6.85791	0.464602
ENSDARG00000002830	2.95562	0.156624
ENSDARG00000002831	0.038639	0
ENSDARG00000002840	1.38188	0.100646
ENSDARG00000002847	0.186639	0.013592
ENSDARG00000002872	1.37472	0
ENSDARG00000002877	2.16	0.25237
ENSDARG00000002880	1.73649	0.273484
ENSDARG00000002894	9.1565	0.980927
ENSDARG00000002897	118.044	1.32974
ENSDARG00000002909	0	0
ENSDARG00000002912	10.7226	3.70554
ENSDARG00000002916	1.48678	2.24195
ENSDARG00000002917	0	0
ENSDARG00000002933	0	0
ENSDARG00000002937	0.001829	0
ENSDARG00000002945	0	0
ENSDARG00000002947	0.527895	0
ENSDARG00000002949	66.5672	4.2431
ENSDARG00000002952	0.039237	0
ENSDARG00000002956	0.010801	0.015894
ENSDARG00000002959	0	0
ENSDARG00000002967	35.3215	3.99807
ENSDARG00000002968	0	0
ENSDARG00000002970	19.4614	2.57135
ENSDARG00000002971	2.64412	0.028838
ENSDARG00000002986	0.550388	0.023628
ENSDARG00000002988	1.89311	0
ENSDARG00000002991	0.183748	0.053177
ENSDARG00000002994	1.01446	0.074147
ENSDARG00000003008	3.02047	0
ENSDARG00000003017	73.4479	21.0755
ENSDARG00000003020	0	0
ENSDARG00000003021	1.95787	0
ENSDARG00000003022	7.43361	0.108846
ENSDARG00000003027	20.525	2.14781
ENSDARG00000003032	63.2884	8.17272
ENSDARG00000003035	6.49771	1.72382
ENSDARG00000003041	1.83409	0.111181
ENSDARG00000003046	0	0
ENSDARG00000003054	0.778664	0.047061
ENSDARG00000003058	13.2725	5.03322
ENSDARG00000003061	2.61856	0
ENSDARG00000003068	2.95468	0.103783
ENSDARG00000003069	1.17183	0.108407
ENSDARG00000003077	0.161978	0.00117
ENSDARG00000003081	1.56915	0.080188
ENSDARG00000003084	0.042155	0
ENSDARG00000003085	0	0.036584
ENSDARG00000003087	11.5953	1.43271
ENSDARG00000003090	0	0
ENSDARG00000003091	0	0
ENSDARG00000003098	15.0854	3.57042
ENSDARG00000003109	11.9732	0.480983
ENSDARG00000003113	61.4237	1.54339
ENSDARG00000003127	3.06558	1.06421
ENSDARG00000003132	14.7952	17.2192
ENSDARG00000003142	0	0
ENSDARG00000003144	18.0448	1.83344
ENSDARG00000003146	0	0
ENSDARG00000003151	167.428	28.4396
ENSDARG00000003153	46.7942	10.455
ENSDARG00000003157	3.02977	0.212438
ENSDARG00000003165	0.07344	0.006419
ENSDARG00000003167	6.24869	6.42978
ENSDARG00000003169	4.01033	0
ENSDARG00000003175	3.67755	0.611782
ENSDARG00000003181	0	0
ENSDARG00000003189	61.1966	1.45272
ENSDARG00000003193	0.073284	0.002132
ENSDARG00000003197	0.04353	0.031921
ENSDARG00000003200	0.085811	0
ENSDARG00000003203	0	0
ENSDARG00000003205	8.60775	0.341307
ENSDARG00000003206	82.4331	64.8625
ENSDARG00000003207	30.008	1.38351
ENSDARG00000003208	3.87705	0.277346
ENSDARG00000003213	4.98341	0.080845
ENSDARG00000003216	0	0.513091
ENSDARG00000003217	1.91498	0.20715
ENSDARG00000003219	0	0
ENSDARG00000003229	0	0
ENSDARG00000003235	113.249	0.647859
ENSDARG00000003244	1.45939	0.108889
ENSDARG00000003250	3.20006	0.012609
ENSDARG00000003251	0.872015	0.003661
ENSDARG00000003257	4.67716	0.447708
ENSDARG00000003259	0	0
ENSDARG00000003269	9.44751	0.520359
ENSDARG00000003270	6.48372	0.634698
ENSDARG00000003281	117.469	5.0408
ENSDARG00000003287	5.7547	0.420198
ENSDARG00000003290	0	0
ENSDARG00000003293	0	0
ENSDARG00000003303	2.39222	0
ENSDARG00000003307	5.88884	0.011975
ENSDARG00000003308	73.7503	12.278
ENSDARG00000003311	21.1451	2.55591
ENSDARG00000003313	0	0
ENSDARG00000003320	5.158	0.10147
ENSDARG00000003326	0	0
ENSDARG00000003328	2.08124	0.06049
ENSDARG00000003344	0	0
ENSDARG00000003373	63.8907	10.0387
ENSDARG00000003375	0.096831	0.043218
ENSDARG00000003380	14.4909	1.40775
ENSDARG00000003381	0	0
ENSDARG00000003382	74.3738	11.1289
ENSDARG00000003383	8.29686	4.08949
ENSDARG00000003395	0	0
ENSDARG00000003398	3.07634	0.306535
ENSDARG00000003399	0	0
ENSDARG00000003403	0.061521	0
ENSDARG00000003411	0	0
ENSDARG00000003414	0	0
ENSDARG00000003420	0	0
ENSDARG00000003421	1.55558	0
ENSDARG00000003429	136.678	163.883
ENSDARG00000003444	10.1805	2.82747
ENSDARG00000003446	0.257047	0
ENSDARG00000003449	33.8429	0.741523
ENSDARG00000003462	1.53158	0.894939
ENSDARG00000003469	0	0
ENSDARG00000003475	6.12276	1.60517
ENSDARG00000003486	9.90648	0.521554
ENSDARG00000003487	2.67465	0.324148
ENSDARG00000003495	3.82882	0.040711
ENSDARG00000003512	0.161701	0.002846
ENSDARG00000003517	45.4557	0.508702
ENSDARG00000003519	4.87284	0.271011
ENSDARG00000003520	2.31172	0.122494
ENSDARG00000003523	0	0
ENSDARG00000003526	175.581	6.56008
ENSDARG00000003527	21.7868	1.64819
ENSDARG00000003531	18.4316	2.91917
ENSDARG00000003533	0	0
ENSDARG00000003544	5.02486	0.015462
ENSDARG00000003553	0.025976	0
ENSDARG00000003564	49.6705	13.5478
ENSDARG00000003570	19.8125	1.58597
ENSDARG00000003573	91.3364	2.69997
ENSDARG00000003576	0.008725	0.167554
ENSDARG00000003584	12.83	0.488063
ENSDARG00000003592	29.5454	3.30127
ENSDARG00000003599	524.386	179.603
ENSDARG00000003607	7.90784	0.762347
ENSDARG00000003615	0.077286	0
ENSDARG00000003616	9.52372	1.5794
ENSDARG00000003631	32.4003	1.64925
ENSDARG00000003632	0	0
ENSDARG00000003635	0	0
ENSDARG00000003641	17.698	2.14837
ENSDARG00000003642	9.06479	0.398069
ENSDARG00000003655	0.44755	1.79003
ENSDARG00000003675	4.91608	2.99561
ENSDARG00000003680	19.7581	0.071559
ENSDARG00000003681	137.976	22.5577
ENSDARG00000003684	0.011045	0
ENSDARG00000003693	15.6999	2.10833
ENSDARG00000003695	13.2178	0.516198
ENSDARG00000003697	50.8136	0
ENSDARG00000003699	0.475847	0.206984
ENSDARG00000003701	0.218819	0.80429
ENSDARG00000003705	6.36526	0.431424
ENSDARG00000003706	0.213058	0.004878
ENSDARG00000003732	0	0
ENSDARG00000003749	19.7337	3.05406
ENSDARG00000003750	0.033068	0.023294
ENSDARG00000003751	0.444813	0.074379
ENSDARG00000003754	2.67041	0.341973
ENSDARG00000003757	2.27258	0
ENSDARG00000003769	4.25244	0.772493
ENSDARG00000003776	45.042	0.606447
ENSDARG00000003779	0.001027	0
ENSDARG00000003789	0	0
ENSDARG00000003795	102.647	4.86378
ENSDARG00000003797	0.057493	0.00114
ENSDARG00000003808	2.2726	0
ENSDARG00000003811	0	0
ENSDARG00000003818	18.159	3.21869
ENSDARG00000003820	285.336	17.6314
ENSDARG00000003822	0	0.358868
ENSDARG00000003827	5.96854	2.55691
ENSDARG00000003829	1.31155	0.081903
ENSDARG00000003835	1.24745	0.201882
ENSDARG00000003841	2.79768	2.61775
ENSDARG00000003845	6.22094	0.625237
ENSDARG00000003846	52.0909	20.1999
ENSDARG00000003854	2.58701	0.18142
ENSDARG00000003860	105.786	37.9833
ENSDARG00000003865	3.59897	0.076172
ENSDARG00000003866	25.6234	1.95776
ENSDARG00000003867	0.60977	0
ENSDARG00000003869	31.6866	1.91137
ENSDARG00000003872	6.84799	0
ENSDARG00000003877	0	0.156241
ENSDARG00000003899	4.7188	0
ENSDARG00000003900	0.037705	0.092489
ENSDARG00000003902	0	0
ENSDARG00000003903	0	0
ENSDARG00000003904	2.68641	0
ENSDARG00000003909	0	0
ENSDARG00000003910	1.80093	0.048795
ENSDARG00000003920	208.007	24.8885
ENSDARG00000003925	0	0
ENSDARG00000003927	8.85143	0.329209
ENSDARG00000003931	16.074	2.86539
ENSDARG00000003934	20.1048	0.740224
ENSDARG00000003938	9.08488	0.73484
ENSDARG00000003940	6.77021	1.53469
ENSDARG00000003941	6.5056	1.92867
ENSDARG00000003944	0	0
ENSDARG00000003952	69.3635	4.34983
ENSDARG00000003961	7.71805	1.45496
ENSDARG00000003963	0.71873	0
ENSDARG00000003965	0	0
ENSDARG00000003968	0	0
ENSDARG00000003970	0	0
ENSDARG00000003971	0	0
ENSDARG00000003973	7.30163	2.62834
ENSDARG00000003974	21.9357	1.42251
ENSDARG00000003977	0.033838	0.089969
ENSDARG00000003984	2.44084	0.463971
ENSDARG00000003989	0.034647	0.000389
ENSDARG00000003991	0.083369	0.007525
ENSDARG00000003994	0.003688	0
ENSDARG00000003998	0.301804	0
ENSDARG00000004015	0	0
ENSDARG00000004017	7.70426	0.021308
ENSDARG00000004018	1.37341	0
ENSDARG00000004023	0	0
ENSDARG00000004034	22.4359	0.77874
ENSDARG00000004037	2.94579	0.480687
ENSDARG00000004046	37.2128	3.87223
ENSDARG00000004049	0.087865	0.208381
ENSDARG00000004051	0.034091	0.002104
ENSDARG00000004055	0.305552	0.232866
ENSDARG00000004059	1.6267	0.056786
ENSDARG00000004060	3.54387	0.921562
ENSDARG00000004074	0.036648	0
ENSDARG00000004078	2.27497	0.524221
ENSDARG00000004082	0	0
ENSDARG00000004094	15.864	0.385059
ENSDARG00000004105	3.07906	0.035752
ENSDARG00000004111	0.305396	0.002074
ENSDARG00000004114	0.006282	0
ENSDARG00000004115	0	0
ENSDARG00000004130	3.05692	0
ENSDARG00000004131	1.69399	0.132403
ENSDARG00000004132	7.35355	0.51049
ENSDARG00000004141	0	0
ENSDARG00000004150	0	0
ENSDARG00000004151	6.52521	0.541452
ENSDARG00000004154	0.165344	1.48558
ENSDARG00000004158	0	0
ENSDARG00000004160	37.0901	17.1847
ENSDARG00000004161	62.1989	9.70513
ENSDARG00000004167	6.69132	1.66501
ENSDARG00000004169	11.7868	0.376636
ENSDARG00000004171	26.1223	2.95817
ENSDARG00000004173	10.9219	0.840002
ENSDARG00000004174	2.50452	0.357823
ENSDARG00000004176	0.281398	0
ENSDARG00000004177	0	0
ENSDARG00000004184	0.013024	0.000113
ENSDARG00000004187	0	0
ENSDARG00000004189	17.7211	4.76776
ENSDARG00000004196	1.49201	0.001094
ENSDARG00000004199	0.944006	0.009972
ENSDARG00000004204	0	0
ENSDARG00000004211	6.28954	0.540676
ENSDARG00000004218	0	0
ENSDARG00000004219	0	0
ENSDARG00000004227	0	0
ENSDARG00000004232	0	0
ENSDARG00000004243	0	0
ENSDARG00000004246	0.332131	0.002089
ENSDARG00000004251	6.16826	2.8035
ENSDARG00000004256	0	0
ENSDARG00000004260	0	0
ENSDARG00000004261	42.1286	5.10958
ENSDARG00000004262	27.5471	3.89089
ENSDARG00000004270	17.8633	0.819786
ENSDARG00000004274	18.2965	9.5998
ENSDARG00000004280	12.5875	2.69985
ENSDARG00000004282	0	0
ENSDARG00000004291	0	0
ENSDARG00000004296	0.331308	0.006684
ENSDARG00000004297	3.90119	0.07074
ENSDARG00000004301	141.414	0.147157
ENSDARG00000004302	0	0
ENSDARG00000004305	0	0
ENSDARG00000004306	1.33739	0.096934
ENSDARG00000004307	0	0
ENSDARG00000004308	8.40104	1.00113
ENSDARG00000004311	0	0
ENSDARG00000004318	13.0639	0.68234
ENSDARG00000004322	0.442609	0.012007
ENSDARG00000004325	9.40981	2.63998
ENSDARG00000004328	0.099399	0
ENSDARG00000004336	15.2071	0.765299
ENSDARG00000004343	20.9521	1.63376
ENSDARG00000004358	0	0
ENSDARG00000004363	16.2533	0.045384
ENSDARG00000004372	2.82029	0
ENSDARG00000004377	23.4861	0
ENSDARG00000004378	80.5512	0.314422
ENSDARG00000004386	0.236707	0
ENSDARG00000004392	459.24	8.77519
ENSDARG00000004396	0	0
ENSDARG00000004402	1.82113	0
ENSDARG00000004405	0	0
ENSDARG00000004406	4.46326	0.26504
ENSDARG00000004415	6.32782	0.01274
ENSDARG00000004427	400.229	50.4574
ENSDARG00000004433	134.706	0.32843
ENSDARG00000004436	15.2818	6.56806
ENSDARG00000004445	0.516061	0.011336
ENSDARG00000004447	0.656617	0.120385
ENSDARG00000004451	0.791259	0
ENSDARG00000004452	36.6877	7.75022
ENSDARG00000004455	6.84513	0.308349
ENSDARG00000004459	0	0
ENSDARG00000004460	49.8412	0.373781
ENSDARG00000004470	17.9465	0.188753
ENSDARG00000004472	0.00185	0
ENSDARG00000004473	0	0
ENSDARG00000004492	8.45263	0.95134
ENSDARG00000004497	1.41738	0
ENSDARG00000004498	0	0
ENSDARG00000004502	2.43997	0.874141
ENSDARG00000004517	0.462421	0.086599
ENSDARG00000004525	8.99664	4.64946
ENSDARG00000004527	60.5258	15.7956
ENSDARG00000004529	0	0
ENSDARG00000004537	6.04691	0.51998
ENSDARG00000004539	0	0
ENSDARG00000004561	0	0
ENSDARG00000004574	11.1565	8.61143
ENSDARG00000004576	0.56575	0
ENSDARG00000004577	0	0
ENSDARG00000004580	0	0
ENSDARG00000004581	6.1622	0.601498
ENSDARG00000004586	0	0
ENSDARG00000004587	26.552	5.26675
ENSDARG00000004588	4.11223	0
ENSDARG00000004592	0	0
ENSDARG00000004594	2.60425	0.132157
ENSDARG00000004597	0	0
ENSDARG00000004598	0.540342	0.003228
ENSDARG00000004616	3.36291	0.008059
ENSDARG00000004618	14.1291	0.443014
ENSDARG00000004621	0	0
ENSDARG00000004627	0.103221	0.000222
ENSDARG00000004632	40.6617	2.12905
ENSDARG00000004633	0	0
ENSDARG00000004634	89.4675	19.4743
ENSDARG00000004635	0.010414	0.000487
ENSDARG00000004636	173.258	37.3528
ENSDARG00000004643	0	0
ENSDARG00000004647	0.011022	0.456247
ENSDARG00000004648	0	0
ENSDARG00000004658	0.166147	0.01609
ENSDARG00000004672	0.161303	0
ENSDARG00000004680	27.8599	3.11997
ENSDARG00000004687	3.98593	0.345484
ENSDARG00000004692	2.98115	0.780022
ENSDARG00000004695	0	0
ENSDARG00000004696	1.91486	0.681489
ENSDARG00000004697	3.20131	0.155185
ENSDARG00000004702	90.1	0.637412
ENSDARG00000004706	292.262	115.699
ENSDARG00000004712	0.372381	0.004782
ENSDARG00000004713	8.04118	1.19023
ENSDARG00000004714	2.97483	0.097005
ENSDARG00000004721	0	0
ENSDARG00000004724	5.86657	1.19144
ENSDARG00000004726	7.67052	0.256435
ENSDARG00000004727	0	0
ENSDARG00000004735	22.4927	1.39875
ENSDARG00000004745	0	0
ENSDARG00000004748	0.467836	0
ENSDARG00000004753	0.07668	0
ENSDARG00000004754	0.586574	0.845747
ENSDARG00000004757	1051.1	448.869
ENSDARG00000004771	40.6697	0
ENSDARG00000004774	1.18389	0.557659
ENSDARG00000004782	0.000465	0
ENSDARG00000004785	36.0332	8.36521
ENSDARG00000004789	0	0
ENSDARG00000004794	13.6545	0
ENSDARG00000004796	1.30386	0.131925
ENSDARG00000004806	3.94034	2.26997
ENSDARG00000004823	0	0.860512
ENSDARG00000004830	26.4927	8.81951
ENSDARG00000004836	2.19832	0.050376
ENSDARG00000004840	123.024	0.552088
ENSDARG00000004843	4.20112	0.278599
ENSDARG00000004851	0.969726	0.043484
ENSDARG00000004861	0	0
ENSDARG00000004864	0	0
ENSDARG00000004866	132.66	2.10909
ENSDARG00000004869	0	0
ENSDARG00000004870	9.77315	0.581402
ENSDARG00000004871	1.73569	0
ENSDARG00000004874	0.089672	4.26016
ENSDARG00000004877	217.383	0.350584
ENSDARG00000004880	0.668929	0.034536
ENSDARG00000004889	12.7751	1.71283
ENSDARG00000004891	3.62535	0.148812
ENSDARG00000004898	0	0
ENSDARG00000004904	0	0
ENSDARG00000004906	15.5614	1.45845
ENSDARG00000004925	38.2363	4.94413
ENSDARG00000004930	0.528597	0
ENSDARG00000004931	0	0
ENSDARG00000004932	0.280737	0.007686
ENSDARG00000004937	1.77231	0.024622
ENSDARG00000004939	9.69424	2.25158
ENSDARG00000004948	19.3259	1.56408
ENSDARG00000004952	4.16361	10.0487
ENSDARG00000004953	0	0
ENSDARG00000004954	0.242819	0.062503
ENSDARG00000004956	259.203	42.7934
ENSDARG00000004964	0	0
ENSDARG00000004979	3.34487	0.118221
ENSDARG00000004988	0	0
ENSDARG00000005002	1.80452	0.073513
ENSDARG00000005004	0	0
ENSDARG00000005010	0	0.108721
ENSDARG00000005015	24.6019	1.50807
ENSDARG00000005023	0.230812	0
ENSDARG00000005026	1.71138	0.055052
ENSDARG00000005034	5.43817	0.747152
ENSDARG00000005049	8.77987	1.0814
ENSDARG00000005050	0	0
ENSDARG00000005057	1.05135	0.158779
ENSDARG00000005058	0.240154	0.265183
ENSDARG00000005078	60.2251	1.44576
ENSDARG00000005085	12.0118	0.60717
ENSDARG00000005092	0.419427	0.011913
ENSDARG00000005095	0	0
ENSDARG00000005098	1.09985	0.254044
ENSDARG00000005104	0	0
ENSDARG00000005108	0.039651	0.074064
ENSDARG00000005112	0	0
ENSDARG00000005115	10.9949	0.077649
ENSDARG00000005122	21.9455	0.054917
ENSDARG00000005126	0	0
ENSDARG00000005128	20.0558	4.89853
ENSDARG00000005134	8.45187	0.763922
ENSDARG00000005139	0.015738	0
ENSDARG00000005141	0.015165	0.001029
ENSDARG00000005150	0	0
ENSDARG00000005154	14.8688	3.3419
ENSDARG00000005159	0	0
ENSDARG00000005162	618.263	4.90532
ENSDARG00000005163	0.471929	0
ENSDARG00000005172	672.117	10.9681
ENSDARG00000005176	0	0
ENSDARG00000005179	4.62103	0.388612
ENSDARG00000005185	116.831	0.066081
ENSDARG00000005186	14.5676	0.734359
ENSDARG00000005191	8.74978	0.550493
ENSDARG00000005210	0	0
ENSDARG00000005216	16.8313	0.31334
ENSDARG00000005218	1.59908	0.13304
ENSDARG00000005220	27.598	0.710013
ENSDARG00000005221	0.038371	0.012844
ENSDARG00000005230	157.533	8.78105
ENSDARG00000005232	0	0
ENSDARG00000005236	1.96217	0.265818
ENSDARG00000005246	3.61741	0.378009
ENSDARG00000005251	11.3698	0.533117
ENSDARG00000005254	21.3769	2.59407
ENSDARG00000005271	0	0
ENSDARG00000005274	2.49248	0.003625
ENSDARG00000005284	2.72384	0.537323
ENSDARG00000005314	0	0
ENSDARG00000005315	1.94763	0.540461
ENSDARG00000005318	2.57256	0.11814
ENSDARG00000005320	0	0
ENSDARG00000005327	0	0
ENSDARG00000005332	0	0.117317
ENSDARG00000005335	0	0
ENSDARG00000005343	0.036952	0
ENSDARG00000005350	5.28222	0.027245
ENSDARG00000005355	32.958	0.190515
ENSDARG00000005356	2.17901	0.038038
ENSDARG00000005359	3.35331	0.658089
ENSDARG00000005364	0	0
ENSDARG00000005368	0	0
ENSDARG00000005371	0	0
ENSDARG00000005372	0.010075	0
ENSDARG00000005374	1.27573	0.346873
ENSDARG00000005382	1.04944	0.830312
ENSDARG00000005392	0	0
ENSDARG00000005394	2.31606	0.257638
ENSDARG00000005397	7.67598	0
ENSDARG00000005414	0	0
ENSDARG00000005416	3.65492	0.022281
ENSDARG00000005423	40.9082	0.993957
ENSDARG00000005425	1.63001	0.226541
ENSDARG00000005448	9.07728	2.41465
ENSDARG00000005451	90.2591	3.18169
ENSDARG00000005453	0	0
ENSDARG00000005454	0.14092	1.71577
ENSDARG00000005456	9.15066	1.13217
ENSDARG00000005458	20.2536	2.82534
ENSDARG00000005462	0.519361	0.447359
ENSDARG00000005463	3.61061	0.274432
ENSDARG00000005464	341.017	1.57875
ENSDARG00000005468	13.0188	0.694748
ENSDARG00000005476	0.075491	0
ENSDARG00000005481	18.4251	0.583131
ENSDARG00000005482	3.0056	0.030321
ENSDARG00000005485	0.135814	0.005185
ENSDARG00000005500	10.9607	0.950649
ENSDARG00000005510	0	0
ENSDARG00000005513	2862.13	1537.7
ENSDARG00000005518	0	0.004891
ENSDARG00000005522	0.001595	0
ENSDARG00000005525	2.84934	1.81508
ENSDARG00000005526	0	0
ENSDARG00000005536	31.9349	2.03804
ENSDARG00000005540	1.851	0.779176
ENSDARG00000005541	0	0
ENSDARG00000005544	4.61995	2.58959
ENSDARG00000005547	0.797597	0.257755
ENSDARG00000005549	6.4609	0.158095
ENSDARG00000005551	52.5192	3.76356
ENSDARG00000005559	0.104616	0
ENSDARG00000005560	2.44862	0
ENSDARG00000005561	0.268569	0.175427
ENSDARG00000005565	0.137147	0.009902
ENSDARG00000005574	0	0
ENSDARG00000005576	25.4388	2.239
ENSDARG00000005578	0.002259	0.471235
ENSDARG00000005586	37.3596	4.61595
ENSDARG00000005590	0.951133	0.125469
ENSDARG00000005595	0	0
ENSDARG00000005606	2.78515	0.589108
ENSDARG00000005612	5.55595	0.512262
ENSDARG00000005616	0	0
ENSDARG00000005619	0	0
ENSDARG00000005625	12.5814	0.881922
ENSDARG00000005626	4.19208	0
ENSDARG00000005629	1.31765	0.040517
ENSDARG00000005640	2.08316	0.285624
ENSDARG00000005643	8.604	0.670365
ENSDARG00000005645	0.05217	0.007049
ENSDARG00000005648	0	0
ENSDARG00000005651	0	0
ENSDARG00000005652	5.58484	0.041213
ENSDARG00000005670	0	0
ENSDARG00000005673	0	0
ENSDARG00000005675	6.58451	0.721122
ENSDARG00000005679	28.7398	0.08507
ENSDARG00000005690	1.49444	0.039167
ENSDARG00000005699	3.77911	0.82044
ENSDARG00000005704	0.021244	0.260703
ENSDARG00000005713	54.6985	2.12949
ENSDARG00000005716	0	0
ENSDARG00000005738	14.763	2.31488
ENSDARG00000005739	0.370162	0.03775
ENSDARG00000005749	0.002346	0
ENSDARG00000005754	0	0.020029
ENSDARG00000005762	0.040431	0
ENSDARG00000005772	16.8526	37.2338
ENSDARG00000005774	13.9787	0.242894
ENSDARG00000005775	0	0
ENSDARG00000005776	0	0
ENSDARG00000005780	0	0
ENSDARG00000005783	0	0
ENSDARG00000005786	4.02605	0.479619
ENSDARG00000005789	15.7223	0
ENSDARG00000005791	5294.28	5243.88
ENSDARG00000005799	3.23038	0
ENSDARG00000005800	0.002016	0.00108
ENSDARG00000005814	0	0
ENSDARG00000005821	0.294854	0.083933
ENSDARG00000005823	0.33372	0
ENSDARG00000005827	43.4414	10.6005
ENSDARG00000005828	0	0
ENSDARG00000005834	6.65792	0.002782
ENSDARG00000005840	9.31299	2.39449
ENSDARG00000005841	16.1703	0.779016
ENSDARG00000005842	10.9074	0
ENSDARG00000005846	0	0
ENSDARG00000005853	0	0
ENSDARG00000005861	3.66821	0.361056
ENSDARG00000005865	0.215238	0
ENSDARG00000005867	1.82263	0.225687
ENSDARG00000005870	23.3697	5.07766
ENSDARG00000005883	0	0.04797
ENSDARG00000005891	45.8177	0.638107
ENSDARG00000005894	0	0
ENSDARG00000005897	213.358	6.59014
ENSDARG00000005908	21.69	1.32315
ENSDARG00000005913	0.339905	0.005223
ENSDARG00000005915	7.02579	0.784775
ENSDARG00000005916	2.80276	0.898045
ENSDARG00000005924	9.27093	0.09972
ENSDARG00000005926	83.587	13.7555
ENSDARG00000005927	5.38884	1.10431
ENSDARG00000005941	0	0
ENSDARG00000005942	0	0
ENSDARG00000005943	1.37254	0
ENSDARG00000005945	37.0359	7.07499
ENSDARG00000005948	1.82919	0.655082
ENSDARG00000005972	30.3253	1.35113
ENSDARG00000005980	1.34449	0.323285
ENSDARG00000005989	17.3389	0.063697
ENSDARG00000005993	3.46758	0.097487
ENSDARG00000006003	6.57803	0
ENSDARG00000006008	0	0
ENSDARG00000006010	3.02593	0.920685
ENSDARG00000006011	2.70659	0
ENSDARG00000006019	5.68913	1.60647
ENSDARG00000006025	2.32373	0.046997
ENSDARG00000006029	0.87329	0.056346
ENSDARG00000006031	4.98486	4.05847
ENSDARG00000006038	5.77578	0.029551
ENSDARG00000006040	23.7639	2.15096
ENSDARG00000006044	0	0
ENSDARG00000006052	0	0
ENSDARG00000006060	0	0
ENSDARG00000006062	2.10162	0.15345
ENSDARG00000006065	0	0
ENSDARG00000006074	21.4946	0.000557
ENSDARG00000006079	0.110922	0
ENSDARG00000006092	33.7936	5.01531
ENSDARG00000006093	1.52027	0
ENSDARG00000006094	2.80664	0.120086
ENSDARG00000006110	0.120057	0.011074
ENSDARG00000006112	0	0
ENSDARG00000006120	0.330533	0
ENSDARG00000006124	12.2989	0.407373
ENSDARG00000006125	61.4474	2.50121
ENSDARG00000006128	0.309251	0.068134
ENSDARG00000006137	0	0
ENSDARG00000006151	0	0
ENSDARG00000006169	0	0.063761
ENSDARG00000006174	0	0
ENSDARG00000006181	121.551	0.157308
ENSDARG00000006192	11.7906	1.28307
ENSDARG00000006196	21.3393	1.33184
ENSDARG00000006200	3.50149	0.441374
ENSDARG00000006202	0.042843	0.010364
ENSDARG00000006206	0	0
ENSDARG00000006207	1.66068	0.084635
ENSDARG00000006215	0.083002	0.019381
ENSDARG00000006219	8.88583	2.72989
ENSDARG00000006220	4.71273	0.002279
ENSDARG00000006225	93.4164	18.7402
ENSDARG00000006235	20.2686	2.72235
ENSDARG00000006240	0.413144	0.820622
ENSDARG00000006242	136.18	7.06311
ENSDARG00000006251	17.2374	4.0549
ENSDARG00000006253	2.06618	0.331046
ENSDARG00000006257	0.3388	0
ENSDARG00000006260	574.992	33.0917
ENSDARG00000006266	49.0673	1.423
ENSDARG00000006272	0.903704	0.161988
ENSDARG00000006279	0.42455	0.025991
ENSDARG00000006283	18.4328	0.424428
ENSDARG00000006288	0.009648	0
ENSDARG00000006290	273.225	63.1823
ENSDARG00000006292	0.416773	0
ENSDARG00000006299	4.92181	0.020401
ENSDARG00000006300	83.5529	40.3647
ENSDARG00000006301	1.04057	0
ENSDARG00000006307	3.02073	0.499469
ENSDARG00000006308	0	0
ENSDARG00000006314	71.7698	0.661962
ENSDARG00000006316	1104.4	533.21
ENSDARG00000006332	5.4792	0.261756
ENSDARG00000006341	0	0
ENSDARG00000006345	0.03933	0.446189
ENSDARG00000006350	0.022898	0.000321
ENSDARG00000006353	0	0.00331
ENSDARG00000006356	0	0.003078
ENSDARG00000006368	0.273365	0.000841
ENSDARG00000006370	23.1154	2.55422
ENSDARG00000006372	0	0
ENSDARG00000006383	0	0
ENSDARG00000006385	19.2343	2.09126
ENSDARG00000006389	23.1742	3.51569
ENSDARG00000006392	8.28101	0.320118
ENSDARG00000006395	34.782	0.877586
ENSDARG00000006396	0	0
ENSDARG00000006397	45.7931	5.56281
ENSDARG00000006399	97.735	6.10091
ENSDARG00000006408	36.7855	0.667625
ENSDARG00000006409	0	0.087381
ENSDARG00000006413	503.944	740.311
ENSDARG00000006420	1.02619	0.057339
ENSDARG00000006422	0	0
ENSDARG00000006427	0	0
ENSDARG00000006434	6.0543	5.21791
ENSDARG00000006447	0	0
ENSDARG00000006456	0	0
ENSDARG00000006467	0	0
ENSDARG00000006468	0	0.150097
ENSDARG00000006474	0.083222	0.569788
ENSDARG00000006477	2.18774	0.479437
ENSDARG00000006487	204.409	38.2416
ENSDARG00000006491	14.9726	0.022981
ENSDARG00000006494	4.82316	0.845608
ENSDARG00000006497	24.5553	0
ENSDARG00000006501	0	0
ENSDARG00000006508	0.691472	0.4635
ENSDARG00000006514	4.67146	0
ENSDARG00000006522	0	0
ENSDARG00000006524	7.01259	0.73994
ENSDARG00000006526	216.646	0.311393
ENSDARG00000006527	31.7514	3.30116
ENSDARG00000006544	0.030516	0.002514
ENSDARG00000006545	3.70164	0.209116
ENSDARG00000006546	5.90126	3.72081
ENSDARG00000006553	51.2744	0.050751
ENSDARG00000006560	0	0
ENSDARG00000006566	10.1632	1.33017
ENSDARG00000006567	8.84175	2.53012
ENSDARG00000006568	0	0
ENSDARG00000006580	0	0
ENSDARG00000006584	9.54874	0.872431
ENSDARG00000006585	2.67643	0.074488
ENSDARG00000006588	0	0
ENSDARG00000006598	0	0
ENSDARG00000006600	23.4767	2.26637
ENSDARG00000006601	0.013039	0.002015
ENSDARG00000006602	0	0
ENSDARG00000006603	251.445	0.196514
ENSDARG00000006604	0	0
ENSDARG00000006607	0.082468	0.005644
ENSDARG00000006609	14.5534	0.222565
ENSDARG00000006615	0.489079	0.016307
ENSDARG00000006617	2.97462	0.139105
ENSDARG00000006621	13.5468	1.28344
ENSDARG00000006624	8.1393	8.21273
ENSDARG00000006636	0	0
ENSDARG00000006639	4.85785	0.115998
ENSDARG00000006640	0	0
ENSDARG00000006642	20.4405	10.97
ENSDARG00000006666	3.54664	0
ENSDARG00000006672	41.511	5.92296
ENSDARG00000006677	2.3325	0.212598
ENSDARG00000006678	0	0
ENSDARG00000006683	9.72541	0.307183
ENSDARG00000006691	2249.38	2591.23
ENSDARG00000006712	0	0.154066
ENSDARG00000006719	7.09178	0.090157
ENSDARG00000006747	31.5824	0.009897
ENSDARG00000006754	0.190143	0.261269
ENSDARG00000006757	0.873216	0.087814
ENSDARG00000006758	1.16203	0.133936
ENSDARG00000006760	7.50936	0
ENSDARG00000006766	5.78116	0.258483
ENSDARG00000006773	6.2212	0.669754
ENSDARG00000006775	7.63772	0
ENSDARG00000006782	1.20083	0.134215
ENSDARG00000006786	45.1481	1.83438
ENSDARG00000006791	0.806495	0.495874
ENSDARG00000006797	0	0
ENSDARG00000006811	0	0
ENSDARG00000006812	3.67699	0.500701
ENSDARG00000006816	0	0
ENSDARG00000006818	0.156264	0.00091
ENSDARG00000006832	0.489429	0.042196
ENSDARG00000006837	0	0
ENSDARG00000006838	0	0
ENSDARG00000006840	5.12195	0.964278
ENSDARG00000006848	0.855639	0.9686
ENSDARG00000006849	0.00369	0.001022
ENSDARG00000006859	1.81331	0.147093
ENSDARG00000006862	0	0
ENSDARG00000006863	0	0
ENSDARG00000006865	2.19214	0.022263
ENSDARG00000006868	0	0
ENSDARG00000006869	7.6551	0.467503
ENSDARG00000006877	1.01284	0.021678
ENSDARG00000006878	0	0
ENSDARG00000006889	4.48934	0.689517
ENSDARG00000006891	0	0
ENSDARG00000006892	0	0
ENSDARG00000006894	0	0
ENSDARG00000006896	0	0
ENSDARG00000006899	0.015873	0
ENSDARG00000006900	6.34941	33.7189
ENSDARG00000006901	0	0
ENSDARG00000006911	0.052801	0.005559
ENSDARG00000006915	18.873	3.96355
ENSDARG00000006921	1.53077	0.044049
ENSDARG00000006923	0	0
ENSDARG00000006924	1.29426	0.184478
ENSDARG00000006939	0.313059	0
ENSDARG00000006944	0	0
ENSDARG00000006963	4.23777	0.333677
ENSDARG00000006978	0.340614	0.106417
ENSDARG00000006981	0.063351	0.483499
ENSDARG00000006983	0	0
ENSDARG00000006990	0	0
ENSDARG00000007009	0	0
ENSDARG00000007018	0.058301	0.326149
ENSDARG00000007024	0	0
ENSDARG00000007025	17.2674	0.701987
ENSDARG00000007034	25.2358	2.49677
ENSDARG00000007040	0	0
ENSDARG00000007045	5.12055	0.236878
ENSDARG00000007065	30.9543	2.46848
ENSDARG00000007077	0.099118	0
ENSDARG00000007080	0	0
ENSDARG00000007081	9.54371	0.280116
ENSDARG00000007086	0	0
ENSDARG00000007092	3.71049	0.29227
ENSDARG00000007097	0.300244	0.069893
ENSDARG00000007098	341.772	30.887
ENSDARG00000007099	0	0
ENSDARG00000007108	0.417255	0
ENSDARG00000007125	1.75352	0.525033
ENSDARG00000007127	2.25007	0
ENSDARG00000007129	0	0.014528
ENSDARG00000007130	13.6656	4.88918
ENSDARG00000007135	8.74031	1.61432
ENSDARG00000007136	4.13703	1.08595
ENSDARG00000007141	32.9184	2.29621
ENSDARG00000007149	0	0
ENSDARG00000007151	0	0
ENSDARG00000007169	4.37555	0.511203
ENSDARG00000007171	0	0
ENSDARG00000007172	0	0
ENSDARG00000007175	1.02954	0.529455
ENSDARG00000007179	2.47297	0.001102
ENSDARG00000007180	2.0125	2.41773
ENSDARG00000007181	2.93568	0.064675
ENSDARG00000007184	33.5645	0.047026
ENSDARG00000007186	2.35981	0.246164
ENSDARG00000007195	0.157448	0.000562
ENSDARG00000007196	8.80875	0.877197
ENSDARG00000007198	5.79697	0
ENSDARG00000007207	0.272223	0.156098
ENSDARG00000007216	7.91833	0.99726
ENSDARG00000007217	2.19105	0.108885
ENSDARG00000007219	64.46	0.682785
ENSDARG00000007220	0	0
ENSDARG00000007221	1.05314	0
ENSDARG00000007231	0	0
ENSDARG00000007241	8.42972	1.42187
ENSDARG00000007244	4.21148	0.133439
ENSDARG00000007245	0.628612	0.01056
ENSDARG00000007247	0	0
ENSDARG00000007250	3.86486	0.770064
ENSDARG00000007257	136.392	22.3129
ENSDARG00000007271	8.09226	1.72471
ENSDARG00000007275	0	0
ENSDARG00000007276	0	0
ENSDARG00000007277	0	0
ENSDARG00000007278	0.317891	0.005088
ENSDARG00000007279	29.9796	4.97654
ENSDARG00000007285	168.444	82.3078
ENSDARG00000007289	0	0
ENSDARG00000007294	3.84073	0.171472
ENSDARG00000007302	5.8919	0.074781
ENSDARG00000007315	10.7326	0.557817
ENSDARG00000007320	6190.18	5597.43
ENSDARG00000007323	44.3959	10.9198
ENSDARG00000007329	0	0
ENSDARG00000007344	0	0
ENSDARG00000007347	83.9017	2.85171
ENSDARG00000007349	0	0
ENSDARG00000007356	0	0
ENSDARG00000007358	0	0
ENSDARG00000007359	70.2588	20.0974
ENSDARG00000007362	37.4983	1.65424
ENSDARG00000007366	0.639101	0.065604
ENSDARG00000007369	27.5232	0.43158
ENSDARG00000007370	26.1844	0.000142
ENSDARG00000007371	0.186065	0
ENSDARG00000007377	0.678905	0.004045
ENSDARG00000007382	4.75786	0.015179
ENSDARG00000007383	0.366979	0.04146
ENSDARG00000007385	23.2037	5.55185
ENSDARG00000007387	23.3624	5.51519
ENSDARG00000007396	0	0
ENSDARG00000007398	0	0
ENSDARG00000007405	17.4353	6.44677
ENSDARG00000007406	0	0
ENSDARG00000007407	0	0
ENSDARG00000007409	20.1474	4.71945
ENSDARG00000007412	28.4731	0.465963
ENSDARG00000007413	4.65524	0.535518
ENSDARG00000007418	0	0
ENSDARG00000007421	0	0
ENSDARG00000007425	0	0.022251
ENSDARG00000007429	1.31924	0.405662
ENSDARG00000007430	0.006373	0.013654
ENSDARG00000007436	0	0
ENSDARG00000007438	47.9168	13.1544
ENSDARG00000007443	0.181753	0.115298
ENSDARG00000007444	2.42658	0.518501
ENSDARG00000007449	4.35582	1.28201
ENSDARG00000007461	0	0
ENSDARG00000007465	0.000628	0
ENSDARG00000007467	1.0441	0
ENSDARG00000007477	3.12354	1.37735
ENSDARG00000007480	0	0
ENSDARG00000007485	13.8694	1.18685
ENSDARG00000007490	0	0
ENSDARG00000007494	5.72613	0.256277
ENSDARG00000007496	5.38926	1.40163
ENSDARG00000007523	27.7356	0.74821
ENSDARG00000007526	46.7753	3.88129
ENSDARG00000007531	2.60538	2.06895
ENSDARG00000007534	0.593987	0.025037
ENSDARG00000007553	1.49478	0.004451
ENSDARG00000007560	0	0
ENSDARG00000007561	0.043607	0
ENSDARG00000007566	1.38345	0.008308
ENSDARG00000007576	0.926254	0.042339
ENSDARG00000007582	0	0
ENSDARG00000007597	32.7846	6.78974
ENSDARG00000007601	3.89229	0.150826
ENSDARG00000007603	38.008	1.13508
ENSDARG00000007614	0.008999	0.760481
ENSDARG00000007624	6.3079	0.87316
ENSDARG00000007630	1.79637	0.068931
ENSDARG00000007639	10.4625	0.274328
ENSDARG00000007654	0	0
ENSDARG00000007655	0	0
ENSDARG00000007657	18.5588	7.16733
ENSDARG00000007663	0	0
ENSDARG00000007671	2.39925	0.944057
ENSDARG00000007678	0.056673	0
ENSDARG00000007682	27.5153	27.8324
ENSDARG00000007691	9.46254	0.369928
ENSDARG00000007693	192.687	99.0167
ENSDARG00000007697	0.238501	0
ENSDARG00000007708	735.631	199.139
ENSDARG00000007709	0	0
ENSDARG00000007711	1.1799	0
ENSDARG00000007715	0	0
ENSDARG00000007720	105.438	28.9515
ENSDARG00000007722	11.0619	1.18438
ENSDARG00000007723	0	0
ENSDARG00000007727	5.27911	0.181168
ENSDARG00000007734	7.17893	4.183
ENSDARG00000007737	10.4411	1.40523
ENSDARG00000007739	0	0
ENSDARG00000007743	0	0
ENSDARG00000007744	1.89945	1.2231
ENSDARG00000007745	27.221	5.89365
ENSDARG00000007751	0.50371	0.000777
ENSDARG00000007753	0.034924	0
ENSDARG00000007755	9.55616	3.1941
ENSDARG00000007760	17.3008	1.50503
ENSDARG00000007764	3.25659	0.483347
ENSDARG00000007769	0	0
ENSDARG00000007774	82.9703	0.096224
ENSDARG00000007783	0.210944	0
ENSDARG00000007786	15.9938	0.763462
ENSDARG00000007787	0	0
ENSDARG00000007788	0	0.184154
ENSDARG00000007791	15.4158	2.42433
ENSDARG00000007795	68.4289	0
ENSDARG00000007804	2.88427	0
ENSDARG00000007807	0	0
ENSDARG00000007808	9.78826	0.495403
ENSDARG00000007812	5.08041	0.0266
ENSDARG00000007813	1.13746	0.635276
ENSDARG00000007818	1.57827	0.236865
ENSDARG00000007823	1.94244	2.35025
ENSDARG00000007824	0.014186	0
ENSDARG00000007825	0	0.0036
ENSDARG00000007836	13.9299	20.5768
ENSDARG00000007842	1.19654	0.030659
ENSDARG00000007863	57.3436	4.62537
ENSDARG00000007867	68.5844	1.84346
ENSDARG00000007869	0.001457	0
ENSDARG00000007885	0	0
ENSDARG00000007886	6.27099	0.331197
ENSDARG00000007891	0.07692	0
ENSDARG00000007892	7.60123	2.69583
ENSDARG00000007901	7.53002	2.49783
ENSDARG00000007906	0	0
ENSDARG00000007912	0	0
ENSDARG00000007916	3.52324	0.446225
ENSDARG00000007918	0.100493	0.042425
ENSDARG00000007923	4.02525	0.609111
ENSDARG00000007941	0	0
ENSDARG00000007943	7.84489	0.395889
ENSDARG00000007944	0	0
ENSDARG00000007950	0	0
ENSDARG00000007955	1.49327	0.089035
ENSDARG00000007959	12.9515	2.75918
ENSDARG00000007960	213.311	17.5338
ENSDARG00000007971	12.7546	0.523623
ENSDARG00000007975	9.50959	1.20765
ENSDARG00000007976	2.70178	0.264035
ENSDARG00000007982	0	0
ENSDARG00000007988	0.32541	0
ENSDARG00000007989	78.7936	19.0099
ENSDARG00000007990	0	0
ENSDARG00000007996	0.331346	0
ENSDARG00000008010	0	0
ENSDARG00000008014	25.0932	2.84993
ENSDARG00000008019	0	0
ENSDARG00000008020	133.72	34.3657
ENSDARG00000008022	3.10729	0
ENSDARG00000008026	0.674491	0.048146
ENSDARG00000008029	0	0
ENSDARG00000008030	269.467	0.197847
ENSDARG00000008032	7.7383	0.246235
ENSDARG00000008034	0.023188	0
ENSDARG00000008049	156.173	45.7434
ENSDARG00000008060	0	0
ENSDARG00000008068	0.740472	2.38805
ENSDARG00000008075	0	0.015455
ENSDARG00000008095	0	0
ENSDARG00000008097	71.7476	17.4479
ENSDARG00000008098	0	0
ENSDARG00000008100	0.35716	0
ENSDARG00000008105	5.63055	0.745482
ENSDARG00000008107	15.4117	0
ENSDARG00000008119	18.597	1.37269
ENSDARG00000008127	0	0
ENSDARG00000008131	0	0
ENSDARG00000008133	0.759293	0
ENSDARG00000008140	0	0
ENSDARG00000008141	7.11912	0.002081
ENSDARG00000008142	11.7283	0.992118
ENSDARG00000008153	5.21993	0.232638
ENSDARG00000008155	4.78175	0.719481
ENSDARG00000008164	6.83564	0.107823
ENSDARG00000008165	0	0.167279
ENSDARG00000008170	3.97031	0.097952
ENSDARG00000008174	0	0
ENSDARG00000008182	1.5222	0.094388
ENSDARG00000008184	11.4883	0.779343
ENSDARG00000008186	34.4111	0.303334
ENSDARG00000008188	26.1542	2.08731
ENSDARG00000008191	0	0
ENSDARG00000008192	0	0
ENSDARG00000008200	47.6602	3.05262
ENSDARG00000008203	0	0
ENSDARG00000008209	0	0
ENSDARG00000008212	0	0
ENSDARG00000008218	33.0379	9.96321
ENSDARG00000008219	0	0
ENSDARG00000008224	13.3642	1.78522
ENSDARG00000008235	6.32455	1.01317
ENSDARG00000008237	17.2291	0.669033
ENSDARG00000008238	1.15784	0.083681
ENSDARG00000008239	2.74406	0.034175
ENSDARG00000008243	15.0089	0.70132
ENSDARG00000008247	0.049568	0.047808
ENSDARG00000008249	0	0
ENSDARG00000008255	9.16956	1.25433
ENSDARG00000008263	0	0
ENSDARG00000008278	2.34247	0
ENSDARG00000008279	5.54256	0.480885
ENSDARG00000008287	46.7769	0.492311
ENSDARG00000008292	116.293	21.496
ENSDARG00000008305	0	0
ENSDARG00000008306	0.302171	0.002197
ENSDARG00000008310	44.597	0.47251
ENSDARG00000008322	0.467279	0.002717
ENSDARG00000008329	2.65429	0.099664
ENSDARG00000008333	53.4088	0.451831
ENSDARG00000008363	59.6637	9.35208
ENSDARG00000008370	6.8433	0.579344
ENSDARG00000008372	26.5341	0
ENSDARG00000008377	7.65896	2.47409
ENSDARG00000008380	5.65928	1.40604
ENSDARG00000008383	47.1592	3.98361
ENSDARG00000008384	8.7337	1.13535
ENSDARG00000008388	6.19125	0.031874
ENSDARG00000008395	30.2352	5.93314
ENSDARG00000008396	1.36099	0.037421
ENSDARG00000008398	0	0
ENSDARG00000008403	0.107264	0
ENSDARG00000008407	0	0
ENSDARG00000008413	2.62161	0.026007
ENSDARG00000008433	0.130368	0
ENSDARG00000008434	24.6326	37.9828
ENSDARG00000008439	0.002646	0.050241
ENSDARG00000008447	21.8239	6.76868
ENSDARG00000008450	2.29386	0.121634
ENSDARG00000008454	0	0
ENSDARG00000008457	13.3388	0
ENSDARG00000008461	0.225517	0.21572
ENSDARG00000008472	5.57935	0.566361
ENSDARG00000008473	0.32683	0
ENSDARG00000008480	3.40549	0.552522
ENSDARG00000008485	0	0
ENSDARG00000008487	1.45903	0.000293
ENSDARG00000008490	3.50015	1.80048
ENSDARG00000008491	18.8124	9.0974
ENSDARG00000008494	23.3306	0
ENSDARG00000008502	70.0409	11.2935
ENSDARG00000008503	36.2596	0.694042
ENSDARG00000008540	0	0
ENSDARG00000008541	0	0
ENSDARG00000008542	1.90039	0.503323
ENSDARG00000008548	0.020078	0
ENSDARG00000008551	49.1195	5.70686
ENSDARG00000008553	0	0
ENSDARG00000008560	11.3785	1.97127
ENSDARG00000008568	47.1679	2.39296
ENSDARG00000008573	6.57609	0.344173
ENSDARG00000008575	0.020248	0
ENSDARG00000008592	10.293	0.152273
ENSDARG00000008593	2.26997	0.054647
ENSDARG00000008637	0.549243	0.009823
ENSDARG00000008639	5.66791	0.757382
ENSDARG00000008660	3.76483	0.222011
ENSDARG00000008662	0.44012	0.008512
ENSDARG00000008674	0	0
ENSDARG00000008678	57.0398	5.8393
ENSDARG00000008697	0.806801	0.025815
ENSDARG00000008703	0.683727	0.225535
ENSDARG00000008706	166.597	21.0846
ENSDARG00000008720	0	0
ENSDARG00000008723	16.0564	0.15357
ENSDARG00000008727	1.56595	0.02894
ENSDARG00000008732	0	0
ENSDARG00000008735	240.503	11.3461
ENSDARG00000008740	15.8732	2.97975
ENSDARG00000008748	142.59	3.10204
ENSDARG00000008757	1.92433	0.051776
ENSDARG00000008765	4.31569	1.17314
ENSDARG00000008767	0.089865	0
ENSDARG00000008772	0.332775	0.008699
ENSDARG00000008784	18.9905	1.37868
ENSDARG00000008785	55.5321	4.30033
ENSDARG00000008788	0.032231	0
ENSDARG00000008790	0.034534	0
ENSDARG00000008796	0	0
ENSDARG00000008803	0.065345	0
ENSDARG00000008805	0	0.029257
ENSDARG00000008807	0	0.392266
ENSDARG00000008808	10.1822	0
ENSDARG00000008811	8.39461	0.181765
ENSDARG00000008816	20.4897	0.961503
ENSDARG00000008818	13.1077	0.268432
ENSDARG00000008829	0	0
ENSDARG00000008832	6.71883	5.82822
ENSDARG00000008835	0	0
ENSDARG00000008840	1.46221	2.74838
ENSDARG00000008849	0	0
ENSDARG00000008852	1.36582	0.34304
ENSDARG00000008858	0	0
ENSDARG00000008859	2.20065	5.85407
ENSDARG00000008861	0.016244	0.003142
ENSDARG00000008866	0	0
ENSDARG00000008867	1402.32	1.97014
ENSDARG00000008880	0.111278	0.018025
ENSDARG00000008884	5.92234	0.714853
ENSDARG00000008886	1.51056	0
ENSDARG00000008890	10.5019	0.901905
ENSDARG00000008904	2.22367	0.960339
ENSDARG00000008906	1.66891	0.014417
ENSDARG00000008912	0	0
ENSDARG00000008920	54.3806	3.67479
ENSDARG00000008931	1.39084	0.294297
ENSDARG00000008936	227.727	24.7539
ENSDARG00000008946	25.5444	0.306144
ENSDARG00000008947	54.7137	8.33712
ENSDARG00000008948	0	0
ENSDARG00000008953	1.83117	0.156891
ENSDARG00000008966	5.97814	0.297779
ENSDARG00000008969	0	0
ENSDARG00000008976	0.092495	0.108618
ENSDARG00000008979	10.6552	0.327187
ENSDARG00000008982	0.002754	0.000363
ENSDARG00000008983	0.980219	1.39942
ENSDARG00000008986	0	0
ENSDARG00000009001	27.0823	1.75584
ENSDARG00000009014	0.023922	0.00075
ENSDARG00000009018	0.168833	0.012662
ENSDARG00000009020	1.4126	0.02517
ENSDARG00000009021	0.157213	0.216929
ENSDARG00000009023	4.17434	0.345829
ENSDARG00000009026	0	0
ENSDARG00000009040	4.84776	0.54667
ENSDARG00000009046	0	0.101182
ENSDARG00000009074	1.40174	0.18855
ENSDARG00000009087	0	10.3872
ENSDARG00000009094	0	0
ENSDARG00000009106	28.35	3.32464
ENSDARG00000009113	28.7447	2.90232
ENSDARG00000009123	287.959	0
ENSDARG00000009131	0.15738	6.93541
ENSDARG00000009133	0	0
ENSDARG00000009134	0	0
ENSDARG00000009136	7.61739	0
ENSDARG00000009142	0.397967	0.035938
ENSDARG00000009153	0.720667	0.003073
ENSDARG00000009160	0	0
ENSDARG00000009161	0	0
ENSDARG00000009169	11.5257	0.604351
ENSDARG00000009170	6.60264	1.18077
ENSDARG00000009178	4.24074	2.85564
ENSDARG00000009194	2.78249	0.284463
ENSDARG00000009196	0	0
ENSDARG00000009208	0.609928	0.063836
ENSDARG00000009209	4.43394	0.275796
ENSDARG00000009212	932.515	54.4566
ENSDARG00000009214	5.81355	0.075623
ENSDARG00000009215	0	0
ENSDARG00000009217	1.48672	0.820355
ENSDARG00000009218	5.32613	1.63029
ENSDARG00000009242	0	0
ENSDARG00000009250	47.6088	4.67959
ENSDARG00000009252	16.1716	4.48259
ENSDARG00000009253	31.4844	2.25796
ENSDARG00000009262	3.92759	0.104831
ENSDARG00000009266	3.07615	0.139383
ENSDARG00000009267	11.9828	0.963006
ENSDARG00000009273	5.47828	0.53789
ENSDARG00000009280	3.50847	0.136215
ENSDARG00000009281	0	0
ENSDARG00000009285	1332.23	597.401
ENSDARG00000009299	4.09584	0
ENSDARG00000009311	0	0.326993
ENSDARG00000009313	230.231	8.13036
ENSDARG00000009315	8.86367	2.30358
ENSDARG00000009336	24.3646	11.1326
ENSDARG00000009341	2.06921	0.057626
ENSDARG00000009342	51.2481	0.164809
ENSDARG00000009346	2.81483	0.364324
ENSDARG00000009350	20.0616	2.66796
ENSDARG00000009351	0	0
ENSDARG00000009372	1.78271	0
ENSDARG00000009387	3.89718	0.029687
ENSDARG00000009390	16.2688	4.5208
ENSDARG00000009401	2.04358	0.060508
ENSDARG00000009402	0	0.006412
ENSDARG00000009418	24.0982	0.789611
ENSDARG00000009430	0.147648	0.002235
ENSDARG00000009436	22.9126	1.43921
ENSDARG00000009438	1.85865	0.05987
ENSDARG00000009443	0	0
ENSDARG00000009447	1018.23	177.409
ENSDARG00000009459	3.84536	0
ENSDARG00000009466	0	0
ENSDARG00000009470	0	0.002098
ENSDARG00000009471	4.53016	0.003269
ENSDARG00000009472	45.8383	11.0365
ENSDARG00000009473	2.82869	0.294494
ENSDARG00000009477	0	0
ENSDARG00000009480	53.0765	5.04929
ENSDARG00000009482	0	0
ENSDARG00000009484	13.3629	0.211974
ENSDARG00000009488	0	0
ENSDARG00000009493	0	0
ENSDARG00000009494	2.7472	0.587461
ENSDARG00000009499	0.109657	0
ENSDARG00000009505	130.931	9.64887
ENSDARG00000009511	0	0
ENSDARG00000009524	2.65698	0.092416
ENSDARG00000009525	5.63593	1.1069
ENSDARG00000009534	0	0
ENSDARG00000009544	0	0
ENSDARG00000009549	0.900405	0.070643
ENSDARG00000009550	0	0
ENSDARG00000009553	0	0
ENSDARG00000009557	4.68581	1.73558
ENSDARG00000009567	0.010308	0.003
ENSDARG00000009568	0	0
ENSDARG00000009585	12.0372	4.64388
ENSDARG00000009594	16.3472	1.25469
ENSDARG00000009607	3.81825	0.666483
ENSDARG00000009610	0	0
ENSDARG00000009612	0	0
ENSDARG00000009624	0.029172	0.001515
ENSDARG00000009626	0.36773	1.75113
ENSDARG00000009629	0.37272	1.04127
ENSDARG00000009637	0.060242	0.005773
ENSDARG00000009640	215.365	38.0727
ENSDARG00000009653	0.047663	0.010215
ENSDARG00000009657	119.84	6.15684
ENSDARG00000009673	0.121736	0.514818
ENSDARG00000009677	0.010735	0
ENSDARG00000009681	7.95365	2.47203
ENSDARG00000009685	2.76383	0.030146
ENSDARG00000009689	0	0
ENSDARG00000009693	0.094758	0
ENSDARG00000009702	0.002405	0.000857
ENSDARG00000009724	2.56909	0.14331
ENSDARG00000009727	0	0
ENSDARG00000009733	13.4512	0.013343
ENSDARG00000009735	6.214	0.993113
ENSDARG00000009738	0.279504	0.007462
ENSDARG00000009740	32.2901	2.28567
ENSDARG00000009743	0	0
ENSDARG00000009745	13.7301	1.50311
ENSDARG00000009748	10.7047	1.4527
ENSDARG00000009753	758.182	147.468
ENSDARG00000009754	8.58701	1.21986
ENSDARG00000009764	0.239023	0.255617
ENSDARG00000009771	42.0341	15.7391
ENSDARG00000009779	2830.75	340.593
ENSDARG00000009782	167.172	0.316711
ENSDARG00000009783	3.40129	0.103115
ENSDARG00000009796	1.75187	0.767841
ENSDARG00000009806	1.82306	0.552791
ENSDARG00000009822	0	0
ENSDARG00000009823	0	0
ENSDARG00000009825	1.72075	0.025084
ENSDARG00000009830	12.2247	0.916719
ENSDARG00000009837	1.84566	0
ENSDARG00000009839	0	0
ENSDARG00000009844	0	0
ENSDARG00000009851	0.369616	3.23233
ENSDARG00000009862	7.65625	2.87429
ENSDARG00000009864	2.45175	0.920409
ENSDARG00000009868	8.6012	3.7147
ENSDARG00000009870	1.44951	0.008384
ENSDARG00000009871	108.776	25.6775
ENSDARG00000009874	0	0
ENSDARG00000009881	22.1017	7.65628
ENSDARG00000009885	0.217416	0
ENSDARG00000009886	8.73385	3.58933
ENSDARG00000009899	0	0.001835
ENSDARG00000009901	10.9996	0.094862
ENSDARG00000009922	0.00089	0
ENSDARG00000009930	0	0
ENSDARG00000009939	24.7233	1.64227
ENSDARG00000009941	0	0
ENSDARG00000009942	0.783004	0.093101
ENSDARG00000009949	3.43336	0.113388
ENSDARG00000009950	407.215	105.27
ENSDARG00000009953	1.4934	0.113564
ENSDARG00000009958	6.71795	0.777393
ENSDARG00000009961	0	0
ENSDARG00000009978	1963.91	39.5304
ENSDARG00000009982	6.79323	0.420194
ENSDARG00000010002	9.90799	0.284658
ENSDARG00000010008	0.03955	0.173578
ENSDARG00000010010	12.8675	0.224649
ENSDARG00000010018	3.95825	0
ENSDARG00000010021	1.81711	0.500329
ENSDARG00000010023	0.012431	0
ENSDARG00000010029	0	0
ENSDARG00000010031	0	0
ENSDARG00000010032	68.5662	3.57173
ENSDARG00000010035	4.68326	0
ENSDARG00000010042	0.009372	0
ENSDARG00000010047	0	0.060302
ENSDARG00000010051	169.249	10.7249
ENSDARG00000010052	3.27035	0.221072
ENSDARG00000010059	44.5681	0
ENSDARG00000010070	11.1565	0
ENSDARG00000010078	1.77764	0.305312
ENSDARG00000010083	0.004398	0
ENSDARG00000010085	0	0
ENSDARG00000010096	0	0
ENSDARG00000010097	0	0
ENSDARG00000010098	12.3766	0.109873
ENSDARG00000010108	3.73824	0.264692
ENSDARG00000010113	618.827	287.659
ENSDARG00000010130	0	0
ENSDARG00000010132	0	0
ENSDARG00000010137	6.45008	0.314564
ENSDARG00000010144	0.043634	0
ENSDARG00000010145	9.36753	0.599846
ENSDARG00000010146	0	0
ENSDARG00000010149	96.5607	7.77312
ENSDARG00000010154	0	0
ENSDARG00000010155	41.0798	0.209347
ENSDARG00000010160	3555.61	1645.86
ENSDARG00000010169	65.9762	0.627081
ENSDARG00000010181	2.49405	0
ENSDARG00000010183	0.827198	0
ENSDARG00000010186	0.623174	0.024228
ENSDARG00000010192	0.194016	0.018473
ENSDARG00000010194	114.543	35.2954
ENSDARG00000010207	0.795835	0.084556
ENSDARG00000010231	0.164913	0.011487
ENSDARG00000010238	29.7778	4.31231
ENSDARG00000010244	599.853	423.983
ENSDARG00000010246	31.7669	3.79119
ENSDARG00000010248	0.595814	0
ENSDARG00000010250	0	0
ENSDARG00000010252	0.904177	0
ENSDARG00000010255	21.2933	0.098855
ENSDARG00000010266	3.31601	0.019686
ENSDARG00000010267	0.010218	0
ENSDARG00000010270	0	0
ENSDARG00000010276	0.080569	0.004567
ENSDARG00000010279	97.925	2.14714
ENSDARG00000010280	4.86133	0.035954
ENSDARG00000010281	0.490037	0.355935
ENSDARG00000010294	0	0
ENSDARG00000010300	5.76842	1.11591
ENSDARG00000010301	9.85177	0.263137
ENSDARG00000010312	0.028778	0
ENSDARG00000010316	4.76389	2.54907
ENSDARG00000010317	0	0.347357
ENSDARG00000010318	0	0
ENSDARG00000010332	0.32935	0
ENSDARG00000010347	0	0
ENSDARG00000010350	2.14227	0
ENSDARG00000010376	0	0
ENSDARG00000010381	64.1742	10.4254
ENSDARG00000010384	3.40573	0.172935
ENSDARG00000010385	0	0
ENSDARG00000010400	125.204	1.7669
ENSDARG00000010407	0	0
ENSDARG00000010408	0	0
ENSDARG00000010411	8.89274	1.47743
ENSDARG00000010415	11.1997	0.744603
ENSDARG00000010420	0	0
ENSDARG00000010423	0	0
ENSDARG00000010425	0.082536	0
ENSDARG00000010432	13.4883	1.5653
ENSDARG00000010434	0	0
ENSDARG00000010437	0.641545	12.5187
ENSDARG00000010442	14.012	0.876007
ENSDARG00000010445	3.13426	0.717528
ENSDARG00000010454	1.93861	0.002761
ENSDARG00000010472	0.06883	0.020291
ENSDARG00000010477	4.3881	0.047098
ENSDARG00000010478	0.863304	0.099994
ENSDARG00000010481	66.2831	1.75785
ENSDARG00000010482	0	0.004445
ENSDARG00000010487	8.56876	0.755852
ENSDARG00000010514	0	0
ENSDARG00000010515	1.84143	0
ENSDARG00000010516	4097.52	3425.73
ENSDARG00000010519	78.4433	1.25718
ENSDARG00000010524	0.92007	0.002662
ENSDARG00000010531	1.24766	0.024503
ENSDARG00000010553	193.102	24.6214
ENSDARG00000010555	0.022335	0.001335
ENSDARG00000010556	0	0
ENSDARG00000010563	5.77533	0.402172
ENSDARG00000010565	0	0
ENSDARG00000010571	6.02847	0.270985
ENSDARG00000010572	5.79512	1.61302
ENSDARG00000010583	1.95316	0
ENSDARG00000010586	0	0
ENSDARG00000010591	0.009724	0
ENSDARG00000010596	25.3491	7.04779
ENSDARG00000010601	0.976907	0.059529
ENSDARG00000010602	6.9952	0
ENSDARG00000010603	0.33564	0.044941
ENSDARG00000010610	0	0
ENSDARG00000010619	0.146083	0
ENSDARG00000010625	241.243	77.6733
ENSDARG00000010630	0	0
ENSDARG00000010641	17.924	1.12719
ENSDARG00000010654	0	0
ENSDARG00000010655	15.468	0.560256
ENSDARG00000010658	48.2546	3.16992
ENSDARG00000010662	0	0
ENSDARG00000010673	0.602466	0
ENSDARG00000010680	0	0
ENSDARG00000010681	1.39119	0.006102
ENSDARG00000010700	0	0
ENSDARG00000010701	20.4242	0
ENSDARG00000010710	0	0
ENSDARG00000010712	0	0
ENSDARG00000010717	5.52284	12.0158
ENSDARG00000010721	126.258	2.87095
ENSDARG00000010727	0	0
ENSDARG00000010728	0	0
ENSDARG00000010729	5.23509	0.392563
ENSDARG00000010732	5.27964	0.600368
ENSDARG00000010738	5.58009	3.15626
ENSDARG00000010745	46.198	2.22016
ENSDARG00000010752	24.9787	6.30122
ENSDARG00000010756	0.887435	0
ENSDARG00000010758	0	0
ENSDARG00000010764	1.50464	0.016599
ENSDARG00000010767	1.14987	0.023327
ENSDARG00000010770	0	0
ENSDARG00000010773	6.04447	0.659602
ENSDARG00000010779	3.53549	0.252461
ENSDARG00000010782	0	0
ENSDARG00000010784	22.8849	0.745378
ENSDARG00000010785	375.51	0.905
ENSDARG00000010789	0.321018	0
ENSDARG00000010791	0.000775	0
ENSDARG00000010792	1.5987	0.162746
ENSDARG00000010794	0.417791	0.040418
ENSDARG00000010816	0.037641	0.002908
ENSDARG00000010823	1.24326	0.503822
ENSDARG00000010831	200.497	92.2825
ENSDARG00000010841	0	0
ENSDARG00000010844	176.736	2.74722
ENSDARG00000010862	0	0
ENSDARG00000010873	39.5861	4.26601
ENSDARG00000010878	0	0
ENSDARG00000010905	0.658943	0.293234
ENSDARG00000010918	1.42739	0.018202
ENSDARG00000010925	0	0
ENSDARG00000010934	0	0
ENSDARG00000010936	0	0
ENSDARG00000010941	0	0
ENSDARG00000010945	0.615404	0
ENSDARG00000010946	1.16124	0.05
ENSDARG00000010948	1.49146	0
ENSDARG00000010953	36.2935	0.988011
ENSDARG00000010956	48.3563	14.9203
ENSDARG00000010957	0	0
ENSDARG00000010958	0	0
ENSDARG00000010962	0	0
ENSDARG00000010965	128.22	6.67966
ENSDARG00000010977	15.3402	1.56768
ENSDARG00000010978	3.82394	0.07368
ENSDARG00000010981	0.35293	0.111002
ENSDARG00000011000	16.2975	3.9459
ENSDARG00000011020	23.4269	2.3765
ENSDARG00000011023	0	0
ENSDARG00000011026	67.3738	21.5927
ENSDARG00000011027	0.254421	0.001952
ENSDARG00000011042	0	0
ENSDARG00000011049	4.17159	0.398389
ENSDARG00000011055	42.7063	6.89843
ENSDARG00000011065	3.8767	0.983424
ENSDARG00000011066	0	0
ENSDARG00000011072	0.464326	0.001623
ENSDARG00000011076	0.487605	0
ENSDARG00000011079	21.4518	7.8014
ENSDARG00000011083	0	0
ENSDARG00000011088	0.080226	0.093496
ENSDARG00000011091	0	0
ENSDARG00000011094	1.99016	0.039532
ENSDARG00000011113	0	0
ENSDARG00000011122	12.4848	2.46467
ENSDARG00000011125	303.834	40.7802
ENSDARG00000011141	2.35583	0.059116
ENSDARG00000011146	766.55	212.747
ENSDARG00000011152	12.9256	69.1813
ENSDARG00000011157	0.023636	0.002917
ENSDARG00000011163	0.130502	0
ENSDARG00000011166	10.5079	309.141
ENSDARG00000011170	33.1528	5.83572
ENSDARG00000011171	0.162532	0.003914
ENSDARG00000011175	12.4585	3.38885
ENSDARG00000011188	4.39687	0.654382
ENSDARG00000011190	0	0
ENSDARG00000011196	2.62062	0.593766
ENSDARG00000011201	2912.43	3227.97
ENSDARG00000011219	6.67008	0.479285
ENSDARG00000011222	0	0
ENSDARG00000011233	2.61425	0.346206
ENSDARG00000011235	0	0
ENSDARG00000011239	0	0
ENSDARG00000011240	0.058028	0
ENSDARG00000011245	0	0.053232
ENSDARG00000011246	15.9861	2.59861
ENSDARG00000011247	8.46306	1.95357
ENSDARG00000011257	0.394809	0
ENSDARG00000011259	0.16479	0.00304
ENSDARG00000011262	0.337481	0.064791
ENSDARG00000011272	64.69	29.6526
ENSDARG00000011273	0.315453	0.001112
ENSDARG00000011298	1.39564	0.005777
ENSDARG00000011299	9.97433	0.936449
ENSDARG00000011301	9.38169	2.05251
ENSDARG00000011312	15.3527	1.68852
ENSDARG00000011317	0	0
ENSDARG00000011326	245.625	0.436892
ENSDARG00000011333	4.8623	0.135284
ENSDARG00000011334	39.2024	0
ENSDARG00000011360	53.3808	8.42319
ENSDARG00000011370	0	0
ENSDARG00000011371	0	0
ENSDARG00000011373	0.658053	0.393403
ENSDARG00000011376	52.7376	4.63054
ENSDARG00000011400	0.473107	0
ENSDARG00000011404	12.6571	1.5346
ENSDARG00000011405	827.937	197.545
ENSDARG00000011407	0	0
ENSDARG00000011410	0.029314	0
ENSDARG00000011418	17.4088	1.75427
ENSDARG00000011422	0.444813	0.008697
ENSDARG00000011434	17.5479	0.041502
ENSDARG00000011445	3.62746	0.001148
ENSDARG00000011449	6.43343	0.145169
ENSDARG00000011459	32.2541	0.108008
ENSDARG00000011462	62.5773	10.5954
ENSDARG00000011463	8.76099	0.225864
ENSDARG00000011466	2.399	0.347458
ENSDARG00000011473	0.032497	0
ENSDARG00000011487	0	0
ENSDARG00000011488	35.6775	0.95197
ENSDARG00000011490	0	0
ENSDARG00000011493	4.096	0.043154
ENSDARG00000011496	5.92809	0.95735
ENSDARG00000011498	3.62648	0.086369
ENSDARG00000011506	53.077	0.018293
ENSDARG00000011510	9.79874	0.173285
ENSDARG00000011515	26.1596	0.07018
ENSDARG00000011519	0	0
ENSDARG00000011521	19.5315	0.139096
ENSDARG00000011533	0	0
ENSDARG00000011537	0.805257	0.003417
ENSDARG00000011545	103.787	0.840676
ENSDARG00000011549	0	0
ENSDARG00000011553	271.507	71.15
ENSDARG00000011555	15.2485	4.20028
ENSDARG00000011564	16.0917	0.655697
ENSDARG00000011570	6.57133	0.78351
ENSDARG00000011571	0	0
ENSDARG00000011573	0	0
ENSDARG00000011579	0	0
ENSDARG00000011581	18.0384	0.728097
ENSDARG00000011582	0.144109	0
ENSDARG00000011583	1.39339	1.19165
ENSDARG00000011594	3.07647	0.123691
ENSDARG00000011597	8.28108	1.1076
ENSDARG00000011600	0	0
ENSDARG00000011602	0.049163	0
ENSDARG00000011605	0.008624	0
ENSDARG00000011609	15.2648	0.280365
ENSDARG00000011611	16.9582	0.587789
ENSDARG00000011613	97.9631	4.92754
ENSDARG00000011615	0	0
ENSDARG00000011618	0.270276	0.010913
ENSDARG00000011635	0	0
ENSDARG00000011640	0	0
ENSDARG00000011648	248.25	49.1932
ENSDARG00000011661	3.05788	0.003344
ENSDARG00000011662	5.0609	0.426729
ENSDARG00000011665	178.783	2.27667
ENSDARG00000011671	0.010869	0.001677
ENSDARG00000011672	0	0
ENSDARG00000011683	0	0
ENSDARG00000011693	0	0
ENSDARG00000011696	0	0.00662
ENSDARG00000011701	0	0
ENSDARG00000011703	0.487168	0.122618
ENSDARG00000011723	0	0.072428
ENSDARG00000011724	48.417	0.282773
ENSDARG00000011727	2.73141	0.65299
ENSDARG00000011740	88.9434	12.6372
ENSDARG00000011743	0.67795	0.056682
ENSDARG00000011764	6.37563	0.876492
ENSDARG00000011769	0.187949	0
ENSDARG00000011770	79.1316	1.37574
ENSDARG00000011783	5.55806	0.607323
ENSDARG00000011785	0	0
ENSDARG00000011797	0.452425	0.005948
ENSDARG00000011801	2.32427	0.855596
ENSDARG00000011809	6.86023	0.205072
ENSDARG00000011818	4.90036	0.755334
ENSDARG00000011819	1.01015	0
ENSDARG00000011821	0	0
ENSDARG00000011824	217.579	19.5956
ENSDARG00000011825	5.72874	0.641628
ENSDARG00000011837	8.58638	0.19834
ENSDARG00000011841	1213.24	239.933
ENSDARG00000011845	0	0
ENSDARG00000011851	1.39166	0.094948
ENSDARG00000011855	21.0862	1.32947
ENSDARG00000011862	0	0
ENSDARG00000011863	3.28452	0.043046
ENSDARG00000011869	0	0
ENSDARG00000011870	0	0
ENSDARG00000011876	0.021499	0.000846
ENSDARG00000011879	0	0
ENSDARG00000011884	0	0
ENSDARG00000011885	20.2431	4.93721
ENSDARG00000011886	0.019513	0.000348
ENSDARG00000011890	0.280816	1.25207
ENSDARG00000011897	0.592939	0.028905
ENSDARG00000011909	9.33018	0.049337
ENSDARG00000011921	20.8792	2.08618
ENSDARG00000011925	8.56551	0.77013
ENSDARG00000011926	1.81913	0
ENSDARG00000011929	0	0
ENSDARG00000011932	9.27118	0.206037
ENSDARG00000011934	24.6766	5.41516
ENSDARG00000011941	18.0458	0.314422
ENSDARG00000011945	14.8521	0.397687
ENSDARG00000011948	1.52468	0.079458
ENSDARG00000011956	0	0.768361
ENSDARG00000011958	11.3079	1.32161
ENSDARG00000011961	0.932889	0.04523
ENSDARG00000011973	7.97235	0.21927
ENSDARG00000011975	0	0
ENSDARG00000011983	0	0
ENSDARG00000011989	0	0
[truncated: 23,835 more rows]
