# Supplementary material for: Analysis of transcribed sequences from young and mature zebrafish thrombocytes
Source: PLoS One. 2022 Mar 23;17(3):e0264776. doi: 10.1371/journal.pone.0264776 (PMC8942222; doi:10.1371/journal.pone.0264776)
Supplement: S5 File — (XLSX) [file pone.0264776.s006.xlsx]

## Sheet: Sheet1
GeneID	TPM
ENSDARG00000000001	9.86222
ENSDARG00000000018	14.8732
ENSDARG00000000019	106.258
ENSDARG00000000069	35.2096
ENSDARG00000000086	2.61762
ENSDARG00000000103	1.15186
ENSDARG00000000151	5.83687
ENSDARG00000000161	5.80929
ENSDARG00000000229	1.27639
ENSDARG00000000241	15.6118
ENSDARG00000000394	5.60336
ENSDARG00000000423	1.15617
ENSDARG00000000476	2.32954
ENSDARG00000000489	36.2749
ENSDARG00000000529	2.29865
ENSDARG00000000540	5.42235
ENSDARG00000000542	1.3797
ENSDARG00000000568	11.9009
ENSDARG00000000588	37.4299
ENSDARG00000000651	1.88203
ENSDARG00000000656	34.0055
ENSDARG00000000666	10.2807
ENSDARG00000000690	34.5638
ENSDARG00000000729	31.0791
ENSDARG00000000730	2.97597
ENSDARG00000000760	17.1482
ENSDARG00000000779	20.9606
ENSDARG00000000796	3.408
ENSDARG00000000837	3.05738
ENSDARG00000000853	4.14501
ENSDARG00000000857	9.58239
ENSDARG00000000861	1.94907
ENSDARG00000000887	1.04029
ENSDARG00000000906	177.138
ENSDARG00000000935	5.16981
ENSDARG00000000966	1.7102
ENSDARG00000001014	46.071
ENSDARG00000001015	5.74706
ENSDARG00000001057	10.9466
ENSDARG00000001129	3.61804
ENSDARG00000001162	4.46066
ENSDARG00000001169	21.79
ENSDARG00000001210	27.553
ENSDARG00000001220	5.90994
ENSDARG00000001241	19.7686
ENSDARG00000001244	82.6341
ENSDARG00000001249	25.0457
ENSDARG00000001303	93.6392
ENSDARG00000001447	5.15653
ENSDARG00000001470	56.679
ENSDARG00000001549	2.67439
ENSDARG00000001557	13.0081
ENSDARG00000001558	1.09032
ENSDARG00000001578	52.6483
ENSDARG00000001621	6.11406
ENSDARG00000001656	78.2792
ENSDARG00000001676	10.9839
ENSDARG00000001710	1.95394
ENSDARG00000001729	11.1794
ENSDARG00000001734	6.80757
ENSDARG00000001754	1.84513
ENSDARG00000001760	1.57851
ENSDARG00000001776	2.00533
ENSDARG00000001782	127.285
ENSDARG00000001788	289.134
ENSDARG00000001807	13.8018
ENSDARG00000001817	3.35973
ENSDARG00000001829	25.5965
ENSDARG00000001835	14.5611
ENSDARG00000001857	18.6083
ENSDARG00000001870	52.8516
ENSDARG00000001880	70.5989
ENSDARG00000001888	6.07107
ENSDARG00000001890	9.05416
ENSDARG00000001891	2.3083
ENSDARG00000001897	3.45511
ENSDARG00000001898	7.50936
ENSDARG00000001930	1.37258
ENSDARG00000001933	1.4766
ENSDARG00000001937	2.08928
ENSDARG00000001939	1.40107
ENSDARG00000001940	138.203
ENSDARG00000001950	942.93
ENSDARG00000001953	7.31077
ENSDARG00000001968	7.7832
ENSDARG00000001969	4.32764
ENSDARG00000002006	5.9624
ENSDARG00000002016	10.9729
ENSDARG00000002021	1.94485
ENSDARG00000002026	5.3895
ENSDARG00000002031	3.73232
ENSDARG00000002060	2.47737
ENSDARG00000002071	3.60184
ENSDARG00000002077	3.57179
ENSDARG00000002082	72.6183
ENSDARG00000002127	1.25522
ENSDARG00000002128	6.30771
ENSDARG00000002131	48.3142
ENSDARG00000002165	575.635
ENSDARG00000002168	3.63547
ENSDARG00000002174	6.92427
ENSDARG00000002184	6.88095
ENSDARG00000002190	49.2318
ENSDARG00000002194	3.27544
ENSDARG00000002196	25.525
ENSDARG00000002213	2.4779
ENSDARG00000002215	29.0359
ENSDARG00000002217	12.4941
ENSDARG00000002220	59.4323
ENSDARG00000002240	804.904
ENSDARG00000002249	1.96942
ENSDARG00000002264	27.1741
ENSDARG00000002267	5.15515
ENSDARG00000002271	44.3982
ENSDARG00000002285	1.00325
ENSDARG00000002298	1.60858
ENSDARG00000002300	22.6238
ENSDARG00000002305	6.93119
ENSDARG00000002332	1.81809
ENSDARG00000002333	7.30228
ENSDARG00000002339	20.7418
ENSDARG00000002344	828.975
ENSDARG00000002353	7.42582
ENSDARG00000002362	40.1318
ENSDARG00000002365	11.674
ENSDARG00000002377	3.11018
ENSDARG00000002396	7.81497
ENSDARG00000002401	1.3243
ENSDARG00000002402	5.77584
ENSDARG00000002403	8.85457
ENSDARG00000002405	2.88967
ENSDARG00000002467	5.43499
ENSDARG00000002483	3.94878
ENSDARG00000002487	4.39602
ENSDARG00000002506	76.1365
ENSDARG00000002523	9.1336
ENSDARG00000002536	10.4243
ENSDARG00000002538	52.9709
ENSDARG00000002549	6.37803
ENSDARG00000002552	30.1465
ENSDARG00000002571	51.8802
ENSDARG00000002576	3.9564
ENSDARG00000002582	1.38569
ENSDARG00000002591	5.90647
ENSDARG00000002601	1.89641
ENSDARG00000002607	2.83546
ENSDARG00000002613	46.5477
ENSDARG00000002632	75.6755
ENSDARG00000002642	4.51167
ENSDARG00000002659	12.8318
ENSDARG00000002663	18.2594
ENSDARG00000002670	7.93502
ENSDARG00000002682	2.23422
ENSDARG00000002690	73.6016
ENSDARG00000002701	1.34664
ENSDARG00000002710	165.506
ENSDARG00000002720	4.7383
ENSDARG00000002745	15.859
ENSDARG00000002750	12.7803
ENSDARG00000002754	4.67056
ENSDARG00000002758	57.3716
ENSDARG00000002779	1.39629
ENSDARG00000002787	1.61628
ENSDARG00000002790	94.7253
ENSDARG00000002791	9.45894
ENSDARG00000002792	12.309
ENSDARG00000002795	2.36798
ENSDARG00000002798	2.85886
ENSDARG00000002826	6.85791
ENSDARG00000002830	2.95562
ENSDARG00000002840	1.38188
ENSDARG00000002872	1.37472
ENSDARG00000002877	2.16
ENSDARG00000002880	1.73649
ENSDARG00000002894	9.1565
ENSDARG00000002897	118.044
ENSDARG00000002912	10.7226
ENSDARG00000002916	1.48678
ENSDARG00000002949	66.5672
ENSDARG00000002967	35.3215
ENSDARG00000002970	19.4614
ENSDARG00000002971	2.64412
ENSDARG00000002988	1.89311
ENSDARG00000002994	1.01446
ENSDARG00000003008	3.02047
ENSDARG00000003017	73.4479
ENSDARG00000003021	1.95787
ENSDARG00000003022	7.43361
ENSDARG00000003027	20.525
ENSDARG00000003032	63.2884
ENSDARG00000003035	6.49771
ENSDARG00000003041	1.83409
ENSDARG00000003058	13.2725
ENSDARG00000003061	2.61856
ENSDARG00000003068	2.95468
ENSDARG00000003069	1.17183
ENSDARG00000003081	1.56915
ENSDARG00000003087	11.5953
ENSDARG00000003098	15.0854
ENSDARG00000003109	11.9732
ENSDARG00000003113	61.4237
ENSDARG00000003127	3.06558
ENSDARG00000003132	14.7952
ENSDARG00000003144	18.0448
ENSDARG00000003151	167.428
ENSDARG00000003153	46.7942
ENSDARG00000003157	3.02977
ENSDARG00000003167	6.24869
ENSDARG00000003169	4.01033
ENSDARG00000003175	3.67755
ENSDARG00000003189	61.1966
ENSDARG00000003205	8.60775
ENSDARG00000003206	82.4331
ENSDARG00000003207	30.008
ENSDARG00000003208	3.87705
ENSDARG00000003213	4.98341
ENSDARG00000003217	1.91498
ENSDARG00000003235	113.249
ENSDARG00000003244	1.45939
ENSDARG00000003250	3.20006
ENSDARG00000003257	4.67716
ENSDARG00000003269	9.44751
ENSDARG00000003270	6.48372
ENSDARG00000003281	117.469
ENSDARG00000003287	5.7547
ENSDARG00000003303	2.39222
ENSDARG00000003307	5.88884
ENSDARG00000003308	73.7503
ENSDARG00000003311	21.1451
ENSDARG00000003320	5.158
ENSDARG00000003328	2.08124
ENSDARG00000003373	63.8907
ENSDARG00000003380	14.4909
ENSDARG00000003382	74.3738
ENSDARG00000003383	8.29686
ENSDARG00000003398	3.07634
ENSDARG00000003421	1.55558
ENSDARG00000003429	136.678
ENSDARG00000003444	10.1805
ENSDARG00000003449	33.8429
ENSDARG00000003462	1.53158
ENSDARG00000003475	6.12276
ENSDARG00000003486	9.90648
ENSDARG00000003487	2.67465
ENSDARG00000003495	3.82882
ENSDARG00000003517	45.4557
ENSDARG00000003519	4.87284
ENSDARG00000003520	2.31172
ENSDARG00000003526	175.581
ENSDARG00000003527	21.7868
ENSDARG00000003531	18.4316
ENSDARG00000003544	5.02486
ENSDARG00000003564	49.6705
ENSDARG00000003570	19.8125
ENSDARG00000003573	91.3364
ENSDARG00000003584	12.83
ENSDARG00000003592	29.5454
ENSDARG00000003599	524.386
ENSDARG00000003607	7.90784
ENSDARG00000003616	9.52372
ENSDARG00000003631	32.4003
ENSDARG00000003641	17.698
ENSDARG00000003642	9.06479
ENSDARG00000003675	4.91608
ENSDARG00000003680	19.7581
ENSDARG00000003681	137.976
ENSDARG00000003693	15.6999
ENSDARG00000003695	13.2178
ENSDARG00000003697	50.8136
ENSDARG00000003705	6.36526
ENSDARG00000003749	19.7337
ENSDARG00000003754	2.67041
ENSDARG00000003757	2.27258
ENSDARG00000003769	4.25244
ENSDARG00000003776	45.042
ENSDARG00000003795	102.647
ENSDARG00000003808	2.2726
ENSDARG00000003818	18.159
ENSDARG00000003820	285.336
ENSDARG00000003827	5.96854
ENSDARG00000003829	1.31155
ENSDARG00000003835	1.24745
ENSDARG00000003841	2.79768
ENSDARG00000003845	6.22094
ENSDARG00000003846	52.0909
ENSDARG00000003854	2.58701
ENSDARG00000003860	105.786
ENSDARG00000003865	3.59897
ENSDARG00000003866	25.6234
ENSDARG00000003869	31.6866
ENSDARG00000003872	6.84799
ENSDARG00000003899	4.7188
ENSDARG00000003904	2.68641
ENSDARG00000003910	1.80093
ENSDARG00000003920	208.007
ENSDARG00000003927	8.85143
ENSDARG00000003931	16.074
ENSDARG00000003934	20.1048
ENSDARG00000003938	9.08488
ENSDARG00000003940	6.77021
ENSDARG00000003941	6.5056
ENSDARG00000003952	69.3635
ENSDARG00000003961	7.71805
ENSDARG00000003973	7.30163
ENSDARG00000003974	21.9357
ENSDARG00000003984	2.44084
ENSDARG00000004017	7.70426
ENSDARG00000004018	1.37341
ENSDARG00000004034	22.4359
ENSDARG00000004037	2.94579
ENSDARG00000004046	37.2128
ENSDARG00000004059	1.6267
ENSDARG00000004060	3.54387
ENSDARG00000004078	2.27497
ENSDARG00000004094	15.864
ENSDARG00000004105	3.07906
ENSDARG00000004130	3.05692
ENSDARG00000004131	1.69399
ENSDARG00000004132	7.35355
ENSDARG00000004151	6.52521
ENSDARG00000004160	37.0901
ENSDARG00000004161	62.1989
ENSDARG00000004167	6.69132
ENSDARG00000004169	11.7868
ENSDARG00000004171	26.1223
ENSDARG00000004173	10.9219
ENSDARG00000004174	2.50452
ENSDARG00000004189	17.7211
ENSDARG00000004196	1.49201
ENSDARG00000004211	6.28954
ENSDARG00000004251	6.16826
ENSDARG00000004261	42.1286
ENSDARG00000004262	27.5471
ENSDARG00000004270	17.8633
ENSDARG00000004274	18.2965
ENSDARG00000004280	12.5875
ENSDARG00000004297	3.90119
ENSDARG00000004301	141.414
ENSDARG00000004306	1.33739
ENSDARG00000004308	8.40104
ENSDARG00000004318	13.0639
ENSDARG00000004325	9.40981
ENSDARG00000004336	15.2071
ENSDARG00000004343	20.9521
ENSDARG00000004363	16.2533
ENSDARG00000004372	2.82029
ENSDARG00000004377	23.4861
ENSDARG00000004378	80.5512
ENSDARG00000004392	459.24
ENSDARG00000004402	1.82113
ENSDARG00000004406	4.46326
ENSDARG00000004415	6.32782
ENSDARG00000004427	400.229
ENSDARG00000004433	134.706
ENSDARG00000004436	15.2818
ENSDARG00000004452	36.6877
ENSDARG00000004455	6.84513
ENSDARG00000004460	49.8412
ENSDARG00000004470	17.9465
ENSDARG00000004492	8.45263
ENSDARG00000004497	1.41738
ENSDARG00000004502	2.43997
ENSDARG00000004525	8.99664
ENSDARG00000004527	60.5258
ENSDARG00000004537	6.04691
ENSDARG00000004574	11.1565
ENSDARG00000004581	6.1622
ENSDARG00000004587	26.552
ENSDARG00000004588	4.11223
ENSDARG00000004594	2.60425
ENSDARG00000004616	3.36291
ENSDARG00000004618	14.1291
ENSDARG00000004632	40.6617
ENSDARG00000004634	89.4675
ENSDARG00000004636	173.258
ENSDARG00000004680	27.8599
ENSDARG00000004687	3.98593
ENSDARG00000004692	2.98115
ENSDARG00000004696	1.91486
ENSDARG00000004697	3.20131
ENSDARG00000004702	90.1
ENSDARG00000004706	292.262
ENSDARG00000004713	8.04118
ENSDARG00000004714	2.97483
ENSDARG00000004724	5.86657
ENSDARG00000004726	7.67052
ENSDARG00000004735	22.4927
ENSDARG00000004757	1051.1
ENSDARG00000004771	40.6697
ENSDARG00000004774	1.18389
ENSDARG00000004785	36.0332
ENSDARG00000004794	13.6545
ENSDARG00000004796	1.30386
ENSDARG00000004806	3.94034
ENSDARG00000004830	26.4927
ENSDARG00000004836	2.19832
ENSDARG00000004840	123.024
ENSDARG00000004843	4.20112
ENSDARG00000004866	132.66
ENSDARG00000004870	9.77315
ENSDARG00000004871	1.73569
ENSDARG00000004877	217.383
ENSDARG00000004889	12.7751
ENSDARG00000004891	3.62535
ENSDARG00000004906	15.5614
ENSDARG00000004925	38.2363
ENSDARG00000004937	1.77231
ENSDARG00000004939	9.69424
ENSDARG00000004948	19.3259
ENSDARG00000004952	4.16361
ENSDARG00000004956	259.203
ENSDARG00000004979	3.34487
ENSDARG00000005002	1.80452
ENSDARG00000005015	24.6019
ENSDARG00000005026	1.71138
ENSDARG00000005034	5.43817
ENSDARG00000005049	8.77987
ENSDARG00000005057	1.05135
ENSDARG00000005078	60.2251
ENSDARG00000005085	12.0118
ENSDARG00000005098	1.09985
ENSDARG00000005115	10.9949
ENSDARG00000005122	21.9455
ENSDARG00000005128	20.0558
ENSDARG00000005134	8.45187
ENSDARG00000005154	14.8688
ENSDARG00000005162	618.263
ENSDARG00000005172	672.117
ENSDARG00000005179	4.62103
ENSDARG00000005185	116.831
ENSDARG00000005186	14.5676
ENSDARG00000005191	8.74978
ENSDARG00000005216	16.8313
ENSDARG00000005218	1.59908
ENSDARG00000005220	27.598
ENSDARG00000005230	157.533
ENSDARG00000005236	1.96217
ENSDARG00000005246	3.61741
ENSDARG00000005251	11.3698
ENSDARG00000005254	21.3769
ENSDARG00000005274	2.49248
ENSDARG00000005284	2.72384
ENSDARG00000005315	1.94763
ENSDARG00000005318	2.57256
ENSDARG00000005350	5.28222
ENSDARG00000005355	32.958
ENSDARG00000005356	2.17901
ENSDARG00000005359	3.35331
ENSDARG00000005374	1.27573
ENSDARG00000005382	1.04944
ENSDARG00000005394	2.31606
ENSDARG00000005397	7.67598
ENSDARG00000005416	3.65492
ENSDARG00000005423	40.9082
ENSDARG00000005425	1.63001
ENSDARG00000005448	9.07728
ENSDARG00000005451	90.2591
ENSDARG00000005456	9.15066
ENSDARG00000005458	20.2536
ENSDARG00000005463	3.61061
ENSDARG00000005464	341.017
ENSDARG00000005468	13.0188
ENSDARG00000005481	18.4251
ENSDARG00000005482	3.0056
ENSDARG00000005500	10.9607
ENSDARG00000005513	2862.13
ENSDARG00000005525	2.84934
ENSDARG00000005536	31.9349
ENSDARG00000005540	1.851
ENSDARG00000005544	4.61995
ENSDARG00000005549	6.4609
ENSDARG00000005551	52.5192
ENSDARG00000005560	2.44862
ENSDARG00000005576	25.4388
ENSDARG00000005586	37.3596
ENSDARG00000005606	2.78515
ENSDARG00000005612	5.55595
ENSDARG00000005625	12.5814
ENSDARG00000005626	4.19208
ENSDARG00000005629	1.31765
ENSDARG00000005640	2.08316
ENSDARG00000005643	8.604
ENSDARG00000005652	5.58484
ENSDARG00000005675	6.58451
ENSDARG00000005679	28.7398
ENSDARG00000005690	1.49444
ENSDARG00000005699	3.77911
ENSDARG00000005713	54.6985
ENSDARG00000005738	14.763
ENSDARG00000005772	16.8526
ENSDARG00000005774	13.9787
ENSDARG00000005786	4.02605
ENSDARG00000005789	15.7223
ENSDARG00000005791	5294.28
ENSDARG00000005799	3.23038
ENSDARG00000005827	43.4414
ENSDARG00000005834	6.65792
ENSDARG00000005840	9.31299
ENSDARG00000005841	16.1703
ENSDARG00000005842	10.9074
ENSDARG00000005861	3.66821
ENSDARG00000005867	1.82263
ENSDARG00000005870	23.3697
ENSDARG00000005891	45.8177
ENSDARG00000005897	213.358
ENSDARG00000005908	21.69
ENSDARG00000005915	7.02579
ENSDARG00000005916	2.80276
ENSDARG00000005924	9.27093
ENSDARG00000005926	83.587
ENSDARG00000005927	5.38884
ENSDARG00000005943	1.37254
ENSDARG00000005945	37.0359
ENSDARG00000005948	1.82919
ENSDARG00000005972	30.3253
ENSDARG00000005980	1.34449
ENSDARG00000005989	17.3389
ENSDARG00000005993	3.46758
ENSDARG00000006003	6.57803
ENSDARG00000006010	3.02593
ENSDARG00000006011	2.70659
ENSDARG00000006019	5.68913
ENSDARG00000006025	2.32373
ENSDARG00000006031	4.98486
ENSDARG00000006038	5.77578
ENSDARG00000006040	23.7639
ENSDARG00000006062	2.10162
ENSDARG00000006074	21.4946
ENSDARG00000006092	33.7936
ENSDARG00000006093	1.52027
ENSDARG00000006094	2.80664
ENSDARG00000006124	12.2989
ENSDARG00000006125	61.4474
ENSDARG00000006181	121.551
ENSDARG00000006192	11.7906
ENSDARG00000006196	21.3393
ENSDARG00000006200	3.50149
ENSDARG00000006207	1.66068
ENSDARG00000006219	8.88583
ENSDARG00000006220	4.71273
ENSDARG00000006225	93.4164
ENSDARG00000006235	20.2686
ENSDARG00000006242	136.18
ENSDARG00000006251	17.2374
ENSDARG00000006253	2.06618
ENSDARG00000006260	574.992
ENSDARG00000006266	49.0673
ENSDARG00000006283	18.4328
ENSDARG00000006290	273.225
ENSDARG00000006299	4.92181
ENSDARG00000006300	83.5529
ENSDARG00000006301	1.04057
ENSDARG00000006307	3.02073
ENSDARG00000006314	71.7698
ENSDARG00000006316	1104.4
ENSDARG00000006332	5.4792
ENSDARG00000006370	23.1154
ENSDARG00000006385	19.2343
ENSDARG00000006389	23.1742
ENSDARG00000006392	8.28101
ENSDARG00000006395	34.782
ENSDARG00000006397	45.7931
ENSDARG00000006399	97.735
ENSDARG00000006408	36.7855
ENSDARG00000006413	503.944
ENSDARG00000006420	1.02619
ENSDARG00000006434	6.0543
ENSDARG00000006477	2.18774
ENSDARG00000006487	204.409
ENSDARG00000006491	14.9726
ENSDARG00000006494	4.82316
ENSDARG00000006497	24.5553
ENSDARG00000006514	4.67146
ENSDARG00000006524	7.01259
ENSDARG00000006526	216.646
ENSDARG00000006527	31.7514
ENSDARG00000006545	3.70164
ENSDARG00000006546	5.90126
ENSDARG00000006553	51.2744
ENSDARG00000006566	10.1632
ENSDARG00000006567	8.84175
ENSDARG00000006584	9.54874
ENSDARG00000006585	2.67643
ENSDARG00000006600	23.4767
ENSDARG00000006603	251.445
ENSDARG00000006609	14.5534
ENSDARG00000006617	2.97462
ENSDARG00000006621	13.5468
ENSDARG00000006624	8.1393
ENSDARG00000006639	4.85785
ENSDARG00000006642	20.4405
ENSDARG00000006666	3.54664
ENSDARG00000006672	41.511
ENSDARG00000006677	2.3325
ENSDARG00000006683	9.72541
ENSDARG00000006691	2249.38
ENSDARG00000006719	7.09178
ENSDARG00000006747	31.5824
ENSDARG00000006758	1.16203
ENSDARG00000006760	7.50936
ENSDARG00000006766	5.78116
ENSDARG00000006773	6.2212
ENSDARG00000006775	7.63772
ENSDARG00000006782	1.20083
ENSDARG00000006786	45.1481
ENSDARG00000006812	3.67699
ENSDARG00000006840	5.12195
ENSDARG00000006859	1.81331
ENSDARG00000006865	2.19214
ENSDARG00000006869	7.6551
ENSDARG00000006877	1.01284
ENSDARG00000006889	4.48934
ENSDARG00000006900	6.34941
ENSDARG00000006915	18.873
ENSDARG00000006921	1.53077
ENSDARG00000006924	1.29426
ENSDARG00000006963	4.23777
ENSDARG00000007025	17.2674
ENSDARG00000007034	25.2358
ENSDARG00000007045	5.12055
ENSDARG00000007065	30.9543
ENSDARG00000007081	9.54371
ENSDARG00000007092	3.71049
ENSDARG00000007098	341.772
ENSDARG00000007125	1.75352
ENSDARG00000007127	2.25007
ENSDARG00000007130	13.6656
ENSDARG00000007135	8.74031
ENSDARG00000007136	4.13703
ENSDARG00000007141	32.9184
ENSDARG00000007169	4.37555
ENSDARG00000007175	1.02954
ENSDARG00000007179	2.47297
ENSDARG00000007180	2.0125
ENSDARG00000007181	2.93568
ENSDARG00000007184	33.5645
ENSDARG00000007186	2.35981
ENSDARG00000007196	8.80875
ENSDARG00000007198	5.79697
ENSDARG00000007216	7.91833
ENSDARG00000007217	2.19105
ENSDARG00000007219	64.46
ENSDARG00000007221	1.05314
ENSDARG00000007241	8.42972
ENSDARG00000007244	4.21148
ENSDARG00000007250	3.86486
ENSDARG00000007257	136.392
ENSDARG00000007271	8.09226
ENSDARG00000007279	29.9796
ENSDARG00000007285	168.444
ENSDARG00000007294	3.84073
ENSDARG00000007302	5.8919
ENSDARG00000007315	10.7326
ENSDARG00000007320	6190.18
ENSDARG00000007323	44.3959
ENSDARG00000007347	83.9017
ENSDARG00000007359	70.2588
ENSDARG00000007362	37.4983
ENSDARG00000007369	27.5232
ENSDARG00000007370	26.1844
ENSDARG00000007382	4.75786
ENSDARG00000007385	23.2037
ENSDARG00000007387	23.3624
ENSDARG00000007405	17.4353
ENSDARG00000007409	20.1474
ENSDARG00000007412	28.4731
ENSDARG00000007413	4.65524
ENSDARG00000007429	1.31924
ENSDARG00000007438	47.9168
ENSDARG00000007444	2.42658
ENSDARG00000007449	4.35582
ENSDARG00000007467	1.0441
ENSDARG00000007477	3.12354
ENSDARG00000007485	13.8694
ENSDARG00000007494	5.72613
ENSDARG00000007496	5.38926
ENSDARG00000007523	27.7356
ENSDARG00000007526	46.7753
ENSDARG00000007531	2.60538
ENSDARG00000007553	1.49478
ENSDARG00000007566	1.38345
ENSDARG00000007597	32.7846
ENSDARG00000007601	3.89229
ENSDARG00000007603	38.008
ENSDARG00000007624	6.3079
ENSDARG00000007630	1.79637
ENSDARG00000007639	10.4625
ENSDARG00000007657	18.5588
ENSDARG00000007671	2.39925
ENSDARG00000007682	27.5153
ENSDARG00000007691	9.46254
ENSDARG00000007693	192.687
ENSDARG00000007708	735.631
ENSDARG00000007711	1.1799
ENSDARG00000007720	105.438
ENSDARG00000007722	11.0619
ENSDARG00000007727	5.27911
ENSDARG00000007734	7.17893
ENSDARG00000007737	10.4411
ENSDARG00000007744	1.89945
ENSDARG00000007745	27.221
ENSDARG00000007755	9.55616
ENSDARG00000007760	17.3008
ENSDARG00000007764	3.25659
ENSDARG00000007774	82.9703
ENSDARG00000007786	15.9938
ENSDARG00000007791	15.4158
ENSDARG00000007795	68.4289
ENSDARG00000007804	2.88427
ENSDARG00000007808	9.78826
ENSDARG00000007812	5.08041
ENSDARG00000007813	1.13746
ENSDARG00000007818	1.57827
ENSDARG00000007823	1.94244
ENSDARG00000007836	13.9299
ENSDARG00000007842	1.19654
ENSDARG00000007863	57.3436
ENSDARG00000007867	68.5844
ENSDARG00000007886	6.27099
ENSDARG00000007892	7.60123
ENSDARG00000007901	7.53002
ENSDARG00000007916	3.52324
ENSDARG00000007923	4.02525
ENSDARG00000007943	7.84489
ENSDARG00000007955	1.49327
ENSDARG00000007959	12.9515
ENSDARG00000007960	213.311
ENSDARG00000007971	12.7546
ENSDARG00000007975	9.50959
ENSDARG00000007976	2.70178
ENSDARG00000007989	78.7936
ENSDARG00000008014	25.0932
ENSDARG00000008020	133.72
ENSDARG00000008022	3.10729
ENSDARG00000008030	269.467
ENSDARG00000008032	7.7383
ENSDARG00000008049	156.173
ENSDARG00000008097	71.7476
ENSDARG00000008105	5.63055
ENSDARG00000008107	15.4117
ENSDARG00000008119	18.597
ENSDARG00000008141	7.11912
ENSDARG00000008142	11.7283
ENSDARG00000008153	5.21993
ENSDARG00000008155	4.78175
ENSDARG00000008164	6.83564
ENSDARG00000008170	3.97031
ENSDARG00000008182	1.5222
ENSDARG00000008184	11.4883
ENSDARG00000008186	34.4111
ENSDARG00000008188	26.1542
ENSDARG00000008200	47.6602
ENSDARG00000008218	33.0379
ENSDARG00000008224	13.3642
ENSDARG00000008235	6.32455
ENSDARG00000008237	17.2291
ENSDARG00000008238	1.15784
ENSDARG00000008239	2.74406
ENSDARG00000008243	15.0089
ENSDARG00000008255	9.16956
ENSDARG00000008278	2.34247
ENSDARG00000008279	5.54256
ENSDARG00000008287	46.7769
ENSDARG00000008292	116.293
ENSDARG00000008310	44.597
ENSDARG00000008329	2.65429
ENSDARG00000008333	53.4088
ENSDARG00000008363	59.6637
ENSDARG00000008370	6.8433
ENSDARG00000008372	26.5341
ENSDARG00000008377	7.65896
ENSDARG00000008380	5.65928
ENSDARG00000008383	47.1592
ENSDARG00000008384	8.7337
ENSDARG00000008388	6.19125
ENSDARG00000008395	30.2352
ENSDARG00000008396	1.36099
ENSDARG00000008413	2.62161
ENSDARG00000008434	24.6326
ENSDARG00000008447	21.8239
ENSDARG00000008450	2.29386
ENSDARG00000008457	13.3388
ENSDARG00000008472	5.57935
ENSDARG00000008480	3.40549
ENSDARG00000008487	1.45903
ENSDARG00000008490	3.50015
ENSDARG00000008491	18.8124
ENSDARG00000008494	23.3306
ENSDARG00000008502	70.0409
ENSDARG00000008503	36.2596
ENSDARG00000008542	1.90039
ENSDARG00000008551	49.1195
ENSDARG00000008560	11.3785
ENSDARG00000008568	47.1679
ENSDARG00000008573	6.57609
ENSDARG00000008592	10.293
ENSDARG00000008593	2.26997
ENSDARG00000008639	5.66791
ENSDARG00000008660	3.76483
ENSDARG00000008678	57.0398
ENSDARG00000008706	166.597
ENSDARG00000008723	16.0564
ENSDARG00000008727	1.56595
ENSDARG00000008735	240.503
ENSDARG00000008740	15.8732
ENSDARG00000008748	142.59
ENSDARG00000008757	1.92433
ENSDARG00000008765	4.31569
ENSDARG00000008784	18.9905
ENSDARG00000008785	55.5321
ENSDARG00000008808	10.1822
ENSDARG00000008811	8.39461
ENSDARG00000008816	20.4897
ENSDARG00000008818	13.1077
ENSDARG00000008832	6.71883
ENSDARG00000008840	1.46221
ENSDARG00000008852	1.36582
ENSDARG00000008859	2.20065
ENSDARG00000008867	1402.32
ENSDARG00000008884	5.92234
ENSDARG00000008886	1.51056
ENSDARG00000008890	10.5019
ENSDARG00000008904	2.22367
ENSDARG00000008906	1.66891
ENSDARG00000008920	54.3806
ENSDARG00000008931	1.39084
ENSDARG00000008936	227.727
ENSDARG00000008946	25.5444
ENSDARG00000008947	54.7137
ENSDARG00000008953	1.83117
ENSDARG00000008966	5.97814
ENSDARG00000008979	10.6552
ENSDARG00000009001	27.0823
ENSDARG00000009020	1.4126
ENSDARG00000009023	4.17434
ENSDARG00000009040	4.84776
ENSDARG00000009074	1.40174
ENSDARG00000009106	28.35
ENSDARG00000009113	28.7447
ENSDARG00000009123	287.959
ENSDARG00000009136	7.61739
ENSDARG00000009169	11.5257
ENSDARG00000009170	6.60264
ENSDARG00000009178	4.24074
ENSDARG00000009194	2.78249
ENSDARG00000009209	4.43394
ENSDARG00000009212	932.515
ENSDARG00000009214	5.81355
ENSDARG00000009217	1.48672
ENSDARG00000009218	5.32613
ENSDARG00000009250	47.6088
ENSDARG00000009252	16.1716
ENSDARG00000009253	31.4844
ENSDARG00000009262	3.92759
ENSDARG00000009266	3.07615
ENSDARG00000009267	11.9828
ENSDARG00000009273	5.47828
ENSDARG00000009280	3.50847
ENSDARG00000009285	1332.23
ENSDARG00000009299	4.09584
ENSDARG00000009313	230.231
ENSDARG00000009315	8.86367
ENSDARG00000009336	24.3646
ENSDARG00000009341	2.06921
ENSDARG00000009342	51.2481
ENSDARG00000009346	2.81483
ENSDARG00000009350	20.0616
ENSDARG00000009372	1.78271
ENSDARG00000009387	3.89718
ENSDARG00000009390	16.2688
ENSDARG00000009401	2.04358
ENSDARG00000009418	24.0982
ENSDARG00000009436	22.9126
ENSDARG00000009438	1.85865
ENSDARG00000009447	1018.23
ENSDARG00000009459	3.84536
ENSDARG00000009471	4.53016
ENSDARG00000009472	45.8383
ENSDARG00000009473	2.82869
ENSDARG00000009480	53.0765
ENSDARG00000009484	13.3629
ENSDARG00000009494	2.7472
ENSDARG00000009505	130.931
ENSDARG00000009524	2.65698
ENSDARG00000009525	5.63593
ENSDARG00000009557	4.68581
ENSDARG00000009585	12.0372
ENSDARG00000009594	16.3472
ENSDARG00000009607	3.81825
ENSDARG00000009640	215.365
ENSDARG00000009657	119.84
ENSDARG00000009681	7.95365
ENSDARG00000009685	2.76383
ENSDARG00000009724	2.56909
ENSDARG00000009733	13.4512
ENSDARG00000009735	6.214
ENSDARG00000009740	32.2901
ENSDARG00000009745	13.7301
ENSDARG00000009748	10.7047
ENSDARG00000009753	758.182
ENSDARG00000009754	8.58701
ENSDARG00000009771	42.0341
ENSDARG00000009779	2830.75
ENSDARG00000009782	167.172
ENSDARG00000009783	3.40129
ENSDARG00000009796	1.75187
ENSDARG00000009806	1.82306
ENSDARG00000009825	1.72075
ENSDARG00000009830	12.2247
ENSDARG00000009837	1.84566
ENSDARG00000009862	7.65625
ENSDARG00000009864	2.45175
ENSDARG00000009868	8.6012
ENSDARG00000009870	1.44951
ENSDARG00000009871	108.776
ENSDARG00000009881	22.1017
ENSDARG00000009886	8.73385
ENSDARG00000009901	10.9996
ENSDARG00000009939	24.7233
ENSDARG00000009949	3.43336
ENSDARG00000009950	407.215
ENSDARG00000009953	1.4934
ENSDARG00000009958	6.71795
ENSDARG00000009978	1963.91
ENSDARG00000009982	6.79323
ENSDARG00000010002	9.90799
ENSDARG00000010010	12.8675
ENSDARG00000010018	3.95825
ENSDARG00000010021	1.81711
ENSDARG00000010032	68.5662
ENSDARG00000010035	4.68326
ENSDARG00000010051	169.249
ENSDARG00000010052	3.27035
ENSDARG00000010059	44.5681
ENSDARG00000010070	11.1565
ENSDARG00000010078	1.77764
ENSDARG00000010098	12.3766
ENSDARG00000010108	3.73824
ENSDARG00000010113	618.827
ENSDARG00000010137	6.45008
ENSDARG00000010145	9.36753
ENSDARG00000010149	96.5607
ENSDARG00000010155	41.0798
ENSDARG00000010160	3555.61
ENSDARG00000010169	65.9762
ENSDARG00000010181	2.49405
ENSDARG00000010194	114.543
ENSDARG00000010238	29.7778
ENSDARG00000010244	599.853
ENSDARG00000010246	31.7669
ENSDARG00000010255	21.2933
ENSDARG00000010266	3.31601
ENSDARG00000010279	97.925
ENSDARG00000010280	4.86133
ENSDARG00000010300	5.76842
ENSDARG00000010301	9.85177
ENSDARG00000010316	4.76389
ENSDARG00000010350	2.14227
ENSDARG00000010381	64.1742
ENSDARG00000010384	3.40573
ENSDARG00000010400	125.204
ENSDARG00000010411	8.89274
ENSDARG00000010415	11.1997
ENSDARG00000010432	13.4883
ENSDARG00000010442	14.012
ENSDARG00000010445	3.13426
ENSDARG00000010454	1.93861
ENSDARG00000010477	4.3881
ENSDARG00000010481	66.2831
ENSDARG00000010487	8.56876
ENSDARG00000010515	1.84143
ENSDARG00000010516	4097.52
ENSDARG00000010519	78.4433
ENSDARG00000010531	1.24766
ENSDARG00000010553	193.102
ENSDARG00000010563	5.77533
ENSDARG00000010571	6.02847
ENSDARG00000010572	5.79512
ENSDARG00000010583	1.95316
ENSDARG00000010596	25.3491
ENSDARG00000010602	6.9952
ENSDARG00000010625	241.243
ENSDARG00000010641	17.924
ENSDARG00000010655	15.468
ENSDARG00000010658	48.2546
ENSDARG00000010681	1.39119
ENSDARG00000010701	20.4242
ENSDARG00000010717	5.52284
ENSDARG00000010721	126.258
ENSDARG00000010729	5.23509
ENSDARG00000010732	5.27964
ENSDARG00000010738	5.58009
ENSDARG00000010745	46.198
ENSDARG00000010752	24.9787
ENSDARG00000010764	1.50464
ENSDARG00000010767	1.14987
ENSDARG00000010773	6.04447
ENSDARG00000010779	3.53549
ENSDARG00000010784	22.8849
ENSDARG00000010785	375.51
ENSDARG00000010792	1.5987
ENSDARG00000010823	1.24326
ENSDARG00000010831	200.497
ENSDARG00000010844	176.736
ENSDARG00000010873	39.5861
ENSDARG00000010918	1.42739
ENSDARG00000010946	1.16124
ENSDARG00000010948	1.49146
ENSDARG00000010953	36.2935
ENSDARG00000010956	48.3563
ENSDARG00000010965	128.22
ENSDARG00000010977	15.3402
ENSDARG00000010978	3.82394
ENSDARG00000011000	16.2975
ENSDARG00000011020	23.4269
ENSDARG00000011026	67.3738
ENSDARG00000011049	4.17159
ENSDARG00000011055	42.7063
ENSDARG00000011065	3.8767
ENSDARG00000011079	21.4518
ENSDARG00000011094	1.99016
ENSDARG00000011122	12.4848
ENSDARG00000011125	303.834
ENSDARG00000011141	2.35583
ENSDARG00000011146	766.55
ENSDARG00000011152	12.9256
ENSDARG00000011166	10.5079
ENSDARG00000011170	33.1528
ENSDARG00000011175	12.4585
ENSDARG00000011188	4.39687
ENSDARG00000011196	2.62062
ENSDARG00000011201	2912.43
ENSDARG00000011219	6.67008
ENSDARG00000011233	2.61425
ENSDARG00000011246	15.9861
ENSDARG00000011247	8.46306
ENSDARG00000011272	64.69
ENSDARG00000011298	1.39564
ENSDARG00000011299	9.97433
ENSDARG00000011301	9.38169
ENSDARG00000011312	15.3527
ENSDARG00000011326	245.625
ENSDARG00000011333	4.8623
ENSDARG00000011334	39.2024
ENSDARG00000011360	53.3808
ENSDARG00000011376	52.7376
ENSDARG00000011404	12.6571
ENSDARG00000011405	827.937
ENSDARG00000011418	17.4088
ENSDARG00000011434	17.5479
ENSDARG00000011445	3.62746
ENSDARG00000011449	6.43343
ENSDARG00000011459	32.2541
ENSDARG00000011462	62.5773
ENSDARG00000011463	8.76099
ENSDARG00000011466	2.399
ENSDARG00000011488	35.6775
ENSDARG00000011493	4.096
ENSDARG00000011496	5.92809
ENSDARG00000011498	3.62648
ENSDARG00000011506	53.077
ENSDARG00000011510	9.79874
ENSDARG00000011515	26.1596
ENSDARG00000011521	19.5315
ENSDARG00000011545	103.787
ENSDARG00000011553	271.507
ENSDARG00000011555	15.2485
ENSDARG00000011564	16.0917
ENSDARG00000011570	6.57133
ENSDARG00000011581	18.0384
ENSDARG00000011583	1.39339
ENSDARG00000011594	3.07647
ENSDARG00000011597	8.28108
ENSDARG00000011609	15.2648
ENSDARG00000011611	16.9582
ENSDARG00000011613	97.9631
ENSDARG00000011648	248.25
ENSDARG00000011661	3.05788
ENSDARG00000011662	5.0609
ENSDARG00000011665	178.783
ENSDARG00000011724	48.417
ENSDARG00000011727	2.73141
ENSDARG00000011740	88.9434
ENSDARG00000011764	6.37563
ENSDARG00000011770	79.1316
ENSDARG00000011783	5.55806
ENSDARG00000011801	2.32427
ENSDARG00000011809	6.86023
ENSDARG00000011818	4.90036
ENSDARG00000011819	1.01015
ENSDARG00000011824	217.579
ENSDARG00000011825	5.72874
ENSDARG00000011837	8.58638
ENSDARG00000011841	1213.24
ENSDARG00000011851	1.39166
ENSDARG00000011855	21.0862
ENSDARG00000011863	3.28452
ENSDARG00000011885	20.2431
ENSDARG00000011909	9.33018
ENSDARG00000011921	20.8792
ENSDARG00000011925	8.56551
ENSDARG00000011926	1.81913
ENSDARG00000011932	9.27118
ENSDARG00000011934	24.6766
ENSDARG00000011941	18.0458
ENSDARG00000011945	14.8521
ENSDARG00000011948	1.52468
ENSDARG00000011958	11.3079
ENSDARG00000011973	7.97235
ENSDARG00000012002	1.56161
ENSDARG00000012005	29.4523
ENSDARG00000012021	5.65024
ENSDARG00000012025	14.6709
ENSDARG00000012035	1.52712
ENSDARG00000012039	2.40029
ENSDARG00000012040	3.61212
ENSDARG00000012051	8.70471
ENSDARG00000012072	26.8318
ENSDARG00000012078	226.649
ENSDARG00000012113	4.57115
ENSDARG00000012135	3.60424
ENSDARG00000012140	23.3027
ENSDARG00000012141	12.4803
ENSDARG00000012144	72.0102
ENSDARG00000012177	7.61941
ENSDARG00000012192	23.9383
ENSDARG00000012194	6.54259
ENSDARG00000012196	19.2105
ENSDARG00000012215	1.3586
ENSDARG00000012219	9.75688
ENSDARG00000012222	3.88692
ENSDARG00000012234	24.8725
ENSDARG00000012244	134.943
ENSDARG00000012247	4.61702
ENSDARG00000012261	1.47502
ENSDARG00000012274	66.2606
ENSDARG00000012311	1.17534
ENSDARG00000012314	6.32494
ENSDARG00000012325	34.13
ENSDARG00000012340	50.9893
ENSDARG00000012347	15.9249
ENSDARG00000012355	3.17368
ENSDARG00000012369	13.5616
ENSDARG00000012378	5.38036
ENSDARG00000012381	1.03795
ENSDARG00000012387	24.5571
ENSDARG00000012390	115.853
ENSDARG00000012399	9.74024
ENSDARG00000012403	1.18171
ENSDARG00000012405	2.59172
ENSDARG00000012407	7.06668
ENSDARG00000012432	46.2186
ENSDARG00000012450	19.8385
ENSDARG00000012453	13.9229
ENSDARG00000012458	105.873
ENSDARG00000012460	1.13061
ENSDARG00000012485	1.03898
ENSDARG00000012495	14.9703
ENSDARG00000012499	8.76182
ENSDARG00000012505	21.8996
ENSDARG00000012506	1.02266
ENSDARG00000012513	90.3574
ENSDARG00000012519	2.52127
ENSDARG00000012553	76.1716
ENSDARG00000012563	5.17112
ENSDARG00000012572	13.2055
ENSDARG00000012574	2.79817
ENSDARG00000012577	18.2965
ENSDARG00000012586	3.69084
ENSDARG00000012588	8.21067
ENSDARG00000012591	117.235
ENSDARG00000012603	58.7979
ENSDARG00000012610	1.66518
ENSDARG00000012625	6.31653
ENSDARG00000012627	16.329
ENSDARG00000012656	13.7011
ENSDARG00000012672	56.282
ENSDARG00000012674	3.50801
ENSDARG00000012682	5.65964
ENSDARG00000012684	141.894
ENSDARG00000012688	760.009
ENSDARG00000012699	14.2236
ENSDARG00000012718	13.8239
ENSDARG00000012723	8.53314
ENSDARG00000012726	1.43166
ENSDARG00000012729	272.907
ENSDARG00000012741	4.41465
ENSDARG00000012747	52.3515
ENSDARG00000012763	3.97069
ENSDARG00000012776	22.5701
ENSDARG00000012777	48.3766
ENSDARG00000012790	4.32951
ENSDARG00000012796	1.67405
ENSDARG00000012801	2.54796
ENSDARG00000012816	1.27145
ENSDARG00000012818	10.6288
ENSDARG00000012820	107.076
ENSDARG00000012827	4.59534
ENSDARG00000012829	1.10636
ENSDARG00000012833	33.7755
ENSDARG00000012840	1.95162
ENSDARG00000012848	25.9601
ENSDARG00000012866	6.37134
ENSDARG00000012871	11.3351
ENSDARG00000012874	30.6999
ENSDARG00000012887	13.8402
ENSDARG00000012892	55.5817
ENSDARG00000012899	11.6236
ENSDARG00000012915	10.372
ENSDARG00000012927	6.91679
ENSDARG00000012929	2.41615
ENSDARG00000012932	34.8166
ENSDARG00000012942	10.4338
ENSDARG00000012946	55.3444
ENSDARG00000012949	1.31932
ENSDARG00000012953	7.96284
ENSDARG00000012972	1.79907
ENSDARG00000012987	20.5935
ENSDARG00000013000	1.14583
ENSDARG00000013004	4.12093
ENSDARG00000013009	31.268
ENSDARG00000013014	2.20329
ENSDARG00000013016	11.4362
ENSDARG00000013022	11.3998
ENSDARG00000013031	10.1292
ENSDARG00000013044	107.102
ENSDARG00000013051	1.3119
ENSDARG00000013058	7.00101
ENSDARG00000013075	66.5588
ENSDARG00000013076	7.012
ENSDARG00000013078	118.362
ENSDARG00000013079	11.5683
ENSDARG00000013082	1.83229
ENSDARG00000013087	66.6634
ENSDARG00000013095	8.56243
ENSDARG00000013110	2.30824
ENSDARG00000013117	3.22375
ENSDARG00000013122	34.8134
ENSDARG00000013128	7.16582
ENSDARG00000013144	148.322
ENSDARG00000013150	10.2737
ENSDARG00000013161	5.01064
ENSDARG00000013221	1.68136
ENSDARG00000013222	3.56353
ENSDARG00000013224	2.02329
ENSDARG00000013245	1.48403
ENSDARG00000013250	1.4585
ENSDARG00000013274	27.1342
ENSDARG00000013279	6.24599
ENSDARG00000013307	7760.83
ENSDARG00000013317	1.2906
ENSDARG00000013329	8.7709
ENSDARG00000013333	40.1865
ENSDARG00000013346	4.03049
ENSDARG00000013351	1225.93
ENSDARG00000013360	12.8816
ENSDARG00000013371	7.76618
ENSDARG00000013379	36.6259
ENSDARG00000013382	109.43
ENSDARG00000013397	16.2865
ENSDARG00000013415	21.5495
ENSDARG00000013434	6.55644
ENSDARG00000013441	1.69074
ENSDARG00000013443	4.70164
ENSDARG00000013457	6.64198
ENSDARG00000013461	1.37999
ENSDARG00000013472	2.17439
ENSDARG00000013475	52.4979
ENSDARG00000013476	2.90459
ENSDARG00000013477	139.171
ENSDARG00000013478	6.66326
ENSDARG00000013500	2.65872
ENSDARG00000013505	13.6753
ENSDARG00000013542	2.20346
ENSDARG00000013561	14.0622
ENSDARG00000013576	5.38098
ENSDARG00000013582	5.48601
ENSDARG00000013596	5.1333
ENSDARG00000013613	8.25218
ENSDARG00000013623	205.741
ENSDARG00000013628	8.79134
ENSDARG00000013655	39.9472
ENSDARG00000013659	11.6652
ENSDARG00000013667	1.99136
ENSDARG00000013669	5.1379
ENSDARG00000013670	6.05991
ENSDARG00000013681	24.227
ENSDARG00000013694	1.84922
ENSDARG00000013704	4.69547
ENSDARG00000013705	4.88801
ENSDARG00000013708	7.15695
ENSDARG00000013711	11.6095
ENSDARG00000013726	1.46442
ENSDARG00000013729	7.90293
ENSDARG00000013732	26.1652
ENSDARG00000013734	49.3505
ENSDARG00000013741	18.7197
ENSDARG00000013750	12.6724
ENSDARG00000013776	3.21194
ENSDARG00000013784	1.41793
ENSDARG00000013794	25.7819
ENSDARG00000013800	36.6826
ENSDARG00000013802	20.433
ENSDARG00000013804	268.54
ENSDARG00000013813	3.75045
ENSDARG00000013822	328.203
ENSDARG00000013828	1.59813
ENSDARG00000013830	12.6509
ENSDARG00000013841	3.23565
ENSDARG00000013843	19.7183
ENSDARG00000013845	3.36218
ENSDARG00000013847	30.6479
ENSDARG00000013853	60.3225
ENSDARG00000013860	8.85336
ENSDARG00000013861	3.87024
ENSDARG00000013863	115.529
ENSDARG00000013880	2.35411
ENSDARG00000013881	61.9132
ENSDARG00000013928	15.112
ENSDARG00000013931	532.079
ENSDARG00000013938	230.856
ENSDARG00000013946	7.63969
ENSDARG00000013950	9.93302
ENSDARG00000013961	2.19812
ENSDARG00000013965	5.19671
ENSDARG00000013966	90.3747
ENSDARG00000013968	81.3874
ENSDARG00000013973	6.39581
ENSDARG00000013979	232.311
ENSDARG00000013990	14.2961
ENSDARG00000014004	10.5795
ENSDARG00000014005	8.49471
ENSDARG00000014008	4.15768
ENSDARG00000014013	93.4083
ENSDARG00000014015	6.25242
ENSDARG00000014017	2.87618
ENSDARG00000014024	2.21511
ENSDARG00000014059	46.0365
ENSDARG00000014068	17.146
ENSDARG00000014083	13.774
ENSDARG00000014085	19.2545
ENSDARG00000014098	3.11417
ENSDARG00000014113	11.7883
ENSDARG00000014137	4.45942
ENSDARG00000014138	10.1962
ENSDARG00000014139	5.09407
ENSDARG00000014148	8.2934
ENSDARG00000014159	46.8884
ENSDARG00000014165	281.242
ENSDARG00000014171	115.08
ENSDARG00000014208	6.10127
ENSDARG00000014215	2.40371
ENSDARG00000014218	7.24111
ENSDARG00000014222	36.5229
ENSDARG00000014230	22.4461
ENSDARG00000014239	2.13477
ENSDARG00000014244	48.2975
ENSDARG00000014274	12.2741
ENSDARG00000014287	1.88058
ENSDARG00000014292	10.2561
ENSDARG00000014303	2.03507
ENSDARG00000014313	345.507
ENSDARG00000014329	25.7062
ENSDARG00000014333	46.2147
ENSDARG00000014348	10.028
ENSDARG00000014357	1.56436
ENSDARG00000014361	155.076
ENSDARG00000014366	10.358
ENSDARG00000014378	1.20537
ENSDARG00000014428	11.5286
ENSDARG00000014430	4.84105
ENSDARG00000014439	139.664
ENSDARG00000014463	88.6859
ENSDARG00000014474	11.0777
ENSDARG00000014498	12.2254
ENSDARG00000014499	86.1492
ENSDARG00000014506	31.0284
ENSDARG00000014517	7.46485
ENSDARG00000014531	4.42146
ENSDARG00000014532	7.51361
ENSDARG00000014536	257.75
ENSDARG00000014556	78.0837
ENSDARG00000014565	1.46601
ENSDARG00000014569	17.0052
ENSDARG00000014571	11.5135
ENSDARG00000014572	17.5348
ENSDARG00000014582	3.93729
ENSDARG00000014587	7.91755
ENSDARG00000014591	64.2768
ENSDARG00000014634	3.51702
ENSDARG00000014652	1.38047
ENSDARG00000014676	14.495
ENSDARG00000014680	8.10491
ENSDARG00000014690	1267.64
ENSDARG00000014692	12.9847
ENSDARG00000014704	1.4539
ENSDARG00000014727	2.72221
ENSDARG00000014731	99.8655
ENSDARG00000014746	3.6607
ENSDARG00000014763	16.0744
ENSDARG00000014770	5.36357
ENSDARG00000014775	4.20119
ENSDARG00000014790	3.12509
ENSDARG00000014793	5.21054
ENSDARG00000014794	64.354
ENSDARG00000014804	3.09924
ENSDARG00000014806	21.2943
ENSDARG00000014817	135.023
ENSDARG00000014825	3.19026
ENSDARG00000014854	8.71987
ENSDARG00000014867	2795.13
ENSDARG00000014875	1.47744
ENSDARG00000014898	110.353
ENSDARG00000014914	48.3523
ENSDARG00000014915	166.419
ENSDARG00000014929	34.3825
ENSDARG00000014941	36.9211
ENSDARG00000014945	3.91517
ENSDARG00000014956	31.5507
ENSDARG00000014963	22.0227
ENSDARG00000014966	26.9528
ENSDARG00000014969	1.18056
ENSDARG00000014986	5.34809
ENSDARG00000014994	7.51709
ENSDARG00000014995	7.72764
ENSDARG00000015006	33.9659
ENSDARG00000015015	31.7761
ENSDARG00000015016	2.07479
ENSDARG00000015050	137.936
ENSDARG00000015053	2.00178
ENSDARG00000015057	9.82805
ENSDARG00000015070	4.21719
ENSDARG00000015088	19.4936
ENSDARG00000015111	26.2227
ENSDARG00000015126	13.0867
ENSDARG00000015128	3042.14
ENSDARG00000015149	232.993
ENSDARG00000015153	1.38644
ENSDARG00000015158	4.49191
ENSDARG00000015161	45.3078
ENSDARG00000015164	258.244
ENSDARG00000015184	1.27249
ENSDARG00000015199	1.80557
ENSDARG00000015201	28.2963
ENSDARG00000015206	20.4298
ENSDARG00000015208	5.2436
ENSDARG00000015221	9.60818
ENSDARG00000015222	2.25572
ENSDARG00000015224	9.69543
ENSDARG00000015228	1.18579
ENSDARG00000015239	9.35606
ENSDARG00000015254	20.628
ENSDARG00000015278	1.29746
ENSDARG00000015292	29.2294
ENSDARG00000015310	17.4113
ENSDARG00000015312	1.88193
ENSDARG00000015314	24.9443
ENSDARG00000015315	57.9582
ENSDARG00000015325	139.335
ENSDARG00000015343	33.3061
ENSDARG00000015352	8.44888
ENSDARG00000015374	18.9668
ENSDARG00000015385	108.599
ENSDARG00000015392	8.84966
ENSDARG00000015394	55.5876
ENSDARG00000015422	16.7696
ENSDARG00000015427	77.953
ENSDARG00000015449	3.91888
ENSDARG00000015471	3.53548
ENSDARG00000015474	13.1579
ENSDARG00000015482	7.00354
ENSDARG00000015495	47.0709
ENSDARG00000015524	30.5523
ENSDARG00000015536	1.32319
ENSDARG00000015537	1.22963
ENSDARG00000015538	2.68818
ENSDARG00000015540	13.5777
ENSDARG00000015551	436.02
ENSDARG00000015552	15.0232
ENSDARG00000015557	22.6183
ENSDARG00000015566	4.92678
ENSDARG00000015575	4.2177
ENSDARG00000015576	1.47658
ENSDARG00000015610	5.07387
ENSDARG00000015628	45.576
ENSDARG00000015638	26.8018
ENSDARG00000015649	168.171
ENSDARG00000015653	66.5622
ENSDARG00000015657	2.73116
ENSDARG00000015681	6.77837
ENSDARG00000015686	161.363
ENSDARG00000015707	8.47914
ENSDARG00000015722	238.612
ENSDARG00000015747	4.42794
ENSDARG00000015757	98.6404
ENSDARG00000015759	329.199
ENSDARG00000015765	25.9771
ENSDARG00000015807	9.01499
ENSDARG00000015823	25.2505
ENSDARG00000015824	4.12406
ENSDARG00000015829	15.1614
ENSDARG00000015835	3.37234
ENSDARG00000015851	21.4423
ENSDARG00000015856	4.65898
ENSDARG00000015862	149.34
ENSDARG00000015887	523.416
ENSDARG00000015889	13.138
ENSDARG00000015891	59.1752
ENSDARG00000015901	1.46879
ENSDARG00000015902	31.3743
ENSDARG00000015905	2.14712
ENSDARG00000015907	1.57348
ENSDARG00000015915	3.04837
ENSDARG00000015917	5.26564
ENSDARG00000015918	3.06278
ENSDARG00000015921	12.5146
ENSDARG00000015922	60.0928
ENSDARG00000015930	98.2047
ENSDARG00000015937	14.4868
ENSDARG00000015966	29.4148
ENSDARG00000015968	2.42786
ENSDARG00000015970	3.44542
ENSDARG00000015971	4.20336
ENSDARG00000015978	803.83
ENSDARG00000015990	4.06335
ENSDARG00000015997	6.9423
ENSDARG00000016010	6.14964
ENSDARG00000016011	2.86362
ENSDARG00000016016	14.2952
ENSDARG00000016038	1013.77
ENSDARG00000016048	4.20709
ENSDARG00000016056	1.44507
ENSDARG00000016058	24.9679
ENSDARG00000016059	9.65815
ENSDARG00000016074	1.94402
ENSDARG00000016080	12.4864
ENSDARG00000016085	8.18445
ENSDARG00000016086	2.04944
ENSDARG00000016089	2.5347
ENSDARG00000016093	1.69275
ENSDARG00000016117	2.78148
ENSDARG00000016122	16.5831
ENSDARG00000016128	2.78133
ENSDARG00000016132	10.991
ENSDARG00000016138	12.0429
ENSDARG00000016143	44.8139
ENSDARG00000016153	2.00039
ENSDARG00000016156	2754.33
ENSDARG00000016160	1.2426
ENSDARG00000016163	5.25004
ENSDARG00000016173	49.0963
ENSDARG00000016177	2.73191
ENSDARG00000016181	14.6627
ENSDARG00000016188	6.24238
ENSDARG00000016200	182.638
ENSDARG00000016231	16.1346
ENSDARG00000016238	98.2502
ENSDARG00000016239	91.8877
ENSDARG00000016253	49.6138
ENSDARG00000016255	59.8133
ENSDARG00000016256	6.07276
ENSDARG00000016260	2.97057
ENSDARG00000016263	22.6964
ENSDARG00000016280	143.847
ENSDARG00000016301	16.941
ENSDARG00000016302	4.01026
ENSDARG00000016304	3.5647
ENSDARG00000016307	6.39526
ENSDARG00000016318	35.118
ENSDARG00000016336	2.06892
ENSDARG00000016343	1.75211
ENSDARG00000016345	19.9895
ENSDARG00000016350	127.269
ENSDARG00000016357	11.8946
ENSDARG00000016360	10.2613
ENSDARG00000016363	2.87437
ENSDARG00000016368	54.3645
ENSDARG00000016391	1.35408
ENSDARG00000016393	26.158
ENSDARG00000016396	32.369
ENSDARG00000016399	7.26835
ENSDARG00000016429	1.82576
ENSDARG00000016443	29.7721
ENSDARG00000016447	11.3893
ENSDARG00000016457	34.6663
ENSDARG00000016463	7.98704
ENSDARG00000016477	5.95571
ENSDARG00000016481	4.7873
ENSDARG00000016484	12.778
ENSDARG00000016494	5.49348
ENSDARG00000016496	2.25137
ENSDARG00000016505	1.56234
ENSDARG00000016513	4.59785
ENSDARG00000016514	10.3
ENSDARG00000016516	677.486
ENSDARG00000016519	6.9261
ENSDARG00000016531	166.102
ENSDARG00000016532	1.03893
ENSDARG00000016545	1.82814
ENSDARG00000016548	55.2119
ENSDARG00000016607	1.34066
ENSDARG00000016611	7.42908
ENSDARG00000016613	29.1541
ENSDARG00000016630	5.20516
ENSDARG00000016649	26.0224
ENSDARG00000016651	1.83312
ENSDARG00000016656	6.72344
ENSDARG00000016664	6.60526
ENSDARG00000016676	22.9382
ENSDARG00000016687	11.4454
ENSDARG00000016695	12.0415
ENSDARG00000016710	30.7831
ENSDARG00000016721	68.8605
ENSDARG00000016724	54.2801
ENSDARG00000016730	45.2401
ENSDARG00000016743	3.60589
ENSDARG00000016745	17.6503
ENSDARG00000016753	1.05472
ENSDARG00000016754	258.282
ENSDARG00000016763	3.97815
ENSDARG00000016765	10.8091
ENSDARG00000016773	5.47341
ENSDARG00000016774	26.6292
ENSDARG00000016782	3.00701
ENSDARG00000016783	28.5921
ENSDARG00000016788	4.49945
ENSDARG00000016789	1.13146
ENSDARG00000016794	6.5063
ENSDARG00000016809	26.5874
ENSDARG00000016830	3.46167
ENSDARG00000016837	10.0922
ENSDARG00000016855	129.019
ENSDARG00000016858	6.61325
ENSDARG00000016864	10.1614
ENSDARG00000016866	2.08331
ENSDARG00000016867	9.84412
ENSDARG00000016868	1.9575
ENSDARG00000016871	34.3479
ENSDARG00000016875	19.1079
ENSDARG00000016886	1.61841
ENSDARG00000016889	681.772
ENSDARG00000016903	1.58622
ENSDARG00000016904	10.1624
ENSDARG00000016964	59.5915
ENSDARG00000016968	3.29299
ENSDARG00000016977	3.66707
ENSDARG00000016979	9.02047
ENSDARG00000016994	8.14604
ENSDARG00000017014	2.41309
ENSDARG00000017034	48.7796
ENSDARG00000017037	48.6838
ENSDARG00000017038	2.3263
ENSDARG00000017047	2.24989
ENSDARG00000017049	6.93132
ENSDARG00000017067	41.9256
ENSDARG00000017084	152.298
ENSDARG00000017086	71.867
ENSDARG00000017093	13.4942
ENSDARG00000017105	118.011
ENSDARG00000017115	22.6453
ENSDARG00000017119	8.30436
ENSDARG00000017126	1.94073
ENSDARG00000017140	17.2944
ENSDARG00000017143	16.5537
ENSDARG00000017163	115.981
ENSDARG00000017173	7.65431
ENSDARG00000017180	3.70759
ENSDARG00000017199	1.25943
ENSDARG00000017219	510.689
ENSDARG00000017220	10.6341
ENSDARG00000017229	2.18803
ENSDARG00000017230	30.108
ENSDARG00000017235	67.7733
ENSDARG00000017242	2.13302
ENSDARG00000017244	3.04778
ENSDARG00000017255	18.3904
ENSDARG00000017261	1.20189
ENSDARG00000017272	15.5986
ENSDARG00000017294	26.8438
ENSDARG00000017311	5.95658
ENSDARG00000017314	2.12971
ENSDARG00000017315	24.8344
ENSDARG00000017316	3.71099
ENSDARG00000017320	1.99064
ENSDARG00000017337	13.5113
ENSDARG00000017338	2.06309
ENSDARG00000017355	1.0962
ENSDARG00000017365	1.9659
ENSDARG00000017385	8.06941
ENSDARG00000017397	5.65392
ENSDARG00000017422	6.81594
ENSDARG00000017423	8.63374
ENSDARG00000017427	2.04056
ENSDARG00000017439	27.395
ENSDARG00000017441	1.19568
ENSDARG00000017445	40.5473
ENSDARG00000017454	10.3657
ENSDARG00000017466	1.53336
ENSDARG00000017489	25.902
ENSDARG00000017500	21.1477
ENSDARG00000017522	6.35156
ENSDARG00000017525	10.3385
ENSDARG00000017537	3.8137
ENSDARG00000017562	4.47602
ENSDARG00000017571	25.701
ENSDARG00000017590	12.1848
ENSDARG00000017595	3.17716
ENSDARG00000017602	28.79
ENSDARG00000017606	10.6087
ENSDARG00000017612	3.25728
ENSDARG00000017617	1.51911
ENSDARG00000017636	1.65781
ENSDARG00000017649	1.41024
ENSDARG00000017653	3.1166
ENSDARG00000017657	4.64421
ENSDARG00000017658	14.7234
ENSDARG00000017659	4.2276
ENSDARG00000017661	4.21905
ENSDARG00000017665	9.17677
ENSDARG00000017675	5.15087
ENSDARG00000017687	3.69131
ENSDARG00000017696	1.95329
ENSDARG00000017703	19.4974
ENSDARG00000017708	3.37865
ENSDARG00000017728	37.1384
ENSDARG00000017740	13.3685
ENSDARG00000017741	4.27112
ENSDARG00000017744	1.72402
ENSDARG00000017748	5.06528
ENSDARG00000017757	18.6392
ENSDARG00000017762	5.95407
ENSDARG00000017772	47.3175
ENSDARG00000017775	145.047
ENSDARG00000017781	16.6162
ENSDARG00000017794	31.6189
ENSDARG00000017798	5.0399
ENSDARG00000017803	3.5864
ENSDARG00000017809	1.54527
ENSDARG00000017811	13.4073
ENSDARG00000017813	4.98409
ENSDARG00000017841	4.19596
ENSDARG00000017842	2.66057
ENSDARG00000017843	21.839
ENSDARG00000017844	327.959
ENSDARG00000017874	4.43741
ENSDARG00000017880	4.84379
ENSDARG00000017882	1.22435
ENSDARG00000017886	6.58727
ENSDARG00000017891	62.4116
ENSDARG00000017905	9.0589
ENSDARG00000017910	2.94504
ENSDARG00000017928	8.44104
ENSDARG00000017960	2.06771
ENSDARG00000017984	129.745
ENSDARG00000017985	11.1103
ENSDARG00000017986	2.49807
ENSDARG00000018000	7.86437
ENSDARG00000018002	52.5693
ENSDARG00000018006	110.898
ENSDARG00000018040	3.98268
ENSDARG00000018049	29.4833
ENSDARG00000018060	2.68502
ENSDARG00000018061	6.95552
ENSDARG00000018069	11.8514
ENSDARG00000018073	9.27711
ENSDARG00000018106	4.56838
ENSDARG00000018110	1.36033
ENSDARG00000018111	1.64528
ENSDARG00000018124	14.5767
ENSDARG00000018145	40.1385
ENSDARG00000018146	110.673
ENSDARG00000018149	43.9568
ENSDARG00000018159	4.79854
ENSDARG00000018174	120.669
ENSDARG00000018181	4.21619
ENSDARG00000018190	11.0635
ENSDARG00000018192	4.76543
ENSDARG00000018241	61.8819
ENSDARG00000018257	1.87026
ENSDARG00000018272	17.1523
ENSDARG00000018283	42.2912
ENSDARG00000018285	4.29326
ENSDARG00000018296	138.438
ENSDARG00000018312	7.15695
ENSDARG00000018319	84.9479
ENSDARG00000018325	12.5457
ENSDARG00000018328	810.657
ENSDARG00000018334	6161.91
ENSDARG00000018351	1.03002
ENSDARG00000018382	3.04062
ENSDARG00000018397	72.353
ENSDARG00000018404	6.40171
ENSDARG00000018411	7.27442
ENSDARG00000018425	89.7755
ENSDARG00000018426	29.303
ENSDARG00000018432	45.5457
ENSDARG00000018460	12.7228
ENSDARG00000018461	106.903
ENSDARG00000018476	34.2499
ENSDARG00000018491	9.95328
ENSDARG00000018494	28.0001
ENSDARG00000018516	2.60479
ENSDARG00000018524	12.0296
ENSDARG00000018529	3.36296
ENSDARG00000018553	2.73175
ENSDARG00000018559	16.4306
ENSDARG00000018562	83.3833
ENSDARG00000018569	31.6928
ENSDARG00000018574	11.5902
ENSDARG00000018587	1.47741
ENSDARG00000018593	28.5173
ENSDARG00000018600	4.98953
ENSDARG00000018602	31.8378
ENSDARG00000018618	80.5033
ENSDARG00000018627	23.995
ENSDARG00000018637	3732.51
ENSDARG00000018658	9.0936
ENSDARG00000018681	1.4884
ENSDARG00000018687	411.844
ENSDARG00000018688	7.85903
ENSDARG00000018691	10.4851
ENSDARG00000018698	5.57129
ENSDARG00000018716	3.3741
ENSDARG00000018721	1.87463
ENSDARG00000018738	6.53147
ENSDARG00000018765	3.30396
ENSDARG00000018782	25.2404
ENSDARG00000018809	34.4345
ENSDARG00000018825	14.7051
ENSDARG00000018840	8.06568
ENSDARG00000018853	8.61987
ENSDARG00000018854	29.4974
ENSDARG00000018882	6.4082
ENSDARG00000018890	22.8024
ENSDARG00000018891	15.421
ENSDARG00000018898	40.4522
ENSDARG00000018902	3.6094
ENSDARG00000018903	34.6489
ENSDARG00000018904	5.79477
ENSDARG00000018907	1.12533
ENSDARG00000018914	32.5485
ENSDARG00000018918	4.68656
ENSDARG00000018921	108.924
ENSDARG00000018936	27.1705
ENSDARG00000018944	1.10147
ENSDARG00000018953	11.0234
ENSDARG00000018956	32.635
ENSDARG00000018958	1.57125
ENSDARG00000018961	141.594
ENSDARG00000018966	28.179
ENSDARG00000018968	6.22025
ENSDARG00000018973	5.1345
ENSDARG00000018976	35.8799
ENSDARG00000018980	2.63194
ENSDARG00000018985	17.5196
ENSDARG00000018989	10.0206
ENSDARG00000018997	17.3706
ENSDARG00000019000	14.925
ENSDARG00000019001	1.08543
ENSDARG00000019004	10.1085
ENSDARG00000019008	18.2296
ENSDARG00000019025	5.88655
ENSDARG00000019033	179.029
ENSDARG00000019060	34.5124
ENSDARG00000019062	37.9491
ENSDARG00000019081	16.2999
ENSDARG00000019098	161.301
ENSDARG00000019103	9.93051
ENSDARG00000019113	120.84
ENSDARG00000019116	12.4472
ENSDARG00000019117	675.773
ENSDARG00000019128	27.8891
ENSDARG00000019137	20.3484
ENSDARG00000019144	6.16555
ENSDARG00000019160	16.6197
ENSDARG00000019181	887.04
ENSDARG00000019191	879.517
ENSDARG00000019195	2.26051
ENSDARG00000019205	4.88252
ENSDARG00000019213	16.5377
ENSDARG00000019222	45.4774
ENSDARG00000019223	28.4555
ENSDARG00000019230	1752.01
ENSDARG00000019231	31.7273
ENSDARG00000019233	2.25906
ENSDARG00000019236	38.8068
ENSDARG00000019239	19.951
ENSDARG00000019253	177.793
ENSDARG00000019265	2.09934
ENSDARG00000019274	1.22323
ENSDARG00000019280	1.88962
ENSDARG00000019302	18.6913
ENSDARG00000019307	362.413
ENSDARG00000019326	12.7016
ENSDARG00000019332	502.873
ENSDARG00000019335	45.7963
ENSDARG00000019338	3.29076
ENSDARG00000019339	60.7496
ENSDARG00000019345	15.0593
ENSDARG00000019353	2.4269
ENSDARG00000019355	17.8261
ENSDARG00000019360	8.44478
ENSDARG00000019362	36.1787
ENSDARG00000019364	7.77999
ENSDARG00000019383	2.75114
ENSDARG00000019392	4.36904
ENSDARG00000019398	73.0205
ENSDARG00000019404	496.337
ENSDARG00000019406	12.6497
ENSDARG00000019417	5.11608
ENSDARG00000019420	25.6947
ENSDARG00000019438	1.63066
ENSDARG00000019444	233.299
ENSDARG00000019457	6.14095
ENSDARG00000019459	51.1063
ENSDARG00000019484	1.60246
ENSDARG00000019487	23.4449
ENSDARG00000019496	50.7781
ENSDARG00000019503	3.63009
ENSDARG00000019525	3.39124
ENSDARG00000019526	3.98006
ENSDARG00000019530	35.5402
ENSDARG00000019556	3.26347
ENSDARG00000019564	1.59463
ENSDARG00000019572	86.6046
ENSDARG00000019581	10.9009
ENSDARG00000019588	4.1426
ENSDARG00000019596	39.9974
ENSDARG00000019613	71.7034
ENSDARG00000019614	2.43709
ENSDARG00000019636	33.6522
ENSDARG00000019644	59.0064
ENSDARG00000019702	42.1578
ENSDARG00000019707	6.66301
ENSDARG00000019715	14.6721
ENSDARG00000019717	4.10041
ENSDARG00000019732	14.2517
ENSDARG00000019743	3.36941
ENSDARG00000019765	8.699
ENSDARG00000019774	3.99242
ENSDARG00000019778	691.372
ENSDARG00000019791	2.24775
ENSDARG00000019797	12.1392
ENSDARG00000019810	3.85474
ENSDARG00000019834	1.19949
ENSDARG00000019838	5.6705
ENSDARG00000019842	3.69399
ENSDARG00000019845	250.744
ENSDARG00000019861	1499.43
ENSDARG00000019874	1.07209
ENSDARG00000019877	9.64217
ENSDARG00000019881	215.649
ENSDARG00000019897	1.3294
ENSDARG00000019902	2.72465
ENSDARG00000019924	41.8533
ENSDARG00000019930	150.761
ENSDARG00000019941	57.3364
ENSDARG00000019950	3.23168
ENSDARG00000019951	130.217
ENSDARG00000019961	4.64794
ENSDARG00000019973	1.51016
ENSDARG00000019976	4.22532
ENSDARG00000019998	23.6544
ENSDARG00000020001	5.09291
ENSDARG00000020008	22.5445
ENSDARG00000020009	37.6447
ENSDARG00000020015	427.669
ENSDARG00000020024	6.61681
ENSDARG00000020043	15.4716
ENSDARG00000020053	1.64775
ENSDARG00000020054	1.03405
ENSDARG00000020057	3.8375
ENSDARG00000020077	1.8672
ENSDARG00000020085	1.43804
ENSDARG00000020086	50.9084
ENSDARG00000020101	60.5713
ENSDARG00000020107	69.5522
ENSDARG00000020114	1.74273
ENSDARG00000020123	10.9036
ENSDARG00000020131	4.71447
ENSDARG00000020133	55.6804
ENSDARG00000020176	2.19125
ENSDARG00000020187	148.57
ENSDARG00000020197	547.493
ENSDARG00000020201	10.0128
ENSDARG00000020204	1.14434
ENSDARG00000020217	7.33444
ENSDARG00000020218	3.82263
ENSDARG00000020224	1.3172
ENSDARG00000020228	5.76846
ENSDARG00000020232	34.9705
ENSDARG00000020235	22.0895
ENSDARG00000020241	12.6761
ENSDARG00000020250	1.06998
ENSDARG00000020252	15.6779
ENSDARG00000020258	4.87853
ENSDARG00000020261	123.76
ENSDARG00000020278	1.97577
ENSDARG00000020298	160.786
[truncated: 8,260 more rows]
