# Supplementary material for: Analysis of transcribed sequences from young and mature zebrafish thrombocytes
Source: PLoS One. 2022 Mar 23;17(3):e0264776. doi: 10.1371/journal.pone.0264776 (PMC8942222; doi:10.1371/journal.pone.0264776)
Supplement: S6 File — (XLSX) [file pone.0264776.s007.xlsx]

## Sheet: Sheet1
GeneID	TPM
ENSDARG00000000019	8.42086
ENSDARG00000000151	7.29318
ENSDARG00000000489	13.6497
ENSDARG00000000729	1.33588
ENSDARG00000000760	9.52105
ENSDARG00000000767	2.0139
ENSDARG00000000779	1.71879
ENSDARG00000000887	4.76981
ENSDARG00000000906	6.21232
ENSDARG00000001057	5.2294
ENSDARG00000001169	3.26106
ENSDARG00000001210	4.87518
ENSDARG00000001244	6.57729
ENSDARG00000001249	3.73485
ENSDARG00000001303	9.72547
ENSDARG00000001354	1.06447
ENSDARG00000001447	1.62323
ENSDARG00000001463	1.27751
ENSDARG00000001557	1.03952
ENSDARG00000001578	15.8142
ENSDARG00000001656	3.04056
ENSDARG00000001734	2.28965
ENSDARG00000001788	52.4953
ENSDARG00000001817	1.57909
ENSDARG00000001829	1.91274
ENSDARG00000001857	1.88781
ENSDARG00000001870	1.60088
ENSDARG00000001898	1.24816
ENSDARG00000001940	9.43958
ENSDARG00000001950	312.033
ENSDARG00000002006	1.48328
ENSDARG00000002077	2.68528
ENSDARG00000002082	11.879
ENSDARG00000002128	1.2095
ENSDARG00000002165	52.9983
ENSDARG00000002174	1.19182
ENSDARG00000002190	4.62545
ENSDARG00000002194	13.8018
ENSDARG00000002196	2.34007
ENSDARG00000002215	1.65205
ENSDARG00000002217	1.54674
ENSDARG00000002220	11.2938
ENSDARG00000002240	145.394
ENSDARG00000002264	16.8826
ENSDARG00000002271	12.691
ENSDARG00000002293	1.51631
ENSDARG00000002339	1.90665
ENSDARG00000002344	9.07403
ENSDARG00000002362	1.46381
ENSDARG00000002396	1.18133
ENSDARG00000002402	1.59887
ENSDARG00000002487	1.50813
ENSDARG00000002506	3.98113
ENSDARG00000002523	2.78657
ENSDARG00000002538	8.52735
ENSDARG00000002549	1.83063
ENSDARG00000002552	2.28924
ENSDARG00000002591	1.12483
ENSDARG00000002613	9.25964
ENSDARG00000002659	2.9337
ENSDARG00000002682	1.28515
ENSDARG00000002690	8.47635
ENSDARG00000002710	11.1036
ENSDARG00000002745	13.8224
ENSDARG00000002758	3.69049
ENSDARG00000002768	2.39944
ENSDARG00000002790	9.79628
ENSDARG00000002791	4.00594
ENSDARG00000002897	1.32974
ENSDARG00000002912	3.70554
ENSDARG00000002916	2.24195
ENSDARG00000002949	4.2431
ENSDARG00000002967	3.99807
ENSDARG00000002970	2.57135
ENSDARG00000003017	21.0755
ENSDARG00000003027	2.14781
ENSDARG00000003032	8.17272
ENSDARG00000003035	1.72382
ENSDARG00000003058	5.03322
ENSDARG00000003087	1.43271
ENSDARG00000003098	3.57042
ENSDARG00000003113	1.54339
ENSDARG00000003127	1.06421
ENSDARG00000003132	17.2192
ENSDARG00000003144	1.83344
ENSDARG00000003151	28.4396
ENSDARG00000003153	10.455
ENSDARG00000003167	6.42978
ENSDARG00000003189	1.45272
ENSDARG00000003206	64.8625
ENSDARG00000003207	1.38351
ENSDARG00000003281	5.0408
ENSDARG00000003308	12.278
ENSDARG00000003311	2.55591
ENSDARG00000003373	10.0387
ENSDARG00000003380	1.40775
ENSDARG00000003382	11.1289
ENSDARG00000003383	4.08949
ENSDARG00000003429	163.883
ENSDARG00000003444	2.82747
ENSDARG00000003475	1.60517
ENSDARG00000003526	6.56008
ENSDARG00000003527	1.64819
ENSDARG00000003531	2.91917
ENSDARG00000003564	13.5478
ENSDARG00000003570	1.58597
ENSDARG00000003573	2.69997
ENSDARG00000003592	3.30127
ENSDARG00000003599	179.603
ENSDARG00000003616	1.5794
ENSDARG00000003631	1.64925
ENSDARG00000003641	2.14837
ENSDARG00000003655	1.79003
ENSDARG00000003675	2.99561
ENSDARG00000003681	22.5577
ENSDARG00000003693	2.10833
ENSDARG00000003749	3.05406
ENSDARG00000003795	4.86378
ENSDARG00000003818	3.21869
ENSDARG00000003820	17.6314
ENSDARG00000003827	2.55691
ENSDARG00000003841	2.61775
ENSDARG00000003846	20.1999
ENSDARG00000003860	37.9833
ENSDARG00000003866	1.95776
ENSDARG00000003869	1.91137
ENSDARG00000003920	24.8885
ENSDARG00000003931	2.86539
ENSDARG00000003940	1.53469
ENSDARG00000003941	1.92867
ENSDARG00000003952	4.34983
ENSDARG00000003961	1.45496
ENSDARG00000003973	2.62834
ENSDARG00000003974	1.42251
ENSDARG00000004046	3.87223
ENSDARG00000004154	1.48558
ENSDARG00000004160	17.1847
ENSDARG00000004161	9.70513
ENSDARG00000004167	1.66501
ENSDARG00000004171	2.95817
ENSDARG00000004189	4.76776
ENSDARG00000004251	2.8035
ENSDARG00000004261	5.10958
ENSDARG00000004262	3.89089
ENSDARG00000004274	9.5998
ENSDARG00000004280	2.69985
ENSDARG00000004308	1.00113
ENSDARG00000004325	2.63998
ENSDARG00000004343	1.63376
ENSDARG00000004392	8.77519
ENSDARG00000004427	50.4574
ENSDARG00000004436	6.56806
ENSDARG00000004452	7.75022
ENSDARG00000004525	4.64946
ENSDARG00000004527	15.7956
ENSDARG00000004574	8.61143
ENSDARG00000004587	5.26675
ENSDARG00000004632	2.12905
ENSDARG00000004634	19.4743
ENSDARG00000004636	37.3528
ENSDARG00000004680	3.11997
ENSDARG00000004706	115.699
ENSDARG00000004713	1.19023
ENSDARG00000004724	1.19144
ENSDARG00000004735	1.39875
ENSDARG00000004757	448.869
ENSDARG00000004785	8.36521
ENSDARG00000004806	2.26997
ENSDARG00000004830	8.81951
ENSDARG00000004866	2.10909
ENSDARG00000004874	4.26016
ENSDARG00000004889	1.71283
ENSDARG00000004906	1.45845
ENSDARG00000004925	4.94413
ENSDARG00000004939	2.25158
ENSDARG00000004948	1.56408
ENSDARG00000004952	10.0487
ENSDARG00000004956	42.7934
ENSDARG00000005015	1.50807
ENSDARG00000005049	1.0814
ENSDARG00000005078	1.44576
ENSDARG00000005128	4.89853
ENSDARG00000005154	3.3419
ENSDARG00000005162	4.90532
ENSDARG00000005172	10.9681
ENSDARG00000005230	8.78105
ENSDARG00000005254	2.59407
ENSDARG00000005448	2.41465
ENSDARG00000005451	3.18169
ENSDARG00000005454	1.71577
ENSDARG00000005456	1.13217
ENSDARG00000005458	2.82534
ENSDARG00000005464	1.57875
ENSDARG00000005513	1537.7
ENSDARG00000005525	1.81508
ENSDARG00000005536	2.03804
ENSDARG00000005544	2.58959
ENSDARG00000005551	3.76356
ENSDARG00000005576	2.239
ENSDARG00000005586	4.61595
ENSDARG00000005713	2.12949
ENSDARG00000005738	2.31488
ENSDARG00000005772	37.2338
ENSDARG00000005791	5243.88
ENSDARG00000005827	10.6005
ENSDARG00000005840	2.39449
ENSDARG00000005870	5.07766
ENSDARG00000005897	6.59014
ENSDARG00000005908	1.32315
ENSDARG00000005926	13.7555
ENSDARG00000005927	1.10431
ENSDARG00000005945	7.07499
ENSDARG00000005972	1.35113
ENSDARG00000006019	1.60647
ENSDARG00000006031	4.05847
ENSDARG00000006040	2.15096
ENSDARG00000006092	5.01531
ENSDARG00000006125	2.50121
ENSDARG00000006192	1.28307
ENSDARG00000006196	1.33184
ENSDARG00000006219	2.72989
ENSDARG00000006225	18.7402
ENSDARG00000006235	2.72235
ENSDARG00000006242	7.06311
ENSDARG00000006251	4.0549
ENSDARG00000006260	33.0917
ENSDARG00000006266	1.423
ENSDARG00000006290	63.1823
ENSDARG00000006300	40.3647
ENSDARG00000006316	533.21
ENSDARG00000006370	2.55422
ENSDARG00000006385	2.09126
ENSDARG00000006389	3.51569
ENSDARG00000006397	5.56281
ENSDARG00000006399	6.10091
ENSDARG00000006413	740.311
ENSDARG00000006434	5.21791
ENSDARG00000006487	38.2416
ENSDARG00000006527	3.30116
ENSDARG00000006546	3.72081
ENSDARG00000006566	1.33017
ENSDARG00000006567	2.53012
ENSDARG00000006600	2.26637
ENSDARG00000006621	1.28344
ENSDARG00000006624	8.21273
ENSDARG00000006642	10.97
ENSDARG00000006672	5.92296
ENSDARG00000006691	2591.23
ENSDARG00000006786	1.83438
ENSDARG00000006900	33.7189
ENSDARG00000006915	3.96355
ENSDARG00000007034	2.49677
ENSDARG00000007065	2.46848
ENSDARG00000007098	30.887
ENSDARG00000007130	4.88918
ENSDARG00000007135	1.61432
ENSDARG00000007136	1.08595
ENSDARG00000007141	2.29621
ENSDARG00000007180	2.41773
ENSDARG00000007241	1.42187
ENSDARG00000007257	22.3129
ENSDARG00000007271	1.72471
ENSDARG00000007279	4.97654
ENSDARG00000007285	82.3078
ENSDARG00000007320	5597.43
ENSDARG00000007323	10.9198
ENSDARG00000007347	2.85171
ENSDARG00000007359	20.0974
ENSDARG00000007362	1.65424
ENSDARG00000007385	5.55185
ENSDARG00000007387	5.51519
ENSDARG00000007405	6.44677
ENSDARG00000007409	4.71945
ENSDARG00000007438	13.1544
ENSDARG00000007449	1.28201
ENSDARG00000007477	1.37735
ENSDARG00000007485	1.18685
ENSDARG00000007496	1.40163
ENSDARG00000007526	3.88129
ENSDARG00000007531	2.06895
ENSDARG00000007597	6.78974
ENSDARG00000007603	1.13508
ENSDARG00000007657	7.16733
ENSDARG00000007682	27.8324
ENSDARG00000007693	99.0167
ENSDARG00000007708	199.139
ENSDARG00000007720	28.9515
ENSDARG00000007722	1.18438
ENSDARG00000007734	4.183
ENSDARG00000007737	1.40523
ENSDARG00000007744	1.2231
ENSDARG00000007745	5.89365
ENSDARG00000007755	3.1941
ENSDARG00000007760	1.50503
ENSDARG00000007791	2.42433
ENSDARG00000007823	2.35025
ENSDARG00000007836	20.5768
ENSDARG00000007863	4.62537
ENSDARG00000007867	1.84346
ENSDARG00000007892	2.69583
ENSDARG00000007901	2.49783
ENSDARG00000007959	2.75918
ENSDARG00000007960	17.5338
ENSDARG00000007975	1.20765
ENSDARG00000007989	19.0099
ENSDARG00000008014	2.84993
ENSDARG00000008020	34.3657
ENSDARG00000008049	45.7434
ENSDARG00000008068	2.38805
ENSDARG00000008097	17.4479
ENSDARG00000008119	1.37269
ENSDARG00000008188	2.08731
ENSDARG00000008200	3.05262
ENSDARG00000008218	9.96321
ENSDARG00000008224	1.78522
ENSDARG00000008235	1.01317
ENSDARG00000008255	1.25433
ENSDARG00000008292	21.496
ENSDARG00000008363	9.35208
ENSDARG00000008377	2.47409
ENSDARG00000008380	1.40604
ENSDARG00000008383	3.98361
ENSDARG00000008384	1.13535
ENSDARG00000008395	5.93314
ENSDARG00000008434	37.9828
ENSDARG00000008447	6.76868
ENSDARG00000008490	1.80048
ENSDARG00000008491	9.0974
ENSDARG00000008502	11.2935
ENSDARG00000008551	5.70686
ENSDARG00000008560	1.97127
ENSDARG00000008568	2.39296
ENSDARG00000008678	5.8393
ENSDARG00000008706	21.0846
ENSDARG00000008735	11.3461
ENSDARG00000008740	2.97975
ENSDARG00000008748	3.10204
ENSDARG00000008765	1.17314
ENSDARG00000008784	1.37868
ENSDARG00000008785	4.30033
ENSDARG00000008832	5.82822
ENSDARG00000008840	2.74838
ENSDARG00000008859	5.85407
ENSDARG00000008867	1.97014
ENSDARG00000008920	3.67479
ENSDARG00000008936	24.7539
ENSDARG00000008947	8.33712
ENSDARG00000008983	1.39942
ENSDARG00000009001	1.75584
ENSDARG00000009087	10.3872
ENSDARG00000009106	3.32464
ENSDARG00000009113	2.90232
ENSDARG00000009131	6.93541
ENSDARG00000009170	1.18077
ENSDARG00000009178	2.85564
ENSDARG00000009212	54.4566
ENSDARG00000009218	1.63029
ENSDARG00000009250	4.67959
ENSDARG00000009252	4.48259
ENSDARG00000009253	2.25796
ENSDARG00000009285	597.401
ENSDARG00000009313	8.13036
ENSDARG00000009315	2.30358
ENSDARG00000009336	11.1326
ENSDARG00000009350	2.66796
ENSDARG00000009390	4.5208
ENSDARG00000009436	1.43921
ENSDARG00000009447	177.409
ENSDARG00000009472	11.0365
ENSDARG00000009480	5.04929
ENSDARG00000009505	9.64887
ENSDARG00000009525	1.1069
ENSDARG00000009557	1.73558
ENSDARG00000009585	4.64388
ENSDARG00000009594	1.25469
ENSDARG00000009626	1.75113
ENSDARG00000009629	1.04127
ENSDARG00000009640	38.0727
ENSDARG00000009657	6.15684
ENSDARG00000009681	2.47203
ENSDARG00000009740	2.28567
ENSDARG00000009745	1.50311
ENSDARG00000009748	1.4527
ENSDARG00000009753	147.468
ENSDARG00000009754	1.21986
ENSDARG00000009771	15.7391
ENSDARG00000009779	340.593
ENSDARG00000009851	3.23233
ENSDARG00000009862	2.87429
ENSDARG00000009868	3.7147
ENSDARG00000009871	25.6775
ENSDARG00000009881	7.65628
ENSDARG00000009886	3.58933
ENSDARG00000009939	1.64227
ENSDARG00000009950	105.27
ENSDARG00000009978	39.5304
ENSDARG00000010032	3.57173
ENSDARG00000010051	10.7249
ENSDARG00000010113	287.659
ENSDARG00000010149	7.77312
ENSDARG00000010160	1645.86
ENSDARG00000010194	35.2954
ENSDARG00000010238	4.31231
ENSDARG00000010244	423.983
ENSDARG00000010246	3.79119
ENSDARG00000010279	2.14714
ENSDARG00000010300	1.11591
ENSDARG00000010316	2.54907
ENSDARG00000010381	10.4254
ENSDARG00000010400	1.7669
ENSDARG00000010411	1.47743
ENSDARG00000010432	1.5653
ENSDARG00000010437	12.5187
ENSDARG00000010481	1.75785
ENSDARG00000010516	3425.73
ENSDARG00000010519	1.25718
ENSDARG00000010553	24.6214
ENSDARG00000010572	1.61302
ENSDARG00000010596	7.04779
ENSDARG00000010625	77.6733
ENSDARG00000010641	1.12719
ENSDARG00000010658	3.16992
ENSDARG00000010717	12.0158
ENSDARG00000010721	2.87095
ENSDARG00000010738	3.15626
ENSDARG00000010745	2.22016
ENSDARG00000010752	6.30122
ENSDARG00000010831	92.2825
ENSDARG00000010844	2.74722
ENSDARG00000010873	4.26601
ENSDARG00000010956	14.9203
ENSDARG00000010965	6.67966
ENSDARG00000010977	1.56768
ENSDARG00000011000	3.9459
ENSDARG00000011020	2.3765
ENSDARG00000011026	21.5927
ENSDARG00000011055	6.89843
ENSDARG00000011079	7.8014
ENSDARG00000011122	2.46467
ENSDARG00000011125	40.7802
ENSDARG00000011146	212.747
ENSDARG00000011152	69.1813
ENSDARG00000011166	309.141
ENSDARG00000011170	5.83572
ENSDARG00000011175	3.38885
ENSDARG00000011201	3227.97
ENSDARG00000011246	2.59861
ENSDARG00000011247	1.95357
ENSDARG00000011272	29.6526
ENSDARG00000011301	2.05251
ENSDARG00000011312	1.68852
ENSDARG00000011360	8.42319
ENSDARG00000011376	4.63054
ENSDARG00000011404	1.5346
ENSDARG00000011405	197.545
ENSDARG00000011418	1.75427
ENSDARG00000011462	10.5954
ENSDARG00000011553	71.15
ENSDARG00000011555	4.20028
ENSDARG00000011583	1.19165
ENSDARG00000011597	1.1076
ENSDARG00000011613	4.92754
ENSDARG00000011648	49.1932
ENSDARG00000011665	2.27667
ENSDARG00000011740	12.6372
ENSDARG00000011770	1.37574
ENSDARG00000011824	19.5956
ENSDARG00000011841	239.933
ENSDARG00000011855	1.32947
ENSDARG00000011885	4.93721
ENSDARG00000011890	1.25207
ENSDARG00000011921	2.08618
ENSDARG00000011934	5.41516
ENSDARG00000011958	1.32161
ENSDARG00000012005	1.02987
ENSDARG00000012072	30.5658
ENSDARG00000012137	1.01982
ENSDARG00000012140	3.13629
ENSDARG00000012141	1.24657
ENSDARG00000012144	2.72377
ENSDARG00000012177	2.07739
ENSDARG00000012219	1.30608
ENSDARG00000012234	2.09964
ENSDARG00000012244	4.79824
ENSDARG00000012261	1.07878
ENSDARG00000012271	1.22988
ENSDARG00000012274	8.93318
ENSDARG00000012340	1.13398
ENSDARG00000012387	7.7784
ENSDARG00000012388	11.1779
ENSDARG00000012432	3.91516
ENSDARG00000012450	1.40553
ENSDARG00000012458	14.4938
ENSDARG00000012495	4.42359
ENSDARG00000012505	2.2852
ENSDARG00000012513	8.28361
ENSDARG00000012553	8.2239
ENSDARG00000012563	1.74085
ENSDARG00000012572	1.86525
ENSDARG00000012577	1.32715
ENSDARG00000012591	29.0132
ENSDARG00000012603	12.3015
ENSDARG00000012627	1.10703
ENSDARG00000012656	1.79219
ENSDARG00000012672	11.528
ENSDARG00000012682	1.42206
ENSDARG00000012684	2.63953
ENSDARG00000012688	111.96
ENSDARG00000012747	4.14743
ENSDARG00000012776	1.69559
ENSDARG00000012777	10.9552
ENSDARG00000012818	2.02405
ENSDARG00000012820	7.96187
ENSDARG00000012827	2.47966
ENSDARG00000012848	1.74462
ENSDARG00000012874	3.76622
ENSDARG00000012881	6.0266
ENSDARG00000012887	2.36033
ENSDARG00000012892	6.34529
ENSDARG00000012899	2.45504
ENSDARG00000012915	1.77888
ENSDARG00000012929	1.21443
ENSDARG00000012932	3.81838
ENSDARG00000012946	8.61134
ENSDARG00000013009	2.88965
ENSDARG00000013016	28.1641
ENSDARG00000013031	1.23193
ENSDARG00000013044	27.1281
ENSDARG00000013075	16.5674
ENSDARG00000013078	2.69669
ENSDARG00000013095	2.54292
ENSDARG00000013110	7.23403
ENSDARG00000013122	3.5805
ENSDARG00000013144	32.4927
ENSDARG00000013150	1.58636
ENSDARG00000013274	12.1222
ENSDARG00000013279	3.14809
ENSDARG00000013307	4146.3
ENSDARG00000013329	1.46453
ENSDARG00000013333	5.58246
ENSDARG00000013351	66.4291
ENSDARG00000013371	2.20798
ENSDARG00000013379	2.8279
ENSDARG00000013382	57.2258
ENSDARG00000013397	1.95797
ENSDARG00000013475	14.2198
ENSDARG00000013477	19.9759
ENSDARG00000013478	3.84174
ENSDARG00000013505	1.9233
ENSDARG00000013539	2.43748
ENSDARG00000013623	47.7078
ENSDARG00000013655	83.1635
ENSDARG00000013681	1.20382
ENSDARG00000013705	1.11689
ENSDARG00000013732	1.07656
ENSDARG00000013734	15.697
ENSDARG00000013741	9.88641
ENSDARG00000013771	2.09529
ENSDARG00000013800	15.6488
ENSDARG00000013802	8.77778
ENSDARG00000013804	41.5073
ENSDARG00000013822	199.632
ENSDARG00000013830	1.65684
ENSDARG00000013847	1.20425
ENSDARG00000013860	5.34867
ENSDARG00000013863	53.7514
ENSDARG00000013928	1.24546
ENSDARG00000013931	219.698
ENSDARG00000013938	42.9856
ENSDARG00000013946	1.12093
ENSDARG00000013950	2.80755
ENSDARG00000013966	22.0963
ENSDARG00000013968	2.60534
ENSDARG00000013979	35.5656
ENSDARG00000013990	4.07643
ENSDARG00000014004	1.37362
ENSDARG00000014008	1.23838
ENSDARG00000014013	5.10106
ENSDARG00000014085	12.1616
ENSDARG00000014148	1.90691
ENSDARG00000014159	1.55586
ENSDARG00000014165	38.091
ENSDARG00000014171	13.5827
ENSDARG00000014222	7.41934
ENSDARG00000014230	4.60481
ENSDARG00000014244	5.84283
ENSDARG00000014274	3.76638
ENSDARG00000014313	161.858
ENSDARG00000014329	5.1457
ENSDARG00000014333	9.90159
ENSDARG00000014361	9.02481
ENSDARG00000014366	1.0364
ENSDARG00000014428	1.43987
ENSDARG00000014463	17.2717
ENSDARG00000014498	1.9366
ENSDARG00000014499	28.8959
ENSDARG00000014506	9.55654
ENSDARG00000014536	14.6157
ENSDARG00000014556	2.52141
ENSDARG00000014569	1.20677
ENSDARG00000014571	1.15469
ENSDARG00000014582	1.41306
ENSDARG00000014591	2.27644
ENSDARG00000014676	4.06336
ENSDARG00000014690	893.62
ENSDARG00000014692	1.97226
ENSDARG00000014731	11.91
ENSDARG00000014763	1.69859
ENSDARG00000014770	1.17151
ENSDARG00000014794	12.7669
ENSDARG00000014806	2.01621
ENSDARG00000014817	11.5142
ENSDARG00000014854	2.29603
ENSDARG00000014866	6.45366
ENSDARG00000014867	1643.98
ENSDARG00000014898	30.6111
ENSDARG00000014914	4.21703
ENSDARG00000014915	28.1687
ENSDARG00000014941	3.63387
ENSDARG00000014956	13.2625
ENSDARG00000014963	10.7473
ENSDARG00000014966	2.9599
ENSDARG00000014995	2.8521
ENSDARG00000015006	3.7017
ENSDARG00000015050	5.59622
ENSDARG00000015111	16.0626
ENSDARG00000015123	237.929
ENSDARG00000015128	1809.66
ENSDARG00000015149	3.68631
ENSDARG00000015153	1.60973
ENSDARG00000015161	5.07606
ENSDARG00000015164	10.7096
ENSDARG00000015201	13.7801
ENSDARG00000015206	1.96426
ENSDARG00000015208	1.97911
ENSDARG00000015221	2.45056
ENSDARG00000015239	1.19574
ENSDARG00000015252	1.36898
ENSDARG00000015254	2.47441
ENSDARG00000015292	4.6111
ENSDARG00000015315	9.82035
ENSDARG00000015325	7.6776
ENSDARG00000015337	1.74715
ENSDARG00000015343	2.51448
ENSDARG00000015352	1.54662
ENSDARG00000015374	1.14588
ENSDARG00000015385	32.6589
ENSDARG00000015394	7.46999
ENSDARG00000015422	13.4263
ENSDARG00000015427	7.99282
ENSDARG00000015474	1.14414
ENSDARG00000015524	11.5917
ENSDARG00000015536	1.58468
ENSDARG00000015551	438.552
ENSDARG00000015628	5.12765
ENSDARG00000015638	4.39765
ENSDARG00000015649	6.36372
ENSDARG00000015653	5.63607
ENSDARG00000015681	1.02024
ENSDARG00000015722	10.4692
ENSDARG00000015757	5.28848
ENSDARG00000015823	1.93464
ENSDARG00000015835	3.26671
ENSDARG00000015851	1.51982
ENSDARG00000015856	1.6855
ENSDARG00000015862	63.1797
ENSDARG00000015887	41.7348
ENSDARG00000015889	2.46484
ENSDARG00000015902	2.3616
ENSDARG00000015915	1.44309
ENSDARG00000015922	1.11128
ENSDARG00000015930	37.385
ENSDARG00000015966	2.64477
ENSDARG00000015978	151.854
ENSDARG00000016011	1.10318
ENSDARG00000016080	2.01583
ENSDARG00000016122	10.2177
ENSDARG00000016132	1.93348
ENSDARG00000016138	1.24809
ENSDARG00000016143	3.81162
ENSDARG00000016156	632.973
ENSDARG00000016173	18.8735
ENSDARG00000016181	4.73856
ENSDARG00000016238	20.1599
ENSDARG00000016239	15.3419
ENSDARG00000016253	2.82983
ENSDARG00000016255	6.50351
ENSDARG00000016280	12.956
ENSDARG00000016304	4.12012
ENSDARG00000016307	3.45886
ENSDARG00000016318	1.80539
ENSDARG00000016345	1.06605
ENSDARG00000016357	1.87348
ENSDARG00000016360	1.70932
ENSDARG00000016368	16.398
ENSDARG00000016393	1.17219
ENSDARG00000016443	7.07104
ENSDARG00000016457	4.99756
ENSDARG00000016477	3.97823
ENSDARG00000016481	1.11081
ENSDARG00000016484	2.17574
ENSDARG00000016514	2.11178
ENSDARG00000016516	82.772
ENSDARG00000016519	1.24141
ENSDARG00000016545	3.08868
ENSDARG00000016548	5.76194
ENSDARG00000016611	7.2734
ENSDARG00000016649	5.58097
ENSDARG00000016687	1.03767
ENSDARG00000016710	5.90468
ENSDARG00000016721	3.9371
ENSDARG00000016724	2.26442
ENSDARG00000016730	3.69314
ENSDARG00000016745	1.89434
ENSDARG00000016754	157.535
ENSDARG00000016773	4.70683
ENSDARG00000016855	11.5018
ENSDARG00000016864	1.01577
ENSDARG00000016871	2.23476
ENSDARG00000016889	177.097
ENSDARG00000016904	2.10297
ENSDARG00000016964	9.24516
ENSDARG00000016968	1.19425
ENSDARG00000016977	1.18264
ENSDARG00000016979	3.19809
ENSDARG00000017034	6.30056
ENSDARG00000017037	3.80258
ENSDARG00000017049	1.56017
ENSDARG00000017084	32.5403
ENSDARG00000017093	2.27837
ENSDARG00000017115	2.17715
ENSDARG00000017119	1.68089
ENSDARG00000017143	2.41124
ENSDARG00000017219	82.2705
ENSDARG00000017230	1.7523
ENSDARG00000017235	17.5737
ENSDARG00000017272	4.56768
ENSDARG00000017299	16.8925
ENSDARG00000017315	2.11827
ENSDARG00000017316	4.60445
ENSDARG00000017320	6.05405
ENSDARG00000017337	7.1478
ENSDARG00000017385	1.46819
ENSDARG00000017400	16.9281
ENSDARG00000017423	1.01901
ENSDARG00000017427	1.07131
ENSDARG00000017439	2.35485
ENSDARG00000017441	3.10369
ENSDARG00000017445	15.8198
ENSDARG00000017454	1.52815
ENSDARG00000017489	25.661
ENSDARG00000017525	1.85649
ENSDARG00000017537	2.6006
ENSDARG00000017590	2.15969
ENSDARG00000017602	1.57528
ENSDARG00000017612	1.18576
ENSDARG00000017657	2.21061
ENSDARG00000017658	1.03413
ENSDARG00000017708	1.37938
ENSDARG00000017728	7.05811
ENSDARG00000017772	4.46807
ENSDARG00000017775	6.37129
ENSDARG00000017844	13.0109
ENSDARG00000017886	2.29698
ENSDARG00000017891	15.522
ENSDARG00000017984	2.50163
ENSDARG00000018002	1.72152
ENSDARG00000018006	8.38272
ENSDARG00000018047	2.33615
ENSDARG00000018049	3.95433
ENSDARG00000018061	2.16203
ENSDARG00000018077	4.16791
ENSDARG00000018124	2.122
ENSDARG00000018145	5.25686
ENSDARG00000018146	1470.55
ENSDARG00000018190	3.12194
ENSDARG00000018241	11.5037
ENSDARG00000018272	6.73114
ENSDARG00000018283	1.14766
ENSDARG00000018296	3.62009
ENSDARG00000018319	4.77336
ENSDARG00000018325	1.59649
ENSDARG00000018328	29.0437
ENSDARG00000018334	1743.82
ENSDARG00000018425	12.1177
ENSDARG00000018426	1.15371
ENSDARG00000018432	2.09026
ENSDARG00000018461	66.6094
ENSDARG00000018494	7.47976
ENSDARG00000018559	1.07383
ENSDARG00000018562	23.5597
ENSDARG00000018574	1.08582
ENSDARG00000018593	3.75906
ENSDARG00000018602	2.54099
ENSDARG00000018618	7.15951
ENSDARG00000018627	3.87094
ENSDARG00000018637	1540.59
ENSDARG00000018658	2.6323
ENSDARG00000018691	1.06157
ENSDARG00000018782	5.78799
ENSDARG00000018854	6.55275
ENSDARG00000018890	4.25124
ENSDARG00000018891	1.52299
ENSDARG00000018898	3.1939
ENSDARG00000018902	1.43989
ENSDARG00000018903	2.37542
ENSDARG00000018914	6.13027
ENSDARG00000018936	3.9336
ENSDARG00000018953	1.41617
ENSDARG00000018956	2.89801
ENSDARG00000018961	12.0655
ENSDARG00000018966	12.1506
ENSDARG00000018985	5.6299
ENSDARG00000019000	1.57764
ENSDARG00000019008	1.74689
ENSDARG00000019033	33.0195
ENSDARG00000019060	3.47895
ENSDARG00000019116	2.14808
ENSDARG00000019117	2.47063
ENSDARG00000019137	1.76208
ENSDARG00000019144	1.5317
ENSDARG00000019160	1.71446
ENSDARG00000019181	923.112
ENSDARG00000019191	3.07055
ENSDARG00000019222	12.013
ENSDARG00000019223	1.27975
ENSDARG00000019230	1885.1
ENSDARG00000019231	7.44134
ENSDARG00000019236	1.9464
ENSDARG00000019239	3.45485
ENSDARG00000019253	4.87977
ENSDARG00000019293	1.5051
ENSDARG00000019326	1.65088
ENSDARG00000019332	150.318
ENSDARG00000019335	1.47036
ENSDARG00000019338	1.87152
ENSDARG00000019339	6.17853
ENSDARG00000019355	2.08188
ENSDARG00000019362	1.00892
ENSDARG00000019364	2.53229
ENSDARG00000019398	16.9361
ENSDARG00000019404	73.4368
ENSDARG00000019406	2.88659
ENSDARG00000019444	30.8977
ENSDARG00000019459	2.17694
ENSDARG00000019487	2.19806
ENSDARG00000019496	5.92977
ENSDARG00000019525	3.33347
ENSDARG00000019530	7.16721
ENSDARG00000019572	9.50065
ENSDARG00000019595	1.07058
ENSDARG00000019596	3.65071
ENSDARG00000019613	2.1138
ENSDARG00000019636	3.45269
ENSDARG00000019644	22.9653
ENSDARG00000019702	2.9905
ENSDARG00000019715	1.25334
ENSDARG00000019732	7.61265
ENSDARG00000019765	1.09229
ENSDARG00000019778	371.821
ENSDARG00000019861	3.13884
ENSDARG00000019881	13.8761
ENSDARG00000019924	1.75357
ENSDARG00000019930	15.9168
ENSDARG00000019941	12.8232
ENSDARG00000019950	1.19341
ENSDARG00000019951	4.98376
ENSDARG00000020008	4.25833
ENSDARG00000020015	45.8064
ENSDARG00000020024	2.29012
ENSDARG00000020043	2.58236
ENSDARG00000020101	5.43675
ENSDARG00000020114	12.4838
ENSDARG00000020123	3.99309
ENSDARG00000020133	1.90784
ENSDARG00000020187	43.1818
ENSDARG00000020197	338.707
ENSDARG00000020201	1.04501
ENSDARG00000020217	2.41239
ENSDARG00000020228	4.19908
ENSDARG00000020232	4.41829
ENSDARG00000020261	4.99379
ENSDARG00000020279	1.80205
ENSDARG00000020298	3.74852
ENSDARG00000020311	2.4099
ENSDARG00000020363	30.5929
ENSDARG00000020405	16.4751
ENSDARG00000020442	3.70263
ENSDARG00000020448	15.9713
ENSDARG00000020454	17.4028
ENSDARG00000020465	9.39742
ENSDARG00000020473	3.69631
ENSDARG00000020482	1.45309
ENSDARG00000020494	4.60112
ENSDARG00000020497	2.18833
ENSDARG00000020504	55.5962
ENSDARG00000020521	1.9382
ENSDARG00000020527	9.2059
ENSDARG00000020573	5.4663
ENSDARG00000020595	4.10838
ENSDARG00000020606	8.46916
ENSDARG00000020607	1.70204
ENSDARG00000020618	5.00035
ENSDARG00000020623	1.56233
ENSDARG00000020679	14.5288
ENSDARG00000020693	5.6883
ENSDARG00000020761	5.02586
ENSDARG00000020771	1.17335
ENSDARG00000020822	15.7635
ENSDARG00000020834	1.08948
ENSDARG00000020840	1.88983
ENSDARG00000020841	7.27594
ENSDARG00000020850	223.506
ENSDARG00000020890	18.9848
ENSDARG00000020893	1.94226
ENSDARG00000020895	1.54307
ENSDARG00000020913	3.00569
ENSDARG00000020926	6.54422
ENSDARG00000020953	1.90245
ENSDARG00000020960	2.476
ENSDARG00000020979	2.78315
ENSDARG00000020984	6.74348
ENSDARG00000021021	7.75599
ENSDARG00000021022	3.83669
ENSDARG00000021033	1.22336
ENSDARG00000021046	1.6505
ENSDARG00000021059	1.64766
ENSDARG00000021097	1.8666
ENSDARG00000021107	56.2522
ENSDARG00000021112	7.98118
ENSDARG00000021113	62.8598
ENSDARG00000021124	18.6732
ENSDARG00000021135	10.6062
ENSDARG00000021140	20.0327
ENSDARG00000021141	1.22735
ENSDARG00000021149	18.3795
ENSDARG00000021220	1.57923
ENSDARG00000021252	4.3129
ENSDARG00000021257	35.5022
ENSDARG00000021346	2.95788
ENSDARG00000021370	1.83101
ENSDARG00000021372	5.91849
ENSDARG00000021374	2.18379
ENSDARG00000021399	3.33082
ENSDARG00000021439	15.4855
ENSDARG00000021483	1.33591
ENSDARG00000021488	1.98491
ENSDARG00000021550	8.22035
ENSDARG00000021555	2.07223
ENSDARG00000021582	16.3869
ENSDARG00000021589	1.16276
ENSDARG00000021647	2.37739
ENSDARG00000021669	2.47813
ENSDARG00000021677	1.16791
ENSDARG00000021702	1.08248
ENSDARG00000021753	37.5257
ENSDARG00000021805	2.17915
ENSDARG00000021811	44.7185
ENSDARG00000021838	3033.4
ENSDARG00000021864	3604.99
ENSDARG00000021885	6.88566
ENSDARG00000021905	1.95047
ENSDARG00000021945	6.27152
ENSDARG00000021973	8.0354
ENSDARG00000021975	13.7997
ENSDARG00000021984	113.894
ENSDARG00000022129	2.22618
ENSDARG00000022165	32.2387
ENSDARG00000022177	1.27568
ENSDARG00000022218	2.68587
ENSDARG00000022232	2.84958
ENSDARG00000022280	4.13723
ENSDARG00000022303	35.7268
ENSDARG00000022315	55.6595
ENSDARG00000022340	8.75976
ENSDARG00000022378	1.12799
ENSDARG00000022410	2.42539
ENSDARG00000022413	4.82029
ENSDARG00000022438	14.3142
ENSDARG00000022456	1.67536
ENSDARG00000022509	5.70737
ENSDARG00000022564	19.8923
ENSDARG00000022623	4.22142
ENSDARG00000022648	7.42439
ENSDARG00000022652	12.7374
ENSDARG00000022659	1.14728
ENSDARG00000022684	15.2978
ENSDARG00000022690	3.24485
ENSDARG00000022768	3.30001
ENSDARG00000022788	28.0408
ENSDARG00000022795	1.13433
ENSDARG00000022817	11.625
ENSDARG00000022832	2.69761
ENSDARG00000022845	1.53222
ENSDARG00000022918	8.25002
ENSDARG00000022939	6.55982
ENSDARG00000022968	1.10214
ENSDARG00000022978	1.69302
ENSDARG00000022983	14.9328
ENSDARG00000023003	11.3456
ENSDARG00000023028	4.75536
ENSDARG00000023152	1.48903
ENSDARG00000023190	1.92613
ENSDARG00000023217	16.3169
ENSDARG00000023220	10.4488
ENSDARG00000023279	3.88274
ENSDARG00000023290	1.9351
ENSDARG00000023298	3472.98
ENSDARG00000023299	15.8251
ENSDARG00000023303	1.28364
ENSDARG00000023309	1.48791
ENSDARG00000023323	2.21702
ENSDARG00000023330	32.0808
ENSDARG00000023396	1.36611
ENSDARG00000023495	5.45776
ENSDARG00000023532	17.7673
ENSDARG00000023583	3.73329
ENSDARG00000023591	9.35403
ENSDARG00000023645	1.31358
ENSDARG00000023672	8.35738
ENSDARG00000023703	3.10993
ENSDARG00000023713	31.6483
ENSDARG00000023814	6.91703
ENSDARG00000023815	1.70133
ENSDARG00000023820	6.66266
ENSDARG00000023852	17.6636
ENSDARG00000023858	3.29135
ENSDARG00000023878	1.22247
ENSDARG00000023927	1.1048
ENSDARG00000023950	5.04942
ENSDARG00000023958	2.71512
ENSDARG00000023963	5.88552
ENSDARG00000023967	1.72076
ENSDARG00000023989	1.35078
ENSDARG00000024090	1.5014
ENSDARG00000024109	3.88133
ENSDARG00000024116	2.59366
ENSDARG00000024124	2.16772
ENSDARG00000024184	1.30477
ENSDARG00000024195	1.80113
ENSDARG00000024311	7.66072
ENSDARG00000024381	10.538
ENSDARG00000024398	12.5754
ENSDARG00000024433	11.7479
ENSDARG00000024465	5.90199
ENSDARG00000024478	3.39288
ENSDARG00000024540	16.3397
ENSDARG00000024564	2.29862
ENSDARG00000024651	8.96434
ENSDARG00000024669	4.9873
ENSDARG00000024693	3.44975
ENSDARG00000024728	7.23483
ENSDARG00000024746	11.5677
ENSDARG00000024815	1.49847
ENSDARG00000024844	13.0017
ENSDARG00000024846	3.15434
ENSDARG00000024895	40.0607
ENSDARG00000025032	2.09872
ENSDARG00000025033	2.5894
ENSDARG00000025071	1.68091
ENSDARG00000025073	976.853
ENSDARG00000025091	1.50333
ENSDARG00000025147	30.187
ENSDARG00000025254	4.83715
ENSDARG00000025326	51.2602
ENSDARG00000025332	3.84353
ENSDARG00000025338	24.7822
ENSDARG00000025340	3.41543
ENSDARG00000025346	1.28349
ENSDARG00000025350	101.142
ENSDARG00000025375	1.30055
ENSDARG00000025383	6.67985
ENSDARG00000025391	3.87891
ENSDARG00000025397	12.166
ENSDARG00000025404	15.0489
ENSDARG00000025518	2.92175
ENSDARG00000025522	8.86447
ENSDARG00000025535	1.92434
ENSDARG00000025549	9.50201
ENSDARG00000025554	11.217
ENSDARG00000025566	89.272
ENSDARG00000025581	1599.27
ENSDARG00000025593	4.18694
ENSDARG00000025607	2.14485
ENSDARG00000025693	1.87076
ENSDARG00000025699	2.75785
ENSDARG00000025718	3.42396
ENSDARG00000025754	3.30219
ENSDARG00000025766	2.25935
ENSDARG00000025789	1.15495
ENSDARG00000025850	4358.26
ENSDARG00000025854	3.95752
ENSDARG00000025858	7.47629
ENSDARG00000025875	1.04471
ENSDARG00000025904	1.29074
ENSDARG00000025948	1.03365
ENSDARG00000025972	9.45705
ENSDARG00000025977	1.30262
ENSDARG00000026068	20.2914
ENSDARG00000026072	24.1791
ENSDARG00000026098	9.3863
ENSDARG00000026109	1.25565
ENSDARG00000026183	52.8773
ENSDARG00000026185	3.04573
ENSDARG00000026350	2.04902
ENSDARG00000026369	25.4932
ENSDARG00000026387	1.45619
ENSDARG00000026444	4.18987
ENSDARG00000026448	7.31729
ENSDARG00000026453	1.53396
ENSDARG00000026476	2.41523
ENSDARG00000026489	1.47313
ENSDARG00000026595	1.30536
ENSDARG00000026611	2.05655
ENSDARG00000026629	2.57375
ENSDARG00000026654	19.7096
ENSDARG00000026655	271.52
ENSDARG00000026664	3.82357
ENSDARG00000026704	1.05081
ENSDARG00000026712	14.0002
ENSDARG00000026726	3.66452
ENSDARG00000026766	13.8168
ENSDARG00000026806	1.09142
ENSDARG00000026829	10.0299
ENSDARG00000026839	24.9171
ENSDARG00000026842	1.24975
ENSDARG00000026845	15.1442
ENSDARG00000026862	1.07064
ENSDARG00000026892	13.5291
ENSDARG00000026902	3.73454
ENSDARG00000026908	7.07044
ENSDARG00000026967	3.99719
ENSDARG00000027009	4.00329
ENSDARG00000027063	1.92782
ENSDARG00000027099	8.49086
ENSDARG00000027109	2.44495
ENSDARG00000027129	2.68308
ENSDARG00000027141	3.98317
ENSDARG00000027182	2.87935
ENSDARG00000027187	1.51716
ENSDARG00000027200	96.8587
ENSDARG00000027249	7.53896
ENSDARG00000027357	3.91942
ENSDARG00000027403	2.8056
ENSDARG00000027418	10.6512
ENSDARG00000027428	4.60223
ENSDARG00000027465	1.06953
ENSDARG00000027491	10.4895
ENSDARG00000027500	1.15666
ENSDARG00000027547	21.3711
ENSDARG00000027595	7.14317
ENSDARG00000027658	1.17406
ENSDARG00000027744	5.16772
ENSDARG00000027749	12.1671
ENSDARG00000027750	2.90419
ENSDARG00000027803	23.2183
ENSDARG00000027813	1.24146
ENSDARG00000027887	8.26481
ENSDARG00000027899	33.2376
ENSDARG00000027916	1.65868
ENSDARG00000027978	2.40352
ENSDARG00000027984	2.37664
ENSDARG00000028012	5.79155
ENSDARG00000028017	5.82575
ENSDARG00000028048	7.23784
ENSDARG00000028067	15.0782
ENSDARG00000028082	2.75343
ENSDARG00000028087	1.52509
ENSDARG00000028106	47.9317
ENSDARG00000028119	10.5031
ENSDARG00000028131	1.53457
ENSDARG00000028198	49.9555
ENSDARG00000028201	14.3838
ENSDARG00000028327	1.90628
ENSDARG00000028335	1.10898
ENSDARG00000028379	4.59959
ENSDARG00000028386	12.3715
ENSDARG00000028396	53.2017
ENSDARG00000028401	1.11487
ENSDARG00000028442	1.00434
ENSDARG00000028517	3.94358
ENSDARG00000028523	44.9718
ENSDARG00000028559	11.6452
ENSDARG00000028618	5.39194
ENSDARG00000028664	1.44589
ENSDARG00000028688	8.60201
ENSDARG00000028721	3.71312
ENSDARG00000028815	5.43181
ENSDARG00000028848	35.6433
ENSDARG00000028889	177.929
ENSDARG00000028894	1.19184
ENSDARG00000028957	7.43893
ENSDARG00000028971	1.65807
ENSDARG00000028976	1.35481
ENSDARG00000029003	25.5395
ENSDARG00000029019	24.0996
ENSDARG00000029058	1.44575
ENSDARG00000029064	98.3518
ENSDARG00000029071	1.16846
ENSDARG00000029072	2.07348
ENSDARG00000029075	4.94403
ENSDARG00000029100	8.48186
ENSDARG00000029107	17.2587
ENSDARG00000029150	315.283
ENSDARG00000029242	1.10352
ENSDARG00000029252	2.64154
ENSDARG00000029292	31.5767
ENSDARG00000029353	5.82628
ENSDARG00000029370	1.42187
ENSDARG00000029406	2.08238
ENSDARG00000029415	17.9881
ENSDARG00000029445	10.2605
ENSDARG00000029473	1.48967
ENSDARG00000029479	1.0233
ENSDARG00000029500	2030.49
ENSDARG00000029510	22.4562
ENSDARG00000029533	1109.48
ENSDARG00000029587	15.9575
ENSDARG00000029612	2.35161
ENSDARG00000029615	7.14998
ENSDARG00000029639	3.74536
ENSDARG00000029660	6.73094
ENSDARG00000029663	12.9986
ENSDARG00000029722	91.1874
ENSDARG00000029724	3.27643
ENSDARG00000029783	1.15759
ENSDARG00000029818	21.4941
ENSDARG00000029928	1.31946
ENSDARG00000030038	25.0711
ENSDARG00000030053	11.0603
ENSDARG00000030108	18.4463
ENSDARG00000030114	1.56353
ENSDARG00000030116	1.13081
ENSDARG00000030139	14.5105
ENSDARG00000030155	1.92499
ENSDARG00000030161	5.28709
ENSDARG00000030166	9.51295
ENSDARG00000030177	9.09126
ENSDARG00000030213	21.0831
ENSDARG00000030224	1.50769
ENSDARG00000030236	3.34119
ENSDARG00000030237	1.26876
ENSDARG00000030267	2.9117
ENSDARG00000030340	7.8347
ENSDARG00000030368	1.40603
ENSDARG00000030408	941.662
ENSDARG00000030440	15.6047
ENSDARG00000030465	1.57166
ENSDARG00000030479	11.1392
ENSDARG00000030537	4.50924
ENSDARG00000030573	1.26482
ENSDARG00000030591	1.74631
ENSDARG00000030602	2312.17
ENSDARG00000030636	1.71183
ENSDARG00000030656	21.1875
ENSDARG00000030694	17.9717
ENSDARG00000030765	3.87731
ENSDARG00000030781	2.59151
ENSDARG00000030803	4.08332
ENSDARG00000030830	1.58542
ENSDARG00000030844	2.95418
ENSDARG00000030871	1.12939
ENSDARG00000030881	4.91782
ENSDARG00000030887	2.1149
ENSDARG00000030914	1.61129
ENSDARG00000030949	1.58164
ENSDARG00000030957	7.85799
ENSDARG00000030964	1.37915
ENSDARG00000030972	1.33903
ENSDARG00000031020	2.05687
ENSDARG00000031048	1.37586
ENSDARG00000031164	23.9421
ENSDARG00000031198	12.007
ENSDARG00000031203	13.6637
ENSDARG00000031216	11.5442
ENSDARG00000031246	1.24629
ENSDARG00000031248	1.47402
ENSDARG00000031261	5.66958
ENSDARG00000031293	6.91478
ENSDARG00000031317	106.804
ENSDARG00000031346	1.77591
ENSDARG00000031388	3.01047
ENSDARG00000031427	10.6492
ENSDARG00000031435	211.138
ENSDARG00000031495	25.4699
ENSDARG00000031511	35.4306
ENSDARG00000031560	1.16656
ENSDARG00000031647	2.65325
ENSDARG00000031680	2.48347
ENSDARG00000031681	3.20289
ENSDARG00000031683	1.35939
ENSDARG00000031745	3.21755
ENSDARG00000031756	4.29199
ENSDARG00000031770	1.42354
ENSDARG00000031776	245.513
ENSDARG00000031795	16.9282
ENSDARG00000031819	1.25303
ENSDARG00000031885	23.4316
ENSDARG00000031954	4.17768
ENSDARG00000031985	1.15691
ENSDARG00000032013	4.3032
ENSDARG00000032037	5.21551
ENSDARG00000032056	1.06176
ENSDARG00000032087	1.31862
ENSDARG00000032102	13.7798
ENSDARG00000032129	10.563
ENSDARG00000032155	7.3641
ENSDARG00000032175	1.09468
ENSDARG00000032263	4.17809
ENSDARG00000032272	5.81752
ENSDARG00000032277	1.13335
ENSDARG00000032296	60.0013
ENSDARG00000032319	1.10266
ENSDARG00000032326	2.55553
ENSDARG00000032340	1.00644
ENSDARG00000032535	2.86772
ENSDARG00000032552	1.89583
ENSDARG00000032575	13.4617
ENSDARG00000032603	1.46611
ENSDARG00000032614	4.341
ENSDARG00000032618	1.38658
ENSDARG00000032619	35.1868
ENSDARG00000032651	1.52526
ENSDARG00000032653	4.32472
ENSDARG00000032725	5220.87
ENSDARG00000032780	2.37863
ENSDARG00000032866	97.1661
ENSDARG00000032970	148.428
ENSDARG00000032985	10.7592
ENSDARG00000032997	31.2569
ENSDARG00000033009	5.45226
ENSDARG00000033020	1.36169
ENSDARG00000033126	3.31919
ENSDARG00000033138	11.7681
ENSDARG00000033144	12.7506
ENSDARG00000033171	3.14878
ENSDARG00000033175	209.079
ENSDARG00000033179	3.97704
ENSDARG00000033182	39.7681
ENSDARG00000033184	18.2648
ENSDARG00000033259	1.51419
ENSDARG00000033285	6.89324
ENSDARG00000033320	2.81764
ENSDARG00000033364	33.273
ENSDARG00000033367	2.0045
ENSDARG00000033370	6.84713
ENSDARG00000033376	2.46947
ENSDARG00000033418	5.32799
ENSDARG00000033443	12.7985
ENSDARG00000033450	60.1815
ENSDARG00000033451	1.03637
ENSDARG00000033466	6.3789
ENSDARG00000033533	10.6964
ENSDARG00000033551	2.17728
ENSDARG00000033596	7.269
ENSDARG00000033597	6.6267
ENSDARG00000033609	5.98213
ENSDARG00000033647	9.03218
ENSDARG00000033707	2.41772
ENSDARG00000033738	78.8851
ENSDARG00000033754	3.72203
ENSDARG00000033768	2.08395
ENSDARG00000033789	230.21
ENSDARG00000033804	1.02327
ENSDARG00000033852	1.39301
ENSDARG00000033855	5.18517
ENSDARG00000033871	1.92626
ENSDARG00000033889	3.58674
ENSDARG00000033965	1.40017
ENSDARG00000033973	1.42426
ENSDARG00000033987	1.14247
ENSDARG00000034042	1.67412
ENSDARG00000034056	2.13747
ENSDARG00000034060	1.13423
ENSDARG00000034174	1.14209
ENSDARG00000034187	29.5645
ENSDARG00000034195	2.28232
ENSDARG00000034240	1.10529
ENSDARG00000034256	1.46459
ENSDARG00000034270	4.91481
ENSDARG00000034291	2033.65
ENSDARG00000034293	5.58271
ENSDARG00000034326	1.32082
ENSDARG00000034427	1.99982
ENSDARG00000034473	1.45874
ENSDARG00000034497	3.03657
ENSDARG00000034518	1.02015
ENSDARG00000034600	1.1258
ENSDARG00000034616	5.80633
ENSDARG00000034633	22.3765
ENSDARG00000034718	1.61434
ENSDARG00000034734	4.1618
ENSDARG00000034753	6.56679
ENSDARG00000034768	2.52019
ENSDARG00000034777	7.84931
ENSDARG00000034817	1.22086
ENSDARG00000034852	224.637
ENSDARG00000034885	2.8419
ENSDARG00000034897	2317.81
ENSDARG00000034916	3.36078
ENSDARG00000034957	2.82234
ENSDARG00000035043	3.06005
ENSDARG00000035054	2.97522
ENSDARG00000035066	12.8617
ENSDARG00000035129	16.8766
ENSDARG00000035136	41.5636
ENSDARG00000035146	38.4017
ENSDARG00000035149	1.61785
ENSDARG00000035150	1.71372
ENSDARG00000035151	4.41658
ENSDARG00000035167	12.278
ENSDARG00000035181	1.24653
ENSDARG00000035184	1.27371
ENSDARG00000035221	5.78939
ENSDARG00000035256	14.0315
ENSDARG00000035264	1.3336
ENSDARG00000035282	17.3625
ENSDARG00000035324	1.05024
ENSDARG00000035325	10.7646
ENSDARG00000035326	1.27788
ENSDARG00000035327	6.5686
ENSDARG00000035329	1.31706
ENSDARG00000035330	1.63265
ENSDARG00000035332	7.9886
ENSDARG00000035400	1922.38
ENSDARG00000035406	4.79829
ENSDARG00000035427	8.34643
ENSDARG00000035433	3.48274
ENSDARG00000035434	24.2215
ENSDARG00000035458	1.38761
ENSDARG00000035515	1.65028
ENSDARG00000035519	19.1986
ENSDARG00000035546	1.44403
ENSDARG00000035549	4.79122
ENSDARG00000035557	56.4093
ENSDARG00000035558	3.21991
ENSDARG00000035559	1.3433
ENSDARG00000035570	2.46731
ENSDARG00000035573	33.5009
ENSDARG00000035596	217.066
ENSDARG00000035605	1.19639
ENSDARG00000035608	6.31704
ENSDARG00000035610	1.1623
ENSDARG00000035618	1.02106
ENSDARG00000035622	7.94732
ENSDARG00000035625	16.8397
ENSDARG00000035634	2.00969
ENSDARG00000035676	3.54531
ENSDARG00000035678	32.9264
ENSDARG00000035679	10.2065
ENSDARG00000035692	1526.98
ENSDARG00000035699	11.8958
ENSDARG00000035715	2.37413
ENSDARG00000035719	3.35657
ENSDARG00000035741	2.71396
ENSDARG00000035763	2.33392
ENSDARG00000035771	1.62163
ENSDARG00000035797	3.85987
ENSDARG00000035810	5.28943
ENSDARG00000035821	2.93694
ENSDARG00000035860	6129.06
ENSDARG00000035871	2618.89
ENSDARG00000035880	2.46808
ENSDARG00000035882	8.49517
ENSDARG00000035914	17.2365
ENSDARG00000035949	1.18166
ENSDARG00000035954	1.06889
ENSDARG00000035957	1.86868
ENSDARG00000035978	1.15442
ENSDARG00000035985	4.15636
ENSDARG00000035986	6.2131
ENSDARG00000035987	15.0104
ENSDARG00000035993	16.235
ENSDARG00000036038	4.27401
ENSDARG00000036040	1.34514
ENSDARG00000036055	2.69817
ENSDARG00000036057	3.406
ENSDARG00000036060	2.80978
ENSDARG00000036063	4.86273
ENSDARG00000036064	8.77422
ENSDARG00000036069	1.22831
ENSDARG00000036070	6.06304
ENSDARG00000036071	1.02354
ENSDARG00000036073	1.76706
ENSDARG00000036076	1.13849
ENSDARG00000036080	1.20463
ENSDARG00000036102	5.30189
ENSDARG00000036107	66.7023
ENSDARG00000036109	7.26578
ENSDARG00000036116	18.7674
ENSDARG00000036136	1.55829
ENSDARG00000036144	32.3939
ENSDARG00000036161	117.275
ENSDARG00000036162	2.73402
ENSDARG00000036190	14.8299
ENSDARG00000036282	3.07011
ENSDARG00000036298	2642.29
ENSDARG00000036299	3.94802
ENSDARG00000036316	4938.54
ENSDARG00000036329	66.2393
ENSDARG00000036335	1.17152
ENSDARG00000036386	1.50806
ENSDARG00000036394	71.5533
ENSDARG00000036438	3.51269
ENSDARG00000036456	11.7723
ENSDARG00000036481	1.27005
ENSDARG00000036482	10.468
ENSDARG00000036489	1.35053
ENSDARG00000036510	1.35516
ENSDARG00000036549	1.76992
ENSDARG00000036587	1.50538
ENSDARG00000036588	44.0793
ENSDARG00000036613	1.22339
ENSDARG00000036625	33.8888
ENSDARG00000036628	4.72225
ENSDARG00000036629	5493.11
ENSDARG00000036645	1.89014
ENSDARG00000036650	1.97483
ENSDARG00000036658	4.4557
ENSDARG00000036670	2.32928
ENSDARG00000036675	15.0105
ENSDARG00000036678	5.83156
ENSDARG00000036684	11.0195
ENSDARG00000036698	4.83752
ENSDARG00000036700	2.59997
ENSDARG00000036704	10.2587
ENSDARG00000036721	1.22331
ENSDARG00000036754	1.98346
ENSDARG00000036764	28.6241
ENSDARG00000036784	12.447
ENSDARG00000036785	2.43004
ENSDARG00000036868	1.36262
ENSDARG00000036875	6823.2
ENSDARG00000036876	1.89583
ENSDARG00000036888	2.33519
ENSDARG00000036893	1.27025
ENSDARG00000036903	1.01554
ENSDARG00000036915	1.73708
ENSDARG00000036966	3.92018
ENSDARG00000036995	95.0115
ENSDARG00000037009	3.91318
ENSDARG00000037012	3.90082
ENSDARG00000037038	6.79012
ENSDARG00000037040	4.91812
ENSDARG00000037042	1.16256
ENSDARG00000037057	2.56517
ENSDARG00000037059	1.22453
ENSDARG00000037070	14.8233
ENSDARG00000037071	2646.02
ENSDARG00000037079	1.96075
ENSDARG00000037108	60.5639
ENSDARG00000037109	1.04285
ENSDARG00000037154	2.17532
ENSDARG00000037176	15.5729
ENSDARG00000037188	21.2097
ENSDARG00000037199	14.533
ENSDARG00000037229	24.5199
ENSDARG00000037245	1.45854
ENSDARG00000037259	66.2846
ENSDARG00000037261	4.69827
ENSDARG00000037283	3.25268
ENSDARG00000037284	62.8092
ENSDARG00000037318	1.57444
ENSDARG00000037350	442.403
ENSDARG00000037353	1.24386
ENSDARG00000037361	3.59019
ENSDARG00000037378	2.70959
ENSDARG00000037392	26.4137
ENSDARG00000037410	17.4557
ENSDARG00000037423	10.9264
ENSDARG00000037425	3.54039
ENSDARG00000037433	1.00985
ENSDARG00000037484	1.31271
ENSDARG00000037501	4.40238
ENSDARG00000037503	1.14347
ENSDARG00000037506	4.38259
ENSDARG00000037559	1.02039
ENSDARG00000037570	66.9683
ENSDARG00000037589	1.53377
ENSDARG00000037628	3.87072
ENSDARG00000037633	3.75953
ENSDARG00000037645	2.25666
ENSDARG00000037647	4.25777
ENSDARG00000037675	1.88339
ENSDARG00000037713	26.149
ENSDARG00000037746	17.8165
ENSDARG00000037773	1.77899
ENSDARG00000037789	1.21166
ENSDARG00000037835	29.3702
ENSDARG00000037846	1.14551
ENSDARG00000037855	6.14022
ENSDARG00000037860	48.687
ENSDARG00000037867	40.1182
ENSDARG00000037870	112.052
ENSDARG00000037891	2.71823
ENSDARG00000037892	2.93573
ENSDARG00000037894	4.38839
ENSDARG00000037906	1.00281
ENSDARG00000037909	4.17736
ENSDARG00000037919	7.24175
ENSDARG00000037928	2.29393
ENSDARG00000037930	5.15784
ENSDARG00000037958	13.1567
ENSDARG00000037962	25.8084
ENSDARG00000037963	1.11503
ENSDARG00000037965	1.52424
ENSDARG00000037967	1.03528
ENSDARG00000037968	4.54168
ENSDARG00000037980	25.5798
ENSDARG00000038024	1.69649
ENSDARG00000038025	11.3791
ENSDARG00000038027	2.08979
ENSDARG00000038028	64.8935
ENSDARG00000038030	257.049
ENSDARG00000038059	4.62372
ENSDARG00000038064	1.96886
ENSDARG00000038068	30.9856
ENSDARG00000038075	11.2243
ENSDARG00000038076	314.466
ENSDARG00000038094	1.51064
ENSDARG00000038099	10.2801
ENSDARG00000038113	3.0236
ENSDARG00000038121	1.63404
ENSDARG00000038139	1.16907
ENSDARG00000038141	28.3717
ENSDARG00000038154	30.2904
ENSDARG00000038228	6.4787
ENSDARG00000038242	1.67942
ENSDARG00000038248	1.14321
ENSDARG00000038288	1.51238
ENSDARG00000038309	2.35405
ENSDARG00000038312	44.4284
ENSDARG00000038348	1.43452
ENSDARG00000038359	3.7739
ENSDARG00000038432	1.53386
ENSDARG00000038456	3.12594
ENSDARG00000038473	9.40639
ENSDARG00000038475	2.26207
ENSDARG00000038476	1.66889
ENSDARG00000038518	3.70599
ENSDARG00000038524	1.72123
ENSDARG00000038556	3.22121
ENSDARG00000038559	1.53104
ENSDARG00000038563	1.57862
ENSDARG00000038566	2.36878
ENSDARG00000038567	6.75595
ENSDARG00000038576	24.2649
ENSDARG00000038577	68.3187
ENSDARG00000038608	43.8952
ENSDARG00000038635	34.867
ENSDARG00000038643	40.3661
ENSDARG00000038686	1.62016
ENSDARG00000038687	1.14234
ENSDARG00000038694	7.95558
ENSDARG00000038695	1.55907
ENSDARG00000038737	1.14221
ENSDARG00000038743	2.07244
ENSDARG00000038768	8.59671
ENSDARG00000038785	1.91293
ENSDARG00000038787	5.42275
ENSDARG00000038792	11.4563
ENSDARG00000038835	2.58351
ENSDARG00000038845	1.25986
ENSDARG00000038847	4.52123
ENSDARG00000038870	16.6438
ENSDARG00000038879	1.41632
ENSDARG00000038881	2.98323
ENSDARG00000038900	13.4171
ENSDARG00000038901	46.4843
ENSDARG00000038905	4.09143
ENSDARG00000038917	1.02894
ENSDARG00000038967	1.25808
ENSDARG00000039005	14.1524
ENSDARG00000039007	2.59801
ENSDARG00000039008	1.49199
ENSDARG00000039034	1.83346
ENSDARG00000039117	8.04605
ENSDARG00000039125	1.41111
ENSDARG00000039130	35.7873
ENSDARG00000039136	4.59085
ENSDARG00000039150	2.34191
ENSDARG00000039162	1.71375
ENSDARG00000039185	37.7807
ENSDARG00000039208	3.58179
ENSDARG00000039213	2.70132
ENSDARG00000039243	11.1344
ENSDARG00000039270	2.23315
ENSDARG00000039302	8.44372
ENSDARG00000039328	5.61997
ENSDARG00000039338	7.37737
ENSDARG00000039345	1.09236
ENSDARG00000039346	154.373
ENSDARG00000039347	4306.54
ENSDARG00000039350	10.6764
ENSDARG00000039363	1.70583
ENSDARG00000039365	2.05178
ENSDARG00000039390	9.00085
ENSDARG00000039400	4.60162
ENSDARG00000039424	5.802
ENSDARG00000039429	2.70481
ENSDARG00000039486	1.28485
ENSDARG00000039493	28.5628
ENSDARG00000039543	11.1075
ENSDARG00000039578	5.89486
ENSDARG00000039601	23.9323
ENSDARG00000039616	3.71074
ENSDARG00000039649	2.50703
ENSDARG00000039667	8.67084
ENSDARG00000039699	16.5353
ENSDARG00000039719	9.68595
ENSDARG00000039729	3.98789
ENSDARG00000039820	2.03523
ENSDARG00000039830	51.9143
ENSDARG00000039850	13.7667
ENSDARG00000039851	1.9462
ENSDARG00000039872	37.7712
ENSDARG00000039880	18.1104
ENSDARG00000039882	17.9581
ENSDARG00000039887	22.1461
ENSDARG00000039892	6.14676
ENSDARG00000039910	1.46213
ENSDARG00000039913	10.4633
ENSDARG00000039914	48.6212
ENSDARG00000039915	3.11483
ENSDARG00000039931	2.08776
ENSDARG00000039958	5.82097
ENSDARG00000039959	1.947
ENSDARG00000039969	7.30275
ENSDARG00000039980	15.584
ENSDARG00000039989	5.47974
ENSDARG00000040021	5.5993
ENSDARG00000040027	2.13282
ENSDARG00000040031	1.63169
ENSDARG00000040059	32.147
ENSDARG00000040072	3.09606
ENSDARG00000040085	1.27227
ENSDARG00000040121	5.59229
ENSDARG00000040158	8.37204
ENSDARG00000040184	6.24371
ENSDARG00000040192	3.37017
ENSDARG00000040237	2.94217
ENSDARG00000040248	1.17003
ENSDARG00000040277	5.70326
ENSDARG00000040286	13.3043
ENSDARG00000040287	27.8157
ENSDARG00000040314	32.2113
ENSDARG00000040350	3.615
ENSDARG00000040396	4.72931
ENSDARG00000040401	3.63339
ENSDARG00000040407	1.1288
ENSDARG00000040439	1327.92
ENSDARG00000040440	76.8844
ENSDARG00000040443	17.4536
ENSDARG00000040455	5.12971
ENSDARG00000040463	2.29068
ENSDARG00000040465	18.2255
ENSDARG00000040485	2.45634
ENSDARG00000040536	15.6243
ENSDARG00000040538	1.59699
ENSDARG00000040553	1.22451
ENSDARG00000040556	10.3993
ENSDARG00000040557	10.8105
ENSDARG00000040559	1.53499
ENSDARG00000040564	1.51462
ENSDARG00000040565	7.51087
ENSDARG00000040584	1.40418
ENSDARG00000040607	13.953
ENSDARG00000040620	11.3314
ENSDARG00000040635	1.95867
ENSDARG00000040650	3.25006
ENSDARG00000040666	3.58717
ENSDARG00000040674	1.37152
ENSDARG00000040678	2.13682
ENSDARG00000040778	4.42359
ENSDARG00000040822	44.2025
ENSDARG00000040838	9.07906
ENSDARG00000040861	2.68194
ENSDARG00000040881	1.25419
ENSDARG00000040884	9.31995
ENSDARG00000040890	2.49207
ENSDARG00000040930	1.01865
ENSDARG00000040971	106.062
ENSDARG00000040988	1.73666
ENSDARG00000041006	1.2876
ENSDARG00000041011	7.58331
ENSDARG00000041108	17.1173
ENSDARG00000041137	2.59372
ENSDARG00000041140	1.03075
ENSDARG00000041155	12.3779
ENSDARG00000041170	2.62121
ENSDARG00000041182	50.5296
ENSDARG00000041203	22.3382
ENSDARG00000041215	16.503
ENSDARG00000041223	1.62879
ENSDARG00000041226	1.31996
ENSDARG00000041232	3364.02
ENSDARG00000041237	4.18521
ENSDARG00000041243	2.01904
ENSDARG00000041299	1.2835
ENSDARG00000041306	1.80611
ENSDARG00000041314	73.5747
ENSDARG00000041317	1.85961
ENSDARG00000041332	1.97265
ENSDARG00000041340	2.68242
ENSDARG00000041350	6.85325
ENSDARG00000041359	1.15847
ENSDARG00000041363	15.0447
ENSDARG00000041372	2.54321
ENSDARG00000041391	10.4602
ENSDARG00000041394	2.62077
ENSDARG00000041397	10.8007
ENSDARG00000041400	10.7109
ENSDARG00000041402	1.63821
ENSDARG00000041407	4.44411
ENSDARG00000041411	1.85692
ENSDARG00000041421	1.20272
ENSDARG00000041435	2039.17
ENSDARG00000041450	2.69593
ENSDARG00000041503	7.0797
ENSDARG00000041505	18.7128
ENSDARG00000041511	1.29484
ENSDARG00000041530	4.85138
ENSDARG00000041533	2.67041
ENSDARG00000041538	8.27142
ENSDARG00000041570	4.49623
ENSDARG00000041575	2.43428
ENSDARG00000041576	2.55946
ENSDARG00000041581	1.45244
ENSDARG00000041602	9.89146
ENSDARG00000041607	53.7956
ENSDARG00000041619	1818.01
ENSDARG00000041623	121.969
ENSDARG00000041631	7.01094
ENSDARG00000041665	18.1173
ENSDARG00000041689	2.82981
ENSDARG00000041708	2.72111
ENSDARG00000041811	4517.32
ENSDARG00000041853	3.78216
ENSDARG00000041875	15.9322
ENSDARG00000041878	12.2039
ENSDARG00000041896	2.29742
ENSDARG00000041908	1.33452
ENSDARG00000041911	16.49
ENSDARG00000041921	49.0474
ENSDARG00000041951	1.34276
ENSDARG00000041959	6.46831
ENSDARG00000041974	17.0607
ENSDARG00000042005	1.01461
ENSDARG00000042018	1.60864
ENSDARG00000042031	1.48575
ENSDARG00000042041	2.19775
ENSDARG00000042045	3.88469
ENSDARG00000042054	1.15707
ENSDARG00000042056	3.92186
ENSDARG00000042069	1.70592
ENSDARG00000042090	111.966
ENSDARG00000042116	1.2556
ENSDARG00000042123	6.70638
ENSDARG00000042124	1.47026
ENSDARG00000042128	1.74167
ENSDARG00000042133	31.0532
ENSDARG00000042147	6.87047
ENSDARG00000042159	1.26097
ENSDARG00000042252	11.9948
ENSDARG00000042322	1.7797
ENSDARG00000042337	3.03857
ENSDARG00000042341	2.59937
ENSDARG00000042345	38.0715
ENSDARG00000042410	1.76237
ENSDARG00000042452	2.60778
ENSDARG00000042456	8.13333
ENSDARG00000042458	33.6832
ENSDARG00000042469	151.133
ENSDARG00000042508	1.21309
ENSDARG00000042509	6.00345
ENSDARG00000042520	1.29817
ENSDARG00000042522	1.02413
ENSDARG00000042527	1.45137
ENSDARG00000042533	299.603
ENSDARG00000042534	5.70448
ENSDARG00000042539	2.46879
ENSDARG00000042566	1918.96
ENSDARG00000042571	6.26947
ENSDARG00000042620	52.4585
ENSDARG00000042623	3.70573
ENSDARG00000042630	2.46908
ENSDARG00000042642	6.26901
ENSDARG00000042644	37.4694
ENSDARG00000042658	2.45126
ENSDARG00000042660	116.035
ENSDARG00000042708	1.33428
ENSDARG00000042717	3.27263
ENSDARG00000042725	4.40263
ENSDARG00000042728	1.36109
ENSDARG00000042759	4.01715
ENSDARG00000042777	30.3601
ENSDARG00000042793	2.01182
ENSDARG00000042796	10.0594
ENSDARG00000042799	11.8753
ENSDARG00000042823	8.59601
ENSDARG00000042824	2.179
ENSDARG00000042835	12.0625
ENSDARG00000042837	1.21524
ENSDARG00000042839	1.09685
ENSDARG00000042848	4.18199
ENSDARG00000042851	17.5653
ENSDARG00000042853	1.11142
ENSDARG00000042864	9.35063
ENSDARG00000042874	4.53589
ENSDARG00000042892	2.71011
ENSDARG00000042904	1.79997
ENSDARG00000042905	1467.02
ENSDARG00000042927	10.1549
ENSDARG00000042933	851.168
ENSDARG00000042975	2.14323
ENSDARG00000042989	1.40172
ENSDARG00000043003	1.40211
ENSDARG00000043081	26.6136
ENSDARG00000043094	1.64561
ENSDARG00000043102	14.8856
ENSDARG00000043126	1.06742
ENSDARG00000043134	1.48988
ENSDARG00000043154	88.5809
ENSDARG00000043177	24.7322
ENSDARG00000043209	1.71031
ENSDARG00000043210	1.25513
ENSDARG00000043247	1.18931
ENSDARG00000043250	2.80905
ENSDARG00000043275	6.45018
ENSDARG00000043279	8.50574
ENSDARG00000043285	2.72968
ENSDARG00000043287	14.8337
ENSDARG00000043301	7.91137
ENSDARG00000043304	1.20061
ENSDARG00000043334	2.17879
ENSDARG00000043339	1.45222
ENSDARG00000043359	5.35217
ENSDARG00000043360	8.62446
ENSDARG00000043371	2.2871
ENSDARG00000043402	24.0926
ENSDARG00000043436	3.36509
ENSDARG00000043453	4130.91
ENSDARG00000043467	42.8036
ENSDARG00000043484	14.2214
ENSDARG00000043485	5.58647
ENSDARG00000043502	47.5712
ENSDARG00000043509	4031.58
ENSDARG00000043511	13.28
ENSDARG00000043531	1.23898
ENSDARG00000043536	3.19164
ENSDARG00000043542	4.48848
ENSDARG00000043554	12.4621
ENSDARG00000043559	1.53485
ENSDARG00000043561	7.95535
ENSDARG00000043562	6.27014
ENSDARG00000043571	1.70236
ENSDARG00000043581	1.64633
ENSDARG00000043608	27.3358
ENSDARG00000043631	35.7881
ENSDARG00000043635	15.2801
ENSDARG00000043644	3.81587
ENSDARG00000043663	8.91106
ENSDARG00000043665	137.058
ENSDARG00000043666	6.56496
ENSDARG00000043684	3.69059
ENSDARG00000043687	3.24577
ENSDARG00000043713	1.09777
ENSDARG00000043727	4.40803
ENSDARG00000043728	3.95737
ENSDARG00000043732	9.65974
ENSDARG00000043757	1.78126
ENSDARG00000043781	18.3957
ENSDARG00000043795	4.38964
ENSDARG00000043797	1.53886
ENSDARG00000043848	445.001
ENSDARG00000043857	7.56196
ENSDARG00000043865	4.86273
ENSDARG00000043873	2.1325
ENSDARG00000043884	3.8733
ENSDARG00000043898	2.45901
ENSDARG00000043899	1.16968
ENSDARG00000043928	6.22642
ENSDARG00000043938	1.40569
ENSDARG00000043960	6.00785
ENSDARG00000043963	1.62733
ENSDARG00000043972	4.25903
ENSDARG00000043976	1.57142
ENSDARG00000044001	1.95027
ENSDARG00000044072	5.86322
ENSDARG00000044073	1.58569
ENSDARG00000044083	2.12498
ENSDARG00000044092	121.27
ENSDARG00000044093	1429.77
ENSDARG00000044102	25.3536
ENSDARG00000044144	2.01876
ENSDARG00000044153	11.6932
ENSDARG00000044167	4.5686
ENSDARG00000044169	2.34022
ENSDARG00000044183	59.8639
[truncated: 2,215 more rows]
