# Supplementary material for: Analysis of transcribed sequences from young and mature zebrafish thrombocytes
Source: PLoS One. 2022 Mar 23;17(3):e0264776. doi: 10.1371/journal.pone.0264776 (PMC8942222; doi:10.1371/journal.pone.0264776)
Supplement: S7 File — (XLSX) [file pone.0264776.s008.xlsx]

## Sheet: Sheet1
GeneID	LogTPM
ENSDARG00000000001	1.03592
ENSDARG00000000001	1.03592
ENSDARG00000000018	1.20066
ENSDARG00000000019	2.03043
ENSDARG00000000069	1.55882
ENSDARG00000000086	0.558424
ENSDARG00000000103	0.332813
ENSDARG00000000151	0.834858
ENSDARG00000000161	0.833102
ENSDARG00000000229	0.357247
ENSDARG00000000241	1.22042
ENSDARG00000000394	0.819765
ENSDARG00000000423	0.333683
ENSDARG00000000476	0.522384
ENSDARG00000000489	1.57142
ENSDARG00000000529	0.518336
ENSDARG00000000540	0.807694
ENSDARG00000000542	0.376521
ENSDARG00000000568	1.11062
ENSDARG00000000588	1.58467
ENSDARG00000000651	0.459698
ENSDARG00000000656	1.54414
ENSDARG00000000666	1.05234
ENSDARG00000000690	1.55101
ENSDARG00000000729	1.50622
ENSDARG00000000730	0.599443
ENSDARG00000000760	1.25883
ENSDARG00000000779	1.34164
ENSDARG00000000796	0.644241
ENSDARG00000000837	0.608245
ENSDARG00000000853	0.711386
ENSDARG00000000857	1.02458
ENSDARG00000000861	0.469686
ENSDARG00000000887	0.309693
ENSDARG00000000906	2.25076
ENSDARG00000000935	0.790272
ENSDARG00000000966	0.433002
ENSDARG00000001014	1.67275
ENSDARG00000001015	0.829115
ENSDARG00000001057	1.07724
ENSDARG00000001129	0.664457
ENSDARG00000001162	0.737245
ENSDARG00000001169	1.35774
ENSDARG00000001210	1.45565
ENSDARG00000001220	0.839474
ENSDARG00000001241	1.31741
ENSDARG00000001244	1.92238
ENSDARG00000001249	1.41574
ENSDARG00000001303	1.97607
ENSDARG00000001447	0.789336
ENSDARG00000001470	1.76102
ENSDARG00000001549	0.565185
ENSDARG00000001557	1.14638
ENSDARG00000001558	0.320213
ENSDARG00000001578	1.72956
ENSDARG00000001621	0.852118
ENSDARG00000001656	1.89916
ENSDARG00000001676	1.0786
ENSDARG00000001710	0.470402
ENSDARG00000001729	1.08562
ENSDARG00000001734	0.892516
ENSDARG00000001754	0.454102
ENSDARG00000001760	0.411368
ENSDARG00000001776	0.477892
ENSDARG00000001782	2.10818
ENSDARG00000001788	2.4626
ENSDARG00000001807	1.17032
ENSDARG00000001817	0.639459
ENSDARG00000001829	1.42483
ENSDARG00000001835	1.19204
ENSDARG00000001857	1.29244
ENSDARG00000001870	1.7312
ENSDARG00000001880	1.85491
ENSDARG00000001888	0.849485
ENSDARG00000001890	1.00235
ENSDARG00000001891	0.519605
ENSDARG00000001897	0.648858
ENSDARG00000001898	0.929897
ENSDARG00000001930	0.37522
ENSDARG00000001933	0.393856
ENSDARG00000001937	0.489857
ENSDARG00000001939	0.380405
ENSDARG00000001940	2.14365
ENSDARG00000001950	2.97494
ENSDARG00000001953	0.919641
ENSDARG00000001968	0.943653
ENSDARG00000001969	0.726535
ENSDARG00000002006	0.842759
ENSDARG00000002016	1.0782
ENSDARG00000002021	0.469063
ENSDARG00000002026	0.805467
ENSDARG00000002031	0.675075
ENSDARG00000002060	0.541251
ENSDARG00000002071	0.662932
ENSDARG00000002077	0.660087
ENSDARG00000002082	1.86699
ENSDARG00000002127	0.35319
ENSDARG00000002128	0.863782
ENSDARG00000002131	1.69297
ENSDARG00000002165	2.7609
ENSDARG00000002168	0.666094
ENSDARG00000002174	0.898959
ENSDARG00000002184	0.896578
ENSDARG00000002190	1.70098
ENSDARG00000002194	0.630981
ENSDARG00000002196	1.42366
ENSDARG00000002213	0.541317
ENSDARG00000002215	1.47764
ENSDARG00000002217	1.13014
ENSDARG00000002220	1.78127
ENSDARG00000002240	2.90628
ENSDARG00000002249	0.472672
ENSDARG00000002264	1.44985
ENSDARG00000002267	0.789239
ENSDARG00000002271	1.65704
ENSDARG00000002285	0.301735
ENSDARG00000002298	0.416405
ENSDARG00000002300	1.37335
ENSDARG00000002305	0.899338
ENSDARG00000002332	0.449955
ENSDARG00000002333	0.919198
ENSDARG00000002339	1.3373
ENSDARG00000002344	2.91907
ENSDARG00000002353	0.925612
ENSDARG00000002362	1.61418
ENSDARG00000002365	1.10291
ENSDARG00000002377	0.613861
ENSDARG00000002396	0.945221
ENSDARG00000002401	0.366293
ENSDARG00000002402	0.830963
ENSDARG00000002403	0.993638
ENSDARG00000002405	0.589913
ENSDARG00000002467	0.808548
ENSDARG00000002483	0.694499
ENSDARG00000002487	0.732074
ENSDARG00000002506	1.88726
ENSDARG00000002523	1.00576
ENSDARG00000002536	1.05783
ENSDARG00000002538	1.73216
ENSDARG00000002549	0.86794
ENSDARG00000002552	1.49341
ENSDARG00000002571	1.72329
ENSDARG00000002576	0.695167
ENSDARG00000002582	0.377614
ENSDARG00000002591	0.839256
ENSDARG00000002601	0.46186
ENSDARG00000002607	0.583818
ENSDARG00000002613	1.67713
ENSDARG00000002632	1.88466
ENSDARG00000002642	0.741283
ENSDARG00000002659	1.14088
ENSDARG00000002663	1.28464
ENSDARG00000002670	0.951095
ENSDARG00000002682	0.509769
ENSDARG00000002690	1.87275
ENSDARG00000002701	0.370446
ENSDARG00000002710	2.22143
ENSDARG00000002720	0.758783
ENSDARG00000002745	1.22683
ENSDARG00000002750	1.13926
ENSDARG00000002754	0.753626
ENSDARG00000002758	1.7662
ENSDARG00000002779	0.379539
ENSDARG00000002787	0.417684
ENSDARG00000002790	1.98103
ENSDARG00000002791	1.01949
ENSDARG00000002792	1.12415
ENSDARG00000002795	0.52737
ENSDARG00000002798	0.586459
ENSDARG00000002826	0.895307
ENSDARG00000002830	0.597214
ENSDARG00000002840	0.37692
ENSDARG00000002872	0.375613
ENSDARG00000002877	0.499687
ENSDARG00000002880	0.437194
ENSDARG00000002894	1.00674
ENSDARG00000002897	2.07571
ENSDARG00000002912	1.06902
ENSDARG00000002916	0.395637
ENSDARG00000002949	1.82974
ENSDARG00000002967	1.56016
ENSDARG00000002970	1.31093
ENSDARG00000002971	0.561593
ENSDARG00000002988	0.461364
ENSDARG00000002994	0.30416
ENSDARG00000003008	0.604277
ENSDARG00000003017	1.87185
ENSDARG00000003021	0.470979
ENSDARG00000003022	0.926014
ENSDARG00000003027	1.33294
ENSDARG00000003032	1.80813
ENSDARG00000003035	0.874928
ENSDARG00000003041	0.452414
ENSDARG00000003058	1.1545
ENSDARG00000003061	0.558536
ENSDARG00000003068	0.597112
ENSDARG00000003069	0.336826
ENSDARG00000003081	0.409789
ENSDARG00000003087	1.10021
ENSDARG00000003098	1.20643
ENSDARG00000003109	1.11305
ENSDARG00000003113	1.79535
ENSDARG00000003127	0.609123
ENSDARG00000003132	1.19853
ENSDARG00000003144	1.27978
ENSDARG00000003151	2.22641
ENSDARG00000003153	1.67937
ENSDARG00000003157	0.605281
ENSDARG00000003167	0.860259
ENSDARG00000003169	0.699866
ENSDARG00000003175	0.670018
ENSDARG00000003189	1.79377
ENSDARG00000003205	0.982622
ENSDARG00000003206	1.92134
ENSDARG00000003207	1.49147
ENSDARG00000003208	0.688157
ENSDARG00000003213	0.776949
ENSDARG00000003217	0.464636
ENSDARG00000003235	2.05785
ENSDARG00000003244	0.390827
ENSDARG00000003250	0.623256
ENSDARG00000003257	0.754131
ENSDARG00000003269	1.01901
ENSDARG00000003270	0.874118
ENSDARG00000003281	2.0736
ENSDARG00000003287	0.829606
ENSDARG00000003303	0.530484
ENSDARG00000003307	0.838146
ENSDARG00000003308	1.87361
ENSDARG00000003311	1.34528
ENSDARG00000003320	0.78944
ENSDARG00000003328	0.488725
ENSDARG00000003373	1.81218
ENSDARG00000003380	1.19008
ENSDARG00000003382	1.87722
ENSDARG00000003383	0.968336
ENSDARG00000003398	0.610271
ENSDARG00000003421	0.40749
ENSDARG00000003429	2.13886
ENSDARG00000003444	1.04846
ENSDARG00000003449	1.54211
ENSDARG00000003462	0.403391
ENSDARG00000003475	0.852648
ENSDARG00000003486	1.03768
ENSDARG00000003487	0.565216
ENSDARG00000003495	0.683841
ENSDARG00000003517	1.66704
ENSDARG00000003519	0.768848
ENSDARG00000003520	0.520054
ENSDARG00000003526	2.24694
ENSDARG00000003527	1.35768
ENSDARG00000003531	1.28851
ENSDARG00000003544	0.779947
ENSDARG00000003564	1.70476
ENSDARG00000003570	1.31832
ENSDARG00000003573	1.96537
ENSDARG00000003584	1.14082
ENSDARG00000003592	1.48495
ENSDARG00000003599	2.72048
ENSDARG00000003607	0.949772
ENSDARG00000003616	1.02217
ENSDARG00000003631	1.52375
ENSDARG00000003641	1.27179
ENSDARG00000003642	1.0028
ENSDARG00000003675	0.772034
ENSDARG00000003680	1.31719
ENSDARG00000003681	2.14294
ENSDARG00000003693	1.22272
ENSDARG00000003695	1.15283
ENSDARG00000003697	1.71444
ENSDARG00000003705	0.867188
ENSDARG00000003749	1.31668
ENSDARG00000003754	0.564715
ENSDARG00000003757	0.51489
ENSDARG00000003769	0.720361
ENSDARG00000003776	1.66315
ENSDARG00000003795	2.01556
ENSDARG00000003808	0.514893
ENSDARG00000003818	1.28237
ENSDARG00000003820	2.45688
ENSDARG00000003827	0.843142
ENSDARG00000003829	0.363903
ENSDARG00000003835	0.35169
ENSDARG00000003841	0.579519
ENSDARG00000003845	0.858594
ENSDARG00000003846	1.72502
ENSDARG00000003854	0.554733
ENSDARG00000003860	2.02852
ENSDARG00000003865	0.662661
ENSDARG00000003866	1.42526
ENSDARG00000003869	1.51437
ENSDARG00000003872	0.894758
ENSDARG00000003899	0.757305
ENSDARG00000003904	0.566603
ENSDARG00000003910	0.447302
ENSDARG00000003920	2.32016
ENSDARG00000003927	0.993499
ENSDARG00000003931	1.23233
ENSDARG00000003934	1.32438
ENSDARG00000003938	1.00367
ENSDARG00000003940	0.890433
ENSDARG00000003941	0.875385
ENSDARG00000003952	1.84735
ENSDARG00000003961	0.940419
ENSDARG00000003973	0.919164
ENSDARG00000003974	1.36051
ENSDARG00000003984	0.536664
ENSDARG00000004017	0.939732
ENSDARG00000004018	0.375372
ENSDARG00000004034	1.36988
ENSDARG00000004037	0.596134
ENSDARG00000004046	1.58221
ENSDARG00000004059	0.41941
ENSDARG00000004060	0.657426
ENSDARG00000004078	0.515207
ENSDARG00000004094	1.22696
ENSDARG00000004105	0.61056
ENSDARG00000004130	0.608196
ENSDARG00000004131	0.430396
ENSDARG00000004132	0.921871
ENSDARG00000004151	0.876519
ENSDARG00000004160	1.58081
ENSDARG00000004161	1.80071
ENSDARG00000004167	0.886001
ENSDARG00000004169	1.10676
ENSDARG00000004171	1.43333
ENSDARG00000004173	1.07635
ENSDARG00000004174	0.544629
ENSDARG00000004189	1.27233
ENSDARG00000004196	0.39655
ENSDARG00000004211	0.8627
ENSDARG00000004251	0.855414
ENSDARG00000004261	1.63477
ENSDARG00000004262	1.45556
ENSDARG00000004270	1.27562
ENSDARG00000004274	1.28548
ENSDARG00000004280	1.13314
ENSDARG00000004297	0.690302
ENSDARG00000004301	2.15355
ENSDARG00000004306	0.368732
ENSDARG00000004308	0.973176
ENSDARG00000004318	1.14811
ENSDARG00000004325	1.01744
ENSDARG00000004336	1.2097
ENSDARG00000004343	1.34148
ENSDARG00000004363	1.23687
ENSDARG00000004372	0.582096
ENSDARG00000004377	1.38892
ENSDARG00000004378	1.91143
ENSDARG00000004392	2.66298
ENSDARG00000004402	0.450422
ENSDARG00000004406	0.737452
ENSDARG00000004415	0.864975
ENSDARG00000004427	2.60339
ENSDARG00000004433	2.1326
ENSDARG00000004436	1.2117
ENSDARG00000004452	1.5762
ENSDARG00000004455	0.8946
ENSDARG00000004460	1.70622
ENSDARG00000004470	1.27753
ENSDARG00000004492	0.975553
ENSDARG00000004497	0.383346
ENSDARG00000004502	0.536555
ENSDARG00000004525	0.999854
ENSDARG00000004527	1.78906
ENSDARG00000004537	0.847999
ENSDARG00000004574	1.08481
ENSDARG00000004581	0.855046
ENSDARG00000004587	1.44015
ENSDARG00000004588	0.70861
ENSDARG00000004594	0.556815
ENSDARG00000004616	0.639777
ENSDARG00000004618	1.17981
ENSDARG00000004632	1.61974
ENSDARG00000004634	1.95649
ENSDARG00000004636	2.24119
ENSDARG00000004680	1.4603
ENSDARG00000004687	0.697746
ENSDARG00000004692	0.600008
ENSDARG00000004696	0.464618
ENSDARG00000004697	0.623385
ENSDARG00000004702	1.95952
ENSDARG00000004706	2.46726
ENSDARG00000004713	0.956225
ENSDARG00000004714	0.599319
ENSDARG00000004724	0.83674
ENSDARG00000004726	0.938045
ENSDARG00000004735	1.37093
ENSDARG00000004757	3.02206
ENSDARG00000004771	1.61982
ENSDARG00000004774	0.33923
ENSDARG00000004785	1.56859
ENSDARG00000004794	1.16597
ENSDARG00000004796	0.362456
ENSDARG00000004806	0.693757
ENSDARG00000004830	1.43922
ENSDARG00000004836	0.504922
ENSDARG00000004840	2.09351
ENSDARG00000004843	0.716097
ENSDARG00000004866	2.126
ENSDARG00000004870	1.03234
ENSDARG00000004871	0.437066
ENSDARG00000004877	2.33922
ENSDARG00000004889	1.13909
ENSDARG00000004891	0.665145
ENSDARG00000004906	1.2191
ENSDARG00000004925	1.59369
ENSDARG00000004937	0.442841
ENSDARG00000004939	1.02915
ENSDARG00000004948	1.30805
ENSDARG00000004952	0.712953
ENSDARG00000004956	2.41531
ENSDARG00000004979	0.637977
ENSDARG00000005002	0.447859
ENSDARG00000005015	1.40827
ENSDARG00000005026	0.433191
ENSDARG00000005034	0.808763
ENSDARG00000005049	0.990333
ENSDARG00000005057	0.31204
ENSDARG00000005078	1.78693
ENSDARG00000005085	1.11434
ENSDARG00000005098	0.322188
ENSDARG00000005115	1.079
ENSDARG00000005122	1.3607
ENSDARG00000005128	1.32337
ENSDARG00000005134	0.975518
ENSDARG00000005154	1.20054
ENSDARG00000005162	2.79188
ENSDARG00000005172	2.82809
ENSDARG00000005179	0.749816
ENSDARG00000005185	2.07126
ENSDARG00000005186	1.19222
ENSDARG00000005191	0.988995
ENSDARG00000005216	1.25118
ENSDARG00000005218	0.41482
ENSDARG00000005220	1.45634
ENSDARG00000005230	2.20012
ENSDARG00000005236	0.47161
ENSDARG00000005246	0.664399
ENSDARG00000005251	1.09236
ENSDARG00000005254	1.3498
ENSDARG00000005274	0.543133
ENSDARG00000005284	0.570991
ENSDARG00000005315	0.469473
ENSDARG00000005318	0.552979
ENSDARG00000005350	0.798113
ENSDARG00000005355	1.53094
ENSDARG00000005356	0.502291
ENSDARG00000005359	0.63882
ENSDARG00000005374	0.35712
ENSDARG00000005382	0.311636
ENSDARG00000005394	0.520622
ENSDARG00000005397	0.938319
ENSDARG00000005416	0.667912
ENSDARG00000005423	1.6223
ENSDARG00000005425	0.419957
ENSDARG00000005448	1.00334
ENSDARG00000005451	1.96028
ENSDARG00000005456	1.00649
ENSDARG00000005458	1.32743
ENSDARG00000005463	0.663758
ENSDARG00000005464	2.53405
ENSDARG00000005468	1.14671
ENSDARG00000005481	1.28836
ENSDARG00000005482	0.602667
ENSDARG00000005500	1.07776
ENSDARG00000005513	3.45684
ENSDARG00000005525	0.585386
ENSDARG00000005536	1.51766
ENSDARG00000005540	0.454997
ENSDARG00000005544	0.749732
ENSDARG00000005549	0.872791
ENSDARG00000005551	1.72851
ENSDARG00000005560	0.537645
ENSDARG00000005576	1.42224
ENSDARG00000005586	1.58387
ENSDARG00000005606	0.578083
ENSDARG00000005612	0.816636
ENSDARG00000005625	1.13295
ENSDARG00000005626	0.715342
ENSDARG00000005629	0.365048
ENSDARG00000005640	0.488997
ENSDARG00000005643	0.982452
ENSDARG00000005652	0.818545
ENSDARG00000005675	0.879928
ENSDARG00000005679	1.47334
ENSDARG00000005690	0.396973
ENSDARG00000005699	0.679347
ENSDARG00000005713	1.74584
ENSDARG00000005738	1.19764
ENSDARG00000005772	1.2517
ENSDARG00000005774	1.17548
ENSDARG00000005786	0.701227
ENSDARG00000005789	1.2233
ENSDARG00000005791	3.72389
ENSDARG00000005799	0.626379
ENSDARG00000005827	1.64779
ENSDARG00000005834	0.884111
ENSDARG00000005840	1.01338
ENSDARG00000005841	1.23478
ENSDARG00000005842	1.07582
ENSDARG00000005861	0.66915
ENSDARG00000005867	0.450654
ENSDARG00000005870	1.38685
ENSDARG00000005891	1.67041
ENSDARG00000005897	2.33114
ENSDARG00000005908	1.35583
ENSDARG00000005915	0.904488
ENSDARG00000005916	0.580099
ENSDARG00000005924	1.01161
ENSDARG00000005926	1.9273
ENSDARG00000005927	0.805422
ENSDARG00000005943	0.375214
ENSDARG00000005945	1.58019
ENSDARG00000005948	0.451662
ENSDARG00000005972	1.49589
ENSDARG00000005980	0.370049
ENSDARG00000005989	1.26337
ENSDARG00000005993	0.650072
ENSDARG00000006003	0.879556
ENSDARG00000006010	0.604866
ENSDARG00000006011	0.568975
ENSDARG00000006019	0.82537
ENSDARG00000006025	0.521625
ENSDARG00000006031	0.777054
ENSDARG00000006038	0.83096
ENSDARG00000006040	1.39382
ENSDARG00000006062	0.491589
ENSDARG00000006074	1.35208
ENSDARG00000006092	1.5415
ENSDARG00000006093	0.401448
ENSDARG00000006094	0.580542
ENSDARG00000006124	1.12382
ENSDARG00000006125	1.79551
ENSDARG00000006181	2.08832
ENSDARG00000006192	1.10689
ENSDARG00000006196	1.34907
ENSDARG00000006200	0.653357
ENSDARG00000006207	0.424992
ENSDARG00000006219	0.995013
ENSDARG00000006220	0.756844
ENSDARG00000006225	1.97505
ENSDARG00000006235	1.32774
ENSDARG00000006242	2.13729
ENSDARG00000006251	1.26096
ENSDARG00000006253	0.486598
ENSDARG00000006260	2.76042
ENSDARG00000006266	1.69955
ENSDARG00000006283	1.28854
ENSDARG00000006290	2.43811
ENSDARG00000006299	0.772454
ENSDARG00000006300	1.92713
ENSDARG00000006301	0.309751
ENSDARG00000006307	0.604304
ENSDARG00000006314	1.86195
ENSDARG00000006316	3.04352
ENSDARG00000006332	0.811521
ENSDARG00000006370	1.38229
ENSDARG00000006385	1.30609
ENSDARG00000006389	1.38335
ENSDARG00000006392	0.967595
ENSDARG00000006395	1.55366
ENSDARG00000006397	1.67018
ENSDARG00000006399	1.99447
ENSDARG00000006408	1.57733
ENSDARG00000006413	2.70324
ENSDARG00000006420	0.306681
ENSDARG00000006434	0.848454
ENSDARG00000006477	0.503482
ENSDARG00000006487	2.31262
ENSDARG00000006491	1.20338
ENSDARG00000006494	0.765159
ENSDARG00000006497	1.40748
ENSDARG00000006514	0.753695
ENSDARG00000006524	0.903773
ENSDARG00000006526	2.33775
ENSDARG00000006527	1.51523
ENSDARG00000006545	0.672249
ENSDARG00000006546	0.838928
ENSDARG00000006553	1.71829
ENSDARG00000006566	1.04779
ENSDARG00000006567	0.993072
ENSDARG00000006584	1.0232
ENSDARG00000006585	0.565426
ENSDARG00000006600	1.38875
ENSDARG00000006603	2.40217
ENSDARG00000006609	1.19182
ENSDARG00000006617	0.599296
ENSDARG00000006621	1.16277
ENSDARG00000006624	0.960913
ENSDARG00000006639	0.767738
ENSDARG00000006642	1.33124
ENSDARG00000006666	0.657691
ENSDARG00000006672	1.6285
ENSDARG00000006677	0.52277
ENSDARG00000006683	1.03041
ENSDARG00000006691	3.35226
ENSDARG00000006719	0.908044
ENSDARG00000006747	1.51298
ENSDARG00000006758	0.334862
ENSDARG00000006760	0.929897
ENSDARG00000006766	0.831304
ENSDARG00000006773	0.858609
ENSDARG00000006775	0.936399
ENSDARG00000006782	0.342586
ENSDARG00000006786	1.66415
ENSDARG00000006812	0.669966
ENSDARG00000006840	0.78689
ENSDARG00000006859	0.449218
ENSDARG00000006865	0.504082
ENSDARG00000006869	0.937272
ENSDARG00000006877	0.30381
ENSDARG00000006889	0.73952
ENSDARG00000006900	0.866253
ENSDARG00000006915	1.29826
ENSDARG00000006921	0.403253
ENSDARG00000006924	0.360644
ENSDARG00000006963	0.719146
ENSDARG00000007025	1.26168
ENSDARG00000007034	1.41889
ENSDARG00000007045	0.786791
ENSDARG00000007065	1.50453
ENSDARG00000007081	1.02299
ENSDARG00000007092	0.673066
ENSDARG00000007098	2.53501
ENSDARG00000007125	0.439888
ENSDARG00000007127	0.511892
ENSDARG00000007130	1.1663
ENSDARG00000007135	0.988573
ENSDARG00000007136	0.710712
ENSDARG00000007141	1.53044
ENSDARG00000007169	0.730423
ENSDARG00000007175	0.307398
ENSDARG00000007179	0.540701
ENSDARG00000007180	0.478928
ENSDARG00000007181	0.59502
ENSDARG00000007184	1.53863
ENSDARG00000007186	0.526314
ENSDARG00000007196	0.991614
ENSDARG00000007198	0.832316
ENSDARG00000007216	0.950284
ENSDARG00000007217	0.503934
ENSDARG00000007219	1.81598
ENSDARG00000007221	0.312418
ENSDARG00000007241	0.974499
ENSDARG00000007244	0.716961
ENSDARG00000007250	0.68707
ENSDARG00000007257	2.13796
ENSDARG00000007271	0.958672
ENSDARG00000007279	1.49108
ENSDARG00000007285	2.22903
ENSDARG00000007294	0.684911
ENSDARG00000007302	0.838339
ENSDARG00000007315	1.0694
ENSDARG00000007320	3.79177
ENSDARG00000007323	1.65702
ENSDARG00000007347	1.92892
ENSDARG00000007359	1.85284
ENSDARG00000007362	1.58544
ENSDARG00000007369	1.4552
ENSDARG00000007370	1.43432
ENSDARG00000007382	0.760261
ENSDARG00000007385	1.38388
ENSDARG00000007387	1.38672
ENSDARG00000007405	1.26565
ENSDARG00000007409	1.32526
ENSDARG00000007412	1.46943
ENSDARG00000007413	0.752451
ENSDARG00000007429	0.365346
ENSDARG00000007438	1.68946
ENSDARG00000007444	0.534861
ENSDARG00000007449	0.728826
ENSDARG00000007467	0.310503
ENSDARG00000007477	0.61527
ENSDARG00000007485	1.17229
ENSDARG00000007494	0.827765
ENSDARG00000007496	0.805451
ENSDARG00000007523	1.45842
ENSDARG00000007526	1.6792
ENSDARG00000007531	0.556952
ENSDARG00000007553	0.397033
ENSDARG00000007566	0.377206
ENSDARG00000007597	1.52872
ENSDARG00000007601	0.689513
ENSDARG00000007603	1.59115
ENSDARG00000007624	0.863792
ENSDARG00000007630	0.446595
ENSDARG00000007639	1.05928
ENSDARG00000007657	1.29134
ENSDARG00000007671	0.531383
ENSDARG00000007682	1.45508
ENSDARG00000007691	1.01964
ENSDARG00000007693	2.2871
ENSDARG00000007708	2.86725
ENSDARG00000007711	0.338437
ENSDARG00000007720	2.0271
ENSDARG00000007722	1.08142
ENSDARG00000007727	0.797898
ENSDARG00000007734	0.912697
ENSDARG00000007737	1.05847
ENSDARG00000007744	0.462315
ENSDARG00000007745	1.45057
ENSDARG00000007755	1.02351
ENSDARG00000007760	1.26247
ENSDARG00000007764	0.629062
ENSDARG00000007774	1.92413
ENSDARG00000007786	1.23029
ENSDARG00000007791	1.21526
ENSDARG00000007795	1.84154
ENSDARG00000007804	0.589309
ENSDARG00000007808	1.03295
ENSDARG00000007812	0.783933
ENSDARG00000007813	0.329898
ENSDARG00000007818	0.411328
ENSDARG00000007823	0.468707
ENSDARG00000007836	1.17406
ENSDARG00000007842	0.341739
ENSDARG00000007863	1.76599
ENSDARG00000007867	1.84251
ENSDARG00000007886	0.861594
ENSDARG00000007892	0.93456
ENSDARG00000007901	0.93095
ENSDARG00000007916	0.65545
ENSDARG00000007923	0.701157
ENSDARG00000007943	0.946692
ENSDARG00000007955	0.396769
ENSDARG00000007959	1.14462
ENSDARG00000007960	2.33104
ENSDARG00000007971	1.13845
ENSDARG00000007975	1.02159
ENSDARG00000007976	0.568411
ENSDARG00000007989	1.90197
ENSDARG00000008014	1.41653
ENSDARG00000008020	2.12943
ENSDARG00000008022	0.613556
ENSDARG00000008030	2.43211
ENSDARG00000008032	0.941427
ENSDARG00000008049	2.19638
ENSDARG00000008097	1.86182
ENSDARG00000008105	0.821549
ENSDARG00000008107	1.21515
ENSDARG00000008119	1.29219
ENSDARG00000008141	0.909509
ENSDARG00000008142	1.10477
ENSDARG00000008153	0.793786
ENSDARG00000008155	0.762059
ENSDARG00000008164	0.894075
ENSDARG00000008170	0.696384
ENSDARG00000008182	0.40178
ENSDARG00000008184	1.0965
ENSDARG00000008186	1.54914
ENSDARG00000008188	1.43384
ENSDARG00000008200	1.68717
ENSDARG00000008218	1.53196
ENSDARG00000008224	1.15728
ENSDARG00000008235	0.864781
ENSDARG00000008237	1.26077
ENSDARG00000008238	0.334019
ENSDARG00000008239	0.573343
ENSDARG00000008243	1.20436
ENSDARG00000008255	1.0073
ENSDARG00000008278	0.524067
ENSDARG00000008279	0.815748
ENSDARG00000008287	1.67922
ENSDARG00000008292	2.06927
ENSDARG00000008310	1.65894
ENSDARG00000008329	0.562803
ENSDARG00000008333	1.73567
ENSDARG00000008363	1.78293
ENSDARG00000008370	0.894499
ENSDARG00000008372	1.43987
ENSDARG00000008377	0.937466
ENSDARG00000008380	0.823427
ENSDARG00000008383	1.68268
ENSDARG00000008384	0.988278
ENSDARG00000008388	0.856805
ENSDARG00000008395	1.49464
ENSDARG00000008396	0.373094
ENSDARG00000008413	0.558902
ENSDARG00000008434	1.40879
ENSDARG00000008447	1.35839
ENSDARG00000008450	0.517705
ENSDARG00000008457	1.15651
ENSDARG00000008472	0.818183
ENSDARG00000008480	0.643994
ENSDARG00000008487	0.390764
ENSDARG00000008490	0.653227
ENSDARG00000008491	1.29694
ENSDARG00000008494	1.38615
ENSDARG00000008502	1.85151
ENSDARG00000008503	1.57124
ENSDARG00000008542	0.462456
ENSDARG00000008551	1.70001
ENSDARG00000008560	1.09267
ENSDARG00000008568	1.68276
ENSDARG00000008573	0.879445
ENSDARG00000008592	1.05281
ENSDARG00000008593	0.514544
ENSDARG00000008639	0.82399
ENSDARG00000008660	0.678047
ENSDARG00000008678	1.76373
ENSDARG00000008706	2.22427
ENSDARG00000008723	1.23189
ENSDARG00000008727	0.409249
ENSDARG00000008735	2.38292
ENSDARG00000008740	1.2272
ENSDARG00000008748	2.15712
ENSDARG00000008757	0.466026
ENSDARG00000008765	0.725559
ENSDARG00000008784	1.30082
ENSDARG00000008785	1.75229
ENSDARG00000008808	1.04853
ENSDARG00000008811	0.972879
ENSDARG00000008816	1.33223
ENSDARG00000008818	1.14946
ENSDARG00000008832	0.887551
ENSDARG00000008840	0.391325
ENSDARG00000008852	0.373981
ENSDARG00000008859	0.505238
ENSDARG00000008867	3.14716
ENSDARG00000008884	0.840253
ENSDARG00000008886	0.39977
ENSDARG00000008890	1.06077
ENSDARG00000008904	0.50835
ENSDARG00000008906	0.426335
ENSDARG00000008920	1.74336
ENSDARG00000008931	0.378551
ENSDARG00000008936	2.35932
ENSDARG00000008946	1.42397
ENSDARG00000008947	1.74596
ENSDARG00000008953	0.451965
ENSDARG00000008966	0.84374
ENSDARG00000008979	1.06652
ENSDARG00000009001	1.44843
ENSDARG00000009020	0.382485
ENSDARG00000009023	0.713855
ENSDARG00000009040	0.76699
ENSDARG00000009074	0.380526
ENSDARG00000009106	1.46761
ENSDARG00000009113	1.47341
ENSDARG00000009123	2.46084
ENSDARG00000009136	0.935376
ENSDARG00000009169	1.0978
ENSDARG00000009170	0.880965
ENSDARG00000009178	0.719393
ENSDARG00000009194	0.577778
ENSDARG00000009209	0.735115
ENSDARG00000009212	2.97012
ENSDARG00000009214	0.833373
ENSDARG00000009217	0.395627
ENSDARG00000009218	0.801138
ENSDARG00000009250	1.68672
ENSDARG00000009252	1.23481
ENSDARG00000009253	1.51167
ENSDARG00000009262	0.692635
ENSDARG00000009266	0.610251
ENSDARG00000009267	1.11337
ENSDARG00000009273	0.81146
ENSDARG00000009280	0.654029
ENSDARG00000009285	3.1249
ENSDARG00000009299	0.707216
ENSDARG00000009313	2.36405
ENSDARG00000009315	0.994038
ENSDARG00000009336	1.40423
ENSDARG00000009341	0.487026
ENSDARG00000009342	1.71807
ENSDARG00000009346	0.581475
ENSDARG00000009350	1.32349
ENSDARG00000009372	0.444468
ENSDARG00000009387	0.689947
ENSDARG00000009390	1.23726
ENSDARG00000009401	0.483385
ENSDARG00000009418	1.39964
ENSDARG00000009436	1.37863
ENSDARG00000009438	0.456161
ENSDARG00000009447	3.00827
ENSDARG00000009459	0.685326
ENSDARG00000009471	0.742738
ENSDARG00000009472	1.6706
ENSDARG00000009473	0.58305
ENSDARG00000009480	1.73301
ENSDARG00000009484	1.15724
ENSDARG00000009494	0.573707
ENSDARG00000009505	2.12035
ENSDARG00000009524	0.563122
ENSDARG00000009525	0.821902
ENSDARG00000009557	0.754792
ENSDARG00000009585	1.11519
ENSDARG00000009594	1.23923
ENSDARG00000009607	0.682889
ENSDARG00000009640	2.33519
ENSDARG00000009657	2.08221
ENSDARG00000009681	0.952
ENSDARG00000009685	0.575631
ENSDARG00000009724	0.552558
ENSDARG00000009733	1.15991
ENSDARG00000009735	0.858176
ENSDARG00000009740	1.52232
ENSDARG00000009745	1.1682
ENSDARG00000009748	1.06836
ENSDARG00000009753	2.88035
ENSDARG00000009754	0.981683
ENSDARG00000009771	1.63381
ENSDARG00000009779	3.45205
ENSDARG00000009782	2.22575
ENSDARG00000009783	0.64358
ENSDARG00000009796	0.439628
ENSDARG00000009806	0.45072
ENSDARG00000009825	0.434689
ENSDARG00000009830	1.12139
ENSDARG00000009837	0.454183
ENSDARG00000009862	0.93733
ENSDARG00000009864	0.53804
ENSDARG00000009868	0.982325
ENSDARG00000009870	0.389079
ENSDARG00000009871	2.04051
ENSDARG00000009881	1.36364
ENSDARG00000009886	0.988285
ENSDARG00000009901	1.07917
ENSDARG00000009939	1.41033
ENSDARG00000009949	0.646733
ENSDARG00000009950	2.61089
ENSDARG00000009953	0.396793
ENSDARG00000009958	0.887502
ENSDARG00000009978	3.29334
ENSDARG00000009982	0.891717
ENSDARG00000010002	1.03774
ENSDARG00000010010	1.142
ENSDARG00000010018	0.695328
ENSDARG00000010021	0.449804
ENSDARG00000010032	1.8424
ENSDARG00000010035	0.754598
ENSDARG00000010051	2.23108
ENSDARG00000010052	0.630463
ENSDARG00000010059	1.65866
ENSDARG00000010070	1.08481
ENSDARG00000010078	0.443677
ENSDARG00000010098	1.12635
ENSDARG00000010108	0.675617
ENSDARG00000010113	2.79227
ENSDARG00000010137	0.872161
ENSDARG00000010145	1.01568
ENSDARG00000010149	1.98927
ENSDARG00000010155	1.62407
ENSDARG00000010160	3.55104
ENSDARG00000010169	1.82592
ENSDARG00000010181	0.543329
ENSDARG00000010194	2.06274
ENSDARG00000010238	1.48824
ENSDARG00000010244	2.77877
ENSDARG00000010246	1.51544
ENSDARG00000010255	1.34817
ENSDARG00000010266	0.635083
ENSDARG00000010279	1.99531
ENSDARG00000010280	0.767996
ENSDARG00000010300	0.830487
ENSDARG00000010301	1.0355
ENSDARG00000010316	0.760716
ENSDARG00000010350	0.497243
ENSDARG00000010381	1.81408
ENSDARG00000010384	0.644018
ENSDARG00000010400	2.10107
ENSDARG00000010411	0.995316
ENSDARG00000010415	1.08635
ENSDARG00000010432	1.16102
ENSDARG00000010442	1.17644
ENSDARG00000010445	0.616397
ENSDARG00000010454	0.468142
ENSDARG00000010477	0.731436
ENSDARG00000010481	1.82791
ENSDARG00000010487	0.980856
ENSDARG00000010515	0.453537
ENSDARG00000010516	3.61263
ENSDARG00000010519	1.90006
ENSDARG00000010531	0.351731
ENSDARG00000010553	2.28803
ENSDARG00000010563	0.83093
ENSDARG00000010571	0.846861
ENSDARG00000010572	0.832197
ENSDARG00000010583	0.470287
ENSDARG00000010596	1.42077
ENSDARG00000010602	0.902829
ENSDARG00000010625	2.38425
ENSDARG00000010641	1.27701
ENSDARG00000010655	1.21664
ENSDARG00000010658	1.69245
ENSDARG00000010681	0.378614
ENSDARG00000010701	1.33091
ENSDARG00000010717	0.814437
ENSDARG00000010721	2.10468
ENSDARG00000010729	0.794842
ENSDARG00000010732	0.797935
ENSDARG00000010738	0.818232
ENSDARG00000010745	1.67392
ENSDARG00000010752	1.41462
ENSDARG00000010764	0.398745
ENSDARG00000010767	0.332412
ENSDARG00000010773	0.847848
ENSDARG00000010779	0.656624
ENSDARG00000010784	1.37812
ENSDARG00000010785	2.57578
ENSDARG00000010792	0.414756
ENSDARG00000010823	0.35088
ENSDARG00000010831	2.30427
ENSDARG00000010844	2.24978
ENSDARG00000010873	1.60838
ENSDARG00000010918	0.385139
ENSDARG00000010946	0.334703
ENSDARG00000010948	0.396453
ENSDARG00000010953	1.57163
ENSDARG00000010956	1.69334
ENSDARG00000010965	2.11133
ENSDARG00000010977	1.21326
ENSDARG00000010978	0.683402
ENSDARG00000011000	1.23798
ENSDARG00000011020	1.38787
ENSDARG00000011026	1.83489
ENSDARG00000011049	0.713624
ENSDARG00000011055	1.64054
ENSDARG00000011065	0.688126
ENSDARG00000011079	1.35125
ENSDARG00000011094	0.475695
ENSDARG00000011122	1.12984
ENSDARG00000011125	2.48406
ENSDARG00000011141	0.5258
ENSDARG00000011146	2.88511
ENSDARG00000011152	1.14381
ENSDARG00000011166	1.061
ENSDARG00000011170	1.53343
ENSDARG00000011175	1.129
ENSDARG00000011188	0.732142
ENSDARG00000011196	0.558783
ENSDARG00000011201	3.46441
ENSDARG00000011219	0.8848
ENSDARG00000011233	0.558019
ENSDARG00000011246	1.23009
ENSDARG00000011247	0.976031
ENSDARG00000011272	1.8175
ENSDARG00000011298	0.379421
ENSDARG00000011299	1.04038
ENSDARG00000011301	1.01627
ENSDARG00000011312	1.21359
ENSDARG00000011326	2.39204
ENSDARG00000011333	0.768068
ENSDARG00000011334	1.60425
ENSDARG00000011360	1.73545
ENSDARG00000011376	1.73028
ENSDARG00000011404	1.13536
ENSDARG00000011405	2.91852
ENSDARG00000011418	1.26503
ENSDARG00000011434	1.26829
ENSDARG00000011445	0.665343
ENSDARG00000011449	0.871189
ENSDARG00000011459	1.52185
ENSDARG00000011462	1.8033
ENSDARG00000011463	0.989494
ENSDARG00000011466	0.531351
ENSDARG00000011488	1.5644
ENSDARG00000011493	0.70723
ENSDARG00000011496	0.840614
ENSDARG00000011498	0.665251
ENSDARG00000011506	1.73301
ENSDARG00000011510	1.03337
ENSDARG00000011515	1.43392
ENSDARG00000011521	1.31242
ENSDARG00000011545	2.02031
ENSDARG00000011553	2.43538
ENSDARG00000011555	1.21081
ENSDARG00000011564	1.23278
ENSDARG00000011570	0.879172
ENSDARG00000011581	1.27963
ENSDARG00000011583	0.379013
ENSDARG00000011594	0.610284
ENSDARG00000011597	0.967599
ENSDARG00000011609	1.21125
ENSDARG00000011611	1.25426
ENSDARG00000011613	1.99547
ENSDARG00000011648	2.39663
ENSDARG00000011661	0.608299
ENSDARG00000011662	0.782537
ENSDARG00000011665	2.25475
ENSDARG00000011724	1.69388
ENSDARG00000011727	0.571873
ENSDARG00000011740	1.95397
ENSDARG00000011764	0.867799
ENSDARG00000011770	1.9038
ENSDARG00000011783	0.816775
ENSDARG00000011801	0.521696
ENSDARG00000011809	0.895435
ENSDARG00000011818	0.770879
ENSDARG00000011819	0.303229
ENSDARG00000011824	2.33961
ENSDARG00000011825	0.827934
ENSDARG00000011837	0.981655
ENSDARG00000011841	3.0843
ENSDARG00000011851	0.378699
ENSDARG00000011855	1.34412
ENSDARG00000011863	0.631902
ENSDARG00000011885	1.32722
ENSDARG00000011909	1.01411
ENSDARG00000011921	1.34003
ENSDARG00000011925	0.980708
ENSDARG00000011926	0.450116
ENSDARG00000011932	1.01162
ENSDARG00000011934	1.40954
ENSDARG00000011941	1.2798
ENSDARG00000011945	1.20009
ENSDARG00000011948	0.402206
ENSDARG00000011958	1.09018
ENSDARG00000011973	0.952906
ENSDARG00000012002	0.408514
ENSDARG00000012005	1.48362
ENSDARG00000012021	0.822837
ENSDARG00000012025	1.19509
ENSDARG00000012035	0.402626
ENSDARG00000012039	0.531516
ENSDARG00000012040	0.663901
ENSDARG00000012051	0.986983
ENSDARG00000012072	1.44454
ENSDARG00000012078	2.35727
ENSDARG00000012113	0.745945
ENSDARG00000012135	0.663158
ENSDARG00000012140	1.38566
ENSDARG00000012141	1.1297
ENSDARG00000012144	1.86338
ENSDARG00000012177	0.935478
ENSDARG00000012192	1.39687
ENSDARG00000012194	0.87752
ENSDARG00000012196	1.30558
ENSDARG00000012215	0.372655
ENSDARG00000012219	1.03169
ENSDARG00000012222	0.689035
ENSDARG00000012234	1.41284
ENSDARG00000012244	2.13336
ENSDARG00000012247	0.749506
ENSDARG00000012261	0.393579
ENSDARG00000012274	1.82776
ENSDARG00000012311	0.337527
ENSDARG00000012314	0.864804
ENSDARG00000012325	1.54568
ENSDARG00000012340	1.71591
ENSDARG00000012347	1.22853
ENSDARG00000012355	0.620519
ENSDARG00000012369	1.16321
ENSDARG00000012378	0.804845
ENSDARG00000012381	0.309193
ENSDARG00000012387	1.40751
ENSDARG00000012390	2.06764
ENSDARG00000012399	1.03101
ENSDARG00000012403	0.338797
ENSDARG00000012405	0.555302
ENSDARG00000012407	0.906695
ENSDARG00000012432	1.67411
ENSDARG00000012450	1.31887
ENSDARG00000012453	1.17385
ENSDARG00000012458	2.02887
ENSDARG00000012460	0.328503
ENSDARG00000012485	0.309414
ENSDARG00000012495	1.20331
ENSDARG00000012499	0.989531
ENSDARG00000012505	1.35983
ENSDARG00000012506	0.305922
ENSDARG00000012513	1.96074
ENSDARG00000012519	0.546699
ENSDARG00000012553	1.88746
ENSDARG00000012563	0.790364
ENSDARG00000012572	1.15246
ENSDARG00000012574	0.579575
ENSDARG00000012577	1.28548
ENSDARG00000012586	0.671251
ENSDARG00000012588	0.964291
ENSDARG00000012591	2.07275
ENSDARG00000012603	1.77669
ENSDARG00000012610	0.425726
ENSDARG00000012625	0.864305
ENSDARG00000012627	1.23877
ENSDARG00000012656	1.16735
ENSDARG00000012672	1.75802
ENSDARG00000012674	0.653985
ENSDARG00000012682	0.823451
ENSDARG00000012684	2.15501
ENSDARG00000012688	2.88139
ENSDARG00000012699	1.18252
ENSDARG00000012718	1.17096
ENSDARG00000012723	0.979236
ENSDARG00000012726	0.385902
ENSDARG00000012729	2.4376
ENSDARG00000012741	0.73357
ENSDARG00000012747	1.72715
ENSDARG00000012763	0.696416
ENSDARG00000012776	1.37236
ENSDARG00000012777	1.69352
ENSDARG00000012790	0.726687
ENSDARG00000012796	0.42717
ENSDARG00000012801	0.549979
ENSDARG00000012816	0.356303
ENSDARG00000012818	1.06553
ENSDARG00000012820	2.03373
ENSDARG00000012827	0.747827
ENSDARG00000012829	0.323533
ENSDARG00000012833	1.54127
ENSDARG00000012840	0.47006
ENSDARG00000012848	1.43072
ENSDARG00000012866	0.867546
ENSDARG00000012871	1.09114
ENSDARG00000012874	1.50106
ENSDARG00000012887	1.17144
ENSDARG00000012892	1.75268
ENSDARG00000012899	1.10118
ENSDARG00000012915	1.05584
ENSDARG00000012927	0.898549
ENSDARG00000012929	0.533537
ENSDARG00000012932	1.55408
ENSDARG00000012942	1.05819
ENSDARG00000012946	1.75085
ENSDARG00000012949	0.365361
ENSDARG00000012953	0.952446
ENSDARG00000012972	0.447015
ENSDARG00000012987	1.33432
ENSDARG00000013000	0.331596
ENSDARG00000013004	0.709349
ENSDARG00000013009	1.50877
ENSDARG00000013014	0.505597
ENSDARG00000013016	1.09469
ENSDARG00000013022	1.09341
ENSDARG00000013031	1.04646
ENSDARG00000013044	2.03383
ENSDARG00000013051	0.363969
ENSDARG00000013058	0.903145
ENSDARG00000013075	1.82968
ENSDARG00000013076	0.903741
ENSDARG00000013078	2.07687
ENSDARG00000013079	1.09928
ENSDARG00000013082	0.452137
ENSDARG00000013087	1.83035
ENSDARG00000013095	0.980568
ENSDARG00000013110	0.519597
ENSDARG00000013117	0.625698
ENSDARG00000013122	1.55405
ENSDARG00000013128	0.912
ENSDARG00000013144	2.17412
ENSDARG00000013150	1.05207
ENSDARG00000013161	0.778921
ENSDARG00000013221	0.428355
ENSDARG00000013222	0.659301
ENSDARG00000013224	0.48048
ENSDARG00000013245	0.395157
ENSDARG00000013250	0.39067
ENSDARG00000013274	1.44923
ENSDARG00000013279	0.860098
ENSDARG00000013307	3.88996
ENSDARG00000013317	0.359949
ENSDARG00000013329	0.989935
ENSDARG00000013333	1.61476
ENSDARG00000013346	0.701611
ENSDARG00000013351	3.08882
ENSDARG00000013360	1.14244
ENSDARG00000013371	0.94281
ENSDARG00000013379	1.57549
ENSDARG00000013382	2.04309
ENSDARG00000013397	1.23771
ENSDARG00000013415	1.35314
ENSDARG00000013434	0.878317
ENSDARG00000013441	0.429872
ENSDARG00000013443	0.756
ENSDARG00000013457	0.883206
ENSDARG00000013461	0.376575
ENSDARG00000013472	0.50166
ENSDARG00000013475	1.72834
ENSDARG00000013476	0.591576
ENSDARG00000013477	2.14666
ENSDARG00000013478	0.884414
ENSDARG00000013500	0.563329
ENSDARG00000013505	1.16659
ENSDARG00000013542	0.505619
ENSDARG00000013561	1.17789
ENSDARG00000013576	0.804888
ENSDARG00000013582	0.811978
ENSDARG00000013596	0.787694
ENSDARG00000013613	0.966244
ENSDARG00000013623	2.31543
ENSDARG00000013628	0.990842
ENSDARG00000013655	1.61222
ENSDARG00000013659	1.10261
ENSDARG00000013667	0.475869
ENSDARG00000013669	0.788019
ENSDARG00000013670	0.848799
ENSDARG00000013681	1.40187
ENSDARG00000013694	0.454725
ENSDARG00000013704	0.755529
ENSDARG00000013705	0.769968
ENSDARG00000013708	0.911528
ENSDARG00000013711	1.1007
ENSDARG00000013726	0.391714
ENSDARG00000013729	0.949533
ENSDARG00000013732	1.43401
ENSDARG00000013734	1.702
ENSDARG00000013741	1.2949
ENSDARG00000013750	1.13584
ENSDARG00000013776	0.624482
ENSDARG00000013784	0.383443
ENSDARG00000013794	1.42784
ENSDARG00000013800	1.57614
ENSDARG00000013802	1.33108
ENSDARG00000013804	2.43062
ENSDARG00000013813	0.676735
ENSDARG00000013822	2.51746
ENSDARG00000013828	0.41466
ENSDARG00000013830	1.13516
ENSDARG00000013841	0.62692
ENSDARG00000013843	1.31635
ENSDARG00000013845	0.639703
ENSDARG00000013847	1.50035
ENSDARG00000013853	1.78762
ENSDARG00000013860	0.993584
ENSDARG00000013861	0.68755
ENSDARG00000013863	2.06643
ENSDARG00000013880	0.525578
ENSDARG00000013881	1.79874
ENSDARG00000013928	1.20715
ENSDARG00000013931	2.72679
ENSDARG00000013938	2.36522
ENSDARG00000013946	0.936498
ENSDARG00000013950	1.03874
ENSDARG00000013961	0.504895
ENSDARG00000013965	0.792161
ENSDARG00000013966	1.96083
ENSDARG00000013968	1.91586
ENSDARG00000013973	0.868986
ENSDARG00000013979	2.36794
ENSDARG00000013990	1.18458
ENSDARG00000014004	1.06369
ENSDARG00000014005	0.977482
ENSDARG00000014008	0.712454
ENSDARG00000014013	1.97501
ENSDARG00000014015	0.860483
ENSDARG00000014017	0.588404
ENSDARG00000014024	0.507196
ENSDARG00000014059	1.67244
ENSDARG00000014068	1.25878
ENSDARG00000014083	1.1695
ENSDARG00000014085	1.30652
ENSDARG00000014098	0.614282
ENSDARG00000014113	1.10681
ENSDARG00000014137	0.737146
ENSDARG00000014138	1.04907
ENSDARG00000014139	0.784908
ENSDARG00000014148	0.968175
ENSDARG00000014159	1.68023
ENSDARG00000014165	2.45062
ENSDARG00000014171	2.06476
ENSDARG00000014208	0.851336
ENSDARG00000014215	0.531952
ENSDARG00000014218	0.915986
ENSDARG00000014222	1.5743
ENSDARG00000014230	1.37007
ENSDARG00000014239	0.496206
ENSDARG00000014244	1.69282
ENSDARG00000014274	1.12301
ENSDARG00000014287	0.45948
ENSDARG00000014292	1.05139
ENSDARG00000014303	0.482169
ENSDARG00000014313	2.53971
ENSDARG00000014329	1.42661
ENSDARG00000014333	1.67408
ENSDARG00000014348	1.0425
ENSDARG00000014357	0.408979
ENSDARG00000014361	2.19334
ENSDARG00000014366	1.0553
ENSDARG00000014378	0.343481
ENSDARG00000014428	1.0979
ENSDARG00000014430	0.766491
ENSDARG00000014439	2.14818
ENSDARG00000014463	1.95272
ENSDARG00000014474	1.08198
ENSDARG00000014498	1.12141
ENSDARG00000014499	1.94026
ENSDARG00000014506	1.50554
ENSDARG00000014517	0.927619
ENSDARG00000014531	0.734116
ENSDARG00000014532	0.930114
ENSDARG00000014536	2.41288
ENSDARG00000014556	1.89809
ENSDARG00000014565	0.391994
ENSDARG00000014569	1.2554
ENSDARG00000014571	1.09738
ENSDARG00000014572	1.26799
ENSDARG00000014582	0.693489
ENSDARG00000014587	0.950246
ENSDARG00000014591	1.81476
ENSDARG00000014634	0.654852
ENSDARG00000014652	0.376663
ENSDARG00000014676	1.19019
ENSDARG00000014680	0.959276
ENSDARG00000014690	3.10334
ENSDARG00000014692	1.14565
ENSDARG00000014704	0.389857
ENSDARG00000014727	0.570801
ENSDARG00000014731	2.00374
ENSDARG00000014746	0.668451
ENSDARG00000014763	1.23235
ENSDARG00000014770	0.803701
ENSDARG00000014775	0.716103
ENSDARG00000014790	0.615434
ENSDARG00000014793	0.793129
ENSDARG00000014794	1.81527
ENSDARG00000014804	0.612704
ENSDARG00000014806	1.34819
ENSDARG00000014817	2.13361
ENSDARG00000014825	0.622241
ENSDARG00000014854	0.98766
ENSDARG00000014867	3.44656
ENSDARG00000014875	0.394004
ENSDARG00000014898	2.0467
ENSDARG00000014914	1.69331
ENSDARG00000014915	2.22381
ENSDARG00000014929	1.54879
ENSDARG00000014941	1.57888
ENSDARG00000014945	0.691538
ENSDARG00000014956	1.51256
ENSDARG00000014963	1.36216
ENSDARG00000014966	1.44643
ENSDARG00000014969	0.338567
ENSDARG00000014986	0.802643
ENSDARG00000014994	0.930291
ENSDARG00000014995	0.940897
ENSDARG00000015006	1.54364
ENSDARG00000015015	1.51556
ENSDARG00000015016	0.487816
ENSDARG00000015050	2.14282
ENSDARG00000015053	0.477379
ENSDARG00000015057	1.03455
ENSDARG00000015070	0.717436
ENSDARG00000015088	1.31162
ENSDARG00000015111	1.43493
ENSDARG00000015126	1.14881
ENSDARG00000015128	3.48332
ENSDARG00000015149	2.3692
ENSDARG00000015153	0.37775
ENSDARG00000015158	0.739724
ENSDARG00000015161	1.66565
ENSDARG00000015164	2.41371
ENSDARG00000015184	0.356502
ENSDARG00000015199	0.448021
ENSDARG00000015201	1.46681
ENSDARG00000015206	1.33102
ENSDARG00000015208	0.795435
ENSDARG00000015221	1.02564
ENSDARG00000015222	0.512647
ENSDARG00000015224	1.0292
ENSDARG00000015228	0.339609
ENSDARG00000015239	1.01519
ENSDARG00000015254	1.33502
ENSDARG00000015278	0.361249
ENSDARG00000015292	1.48043
ENSDARG00000015310	1.26509
ENSDARG00000015312	0.459683
ENSDARG00000015314	1.41404
ENSDARG00000015315	1.77054
ENSDARG00000015325	2.14717
ENSDARG00000015343	1.53537
ENSDARG00000015352	0.97538
ENSDARG00000015374	1.30031
ENSDARG00000015385	2.03981
ENSDARG00000015392	0.993421
ENSDARG00000015394	1.75272
ENSDARG00000015422	1.24968
ENSDARG00000015427	1.89737
ENSDARG00000015449	0.691866
ENSDARG00000015471	0.656624
ENSDARG00000015474	1.151
ENSDARG00000015482	0.903282
ENSDARG00000015495	1.68188
ENSDARG00000015524	1.49903
ENSDARG00000015536	0.366084
ENSDARG00000015537	0.348233
ENSDARG00000015538	0.566812
ENSDARG00000015540	1.16369
ENSDARG00000015551	2.6405
ENSDARG00000015552	1.20475
ENSDARG00000015557	1.37325
ENSDARG00000015566	0.772819
ENSDARG00000015575	0.717479
ENSDARG00000015576	0.393852
ENSDARG00000015610	0.783466
ENSDARG00000015628	1.66816
ENSDARG00000015638	1.44407
ENSDARG00000015649	2.22833
ENSDARG00000015653	1.8297
ENSDARG00000015657	0.571844
ENSDARG00000015681	0.890889
ENSDARG00000015686	2.21049
ENSDARG00000015707	0.976769
ENSDARG00000015722	2.37951
ENSDARG00000015747	0.734635
ENSDARG00000015757	1.99844
ENSDARG00000015759	2.51878
ENSDARG00000015765	1.431
ENSDARG00000015807	1.00065
ENSDARG00000015823	1.41914
ENSDARG00000015824	0.709614
ENSDARG00000015829	1.20848
ENSDARG00000015835	0.640714
ENSDARG00000015851	1.35107
ENSDARG00000015856	0.752738
ENSDARG00000015862	2.17707
ENSDARG00000015887	2.71968
ENSDARG00000015889	1.15039
ENSDARG00000015891	1.77942
ENSDARG00000015901	0.392485
ENSDARG00000015902	1.5102
ENSDARG00000015905	0.497913
ENSDARG00000015907	0.41052
ENSDARG00000015915	0.60728
ENSDARG00000015917	0.796966
ENSDARG00000015918	0.608823
ENSDARG00000015921	1.1308
ENSDARG00000015922	1.78599
ENSDARG00000015930	1.99653
ENSDARG00000015937	1.18996
ENSDARG00000015966	1.48308
ENSDARG00000015968	0.535023
ENSDARG00000015970	0.647912
ENSDARG00000015971	0.716284
ENSDARG00000015978	2.9057
ENSDARG00000015990	0.704438
ENSDARG00000015997	0.899946
ENSDARG00000016010	0.854284
ENSDARG00000016011	0.586994
ENSDARG00000016016	1.18455
ENSDARG00000016038	3.00637
ENSDARG00000016048	0.716595
ENSDARG00000016056	0.388292
ENSDARG00000016058	1.41444
ENSDARG00000016059	1.02768
ENSDARG00000016074	0.468941
ENSDARG00000016080	1.12989
ENSDARG00000016085	0.963053
ENSDARG00000016086	0.48422
ENSDARG00000016089	0.548353
ENSDARG00000016093	0.430195
ENSDARG00000016117	0.577662
ENSDARG00000016122	1.24509
ENSDARG00000016128	0.577644
ENSDARG00000016132	1.07885
ENSDARG00000016138	1.11537
ENSDARG00000016143	1.661
ENSDARG00000016153	0.477178
ENSDARG00000016156	3.44017
ENSDARG00000016160	0.350753
ENSDARG00000016163	0.795883
ENSDARG00000016173	1.69981
ENSDARG00000016177	0.571932
ENSDARG00000016181	1.19487
ENSDARG00000016188	0.859881
ENSDARG00000016200	2.26396
ENSDARG00000016231	1.23387
ENSDARG00000016238	1.99673
ENSDARG00000016239	1.96796
ENSDARG00000016253	1.70427
ENSDARG00000016255	1.784
ENSDARG00000016256	0.849589
ENSDARG00000016260	0.598853
ENSDARG00000016263	1.37468
ENSDARG00000016280	2.16091
ENSDARG00000016301	1.25385
ENSDARG00000016302	0.69986
ENSDARG00000016304	0.659412
ENSDARG00000016307	0.868953
ENSDARG00000016318	1.55772
ENSDARG00000016336	0.486986
ENSDARG00000016343	0.439666
ENSDARG00000016345	1.322
ENSDARG00000016350	2.10812
ENSDARG00000016357	1.11041
ENSDARG00000016360	1.05159
ENSDARG00000016363	0.588201
ENSDARG00000016368	1.74323
ENSDARG00000016391	0.371821
ENSDARG00000016393	1.4339
ENSDARG00000016396	1.52334
ENSDARG00000016399	0.917419
ENSDARG00000016429	0.451135
ENSDARG00000016443	1.48816
ENSDARG00000016447	1.09305
ENSDARG00000016457	1.55226
ENSDARG00000016463	0.953617
ENSDARG00000016477	0.842341
ENSDARG00000016481	0.762476
ENSDARG00000016484	1.13919
ENSDARG00000016494	0.812477
ENSDARG00000016496	0.512066
ENSDARG00000016505	0.408636
ENSDARG00000016513	0.748021
ENSDARG00000016514	1.05308
ENSDARG00000016516	2.83154
ENSDARG00000016519	0.899059
ENSDARG00000016531	2.22298
ENSDARG00000016532	0.309403
ENSDARG00000016545	0.4515
ENSDARG00000016548	1.74983
ENSDARG00000016607	0.369339
ENSDARG00000016611	0.92578
ENSDARG00000016613	1.47935
ENSDARG00000016630	0.792753
ENSDARG00000016649	1.43172
ENSDARG00000016651	0.452264
ENSDARG00000016656	0.887811
ENSDARG00000016664	0.881114
ENSDARG00000016676	1.37909
ENSDARG00000016687	1.09501
ENSDARG00000016695	1.11533
ENSDARG00000016710	1.5022
ENSDARG00000016721	1.84423
ENSDARG00000016724	1.74257
ENSDARG00000016730	1.66502
ENSDARG00000016743	0.663314
ENSDARG00000016745	1.27069
ENSDARG00000016753	0.312752
ENSDARG00000016754	2.41377
ENSDARG00000016763	0.697068
ENSDARG00000016765	1.07222
ENSDARG00000016773	0.811133
ENSDARG00000016774	1.44137
ENSDARG00000016782	0.60282
ENSDARG00000016783	1.47118
ENSDARG00000016788	0.74032
ENSDARG00000016789	0.328677
ENSDARG00000016794	0.875426
ENSDARG00000016809	1.44071
ENSDARG00000016830	0.649497
ENSDARG00000016837	1.04502
ENSDARG00000016855	2.11401
ENSDARG00000016858	0.88157
ENSDARG00000016864	1.04772
ENSDARG00000016866	0.489017
ENSDARG00000016867	1.03519
ENSDARG00000016868	0.470925
ENSDARG00000016871	1.54836
ENSDARG00000016875	1.30337
ENSDARG00000016886	0.418038
ENSDARG00000016889	2.83428
ENSDARG00000016903	0.412665
ENSDARG00000016904	1.04776
ENSDARG00000016964	1.78241
ENSDARG00000016968	0.63276
ENSDARG00000016977	0.669044
ENSDARG00000016979	1.00089
ENSDARG00000016994	0.961233
ENSDARG00000017014	0.533148
ENSDARG00000017034	1.69705
ENSDARG00000017037	1.69622
ENSDARG00000017038	0.521961
ENSDARG00000017047	0.511869
ENSDARG00000017049	0.899346
ENSDARG00000017067	1.63272
ENSDARG00000017084	2.18554
ENSDARG00000017086	1.86253
ENSDARG00000017093	1.16119
ENSDARG00000017105	2.07559
ENSDARG00000017115	1.37375
ENSDARG00000017119	0.968687
ENSDARG00000017126	0.468456
ENSDARG00000017140	1.26232
ENSDARG00000017143	1.24437
ENSDARG00000017163	2.06812
ENSDARG00000017173	0.937232
ENSDARG00000017180	0.672799
ENSDARG00000017199	0.353999
ENSDARG00000017219	2.70901
ENSDARG00000017220	1.06573
ENSDARG00000017229	0.503522
ENSDARG00000017230	1.49287
ENSDARG00000017235	1.83742
ENSDARG00000017242	0.495963
ENSDARG00000017244	0.607217
ENSDARG00000017255	1.28759
ENSDARG00000017261	0.342796
ENSDARG00000017272	1.22007
ENSDARG00000017294	1.44473
ENSDARG00000017311	0.842396
ENSDARG00000017314	0.495505
ENSDARG00000017315	1.4122
ENSDARG00000017316	0.673112
ENSDARG00000017320	0.475765
ENSDARG00000017337	1.16171
ENSDARG00000017338	0.486159
ENSDARG00000017355	0.321432
ENSDARG00000017365	0.472156
ENSDARG00000017385	0.957579
ENSDARG00000017397	0.823078
ENSDARG00000017422	0.892981
ENSDARG00000017423	0.983795
ENSDARG00000017427	0.482954
ENSDARG00000017439	1.45324
ENSDARG00000017441	0.341569
ENSDARG00000017445	1.61854
ENSDARG00000017454	1.0556
ENSDARG00000017466	0.403696
ENSDARG00000017489	1.42979
ENSDARG00000017500	1.34533
ENSDARG00000017522	0.86638
ENSDARG00000017525	1.05456
ENSDARG00000017537	0.682479
ENSDARG00000017562	0.738465
ENSDARG00000017571	1.42653
ENSDARG00000017590	1.12007
ENSDARG00000017595	0.620881
ENSDARG00000017602	1.47407
ENSDARG00000017606	1.06478
ENSDARG00000017612	0.629132
ENSDARG00000017617	0.401247
ENSDARG00000017636	0.424524
ENSDARG00000017649	0.38206
ENSDARG00000017653	0.614538
ENSDARG00000017657	0.751603
ENSDARG00000017658	1.19655
ENSDARG00000017659	0.718302
ENSDARG00000017661	0.717591
ENSDARG00000017665	1.00761
ENSDARG00000017675	0.788936
ENSDARG00000017687	0.671294
ENSDARG00000017696	0.470306
ENSDARG00000017703	1.3117
ENSDARG00000017708	0.64134
ENSDARG00000017728	1.58136
ENSDARG00000017740	1.15741
ENSDARG00000017741	0.721903
ENSDARG00000017744	0.435211
ENSDARG00000017748	0.782851
ENSDARG00000017757	1.29312
ENSDARG00000017762	0.842239
ENSDARG00000017772	1.6841
ENSDARG00000017775	2.16449
ENSDARG00000017781	1.24591
ENSDARG00000017794	1.51347
ENSDARG00000017798	0.78103
ENSDARG00000017803	0.661472
ENSDARG00000017809	0.405734
ENSDARG00000017811	1.15858
ENSDARG00000017813	0.776998
ENSDARG00000017841	0.715666
ENSDARG00000017842	0.563548
ENSDARG00000017843	1.35868
ENSDARG00000017844	2.51714
ENSDARG00000017874	0.735392
ENSDARG00000017880	0.766694
ENSDARG00000017882	0.347203
ENSDARG00000017886	0.880085
ENSDARG00000017891	1.80217
ENSDARG00000017905	1.00255
ENSDARG00000017910	0.596051
ENSDARG00000017928	0.97502
ENSDARG00000017960	0.486815
ENSDARG00000017984	2.11642
ENSDARG00000017985	1.08315
ENSDARG00000017986	0.543828
ENSDARG00000018000	0.947648
ENSDARG00000018002	1.72892
ENSDARG00000018006	2.04882
ENSDARG00000018040	0.697463
ENSDARG00000018049	1.48406
ENSDARG00000018060	0.56644
ENSDARG00000018061	0.900669
ENSDARG00000018069	1.10895
ENSDARG00000018073	1.01187
ENSDARG00000018106	0.745729
ENSDARG00000018110	0.372972
ENSDARG00000018111	0.422471
ENSDARG00000018124	1.19248
ENSDARG00000018145	1.61425
ENSDARG00000018146	2.04795
ENSDARG00000018149	1.65279
ENSDARG00000018159	0.763318
ENSDARG00000018174	2.08518
ENSDARG00000018181	0.717353
ENSDARG00000018190	1.08147
ENSDARG00000018192	0.760832
ENSDARG00000018241	1.79853
ENSDARG00000018257	0.457921
ENSDARG00000018272	1.25893
ENSDARG00000018283	1.6364
ENSDARG00000018285	0.723723
ENSDARG00000018296	2.14438
ENSDARG00000018312	0.911528
ENSDARG00000018319	1.93424
ENSDARG00000018325	1.1318
ENSDARG00000018328	2.90937
ENSDARG00000018334	3.78979
ENSDARG00000018351	0.307499
ENSDARG00000018382	0.606448
ENSDARG00000018397	1.86542
ENSDARG00000018404	0.869332
ENSDARG00000018411	0.917738
ENSDARG00000018425	1.95797
ENSDARG00000018426	1.48149
ENSDARG00000018432	1.66788
ENSDARG00000018460	1.13744
ENSDARG00000018461	2.03303
ENSDARG00000018476	1.54716
ENSDARG00000018491	1.03954
ENSDARG00000018494	1.4624
ENSDARG00000018516	0.55688
ENSDARG00000018524	1.11493
ENSDARG00000018529	0.639781
ENSDARG00000018553	0.571913
ENSDARG00000018559	1.24131
ENSDARG00000018562	1.92626
ENSDARG00000018569	1.51445
ENSDARG00000018574	1.10003
ENSDARG00000018587	0.393997
ENSDARG00000018593	1.47008
ENSDARG00000018600	0.777393
ENSDARG00000018602	1.51637
ENSDARG00000018618	1.91118
ENSDARG00000018627	1.39785
ENSDARG00000018637	3.57212
ENSDARG00000018658	1.00405
ENSDARG00000018681	0.395919
ENSDARG00000018687	2.61579
ENSDARG00000018688	0.947386
ENSDARG00000018691	1.06013
ENSDARG00000018698	0.817651
ENSDARG00000018716	0.640889
ENSDARG00000018721	0.458582
ENSDARG00000018738	0.87688
ENSDARG00000018765	0.633868
ENSDARG00000018782	1.41897
ENSDARG00000018809	1.54943
ENSDARG00000018825	1.19604
ENSDARG00000018840	0.9574
ENSDARG00000018853	0.983169
ENSDARG00000018854	1.48426
ENSDARG00000018882	0.869713
ENSDARG00000018890	1.37662
ENSDARG00000018891	1.2154
ENSDARG00000018898	1.61755
ENSDARG00000018902	0.663644
ENSDARG00000018903	1.55205
ENSDARG00000018904	0.832175
ENSDARG00000018907	0.327427
ENSDARG00000018914	1.52567
ENSDARG00000018918	0.75485
ENSDARG00000018921	2.04109
ENSDARG00000018936	1.44979
ENSDARG00000018944	0.322524
ENSDARG00000018953	1.08003
ENSDARG00000018956	1.52679
ENSDARG00000018958	0.410144
ENSDARG00000018961	2.1541
ENSDARG00000018966	1.46507
ENSDARG00000018968	0.858552
ENSDARG00000018973	0.787779
ENSDARG00000018976	1.56679
ENSDARG00000018980	0.560139
ENSDARG00000018985	1.26763
ENSDARG00000018989	1.0422
ENSDARG00000018997	1.26412
ENSDARG00000019000	1.20208
ENSDARG00000019001	0.319196
ENSDARG00000019004	1.04566
ENSDARG00000019008	1.28397
ENSDARG00000019025	0.838002
ENSDARG00000019033	2.25534
ENSDARG00000019060	1.55038
ENSDARG00000019062	1.5905
ENSDARG00000019081	1.23804
ENSDARG00000019098	2.21032
ENSDARG00000019103	1.03864
ENSDARG00000019113	2.08579
ENSDARG00000019116	1.12863
ENSDARG00000019117	2.83044
ENSDARG00000019128	1.46073
ENSDARG00000019137	1.32937
ENSDARG00000019144	0.85525
ENSDARG00000019160	1.246
ENSDARG00000019181	2.94843
ENSDARG00000019191	2.94474
ENSDARG00000019195	0.513286
ENSDARG00000019205	0.769563
ENSDARG00000019213	1.24397
ENSDARG00000019222	1.66724
ENSDARG00000019223	1.46917
ENSDARG00000019230	3.24378
ENSDARG00000019231	1.51491
ENSDARG00000019233	0.513092
ENSDARG00000019236	1.59996
ENSDARG00000019239	1.3212
ENSDARG00000019253	2.25235
ENSDARG00000019265	0.491269
ENSDARG00000019274	0.346985
ENSDARG00000019280	0.460841
ENSDARG00000019302	1.29427
ENSDARG00000019307	2.5604
ENSDARG00000019326	1.13677
ENSDARG00000019332	2.70232
ENSDARG00000019335	1.67021
ENSDARG00000019338	0.632535
ENSDARG00000019339	1.79063
ENSDARG00000019345	1.20573
ENSDARG00000019353	0.534901
ENSDARG00000019355	1.27476
ENSDARG00000019360	0.975192
ENSDARG00000019362	1.57029
ENSDARG00000019364	0.943494
ENSDARG00000019383	0.574163
ENSDARG00000019392	0.729897
ENSDARG00000019398	1.86935
ENSDARG00000019404	2.69665
ENSDARG00000019406	1.13512
ENSDARG00000019417	0.786474
ENSDARG00000019420	1.42642
ENSDARG00000019438	0.420064
ENSDARG00000019444	2.36977
ENSDARG00000019457	0.853756
ENSDARG00000019459	1.71689
ENSDARG00000019484	0.415383
ENSDARG00000019487	1.38819
ENSDARG00000019496	1.71415
ENSDARG00000019503	0.66559
ENSDARG00000019525	0.642587
ENSDARG00000019526	0.697234
ENSDARG00000019530	1.56277
ENSDARG00000019556	0.629763
ENSDARG00000019564	0.414075
ENSDARG00000019572	1.94253
ENSDARG00000019581	1.07558
ENSDARG00000019588	0.711183
ENSDARG00000019596	1.61276
ENSDARG00000019613	1.86155
ENSDARG00000019614	0.536191
ENSDARG00000019636	1.53973
ENSDARG00000019644	1.7782
ENSDARG00000019702	1.63506
ENSDARG00000019707	0.884399
ENSDARG00000019715	1.19513
ENSDARG00000019717	0.707605
ENSDARG00000019732	1.18332
ENSDARG00000019743	0.640423
ENSDARG00000019765	0.986727
ENSDARG00000019774	0.698311
ENSDARG00000019778	2.84034
ENSDARG00000019791	0.511583
ENSDARG00000019797	1.11857
ENSDARG00000019810	0.686166
ENSDARG00000019834	0.342321
ENSDARG00000019838	0.824158
ENSDARG00000019842	0.671542
ENSDARG00000019845	2.40096
ENSDARG00000019861	3.17621
ENSDARG00000019874	0.316408
ENSDARG00000019877	1.02703
ENSDARG00000019881	2.33576
ENSDARG00000019897	0.367245
ENSDARG00000019902	0.571086
ENSDARG00000019924	1.63198
ENSDARG00000019930	2.18116
ENSDARG00000019941	1.76594
ENSDARG00000019950	0.626513
ENSDARG00000019951	2.11799
ENSDARG00000019961	0.75189
ENSDARG00000019973	0.399702
ENSDARG00000019976	0.718113
ENSDARG00000019998	1.39189
ENSDARG00000020001	0.784825
ENSDARG00000020008	1.37189
ENSDARG00000020009	1.58709
ENSDARG00000020015	2.63212
ENSDARG00000020024	0.881773
ENSDARG00000020043	1.21674
ENSDARG00000020053	0.422876
ENSDARG00000020054	0.308363
ENSDARG00000020057	0.684621
ENSDARG00000020077	0.457458
ENSDARG00000020085	0.387042
ENSDARG00000020086	1.71524
ENSDARG00000020101	1.78938
ENSDARG00000020107	1.84851
ENSDARG00000020114	0.438183
ENSDARG00000020123	1.07568
ENSDARG00000020131	0.756976
ENSDARG00000020133	1.75343
ENSDARG00000020176	0.503961
ENSDARG00000020187	2.17484
ENSDARG00000020197	2.73917
ENSDARG00000020201	1.0419
ENSDARG00000020204	0.331294
ENSDARG00000020217	0.920876
ENSDARG00000020218	0.683284
ENSDARG00000020224	0.364964
ENSDARG00000020228	0.83049
ENSDARG00000020232	1.55595
ENSDARG00000020235	1.36341
ENSDARG00000020241	1.13596
ENSDARG00000020250	0.315967
ENSDARG00000020252	1.22214
ENSDARG00000020258	0.769269
ENSDARG00000020261	2.09608
ENSDARG00000020278	0.4736
[truncated: 8,261 more rows]
