# Supplementary material for: Analysis of transcribed sequences from young and mature zebrafish thrombocytes
Source: PLoS One. 2022 Mar 23;17(3):e0264776. doi: 10.1371/journal.pone.0264776 (PMC8942222; doi:10.1371/journal.pone.0264776)
Supplement: S8 File — (XLSX) [file pone.0264776.s009.xlsx]

## Sheet: Sheet1
GeneID	LogTPM
ENSDARG00000000001	0.00386663
ENSDARG00000000019	0.97409
ENSDARG00000000151	0.918721
ENSDARG00000000489	1.16583
ENSDARG00000000729	0.368451
ENSDARG00000000760	1.02206
ENSDARG00000000767	0.479129
ENSDARG00000000779	0.434375
ENSDARG00000000887	0.761161
ENSDARG00000000906	0.858075
ENSDARG00000001057	0.794446
ENSDARG00000001169	0.629518
ENSDARG00000001210	0.769021
ENSDARG00000001244	0.879514
ENSDARG00000001249	0.675307
ENSDARG00000001303	1.03042
ENSDARG00000001354	0.314808
ENSDARG00000001447	0.418837
ENSDARG00000001463	0.35746
ENSDARG00000001557	0.309528
ENSDARG00000001578	1.22568
ENSDARG00000001656	0.606442
ENSDARG00000001734	0.51715
ENSDARG00000001788	1.72832
ENSDARG00000001817	0.411466
ENSDARG00000001829	0.464301
ENSDARG00000001857	0.460568
ENSDARG00000001870	0.415121
ENSDARG00000001898	0.351828
ENSDARG00000001940	1.01868
ENSDARG00000001950	2.49559
ENSDARG00000002006	0.395026
ENSDARG00000002077	0.56647
ENSDARG00000002082	1.10988
ENSDARG00000002128	0.344294
ENSDARG00000002165	1.73238
ENSDARG00000002174	0.340804
ENSDARG00000002190	0.750157
ENSDARG00000002194	1.17031
ENSDARG00000002196	0.523756
ENSDARG00000002215	0.423582
ENSDARG00000002217	0.405984
ENSDARG00000002220	1.08969
ENSDARG00000002240	2.16552
ENSDARG00000002264	1.25243
ENSDARG00000002271	1.13644
ENSDARG00000002293	0.400763
ENSDARG00000002339	0.463393
ENSDARG00000002344	1.0032
ENSDARG00000002362	0.391607
ENSDARG00000002396	0.338721
ENSDARG00000002402	0.414785
ENSDARG00000002487	0.39935
ENSDARG00000002506	0.697328
ENSDARG00000002523	0.578246
ENSDARG00000002538	0.978972
ENSDARG00000002549	0.451883
ENSDARG00000002552	0.517096
ENSDARG00000002591	0.327325
ENSDARG00000002613	1.01113
ENSDARG00000002659	0.594801
ENSDARG00000002682	0.358915
ENSDARG00000002690	0.976641
ENSDARG00000002710	1.08291
ENSDARG00000002745	1.17092
ENSDARG00000002758	0.671218
ENSDARG00000002768	0.531407
ENSDARG00000002790	1.03327
ENSDARG00000002791	0.699485
ENSDARG00000002897	0.367308
ENSDARG00000002912	0.67261
ENSDARG00000002916	0.510806
ENSDARG00000002949	0.719588
ENSDARG00000002967	0.698803
ENSDARG00000002970	0.552832
ENSDARG00000003017	1.34391
ENSDARG00000003027	0.498008
ENSDARG00000003032	0.962498
ENSDARG00000003035	0.435178
ENSDARG00000003058	0.780549
ENSDARG00000003087	0.38609
ENSDARG00000003098	0.659956
ENSDARG00000003113	0.405413
ENSDARG00000003127	0.314755
ENSDARG00000003132	1.26053
ENSDARG00000003144	0.452314
ENSDARG00000003151	1.46893
ENSDARG00000003153	1.05899
ENSDARG00000003167	0.870976
ENSDARG00000003189	0.389648
ENSDARG00000003206	1.81864
ENSDARG00000003207	0.377217
ENSDARG00000003281	0.781095
ENSDARG00000003308	1.12313
ENSDARG00000003311	0.550951
ENSDARG00000003373	1.04292
ENSDARG00000003380	0.381611
ENSDARG00000003382	1.08382
ENSDARG00000003383	0.706674
ENSDARG00000003429	2.21718
ENSDARG00000003444	0.582912
ENSDARG00000003475	0.415837
ENSDARG00000003526	0.878526
ENSDARG00000003527	0.42295
ENSDARG00000003531	0.593194
ENSDARG00000003564	1.1628
ENSDARG00000003570	0.412624
ENSDARG00000003573	0.568198
ENSDARG00000003592	0.633596
ENSDARG00000003599	2.25672
ENSDARG00000003616	0.411519
ENSDARG00000003631	0.423123
ENSDARG00000003641	0.498085
ENSDARG00000003655	0.445609
ENSDARG00000003675	0.601584
ENSDARG00000003681	1.37213
ENSDARG00000003693	0.492528
ENSDARG00000003749	0.60789
ENSDARG00000003795	0.768177
ENSDARG00000003818	0.625178
ENSDARG00000003820	1.27025
ENSDARG00000003827	0.551073
ENSDARG00000003841	0.558439
ENSDARG00000003846	1.32633
ENSDARG00000003860	1.59088
ENSDARG00000003866	0.470962
ENSDARG00000003869	0.464097
ENSDARG00000003920	1.41311
ENSDARG00000003931	0.587193
ENSDARG00000003940	0.403924
ENSDARG00000003941	0.466671
ENSDARG00000003952	0.72834
ENSDARG00000003961	0.390044
ENSDARG00000003973	0.559708
ENSDARG00000003974	0.384266
ENSDARG00000004046	0.687728
ENSDARG00000004154	0.395427
ENSDARG00000004160	1.25971
ENSDARG00000004161	1.02959
ENSDARG00000004167	0.4257
ENSDARG00000004171	0.597494
ENSDARG00000004189	0.761007
ENSDARG00000004251	0.580183
ENSDARG00000004261	0.786011
ENSDARG00000004262	0.689388
ENSDARG00000004274	1.0253
ENSDARG00000004280	0.568184
ENSDARG00000004308	0.301274
ENSDARG00000004325	0.561099
ENSDARG00000004343	0.420577
ENSDARG00000004392	0.990125
ENSDARG00000004427	1.71145
ENSDARG00000004436	0.878985
ENSDARG00000004452	0.942019
ENSDARG00000004525	0.752007
ENSDARG00000004527	1.2252
ENSDARG00000004574	0.982788
ENSDARG00000004587	0.797043
ENSDARG00000004632	0.495413
ENSDARG00000004634	1.31121
ENSDARG00000004636	1.5838
ENSDARG00000004680	0.614894
ENSDARG00000004706	2.06707
ENSDARG00000004713	0.340489
ENSDARG00000004724	0.34073
ENSDARG00000004735	0.379985
ENSDARG00000004757	2.65309
ENSDARG00000004785	0.971518
ENSDARG00000004806	0.514543
ENSDARG00000004830	0.99209
ENSDARG00000004866	0.492633
ENSDARG00000004874	0.720999
ENSDARG00000004889	0.433423
ENSDARG00000004906	0.390661
ENSDARG00000004925	0.774088
ENSDARG00000004939	0.512095
ENSDARG00000004948	0.408932
ENSDARG00000004952	1.04331
ENSDARG00000004956	1.64141
ENSDARG00000005015	0.39934
ENSDARG00000005049	0.318355
ENSDARG00000005078	0.388414
ENSDARG00000005128	0.770744
ENSDARG00000005154	0.63768
ENSDARG00000005162	0.771243
ENSDARG00000005172	1.07803
ENSDARG00000005230	0.990385
ENSDARG00000005254	0.555586
ENSDARG00000005448	0.533346
ENSDARG00000005451	0.621351
ENSDARG00000005454	0.433894
ENSDARG00000005456	0.328822
ENSDARG00000005458	0.58267
ENSDARG00000005464	0.411409
ENSDARG00000005513	3.18716
ENSDARG00000005525	0.449491
ENSDARG00000005536	0.482593
ENSDARG00000005544	0.555045
ENSDARG00000005551	0.677932
ENSDARG00000005576	0.510411
ENSDARG00000005586	0.749423
ENSDARG00000005713	0.495474
ENSDARG00000005738	0.520468
ENSDARG00000005772	1.58245
ENSDARG00000005791	3.71974
ENSDARG00000005827	1.06448
ENSDARG00000005840	0.530774
ENSDARG00000005870	0.783736
ENSDARG00000005897	0.88025
ENSDARG00000005908	0.366077
ENSDARG00000005926	1.16895
ENSDARG00000005927	0.32311
ENSDARG00000005945	0.907142
ENSDARG00000005972	0.371276
ENSDARG00000006019	0.416052
ENSDARG00000006031	0.704019
ENSDARG00000006040	0.498443
ENSDARG00000006092	0.779258
ENSDARG00000006125	0.544218
ENSDARG00000006192	0.358519
ENSDARG00000006196	0.367698
ENSDARG00000006219	0.571696
ENSDARG00000006225	1.29535
ENSDARG00000006235	0.570817
ENSDARG00000006242	0.906503
ENSDARG00000006251	0.703713
ENSDARG00000006260	1.53265
ENSDARG00000006266	0.384354
ENSDARG00000006290	1.80742
ENSDARG00000006300	1.61663
ENSDARG00000006316	2.72771
ENSDARG00000006370	0.550744
ENSDARG00000006385	0.490135
ENSDARG00000006389	0.654724
ENSDARG00000006397	0.81709
ENSDARG00000006399	0.851314
ENSDARG00000006413	2.87
ENSDARG00000006434	0.793644
ENSDARG00000006487	1.59375
ENSDARG00000006527	0.633585
ENSDARG00000006546	0.674017
ENSDARG00000006566	0.367388
ENSDARG00000006567	0.54779
ENSDARG00000006600	0.514066
ENSDARG00000006621	0.358589
ENSDARG00000006624	0.964388
ENSDARG00000006642	1.07809
ENSDARG00000006672	0.840292
ENSDARG00000006691	3.41367
ENSDARG00000006786	0.452458
ENSDARG00000006900	1.54057
ENSDARG00000006915	0.695792
ENSDARG00000007034	0.543667
ENSDARG00000007065	0.540139
ENSDARG00000007098	1.50361
ENSDARG00000007130	0.770055
ENSDARG00000007135	0.417358
ENSDARG00000007136	0.319304
ENSDARG00000007141	0.518015
ENSDARG00000007180	0.533737
ENSDARG00000007241	0.384151
ENSDARG00000007257	1.3676
ENSDARG00000007271	0.435321
ENSDARG00000007279	0.77645
ENSDARG00000007285	1.92069
ENSDARG00000007320	3.74807
ENSDARG00000007323	1.07627
ENSDARG00000007347	0.585653
ENSDARG00000007359	1.32423
ENSDARG00000007362	0.42394
ENSDARG00000007385	0.816364
ENSDARG00000007387	0.813927
ENSDARG00000007405	0.871968
ENSDARG00000007409	0.757354
ENSDARG00000007438	1.15089
ENSDARG00000007449	0.358318
ENSDARG00000007477	0.376093
ENSDARG00000007485	0.339818
ENSDARG00000007496	0.380507
ENSDARG00000007526	0.688535
ENSDARG00000007531	0.486989
ENSDARG00000007597	0.891523
ENSDARG00000007603	0.329415
ENSDARG00000007657	0.91208
ENSDARG00000007682	1.45988
ENSDARG00000007693	2.00007
ENSDARG00000007708	2.30133
ENSDARG00000007720	1.47642
ENSDARG00000007722	0.339328
ENSDARG00000007734	0.714581
ENSDARG00000007737	0.381156
ENSDARG00000007744	0.346959
ENSDARG00000007745	0.838449
ENSDARG00000007755	0.622639
ENSDARG00000007760	0.398812
ENSDARG00000007791	0.534575
ENSDARG00000007823	0.525078
ENSDARG00000007836	1.33399
ENSDARG00000007863	0.750151
ENSDARG00000007867	0.453847
ENSDARG00000007892	0.567712
ENSDARG00000007901	0.543798
ENSDARG00000007959	0.575093
ENSDARG00000007960	1.26796
ENSDARG00000007975	0.34393
ENSDARG00000007989	1.30124
ENSDARG00000008014	0.585453
ENSDARG00000008020	1.54858
ENSDARG00000008049	1.66972
ENSDARG00000008068	0.52995
ENSDARG00000008097	1.26595
ENSDARG00000008119	0.375242
ENSDARG00000008188	0.48958
ENSDARG00000008200	0.607736
ENSDARG00000008218	1.03994
ENSDARG00000008224	0.444859
ENSDARG00000008235	0.303881
ENSDARG00000008255	0.353017
ENSDARG00000008292	1.35211
ENSDARG00000008363	1.01503
ENSDARG00000008377	0.540841
ENSDARG00000008380	0.381304
ENSDARG00000008383	0.697544
ENSDARG00000008384	0.329468
ENSDARG00000008395	0.84093
ENSDARG00000008434	1.59087
ENSDARG00000008447	0.890348
ENSDARG00000008490	0.447232
ENSDARG00000008491	1.00421
ENSDARG00000008502	1.08968
ENSDARG00000008551	0.826519
ENSDARG00000008560	0.472942
ENSDARG00000008568	0.530579
ENSDARG00000008678	0.835012
ENSDARG00000008706	1.34409
ENSDARG00000008735	1.09153
ENSDARG00000008740	0.599856
ENSDARG00000008748	0.613
ENSDARG00000008765	0.337089
ENSDARG00000008784	0.376336
ENSDARG00000008785	0.724303
ENSDARG00000008832	0.834307
ENSDARG00000008840	0.573844
ENSDARG00000008859	0.835949
ENSDARG00000008867	0.472778
ENSDARG00000008920	0.669762
ENSDARG00000008936	1.41084
ENSDARG00000008947	0.970213
ENSDARG00000008983	0.380107
ENSDARG00000009001	0.440254
ENSDARG00000009087	1.05642
ENSDARG00000009106	0.63595
ENSDARG00000009113	0.591323
ENSDARG00000009131	0.899569
ENSDARG00000009170	0.33861
ENSDARG00000009178	0.586096
ENSDARG00000009212	1.74395
ENSDARG00000009218	0.420003
ENSDARG00000009250	0.754317
ENSDARG00000009252	0.738986
ENSDARG00000009253	0.512945
ENSDARG00000009285	2.77699
ENSDARG00000009313	0.960488
ENSDARG00000009315	0.518984
ENSDARG00000009336	1.08395
ENSDARG00000009350	0.564424
ENSDARG00000009390	0.742002
ENSDARG00000009436	0.38725
ENSDARG00000009447	2.25142
ENSDARG00000009472	1.0805
ENSDARG00000009480	0.781705
ENSDARG00000009505	1.0273
ENSDARG00000009525	0.323644
ENSDARG00000009557	0.437049
ENSDARG00000009585	0.751578
ENSDARG00000009594	0.353086
ENSDARG00000009626	0.439511
ENSDARG00000009629	0.3099
ENSDARG00000009640	1.59187
ENSDARG00000009657	0.854721
ENSDARG00000009681	0.540583
ENSDARG00000009740	0.516624
ENSDARG00000009745	0.398481
ENSDARG00000009748	0.389645
ENSDARG00000009753	2.17163
ENSDARG00000009754	0.346326
ENSDARG00000009771	1.22373
ENSDARG00000009779	2.53351
ENSDARG00000009851	0.62658
ENSDARG00000009862	0.588192
ENSDARG00000009868	0.673454
ENSDARG00000009871	1.42615
ENSDARG00000009881	0.937331
ENSDARG00000009886	0.661749
ENSDARG00000009939	0.421978
ENSDARG00000009950	2.02641
ENSDARG00000009978	1.60778
ENSDARG00000010032	0.66008
ENSDARG00000010051	1.06911
ENSDARG00000010113	2.46038
ENSDARG00000010149	0.943154
ENSDARG00000010160	3.21666
ENSDARG00000010194	1.55985
ENSDARG00000010238	0.725283
ENSDARG00000010244	2.62837
ENSDARG00000010246	0.680444
ENSDARG00000010279	0.497916
ENSDARG00000010300	0.325498
ENSDARG00000010316	0.550115
ENSDARG00000010381	1.05787
ENSDARG00000010400	0.441993
ENSDARG00000010411	0.394002
ENSDARG00000010432	0.409139
ENSDARG00000010437	1.13094
ENSDARG00000010481	0.440571
ENSDARG00000010516	3.53488
ENSDARG00000010519	0.353566
ENSDARG00000010553	1.4086
ENSDARG00000010572	0.417143
ENSDARG00000010596	0.905677
ENSDARG00000010625	1.89583
ENSDARG00000010641	0.327806
ENSDARG00000010658	0.620127
ENSDARG00000010717	1.11447
ENSDARG00000010721	0.587818
ENSDARG00000010738	0.618703
ENSDARG00000010745	0.507878
ENSDARG00000010752	0.863395
ENSDARG00000010831	1.9698
ENSDARG00000010844	0.573709
ENSDARG00000010873	0.721482
ENSDARG00000010956	1.20195
ENSDARG00000010965	0.885342
ENSDARG00000010977	0.409541
ENSDARG00000011000	0.694246
ENSDARG00000011020	0.528467
ENSDARG00000011026	1.35397
ENSDARG00000011055	0.897541
ENSDARG00000011079	0.944552
ENSDARG00000011122	0.539661
ENSDARG00000011125	1.62097
ENSDARG00000011146	2.3299
ENSDARG00000011152	1.84622
ENSDARG00000011166	2.49156
ENSDARG00000011170	0.834784
ENSDARG00000011175	0.642351
ENSDARG00000011201	3.50906
ENSDARG00000011246	0.556134
ENSDARG00000011247	0.470348
ENSDARG00000011272	1.48647
ENSDARG00000011301	0.484657
ENSDARG00000011312	0.429513
ENSDARG00000011360	0.974198
ENSDARG00000011376	0.75055
ENSDARG00000011404	0.40391
ENSDARG00000011405	2.29786
ENSDARG00000011418	0.440006
ENSDARG00000011462	1.06429
ENSDARG00000011553	1.85824
ENSDARG00000011555	0.716027
ENSDARG00000011583	0.340772
ENSDARG00000011597	0.323789
ENSDARG00000011613	0.772875
ENSDARG00000011648	1.70064
ENSDARG00000011665	0.515432
ENSDARG00000011740	1.13472
ENSDARG00000011770	0.375799
ENSDARG00000011824	1.31377
ENSDARG00000011841	2.3819
ENSDARG00000011855	0.367257
ENSDARG00000011885	0.773582
ENSDARG00000011890	0.352582
ENSDARG00000011921	0.489421
ENSDARG00000011934	0.807208
ENSDARG00000011958	0.365789
ENSDARG00000012005	0.307468
ENSDARG00000012072	1.49922
ENSDARG00000012137	0.305314
ENSDARG00000012140	0.616611
ENSDARG00000012141	0.35152
ENSDARG00000012144	0.570983
ENSDARG00000012177	0.488183
ENSDARG00000012219	0.362875
ENSDARG00000012234	0.491311
ENSDARG00000012244	0.763296
ENSDARG00000012261	0.317808
ENSDARG00000012271	0.348281
ENSDARG00000012274	0.997088
ENSDARG00000012340	0.32919
ENSDARG00000012387	0.943415
ENSDARG00000012388	1.08557
ENSDARG00000012432	0.691537
ENSDARG00000012450	0.38121
ENSDARG00000012458	1.19016
ENSDARG00000012495	0.734287
ENSDARG00000012505	0.516562
ENSDARG00000012513	0.967717
ENSDARG00000012553	0.964914
ENSDARG00000012563	0.437885
ENSDARG00000012572	0.457163
ENSDARG00000012577	0.366824
ENSDARG00000012591	1.47731
ENSDARG00000012603	1.1239
ENSDARG00000012627	0.32367
ENSDARG00000012656	0.445944
ENSDARG00000012672	1.09788
ENSDARG00000012682	0.384185
ENSDARG00000012684	0.561045
ENSDARG00000012688	2.05293
ENSDARG00000012747	0.71159
ENSDARG00000012776	0.430653
ENSDARG00000012777	1.07756
ENSDARG00000012818	0.480589
ENSDARG00000012820	0.952399
ENSDARG00000012827	0.541537
ENSDARG00000012848	0.438482
ENSDARG00000012874	0.678174
ENSDARG00000012881	0.846745
ENSDARG00000012887	0.526382
ENSDARG00000012892	0.866009
ENSDARG00000012899	0.538453
ENSDARG00000012915	0.443869
ENSDARG00000012929	0.345263
ENSDARG00000012932	0.682901
ENSDARG00000012946	0.982784
ENSDARG00000013009	0.589911
ENSDARG00000013016	1.46485
ENSDARG00000013031	0.348681
ENSDARG00000013044	1.44914
ENSDARG00000013075	1.24471
ENSDARG00000013078	0.567813
ENSDARG00000013095	0.549361
ENSDARG00000013110	0.915612
ENSDARG00000013122	0.660913
ENSDARG00000013144	1.52495
ENSDARG00000013150	0.412689
ENSDARG00000013274	1.11801
ENSDARG00000013279	0.617848
ENSDARG00000013307	3.61777
ENSDARG00000013329	0.391733
ENSDARG00000013333	0.818388
ENSDARG00000013351	1.82885
ENSDARG00000013371	0.506232
ENSDARG00000013379	0.582961
ENSDARG00000013382	1.76512
ENSDARG00000013397	0.470993
ENSDARG00000013475	1.18241
ENSDARG00000013477	1.32172
ENSDARG00000013478	0.685002
ENSDARG00000013505	0.465873
ENSDARG00000013539	0.536241
ENSDARG00000013623	1.6876
ENSDARG00000013655	1.92512
ENSDARG00000013681	0.343175
ENSDARG00000013705	0.325699
ENSDARG00000013732	0.317344
ENSDARG00000013734	1.22264
ENSDARG00000013741	1.03688
ENSDARG00000013771	0.490701
ENSDARG00000013800	1.22138
ENSDARG00000013802	0.99024
ENSDARG00000013804	1.62846
ENSDARG00000013822	2.3024
ENSDARG00000013830	0.424366
ENSDARG00000013847	0.34326
ENSDARG00000013860	0.802682
ENSDARG00000013863	1.73839
ENSDARG00000013928	0.351305
ENSDARG00000013931	2.3438
ENSDARG00000013938	1.64331
ENSDARG00000013946	0.326526
ENSDARG00000013950	0.580646
ENSDARG00000013966	1.36354
ENSDARG00000013968	0.556946
ENSDARG00000013979	1.56307
ENSDARG00000013990	0.705558
ENSDARG00000014004	0.375411
ENSDARG00000014008	0.349933
ENSDARG00000014013	0.785405
ENSDARG00000014085	1.11931
ENSDARG00000014148	0.463432
ENSDARG00000014159	0.407538
ENSDARG00000014165	1.59208
ENSDARG00000014171	1.16384
ENSDARG00000014222	0.925278
ENSDARG00000014230	0.748561
ENSDARG00000014244	0.835236
ENSDARG00000014274	0.678188
ENSDARG00000014313	2.21181
ENSDARG00000014329	0.788571
ENSDARG00000014333	1.03749
ENSDARG00000014361	1.00108
ENSDARG00000014366	0.308863
ENSDARG00000014428	0.387366
ENSDARG00000014463	1.26178
ENSDARG00000014498	0.467844
ENSDARG00000014499	1.47561
ENSDARG00000014506	1.02352
ENSDARG00000014536	1.19356
ENSDARG00000014556	0.546716
ENSDARG00000014569	0.343756
ENSDARG00000014571	0.333384
ENSDARG00000014582	0.382569
ENSDARG00000014591	0.515402
ENSDARG00000014676	0.704439
ENSDARG00000014690	2.95164
ENSDARG00000014692	0.473086
ENSDARG00000014731	1.11093
ENSDARG00000014763	0.431137
ENSDARG00000014770	0.336761
ENSDARG00000014794	1.13884
ENSDARG00000014806	0.479461
ENSDARG00000014817	1.0974
ENSDARG00000014854	0.517991
ENSDARG00000014866	0.87237
ENSDARG00000014867	3.21616
ENSDARG00000014898	1.49984
ENSDARG00000014914	0.717423
ENSDARG00000014915	1.46492
ENSDARG00000014941	0.665943
ENSDARG00000014956	1.1542
ENSDARG00000014963	1.06994
ENSDARG00000014966	0.597684
ENSDARG00000014995	0.585697
ENSDARG00000015006	0.672255
ENSDARG00000015050	0.819295
ENSDARG00000015111	1.23204
ENSDARG00000015123	2.37827
ENSDARG00000015128	3.25784
ENSDARG00000015149	0.670831
ENSDARG00000015153	0.416596
ENSDARG00000015161	0.783622
ENSDARG00000015164	1.06854
ENSDARG00000015201	1.16968
ENSDARG00000015206	0.471917
ENSDARG00000015208	0.474087
ENSDARG00000015221	0.53789
ENSDARG00000015239	0.341582
ENSDARG00000015252	0.374562
ENSDARG00000015254	0.540881
ENSDARG00000015292	0.749048
ENSDARG00000015315	1.03424
ENSDARG00000015325	0.938399
ENSDARG00000015337	0.438883
ENSDARG00000015343	0.545861
ENSDARG00000015352	0.405964
ENSDARG00000015374	0.331606
ENSDARG00000015385	1.5271
ENSDARG00000015394	0.927883
ENSDARG00000015422	1.15915
ENSDARG00000015427	0.953896
ENSDARG00000015474	0.331253
ENSDARG00000015524	1.10008
ENSDARG00000015536	0.412407
ENSDARG00000015551	2.64301
ENSDARG00000015628	0.787294
ENSDARG00000015638	0.732205
ENSDARG00000015649	0.867097
ENSDARG00000015653	0.821911
ENSDARG00000015681	0.305403
ENSDARG00000015722	1.05953
ENSDARG00000015757	0.798546
ENSDARG00000015823	0.467555
ENSDARG00000015835	0.630093
ENSDARG00000015851	0.401369
ENSDARG00000015856	0.429025
ENSDARG00000015862	1.8074
ENSDARG00000015887	1.63078
ENSDARG00000015889	0.539683
ENSDARG00000015902	0.526546
ENSDARG00000015915	0.387939
ENSDARG00000015922	0.324546
ENSDARG00000015930	1.58416
ENSDARG00000015966	0.56167
ENSDARG00000015978	2.18428
ENSDARG00000016011	0.322876
ENSDARG00000016080	0.479407
ENSDARG00000016122	1.0499
ENSDARG00000016132	0.467383
ENSDARG00000016138	0.351813
ENSDARG00000016143	0.682292
ENSDARG00000016156	2.80207
ENSDARG00000016173	1.29827
ENSDARG00000016181	0.758803
ENSDARG00000016238	1.32551
ENSDARG00000016239	1.2133
ENSDARG00000016253	0.58318
ENSDARG00000016255	0.875265
ENSDARG00000016280	1.14476
ENSDARG00000016304	0.70928
ENSDARG00000016307	0.649224
ENSDARG00000016318	0.447993
ENSDARG00000016345	0.31514
ENSDARG00000016357	0.458408
ENSDARG00000016360	0.43286
ENSDARG00000016368	1.2405
ENSDARG00000016393	0.336897
ENSDARG00000016443	0.90693
ENSDARG00000016457	0.777975
ENSDARG00000016477	0.697075
ENSDARG00000016481	0.324449
ENSDARG00000016484	0.501844
ENSDARG00000016514	0.493009
ENSDARG00000016516	1.9231
ENSDARG00000016519	0.350522
ENSDARG00000016545	0.611584
ENSDARG00000016548	0.830071
ENSDARG00000016611	0.917684
ENSDARG00000016649	0.81829
ENSDARG00000016687	0.309133
ENSDARG00000016710	0.839144
ENSDARG00000016721	0.693472
ENSDARG00000016724	0.513805
ENSDARG00000016730	0.671464
ENSDARG00000016745	0.461549
ENSDARG00000016754	2.20013
ENSDARG00000016773	0.756395
ENSDARG00000016855	1.09697
ENSDARG00000016864	0.304441
ENSDARG00000016871	0.509842
ENSDARG00000016889	2.25066
ENSDARG00000016904	0.491777
ENSDARG00000016964	1.01052
ENSDARG00000016968	0.341286
ENSDARG00000016977	0.338981
ENSDARG00000016979	0.623051
ENSDARG00000017034	0.863356
ENSDARG00000017037	0.681475
ENSDARG00000017049	0.408269
ENSDARG00000017084	1.52557
ENSDARG00000017093	0.515658
ENSDARG00000017115	0.502038
ENSDARG00000017119	0.428279
ENSDARG00000017143	0.532913
ENSDARG00000017219	1.92049
ENSDARG00000017230	0.439696
ENSDARG00000017235	1.2689
ENSDARG00000017272	0.745674
ENSDARG00000017299	1.25267
ENSDARG00000017315	0.493913
ENSDARG00000017316	0.748533
ENSDARG00000017320	0.848438
ENSDARG00000017337	0.91104
ENSDARG00000017385	0.392378
ENSDARG00000017400	1.25354
ENSDARG00000017423	0.305139
ENSDARG00000017427	0.316245
ENSDARG00000017439	0.525673
ENSDARG00000017441	0.613174
ENSDARG00000017445	1.22582
ENSDARG00000017454	0.402802
ENSDARG00000017489	1.42588
ENSDARG00000017525	0.455833
ENSDARG00000017537	0.556374
ENSDARG00000017590	0.499644
ENSDARG00000017602	0.410824
ENSDARG00000017612	0.339603
ENSDARG00000017657	0.506588
ENSDARG00000017658	0.308379
ENSDARG00000017708	0.376464
ENSDARG00000017728	0.906233
ENSDARG00000017772	0.737834
ENSDARG00000017775	0.867544
ENSDARG00000017844	1.14647
ENSDARG00000017886	0.518116
ENSDARG00000017891	1.21806
ENSDARG00000017984	0.54427
ENSDARG00000018002	0.434812
ENSDARG00000018006	0.972329
ENSDARG00000018047	0.523246
ENSDARG00000018049	0.694985
ENSDARG00000018061	0.499966
ENSDARG00000018077	0.713315
ENSDARG00000018124	0.494433
ENSDARG00000018145	0.796357
ENSDARG00000018146	3.16777
ENSDARG00000018190	0.615101
ENSDARG00000018241	1.09704
ENSDARG00000018272	0.888244
ENSDARG00000018283	0.331967
ENSDARG00000018296	0.66465
ENSDARG00000018319	0.761429
ENSDARG00000018325	0.414386
ENSDARG00000018328	1.47775
ENSDARG00000018334	3.24175
ENSDARG00000018425	1.11786
ENSDARG00000018426	0.333186
ENSDARG00000018432	0.489995
ENSDARG00000018461	1.83001
ENSDARG00000018494	0.928384
ENSDARG00000018559	0.316773
ENSDARG00000018562	1.39022
ENSDARG00000018574	0.319277
ENSDARG00000018593	0.677521
ENSDARG00000018602	0.549125
ENSDARG00000018618	0.911664
ENSDARG00000018627	0.687613
ENSDARG00000018637	3.18797
ENSDARG00000018658	0.560181
ENSDARG00000018691	0.314197
ENSDARG00000018782	0.831741
ENSDARG00000018854	0.878105
ENSDARG00000018890	0.720262
ENSDARG00000018891	0.401915
ENSDARG00000018898	0.622618
ENSDARG00000018902	0.387371
ENSDARG00000018903	0.528327
ENSDARG00000018914	0.853106
ENSDARG00000018936	0.693164
ENSDARG00000018953	0.383127
ENSDARG00000018956	0.590843
ENSDARG00000018961	1.11613
ENSDARG00000018966	1.11895
ENSDARG00000018985	0.821507
ENSDARG00000019000	0.411223
ENSDARG00000019008	0.438841
ENSDARG00000019033	1.53173
ENSDARG00000019060	0.651176
ENSDARG00000019116	0.498046
ENSDARG00000019117	0.540408
ENSDARG00000019137	0.441237
ENSDARG00000019144	0.403412
ENSDARG00000019160	0.433683
ENSDARG00000019181	2.96572
ENSDARG00000019191	0.609653
ENSDARG00000019222	1.11438
ENSDARG00000019223	0.357887
ENSDARG00000019230	3.27556
ENSDARG00000019231	0.926411
ENSDARG00000019236	0.469291
ENSDARG00000019239	0.648833
ENSDARG00000019253	0.76936
ENSDARG00000019293	0.398826
ENSDARG00000019326	0.42339
ENSDARG00000019332	2.17989
ENSDARG00000019335	0.39276
ENSDARG00000019338	0.458112
ENSDARG00000019339	0.856036
ENSDARG00000019355	0.488815
ENSDARG00000019362	0.302962
ENSDARG00000019364	0.548056
ENSDARG00000019398	1.25373
ENSDARG00000019404	1.87179
ENSDARG00000019406	0.589568
ENSDARG00000019444	1.50376
ENSDARG00000019459	0.502009
ENSDARG00000019487	0.504886
ENSDARG00000019496	0.840719
ENSDARG00000019525	0.636836
ENSDARG00000019530	0.912074
ENSDARG00000019572	1.02122
ENSDARG00000019595	0.316093
ENSDARG00000019596	0.667519
ENSDARG00000019613	0.49329
ENSDARG00000019636	0.648622
ENSDARG00000019644	1.37958
ENSDARG00000019702	0.601027
ENSDARG00000019715	0.352827
ENSDARG00000019732	0.935137
ENSDARG00000019765	0.320621
ENSDARG00000019778	2.5715
ENSDARG00000019861	0.616878
ENSDARG00000019881	1.17249
ENSDARG00000019924	0.439896
ENSDARG00000019930	1.22832
ENSDARG00000019941	1.14061
ENSDARG00000019950	0.34112
ENSDARG00000019951	0.776974
ENSDARG00000020008	0.720848
ENSDARG00000020015	1.67031
ENSDARG00000020024	0.517211
ENSDARG00000020043	0.554169
ENSDARG00000020101	0.808666
ENSDARG00000020114	1.12981
ENSDARG00000020123	0.698369
ENSDARG00000020133	0.46357
ENSDARG00000020187	1.64524
ENSDARG00000020197	2.5311
ENSDARG00000020201	0.310695
ENSDARG00000020217	0.533059
ENSDARG00000020228	0.715927
ENSDARG00000020232	0.733863
ENSDARG00000020261	0.777702
ENSDARG00000020279	0.447476
ENSDARG00000020298	0.676558
ENSDARG00000020311	0.532742
ENSDARG00000020363	1.49959
ENSDARG00000020405	1.24242
ENSDARG00000020442	0.672341
ENSDARG00000020448	1.22972
ENSDARG00000020454	1.26488
ENSDARG00000020465	1.01693
ENSDARG00000020473	0.671757
ENSDARG00000020482	0.389713
ENSDARG00000020494	0.748275
ENSDARG00000020497	0.503564
ENSDARG00000020504	1.75279
ENSDARG00000020521	0.468082
ENSDARG00000020527	1.00885
ENSDARG00000020573	0.810656
ENSDARG00000020595	0.708283
ENSDARG00000020606	0.976312
ENSDARG00000020607	0.431692
ENSDARG00000020618	0.778176
ENSDARG00000020623	0.408635
ENSDARG00000020679	1.19114
ENSDARG00000020693	0.825316
ENSDARG00000020761	0.780019
ENSDARG00000020771	0.337129
ENSDARG00000020822	1.22436
ENSDARG00000020834	0.320039
ENSDARG00000020840	0.460873
ENSDARG00000020841	0.917817
ENSDARG00000020850	2.35123
ENSDARG00000020890	1.3007
ENSDARG00000020893	0.468681
ENSDARG00000020895	0.405359
ENSDARG00000020913	0.602677
ENSDARG00000020926	0.877615
ENSDARG00000020953	0.462765
ENSDARG00000020960	0.54108
ENSDARG00000020979	0.577853
ENSDARG00000020984	0.888936
ENSDARG00000021021	0.942305
ENSDARG00000021022	0.684548
ENSDARG00000021033	0.34701
ENSDARG00000021046	0.423328
ENSDARG00000021059	0.422863
ENSDARG00000021097	0.457368
ENSDARG00000021107	1.75779
ENSDARG00000021112	0.953333
ENSDARG00000021113	1.80523
ENSDARG00000021124	1.29387
ENSDARG00000021135	1.06469
ENSDARG00000021140	1.3229
ENSDARG00000021141	0.347788
ENSDARG00000021149	1.28734
ENSDARG00000021220	0.411491
ENSDARG00000021252	0.725332
ENSDARG00000021257	1.56232
ENSDARG00000021346	0.597462
ENSDARG00000021370	0.451941
ENSDARG00000021372	0.840011
ENSDARG00000021374	0.502944
ENSDARG00000021399	0.636571
ENSDARG00000021439	1.2171
ENSDARG00000021483	0.368456
ENSDARG00000021488	0.474931
ENSDARG00000021550	0.964747
ENSDARG00000021555	0.487454
ENSDARG00000021582	1.24022
ENSDARG00000021589	0.335008
ENSDARG00000021647	0.528581
ENSDARG00000021669	0.541346
ENSDARG00000021677	0.336042
ENSDARG00000021702	0.31858
ENSDARG00000021753	1.58575
ENSDARG00000021805	0.502311
ENSDARG00000021811	1.66009
ENSDARG00000021838	3.48207
ENSDARG00000021864	3.55702
ENSDARG00000021885	0.896838
ENSDARG00000021905	0.469891
ENSDARG00000021945	0.861625
ENSDARG00000021973	0.955947
ENSDARG00000021975	1.17025
ENSDARG00000021984	2.0603
ENSDARG00000022129	0.508689
ENSDARG00000022165	1.52164
ENSDARG00000022177	0.357112
ENSDARG00000022218	0.56654
ENSDARG00000022232	0.585414
ENSDARG00000022280	0.710729
ENSDARG00000022303	1.56498
ENSDARG00000022315	1.75327
ENSDARG00000022340	0.989439
ENSDARG00000022378	0.32797
ENSDARG00000022410	0.53471
ENSDARG00000022413	0.764945
ENSDARG00000022438	1.1851
ENSDARG00000022456	0.427382
ENSDARG00000022509	0.826552
ENSDARG00000022564	1.31999
ENSDARG00000022623	0.717789
ENSDARG00000022648	0.925539
ENSDARG00000022652	1.1379
ENSDARG00000022659	0.331888
ENSDARG00000022684	1.21213
ENSDARG00000022690	0.627862
ENSDARG00000022768	0.633469
ENSDARG00000022788	1.46301
ENSDARG00000022795	0.329261
ENSDARG00000022817	1.10123
ENSDARG00000022832	0.567921
ENSDARG00000022845	0.403502
ENSDARG00000022918	0.966143
ENSDARG00000022939	0.878511
ENSDARG00000022968	0.322662
ENSDARG00000022978	0.43024
ENSDARG00000022983	1.20229
ENSDARG00000023003	1.09151
ENSDARG00000023028	0.760072
ENSDARG00000023152	0.396031
ENSDARG00000023190	0.466293
ENSDARG00000023217	1.23847
ENSDARG00000023220	1.05876
ENSDARG00000023279	0.688664
ENSDARG00000023290	0.467623
ENSDARG00000023298	3.54083
ENSDARG00000023299	1.22596
ENSDARG00000023303	0.358627
ENSDARG00000023309	0.395834
ENSDARG00000023323	0.507454
ENSDARG00000023330	1.51958
ENSDARG00000023396	0.374035
ENSDARG00000023495	0.810082
ENSDARG00000023532	1.2734
ENSDARG00000023583	0.675163
ENSDARG00000023591	1.01511
ENSDARG00000023645	0.364284
ENSDARG00000023672	0.971154
ENSDARG00000023703	0.613834
ENSDARG00000023713	1.51386
ENSDARG00000023814	0.898562
ENSDARG00000023815	0.431578
ENSDARG00000023820	0.884379
ENSDARG00000023852	1.271
ENSDARG00000023858	0.632594
ENSDARG00000023878	0.346837
ENSDARG00000023927	0.323211
ENSDARG00000023950	0.781714
ENSDARG00000023958	0.569973
ENSDARG00000023963	0.837937
ENSDARG00000023967	0.434691
ENSDARG00000023989	0.371211
ENSDARG00000024090	0.398183
ENSDARG00000024109	0.688538
ENSDARG00000024116	0.555536
ENSDARG00000024124	0.500747
ENSDARG00000024184	0.362627
ENSDARG00000024195	0.447333
ENSDARG00000024311	0.937554
ENSDARG00000024381	1.06213
ENSDARG00000024398	1.13275
ENSDARG00000024433	1.10544
ENSDARG00000024465	0.838974
ENSDARG00000024478	0.642749
ENSDARG00000024540	1.23904
ENSDARG00000024564	0.518333
ENSDARG00000024651	0.998448
ENSDARG00000024669	0.777231
ENSDARG00000024693	0.648336
ENSDARG00000024728	0.915654
ENSDARG00000024746	1.09926
ENSDARG00000024815	0.397674
ENSDARG00000024844	1.14618
ENSDARG00000024846	0.618502
ENSDARG00000024895	1.61343
ENSDARG00000025032	0.491183
ENSDARG00000025033	0.555022
ENSDARG00000025071	0.428283
ENSDARG00000025073	2.99027
ENSDARG00000025091	0.398518
ENSDARG00000025147	1.49397
ENSDARG00000025254	0.766201
ENSDARG00000025326	1.71817
ENSDARG00000025332	0.685162
ENSDARG00000025338	1.41132
ENSDARG00000025340	0.644973
ENSDARG00000025346	0.358599
ENSDARG00000025350	2.0092
ENSDARG00000025375	0.361831
ENSDARG00000025383	0.885353
ENSDARG00000025391	0.688322
ENSDARG00000025397	1.11945
ENSDARG00000025404	1.20545
ENSDARG00000025518	0.59348
ENSDARG00000025522	0.994074
ENSDARG00000025535	0.466028
ENSDARG00000025549	1.02127
ENSDARG00000025554	1.08696
ENSDARG00000025566	1.95555
ENSDARG00000025581	3.20419
ENSDARG00000025593	0.714911
ENSDARG00000025607	0.4976
ENSDARG00000025693	0.457996
ENSDARG00000025699	0.57494
ENSDARG00000025718	0.645811
ENSDARG00000025754	0.63369
ENSDARG00000025766	0.513131
ENSDARG00000025789	0.333438
ENSDARG00000025850	3.63941
ENSDARG00000025854	0.695264
ENSDARG00000025858	0.928206
ENSDARG00000025875	0.310632
ENSDARG00000025904	0.359976
ENSDARG00000025948	0.308277
ENSDARG00000025972	1.01941
ENSDARG00000025977	0.362222
ENSDARG00000026068	1.3282
ENSDARG00000026072	1.40104
ENSDARG00000026098	1.01646
ENSDARG00000026109	0.353271
ENSDARG00000026183	1.73141
ENSDARG00000026185	0.606997
ENSDARG00000026350	0.484161
ENSDARG00000026369	1.42313
ENSDARG00000026387	0.390263
ENSDARG00000026444	0.715157
ENSDARG00000026448	0.919982
ENSDARG00000026453	0.403799
ENSDARG00000026476	0.53342
ENSDARG00000026489	0.393246
ENSDARG00000026595	0.362739
ENSDARG00000026611	0.485231
ENSDARG00000026629	0.553124
ENSDARG00000026654	1.31617
ENSDARG00000026655	2.4354
ENSDARG00000026664	0.683369
ENSDARG00000026704	0.311926
ENSDARG00000026712	1.1761
ENSDARG00000026726	0.668807
ENSDARG00000026766	1.17075
ENSDARG00000026806	0.320442
ENSDARG00000026829	1.04257
ENSDARG00000026839	1.41359
ENSDARG00000026842	0.352134
ENSDARG00000026845	1.20802
ENSDARG00000026862	0.316104
ENSDARG00000026892	1.16224
ENSDARG00000026902	0.675278
ENSDARG00000026908	0.906897
ENSDARG00000026967	0.698726
ENSDARG00000027009	0.699256
ENSDARG00000027063	0.466544
ENSDARG00000027099	0.977306
ENSDARG00000027109	0.537183
ENSDARG00000027129	0.566211
ENSDARG00000027141	0.697506
ENSDARG00000027182	0.588759
ENSDARG00000027187	0.40091
ENSDARG00000027200	1.9906
ENSDARG00000027249	0.931405
ENSDARG00000027357	0.691914
ENSDARG00000027403	0.580424
ENSDARG00000027418	1.06637
ENSDARG00000027428	0.748361
ENSDARG00000027465	0.315873
ENSDARG00000027491	1.0603
ENSDARG00000027500	0.333781
ENSDARG00000027547	1.34969
ENSDARG00000027595	0.910794
ENSDARG00000027658	0.337272
ENSDARG00000027744	0.790124
ENSDARG00000027749	1.11949
ENSDARG00000027750	0.591531
ENSDARG00000027803	1.38414
ENSDARG00000027813	0.350532
ENSDARG00000027887	0.966837
ENSDARG00000027899	1.5345
ENSDARG00000027916	0.424665
ENSDARG00000027978	0.531929
ENSDARG00000027984	0.528485
ENSDARG00000028012	0.831969
ENSDARG00000028017	0.834151
ENSDARG00000028048	0.915813
ENSDARG00000028067	1.20624
ENSDARG00000028082	0.574429
ENSDARG00000028087	0.402276
ENSDARG00000028106	1.68959
ENSDARG00000028119	1.06082
ENSDARG00000028131	0.403905
ENSDARG00000028198	1.70719
ENSDARG00000028201	1.18706
ENSDARG00000028327	0.463338
ENSDARG00000028335	0.324072
ENSDARG00000028379	0.748156
ENSDARG00000028386	1.12618
ENSDARG00000028396	1.73401
ENSDARG00000028401	0.325283
ENSDARG00000028442	0.301971
ENSDARG00000028517	0.694041
ENSDARG00000028523	1.66249
ENSDARG00000028559	1.10192
ENSDARG00000028618	0.805633
ENSDARG00000028664	0.388436
ENSDARG00000028688	0.982362
ENSDARG00000028721	0.673309
ENSDARG00000028815	0.808333
ENSDARG00000028848	1.56399
ENSDARG00000028889	2.25268
ENSDARG00000028894	0.340808
ENSDARG00000028957	0.926287
ENSDARG00000028971	0.424566
ENSDARG00000028976	0.371956
ENSDARG00000029003	1.42389
ENSDARG00000029019	1.39967
ENSDARG00000029058	0.388411
ENSDARG00000029064	1.99718
ENSDARG00000029071	0.336152
ENSDARG00000029072	0.487631
ENSDARG00000029075	0.774081
ENSDARG00000029100	0.976893
ENSDARG00000029107	1.26147
ENSDARG00000029150	2.50008
ENSDARG00000029242	0.322947
ENSDARG00000029252	0.561285
ENSDARG00000029292	1.51291
ENSDARG00000029353	0.834184
ENSDARG00000029370	0.384151
ENSDARG00000029406	0.488887
ENSDARG00000029415	1.27848
ENSDARG00000029445	1.05156
ENSDARG00000029473	0.396141
ENSDARG00000029479	0.306061
ENSDARG00000029500	3.30782
ENSDARG00000029510	1.37026
ENSDARG00000029533	3.04551
ENSDARG00000029587	1.22936
ENSDARG00000029612	0.525253
ENSDARG00000029615	0.911156
ENSDARG00000029639	0.676269
ENSDARG00000029660	0.888232
ENSDARG00000029663	1.14608
ENSDARG00000029722	1.96467
ENSDARG00000029724	0.631082
ENSDARG00000029783	0.333969
ENSDARG00000029818	1.35207
ENSDARG00000029928	0.365386
ENSDARG00000030038	1.41616
ENSDARG00000030053	1.08136
ENSDARG00000030108	1.28884
ENSDARG00000030114	0.408838
ENSDARG00000030116	0.328545
ENSDARG00000030139	1.19063
ENSDARG00000030155	0.466124
ENSDARG00000030161	0.79845
ENSDARG00000030166	1.02172
ENSDARG00000030177	1.00395
ENSDARG00000030213	1.34406
ENSDARG00000030224	0.399274
ENSDARG00000030236	0.637609
ENSDARG00000030237	0.355788
ENSDARG00000030267	0.592366
ENSDARG00000030340	0.946192
ENSDARG00000030368	0.381301
ENSDARG00000030408	2.97436
ENSDARG00000030440	1.22023
ENSDARG00000030465	0.410214
ENSDARG00000030479	1.08419
ENSDARG00000030537	0.741091
ENSDARG00000030573	0.355033
ENSDARG00000030591	0.43875
ENSDARG00000030602	3.36421
ENSDARG00000030636	0.433262
ENSDARG00000030656	1.34611
ENSDARG00000030694	1.27811
ENSDARG00000030765	0.688181
ENSDARG00000030781	0.555277
ENSDARG00000030803	0.706147
ENSDARG00000030830	0.412531
ENSDARG00000030844	0.597057
ENSDARG00000030871	0.328255
ENSDARG00000030881	0.772162
ENSDARG00000030887	0.493445
ENSDARG00000030914	0.416855
ENSDARG00000030949	0.411895
ENSDARG00000030957	0.947335
ENSDARG00000030964	0.376422
ENSDARG00000030972	0.369036
ENSDARG00000031020	0.485277
ENSDARG00000031048	0.375821
ENSDARG00000031164	1.39693
ENSDARG00000031198	1.11418
ENSDARG00000031203	1.16624
ENSDARG00000031216	1.09844
ENSDARG00000031246	0.351466
ENSDARG00000031248	0.393404
ENSDARG00000031261	0.824099
ENSDARG00000031293	0.898439
ENSDARG00000031317	2.03263
ENSDARG00000031346	0.443406
ENSDARG00000031388	0.603195
ENSDARG00000031427	1.0663
ENSDARG00000031435	2.32662
ENSDARG00000031495	1.42275
ENSDARG00000031511	1.56147
ENSDARG00000031560	0.335771
ENSDARG00000031647	0.562679
ENSDARG00000031680	0.542012
ENSDARG00000031681	0.623548
ENSDARG00000031683	0.372801
ENSDARG00000031745	0.62506
ENSDARG00000031756	0.723619
ENSDARG00000031770	0.384451
ENSDARG00000031776	2.39184
ENSDARG00000031795	1.25354
ENSDARG00000031819	0.352767
ENSDARG00000031885	1.38795
ENSDARG00000031954	0.714135
ENSDARG00000031985	0.333832
ENSDARG00000032013	0.724538
ENSDARG00000032037	0.793476
ENSDARG00000032056	0.314239
ENSDARG00000032087	0.365229
ENSDARG00000032102	1.16967
ENSDARG00000032129	1.06307
ENSDARG00000032155	0.922419
ENSDARG00000032175	0.321117
ENSDARG00000032263	0.71417
ENSDARG00000032272	0.833627
ENSDARG00000032277	0.329062
ENSDARG00000032296	1.78534
ENSDARG00000032319	0.322768
ENSDARG00000032326	0.550905
ENSDARG00000032340	0.302427
ENSDARG00000032535	0.587455
ENSDARG00000032552	0.461773
ENSDARG00000032575	1.16022
ENSDARG00000032603	0.392013
ENSDARG00000032614	0.727622
ENSDARG00000032618	0.377775
ENSDARG00000032619	1.55855
ENSDARG00000032651	0.402306
ENSDARG00000032653	0.726297
ENSDARG00000032725	3.71783
ENSDARG00000032780	0.528741
ENSDARG00000032866	1.99196
ENSDARG00000032970	2.17443
ENSDARG00000032985	1.07038
ENSDARG00000032997	1.50862
ENSDARG00000033009	0.809712
ENSDARG00000033020	0.373224
ENSDARG00000033126	0.635403
ENSDARG00000033138	1.10613
ENSDARG00000033144	1.13832
ENSDARG00000033171	0.61792
ENSDARG00000033175	2.32238
ENSDARG00000033179	0.696971
ENSDARG00000033182	1.61032
ENSDARG00000033184	1.28476
ENSDARG00000033259	0.400398
ENSDARG00000033285	0.897255
ENSDARG00000033320	0.581795
ENSDARG00000033364	1.53495
ENSDARG00000033367	0.477772
ENSDARG00000033370	0.894711
ENSDARG00000033376	0.540263
ENSDARG00000033418	0.801266
ENSDARG00000033443	1.13983
ENSDARG00000033450	1.78662
ENSDARG00000033451	0.308858
ENSDARG00000033466	0.867992
ENSDARG00000033533	1.06805
ENSDARG00000033551	0.502055
ENSDARG00000033596	0.917453
ENSDARG00000033597	0.882337
ENSDARG00000033609	0.843988
ENSDARG00000033647	1.0014
ENSDARG00000033707	0.533736
ENSDARG00000033738	1.90247
ENSDARG00000033754	0.674128
ENSDARG00000033768	0.489107
ENSDARG00000033789	2.36401
ENSDARG00000033804	0.306055
ENSDARG00000033852	0.378944
ENSDARG00000033855	0.791351
ENSDARG00000033871	0.466313
ENSDARG00000033889	0.661504
ENSDARG00000033965	0.380242
ENSDARG00000033973	0.384579
ENSDARG00000033987	0.330914
ENSDARG00000034042	0.42718
ENSDARG00000034056	0.496579
ENSDARG00000034060	0.32924
ENSDARG00000034174	0.330838
ENSDARG00000034187	1.48522
ENSDARG00000034195	0.516181
ENSDARG00000034240	0.323311
ENSDARG00000034256	0.391744
ENSDARG00000034270	0.771941
ENSDARG00000034291	3.30849
ENSDARG00000034293	0.818405
ENSDARG00000034326	0.365642
ENSDARG00000034427	0.477095
ENSDARG00000034473	0.390713
ENSDARG00000034497	0.606012
ENSDARG00000034518	0.305384
ENSDARG00000034600	0.327523
ENSDARG00000034616	0.832913
ENSDARG00000034633	1.36878
ENSDARG00000034718	0.417362
ENSDARG00000034734	0.712801
ENSDARG00000034753	0.878912
ENSDARG00000034768	0.546566
ENSDARG00000034777	0.946909
ENSDARG00000034817	0.34652
ENSDARG00000034852	2.35341
ENSDARG00000034885	0.584546
ENSDARG00000034897	3.36527
ENSDARG00000034916	0.639565
ENSDARG00000034957	0.58233
ENSDARG00000035043	0.608531
ENSDARG00000035054	0.599361
ENSDARG00000035066	1.14182
ENSDARG00000035129	1.25228
ENSDARG00000035136	1.62904
ENSDARG00000035146	1.59551
ENSDARG00000035149	0.417945
ENSDARG00000035150	0.433564
ENSDARG00000035151	0.733725
ENSDARG00000035167	1.12313
ENSDARG00000035181	0.351513
ENSDARG00000035184	0.356735
ENSDARG00000035221	0.831831
ENSDARG00000035256	1.177
ENSDARG00000035264	0.368027
ENSDARG00000035282	1.26393
ENSDARG00000035324	0.311804
ENSDARG00000035325	1.07058
ENSDARG00000035326	0.35753
ENSDARG00000035327	0.879015
ENSDARG00000035329	0.364938
ENSDARG00000035330	0.420394
ENSDARG00000035332	0.953692
ENSDARG00000035400	3.28406
ENSDARG00000035406	0.7633
ENSDARG00000035427	0.970646
ENSDARG00000035433	0.651544
ENSDARG00000035434	1.40177
ENSDARG00000035458	0.377963
ENSDARG00000035515	0.423292
ENSDARG00000035519	1.30532
ENSDARG00000035546	0.388106
ENSDARG00000035549	0.76277
ENSDARG00000035557	1.75898
ENSDARG00000035558	0.625303
ENSDARG00000035559	0.369827
ENSDARG00000035570	0.539993
ENSDARG00000035573	1.53783
ENSDARG00000035596	2.33859
ENSDARG00000035605	0.341709
ENSDARG00000035608	0.864335
ENSDARG00000035610	0.334915
ENSDARG00000035618	0.305578
ENSDARG00000035622	0.951693
ENSDARG00000035625	1.25139
ENSDARG00000035634	0.478522
ENSDARG00000035676	0.657564
ENSDARG00000035678	1.53054
ENSDARG00000035679	1.04947
ENSDARG00000035692	3.18412
ENSDARG00000035699	1.11045
ENSDARG00000035715	0.528162
ENSDARG00000035719	0.639145
ENSDARG00000035741	0.569837
ENSDARG00000035763	0.522955
ENSDARG00000035771	0.418571
ENSDARG00000035797	0.686624
ENSDARG00000035810	0.798611
ENSDARG00000035821	0.595159
ENSDARG00000035860	3.78746
ENSDARG00000035871	3.41828
ENSDARG00000035880	0.540089
ENSDARG00000035882	0.977503
ENSDARG00000035914	1.26094
ENSDARG00000035949	0.338787
ENSDARG00000035954	0.315738
ENSDARG00000035957	0.457683
ENSDARG00000035978	0.33333
ENSDARG00000035985	0.712343
ENSDARG00000035986	0.858122
ENSDARG00000035987	1.2044
ENSDARG00000035993	1.23641
ENSDARG00000036038	0.722141
ENSDARG00000036040	0.370168
ENSDARG00000036055	0.567987
ENSDARG00000036057	0.644044
ENSDARG00000036060	0.5809
ENSDARG00000036063	0.7681
ENSDARG00000036064	0.990082
ENSDARG00000036069	0.347976
ENSDARG00000036070	0.848992
ENSDARG00000036071	0.306112
ENSDARG00000036073	0.442018
ENSDARG00000036076	0.330108
ENSDARG00000036080	0.343335
ENSDARG00000036102	0.799471
ENSDARG00000036107	1.8306
ENSDARG00000036109	0.917284
ENSDARG00000036116	1.29595
ENSDARG00000036136	0.40795
ENSDARG00000036144	1.52367
ENSDARG00000036161	2.07289
ENSDARG00000036162	0.572177
ENSDARG00000036190	1.19948
ENSDARG00000036282	0.609607
ENSDARG00000036298	3.42214
ENSDARG00000036299	0.694432
ENSDARG00000036316	3.69369
ENSDARG00000036329	1.82762
ENSDARG00000036335	0.336764
ENSDARG00000036386	0.399338
ENSDARG00000036394	1.86066
ENSDARG00000036438	0.654435
ENSDARG00000036456	1.10627
ENSDARG00000036481	0.356035
ENSDARG00000036482	1.05949
ENSDARG00000036489	0.371166
ENSDARG00000036510	0.37202
ENSDARG00000036549	0.442467
ENSDARG00000036587	0.398874
ENSDARG00000036588	1.65398
ENSDARG00000036613	0.347015
ENSDARG00000036625	1.54269
ENSDARG00000036628	0.757567
ENSDARG00000036629	3.7399
ENSDARG00000036645	0.460919
ENSDARG00000036650	0.473462
ENSDARG00000036658	0.73685
ENSDARG00000036670	0.52235
ENSDARG00000036675	1.20441
ENSDARG00000036678	0.83452
ENSDARG00000036684	1.07989
ENSDARG00000036698	0.766229
ENSDARG00000036700	0.556299
ENSDARG00000036704	1.05149
ENSDARG00000036721	0.346999
ENSDARG00000036754	0.47472
ENSDARG00000036764	1.47164
ENSDARG00000036784	1.12863
ENSDARG00000036785	0.535299
ENSDARG00000036868	0.373393
ENSDARG00000036875	3.83405
ENSDARG00000036876	0.461773
ENSDARG00000036888	0.52312
ENSDARG00000036893	0.356073
ENSDARG00000036903	0.304391
ENSDARG00000036915	0.437287
ENSDARG00000036966	0.691981
ENSDARG00000036995	1.98232
ENSDARG00000037009	0.691363
ENSDARG00000037012	0.690269
ENSDARG00000037038	0.891544
ENSDARG00000037040	0.772184
ENSDARG00000037042	0.334969
ENSDARG00000037057	0.55208
ENSDARG00000037059	0.347238
ENSDARG00000037070	1.1993
ENSDARG00000037071	3.42276
ENSDARG00000037079	0.471402
ENSDARG00000037108	1.78933
ENSDARG00000037109	0.310237
ENSDARG00000037154	0.501788
ENSDARG00000037176	1.2194
ENSDARG00000037188	1.34654
ENSDARG00000037199	1.19126
ENSDARG00000037229	1.40688
ENSDARG00000037245	0.390677
ENSDARG00000037259	1.82792
ENSDARG00000037261	0.755743
ENSDARG00000037283	0.628663
ENSDARG00000037284	1.80488
ENSDARG00000037318	0.410683
ENSDARG00000037350	2.6468
ENSDARG00000037353	0.350995
ENSDARG00000037361	0.661831
ENSDARG00000037378	0.569326
ENSDARG00000037392	1.43797
ENSDARG00000037410	1.26613
ENSDARG00000037423	1.07651
ENSDARG00000037425	0.657093
ENSDARG00000037433	0.303163
ENSDARG00000037484	0.36412
ENSDARG00000037501	0.732585
ENSDARG00000037503	0.331118
ENSDARG00000037506	0.730991
ENSDARG00000037559	0.305434
ENSDARG00000037570	1.83231
ENSDARG00000037589	0.403768
ENSDARG00000037628	0.687593
ENSDARG00000037633	0.677564
ENSDARG00000037645	0.512772
ENSDARG00000037647	0.720801
ENSDARG00000037675	0.459904
ENSDARG00000037713	1.43375
ENSDARG00000037746	1.27454
ENSDARG00000037773	0.443886
ENSDARG00000037789	0.344718
ENSDARG00000037835	1.48245
ENSDARG00000037846	0.331531
ENSDARG00000037855	0.853711
ENSDARG00000037860	1.69624
ENSDARG00000037867	1.61403
ENSDARG00000037870	2.05328
ENSDARG00000037891	0.570336
ENSDARG00000037892	0.595026
ENSDARG00000037894	0.731459
ENSDARG00000037906	0.30164
ENSDARG00000037909	0.714108
ENSDARG00000037919	0.91602
ENSDARG00000037928	0.517715
ENSDARG00000037930	0.789429
ENSDARG00000037958	1.15096
ENSDARG00000037962	1.42827
ENSDARG00000037963	0.325316
ENSDARG00000037965	0.40213
ENSDARG00000037967	0.308623
ENSDARG00000037968	0.743641
ENSDARG00000037980	1.42455
ENSDARG00000038024	0.430798
ENSDARG00000038025	1.09269
ENSDARG00000038027	0.489929
ENSDARG00000038028	1.81884
ENSDARG00000038030	2.4117
ENSDARG00000038059	0.750023
ENSDARG00000038064	0.47259
ENSDARG00000038068	1.50495
ENSDARG00000038075	1.08722
ENSDARG00000038076	2.49895
ENSDARG00000038094	0.399785
ENSDARG00000038099	1.05231
ENSDARG00000038113	0.604614
ENSDARG00000038121	0.420623
ENSDARG00000038139	0.336274
ENSDARG00000038141	1.46793
ENSDARG00000038154	1.49541
ENSDARG00000038228	0.873826
ENSDARG00000038242	0.42804
ENSDARG00000038248	0.331065
ENSDARG00000038288	0.400086
ENSDARG00000038309	0.52557
ENSDARG00000038312	1.65733
ENSDARG00000038348	0.386413
ENSDARG00000038359	0.678873
ENSDARG00000038432	0.403782
ENSDARG00000038456	0.615523
ENSDARG00000038473	1.0173
ENSDARG00000038475	0.513494
ENSDARG00000038476	0.42633
ENSDARG00000038518	0.672651
ENSDARG00000038524	0.434765
ENSDARG00000038556	0.625437
ENSDARG00000038559	0.403299
ENSDARG00000038563	0.411387
ENSDARG00000038566	0.527473
ENSDARG00000038567	0.889635
ENSDARG00000038576	1.40252
ENSDARG00000038577	1.84085
ENSDARG00000038608	1.6522
ENSDARG00000038635	1.5547
ENSDARG00000038643	1.61665
ENSDARG00000038686	0.418328
ENSDARG00000038687	0.330889
ENSDARG00000038694	0.952094
ENSDARG00000038695	0.408083
ENSDARG00000038737	0.330863
ENSDARG00000038743	0.487484
ENSDARG00000038768	0.982122
ENSDARG00000038785	0.464329
ENSDARG00000038787	0.807721
ENSDARG00000038792	1.09539
ENSDARG00000038835	0.554309
ENSDARG00000038845	0.354082
ENSDARG00000038847	0.742036
ENSDARG00000038870	1.24659
ENSDARG00000038879	0.383154
ENSDARG00000038881	0.600235
ENSDARG00000038900	1.15888
ENSDARG00000038901	1.67655
ENSDARG00000038905	0.706839
ENSDARG00000038917	0.30727
ENSDARG00000038967	0.353739
ENSDARG00000039005	1.18048
ENSDARG00000039007	0.556062
ENSDARG00000039008	0.396546
ENSDARG00000039034	0.452318
ENSDARG00000039117	0.956459
ENSDARG00000039125	0.382217
ENSDARG00000039130	1.5657
ENSDARG00000039136	0.747478
ENSDARG00000039150	0.523994
ENSDARG00000039162	0.433569
ENSDARG00000039185	1.58862
ENSDARG00000039208	0.661035
ENSDARG00000039213	0.568356
ENSDARG00000039243	1.08402
ENSDARG00000039270	0.509625
ENSDARG00000039302	0.975143
ENSDARG00000039328	0.820856
ENSDARG00000039338	0.923108
ENSDARG00000039345	0.320637
ENSDARG00000039346	2.19137
ENSDARG00000039347	3.63423
ENSDARG00000039350	1.06731
ENSDARG00000039363	0.432301
ENSDARG00000039365	0.484553
ENSDARG00000039390	1.00004
ENSDARG00000039400	0.748313
ENSDARG00000039424	0.832637
ENSDARG00000039429	0.568766
ENSDARG00000039486	0.358858
ENSDARG00000039493	1.47075
ENSDARG00000039543	1.08305
ENSDARG00000039578	0.838526
ENSDARG00000039601	1.39676
ENSDARG00000039616	0.673089
ENSDARG00000039649	0.544939
ENSDARG00000039667	0.985464
ENSDARG00000039699	1.24391
ENSDARG00000039719	1.02881
ENSDARG00000039729	0.697917
ENSDARG00000039820	0.482191
ENSDARG00000039830	1.72357
ENSDARG00000039850	1.16928
ENSDARG00000039851	0.469262
ENSDARG00000039872	1.58851
ENSDARG00000039880	1.28127
ENSDARG00000039882	1.2778
ENSDARG00000039887	1.36448
ENSDARG00000039892	0.854109
ENSDARG00000039910	0.391311
ENSDARG00000039913	1.05931
ENSDARG00000039914	1.69567
ENSDARG00000039915	0.614351
ENSDARG00000039931	0.489643
ENSDARG00000039958	0.833846
ENSDARG00000039959	0.46938
ENSDARG00000039969	0.919222
ENSDARG00000039980	1.21969
ENSDARG00000039989	0.811557
ENSDARG00000040021	0.819498
ENSDARG00000040027	0.495936
ENSDARG00000040031	0.420235
ENSDARG00000040059	1.52044
ENSDARG00000040072	0.612366
ENSDARG00000040085	0.356459
ENSDARG00000040121	0.819037
ENSDARG00000040158	0.971834
ENSDARG00000040184	0.859961
ENSDARG00000040192	0.640498
ENSDARG00000040237	0.595735
ENSDARG00000040248	0.336465
ENSDARG00000040277	0.826286
ENSDARG00000040286	1.15547
ENSDARG00000040287	1.45963
ENSDARG00000040314	1.52129
ENSDARG00000040350	0.664171
ENSDARG00000040396	0.758102
ENSDARG00000040401	0.665899
ENSDARG00000040407	0.328135
ENSDARG00000040439	3.1235
ENSDARG00000040440	1.89145
ENSDARG00000040443	1.26608
ENSDARG00000040455	0.78744
ENSDARG00000040463	0.517286
ENSDARG00000040465	1.28388
ENSDARG00000040485	0.538617
ENSDARG00000040536	1.22074
ENSDARG00000040538	0.41447
ENSDARG00000040553	0.347235
ENSDARG00000040556	1.05688
ENSDARG00000040557	1.07227
ENSDARG00000040559	0.403976
ENSDARG00000040564	0.400472
ENSDARG00000040565	0.929974
ENSDARG00000040584	0.380967
ENSDARG00000040607	1.17473
ENSDARG00000040620	1.09101
ENSDARG00000040635	0.471097
ENSDARG00000040650	0.628395
ENSDARG00000040666	0.661545
ENSDARG00000040674	0.375026
ENSDARG00000040678	0.49649
ENSDARG00000040778	0.734287
ENSDARG00000040822	1.65516
ENSDARG00000040838	1.00342
ENSDARG00000040861	0.566076
ENSDARG00000040881	0.35299
ENSDARG00000040884	1.01368
ENSDARG00000040890	0.543083
ENSDARG00000040930	0.305061
ENSDARG00000040971	2.02963
ENSDARG00000040988	0.437221
ENSDARG00000041006	0.35938
ENSDARG00000041011	0.933655
ENSDARG00000041108	1.25809
ENSDARG00000041137	0.555544
ENSDARG00000041140	0.307657
ENSDARG00000041155	1.12639
ENSDARG00000041170	0.558854
ENSDARG00000041182	1.71206
ENSDARG00000041203	1.36807
ENSDARG00000041215	1.24311
ENSDARG00000041223	0.419756
ENSDARG00000041226	0.365481
ENSDARG00000041232	3.52699
ENSDARG00000041237	0.714767
ENSDARG00000041243	0.479869
ENSDARG00000041299	0.358602
ENSDARG00000041306	0.448105
ENSDARG00000041314	1.87259
ENSDARG00000041317	0.456307
ENSDARG00000041332	0.473143
ENSDARG00000041340	0.566133
ENSDARG00000041350	0.895049
ENSDARG00000041359	0.334145
ENSDARG00000041363	1.20533
ENSDARG00000041372	0.549397
ENSDARG00000041391	1.05919
ENSDARG00000041394	0.558801
ENSDARG00000041397	1.07191
ENSDARG00000041400	1.06859
ENSDARG00000041402	0.42131
ENSDARG00000041407	0.735927
ENSDARG00000041411	0.455897
ENSDARG00000041421	0.342959
ENSDARG00000041435	3.30967
ENSDARG00000041450	0.567723
ENSDARG00000041503	0.907395
ENSDARG00000041505	1.29475
ENSDARG00000041511	0.360752
ENSDARG00000041530	0.767258
ENSDARG00000041533	0.564715
ENSDARG00000041538	0.967146
ENSDARG00000041570	0.740065
ENSDARG00000041575	0.535835
ENSDARG00000041576	0.551385
ENSDARG00000041581	0.389599
ENSDARG00000041602	1.03709
ENSDARG00000041607	1.73875
ENSDARG00000041619	3.25983
ENSDARG00000041623	2.0898
ENSDARG00000041631	0.903684
ENSDARG00000041665	1.28143
ENSDARG00000041689	0.583177
ENSDARG00000041708	0.570673
ENSDARG00000041811	3.65498
ENSDARG00000041853	0.679624
ENSDARG00000041875	1.22871
ENSDARG00000041878	1.1207
ENSDARG00000041896	0.518175
ENSDARG00000041908	0.368197
ENSDARG00000041911	1.24279
ENSDARG00000041921	1.69938
ENSDARG00000041951	0.369727
ENSDARG00000041959	0.873222
ENSDARG00000041974	1.25674
ENSDARG00000042005	0.304191
ENSDARG00000042018	0.416414
ENSDARG00000042031	0.395458
ENSDARG00000042041	0.504845
ENSDARG00000042045	0.688837
ENSDARG00000042054	0.333864
ENSDARG00000042056	0.692129
ENSDARG00000042069	0.432316
ENSDARG00000042090	2.05295
ENSDARG00000042116	0.353262
ENSDARG00000042123	0.886851
ENSDARG00000042124	0.392743
ENSDARG00000042128	0.438015
ENSDARG00000042133	1.50587
ENSDARG00000042147	0.896001
ENSDARG00000042159	0.354296
ENSDARG00000042252	1.11377
ENSDARG00000042322	0.443998
ENSDARG00000042337	0.606228
ENSDARG00000042341	0.556226
ENSDARG00000042345	1.59186
ENSDARG00000042410	0.441282
ENSDARG00000042452	0.55724
ENSDARG00000042456	0.960629
ENSDARG00000042458	1.54012
ENSDARG00000042469	2.18222
ENSDARG00000042508	0.344999
ENSDARG00000042509	0.845312
ENSDARG00000042520	0.361382
ENSDARG00000042522	0.306239
ENSDARG00000042527	0.389409
ENSDARG00000042533	2.47799
ENSDARG00000042534	0.826365
ENSDARG00000042539	0.540178
ENSDARG00000042566	3.28329
ENSDARG00000042571	0.861503
ENSDARG00000042620	1.72802
ENSDARG00000042623	0.672627
ENSDARG00000042630	0.540214
ENSDARG00000042642	0.861475
ENSDARG00000042644	1.58512
ENSDARG00000042658	0.537977
ENSDARG00000042660	2.06831
ENSDARG00000042708	0.368153
ENSDARG00000042717	0.630695
ENSDARG00000042725	0.732605
ENSDARG00000042728	0.373112
ENSDARG00000042759	0.700457
ENSDARG00000042777	1.49638
ENSDARG00000042793	0.478829
ENSDARG00000042796	1.04373
ENSDARG00000042799	1.10976
ENSDARG00000042823	0.982091
ENSDARG00000042824	0.50229
ENSDARG00000042835	1.11603
ENSDARG00000042837	0.345422
ENSDARG00000042839	0.321567
ENSDARG00000042848	0.714497
ENSDARG00000042851	1.2687
ENSDARG00000042853	0.324574
ENSDARG00000042864	1.01497
ENSDARG00000042874	0.743188
ENSDARG00000042892	0.569387
ENSDARG00000042904	0.447153
ENSDARG00000042905	3.16673
ENSDARG00000042927	1.04747
ENSDARG00000042933	2.93053
ENSDARG00000042975	0.497376
ENSDARG00000042989	0.380522
ENSDARG00000043003	0.380594
ENSDARG00000043081	1.44112
ENSDARG00000043094	0.422525
ENSDARG00000043102	1.201
ENSDARG00000043126	0.31543
ENSDARG00000043134	0.396178
ENSDARG00000043154	1.95222
ENSDARG00000043177	1.41048
ENSDARG00000043209	0.433019
ENSDARG00000043210	0.353172
ENSDARG00000043247	0.340307
ENSDARG00000043250	0.580817
ENSDARG00000043275	0.872167
ENSDARG00000043279	0.977986
ENSDARG00000043285	0.571671
ENSDARG00000043287	1.19958
ENSDARG00000043301	0.949945
ENSDARG00000043304	0.342544
ENSDARG00000043334	0.502262
ENSDARG00000043339	0.38956
ENSDARG00000043359	0.802922
ENSDARG00000043360	0.983376
ENSDARG00000043371	0.516813
ENSDARG00000043402	1.39954
ENSDARG00000043436	0.639993
ENSDARG00000043453	3.61615
ENSDARG00000043467	1.64151
ENSDARG00000043484	1.18246
ENSDARG00000043485	0.818653
ENSDARG00000043502	1.68638
ENSDARG00000043509	3.60558
ENSDARG00000043511	1.15473
ENSDARG00000043531	0.35005
ENSDARG00000043536	0.622384
ENSDARG00000043542	0.739452
ENSDARG00000043554	1.12911
ENSDARG00000043559	0.403952
ENSDARG00000043561	0.952083
ENSDARG00000043562	0.861543
ENSDARG00000043571	0.431744
ENSDARG00000043581	0.422643
ENSDARG00000043608	1.45234
ENSDARG00000043631	1.56571
ENSDARG00000043635	1.21166
ENSDARG00000043644	0.682675
ENSDARG00000043663	0.99612
ENSDARG00000043665	2.14006
ENSDARG00000043666	0.878807
ENSDARG00000043684	0.671228
ENSDARG00000043687	0.627956
ENSDARG00000043713	0.321757
ENSDARG00000043727	0.733039
ENSDARG00000043728	0.695252
ENSDARG00000043732	1.02775
ENSDARG00000043757	0.444242
ENSDARG00000043781	1.28771
ENSDARG00000043795	0.73156
ENSDARG00000043797	0.404639
ENSDARG00000043848	2.64934
ENSDARG00000043857	0.932573
ENSDARG00000043865	0.7681
ENSDARG00000043873	0.495891
ENSDARG00000043884	0.687823
ENSDARG00000043898	0.538951
ENSDARG00000043899	0.336396
ENSDARG00000043928	0.858923
ENSDARG00000043938	0.38124
ENSDARG00000043960	0.845585
ENSDARG00000043963	0.419514
ENSDARG00000043972	0.720906
ENSDARG00000043976	0.410173
ENSDARG00000044001	0.469862
ENSDARG00000044072	0.836528
ENSDARG00000044073	0.412576
ENSDARG00000044083	0.494847
ENSDARG00000044092	2.08732
ENSDARG00000044093	3.15557
ENSDARG00000044102	1.42084
ENSDARG00000044144	0.479829
ENSDARG00000044153	1.10357
ENSDARG00000044167	0.745746
ENSDARG00000044169	0.523775
[truncated: 2,216 more rows]
