# Supplementary material for: Analysis of transcribed sequences from young and mature zebrafish thrombocytes
Source: PLoS One. 2022 Mar 23;17(3):e0264776. doi: 10.1371/journal.pone.0264776 (PMC8942222; doi:10.1371/journal.pone.0264776)
Supplement: S9 File — (XLSX) [file pone.0264776.s010.xlsx]

## Sheet: Sheet1
GeneID	zscore_GFP
ENSDARG00000000001	-0.0630926
ENSDARG00000000018	0.191896
ENSDARG00000000019	1.47619
ENSDARG00000000069	0.746247
ENSDARG00000000086	-0.802148
ENSDARG00000000103	-1.15134
ENSDARG00000000151	-0.37429
ENSDARG00000000161	-0.377007
ENSDARG00000000229	-1.11352
ENSDARG00000000241	0.222471
ENSDARG00000000394	-0.39765
ENSDARG00000000423	-1.15
ENSDARG00000000476	-0.857928
ENSDARG00000000489	0.765738
ENSDARG00000000529	-0.864194
ENSDARG00000000540	-0.416332
ENSDARG00000000542	-1.08369
ENSDARG00000000568	0.0525268
ENSDARG00000000588	0.78625
ENSDARG00000000651	-0.954952
ENSDARG00000000656	0.723515
ENSDARG00000000666	-0.0376789
ENSDARG00000000690	0.73415
ENSDARG00000000729	0.664831
ENSDARG00000000730	-0.738659
ENSDARG00000000760	0.281929
ENSDARG00000000779	0.410103
ENSDARG00000000796	-0.669321
ENSDARG00000000837	-0.725035
ENSDARG00000000853	-0.565396
ENSDARG00000000857	-0.0806362
ENSDARG00000000861	-0.939494
ENSDARG00000000887	-1.18713
ENSDARG00000000906	1.81721
ENSDARG00000000935	-0.443298
ENSDARG00000000966	-0.996273
ENSDARG00000001014	0.922585
ENSDARG00000001015	-0.383179
ENSDARG00000001057	0.000869054
ENSDARG00000001129	-0.638031
ENSDARG00000001162	-0.525372
ENSDARG00000001169	0.43502
ENSDARG00000001210	0.586561
ENSDARG00000001220	-0.367144
ENSDARG00000001241	0.372588
ENSDARG00000001244	1.30896
ENSDARG00000001249	0.52478
ENSDARG00000001303	1.39205
ENSDARG00000001447	-0.444747
ENSDARG00000001470	1.0592
ENSDARG00000001549	-0.791682
ENSDARG00000001557	0.107876
ENSDARG00000001558	-1.17084
ENSDARG00000001578	1.0105
ENSDARG00000001621	-0.347575
ENSDARG00000001656	1.27301
ENSDARG00000001676	0.00296862
ENSDARG00000001710	-0.938385
ENSDARG00000001729	0.013841
ENSDARG00000001734	-0.285047
ENSDARG00000001754	-0.963614
ENSDARG00000001760	-1.02976
ENSDARG00000001776	-0.926792
ENSDARG00000001782	1.59652
ENSDARG00000001788	2.14509
ENSDARG00000001807	0.144923
ENSDARG00000001817	-0.676722
ENSDARG00000001829	0.538848
ENSDARG00000001835	0.178549
ENSDARG00000001857	0.333945
ENSDARG00000001870	1.01304
ENSDARG00000001880	1.20452
ENSDARG00000001888	-0.35165
ENSDARG00000001890	-0.115056
ENSDARG00000001891	-0.86223
ENSDARG00000001897	-0.662175
ENSDARG00000001898	-0.22719
ENSDARG00000001930	-1.08571
ENSDARG00000001933	-1.05686
ENSDARG00000001937	-0.908272
ENSDARG00000001939	-1.07768
ENSDARG00000001940	1.65143
ENSDARG00000001950	2.93808
ENSDARG00000001953	-0.243063
ENSDARG00000001968	-0.205899
ENSDARG00000001969	-0.541949
ENSDARG00000002006	-0.36206
ENSDARG00000002016	0.00234847
ENSDARG00000002021	-0.940458
ENSDARG00000002026	-0.41978
ENSDARG00000002031	-0.621598
ENSDARG00000002060	-0.828727
ENSDARG00000002071	-0.640392
ENSDARG00000002077	-0.644796
ENSDARG00000002082	1.22321
ENSDARG00000002127	-1.1198
ENSDARG00000002128	-0.329522
ENSDARG00000002131	0.953878
ENSDARG00000002165	2.60679
ENSDARG00000002168	-0.635498
ENSDARG00000002174	-0.275074
ENSDARG00000002184	-0.27876
ENSDARG00000002190	0.966271
ENSDARG00000002194	-0.689844
ENSDARG00000002196	0.537037
ENSDARG00000002213	-0.828625
ENSDARG00000002215	0.620593
ENSDARG00000002217	0.082745
ENSDARG00000002220	1.09054
ENSDARG00000002240	2.83181
ENSDARG00000002249	-0.934871
ENSDARG00000002264	0.57758
ENSDARG00000002267	-0.444897
ENSDARG00000002271	0.898263
ENSDARG00000002285	-1.19944
ENSDARG00000002298	-1.02196
ENSDARG00000002300	0.459175
ENSDARG00000002305	-0.274488
ENSDARG00000002332	-0.970032
ENSDARG00000002333	-0.24375
ENSDARG00000002339	0.403371
ENSDARG00000002344	2.8516
ENSDARG00000002353	-0.233822
ENSDARG00000002362	0.831922
ENSDARG00000002365	0.0406006
ENSDARG00000002377	-0.716343
ENSDARG00000002396	-0.203472
ENSDARG00000002401	-1.09952
ENSDARG00000002402	-0.380318
ENSDARG00000002403	-0.128534
ENSDARG00000002405	-0.753409
ENSDARG00000002467	-0.415011
ENSDARG00000002483	-0.591534
ENSDARG00000002487	-0.533376
ENSDARG00000002506	1.25459
ENSDARG00000002523	-0.109765
ENSDARG00000002536	-0.0291814
ENSDARG00000002538	1.01453
ENSDARG00000002549	-0.323085
ENSDARG00000002552	0.645001
ENSDARG00000002571	1.00081
ENSDARG00000002576	-0.5905
ENSDARG00000002582	-1.082
ENSDARG00000002591	-0.367481
ENSDARG00000002601	-0.951606
ENSDARG00000002607	-0.762843
ENSDARG00000002613	0.929358
ENSDARG00000002632	1.25056
ENSDARG00000002642	-0.519122
ENSDARG00000002659	0.0993618
ENSDARG00000002663	0.321877
ENSDARG00000002670	-0.19438
ENSDARG00000002682	-0.877454
ENSDARG00000002690	1.23213
ENSDARG00000002701	-1.09309
ENSDARG00000002710	1.77181
ENSDARG00000002720	-0.492036
ENSDARG00000002745	0.232399
ENSDARG00000002750	0.0968564
ENSDARG00000002754	-0.500018
ENSDARG00000002758	1.06722
ENSDARG00000002779	-1.07902
ENSDARG00000002787	-1.01998
ENSDARG00000002790	1.39972
ENSDARG00000002791	-0.0885239
ENSDARG00000002792	0.0734632
ENSDARG00000002795	-0.850212
ENSDARG00000002798	-0.758755
ENSDARG00000002826	-0.280728
ENSDARG00000002830	-0.742108
ENSDARG00000002840	-1.08308
ENSDARG00000002872	-1.0851
ENSDARG00000002877	-0.893059
ENSDARG00000002880	-0.989783
ENSDARG00000002894	-0.108248
ENSDARG00000002897	1.54627
ENSDARG00000002912	-0.0118536
ENSDARG00000002916	-1.05411
ENSDARG00000002949	1.16556
ENSDARG00000002967	0.748322
ENSDARG00000002970	0.362571
ENSDARG00000002971	-0.797243
ENSDARG00000002988	-0.952374
ENSDARG00000002994	-1.19569
ENSDARG00000003008	-0.731176
ENSDARG00000003017	1.23075
ENSDARG00000003021	-0.937492
ENSDARG00000003022	-0.233201
ENSDARG00000003027	0.396636
ENSDARG00000003032	1.13212
ENSDARG00000003035	-0.312269
ENSDARG00000003041	-0.966227
ENSDARG00000003058	0.120445
ENSDARG00000003061	-0.801973
ENSDARG00000003068	-0.742267
ENSDARG00000003069	-1.14513
ENSDARG00000003081	-1.0322
ENSDARG00000003087	0.0364129
ENSDARG00000003098	0.200825
ENSDARG00000003109	0.0562866
ENSDARG00000003113	1.11234
ENSDARG00000003127	-0.723676
ENSDARG00000003132	0.188586
ENSDARG00000003144	0.314346
ENSDARG00000003151	1.77953
ENSDARG00000003153	0.932834
ENSDARG00000003157	-0.729623
ENSDARG00000003167	-0.334973
ENSDARG00000003169	-0.583226
ENSDARG00000003175	-0.629424
ENSDARG00000003189	1.10989
ENSDARG00000003205	-0.145584
ENSDARG00000003206	1.30734
ENSDARG00000003207	0.642004
ENSDARG00000003208	-0.601349
ENSDARG00000003213	-0.463919
ENSDARG00000003217	-0.94731
ENSDARG00000003235	1.51863
ENSDARG00000003244	-1.06155
ENSDARG00000003250	-0.701801
ENSDARG00000003257	-0.499236
ENSDARG00000003269	-0.0892585
ENSDARG00000003270	-0.313524
ENSDARG00000003281	1.54301
ENSDARG00000003287	-0.382418
ENSDARG00000003303	-0.845391
ENSDARG00000003307	-0.3692
ENSDARG00000003308	1.23347
ENSDARG00000003311	0.415725
ENSDARG00000003320	-0.444586
ENSDARG00000003328	-0.910025
ENSDARG00000003373	1.13839
ENSDARG00000003380	0.17551
ENSDARG00000003382	1.23905
ENSDARG00000003383	-0.167695
ENSDARG00000003398	-0.7219
ENSDARG00000003421	-1.03576
ENSDARG00000003429	1.64402
ENSDARG00000003444	-0.0436811
ENSDARG00000003449	0.720385
ENSDARG00000003462	-1.0421
ENSDARG00000003475	-0.346753
ENSDARG00000003486	-0.0603592
ENSDARG00000003487	-0.791634
ENSDARG00000003495	-0.60803
ENSDARG00000003517	0.91374
ENSDARG00000003519	-0.476457
ENSDARG00000003520	-0.861535
ENSDARG00000003526	1.8113
ENSDARG00000003527	0.434928
ENSDARG00000003531	0.327861
ENSDARG00000003544	-0.459279
ENSDARG00000003564	0.972117
ENSDARG00000003570	0.374008
ENSDARG00000003573	1.37549
ENSDARG00000003584	0.0992724
ENSDARG00000003592	0.631901
ENSDARG00000003599	2.54423
ENSDARG00000003607	-0.196427
ENSDARG00000003616	-0.0843732
ENSDARG00000003631	0.691962
ENSDARG00000003641	0.301991
ENSDARG00000003642	-0.114346
ENSDARG00000003675	-0.471526
ENSDARG00000003680	0.372248
ENSDARG00000003681	1.65033
ENSDARG00000003693	0.226027
ENSDARG00000003695	0.117863
ENSDARG00000003697	0.987112
ENSDARG00000003705	-0.32425
ENSDARG00000003749	0.371458
ENSDARG00000003754	-0.79241
ENSDARG00000003757	-0.869528
ENSDARG00000003769	-0.551504
ENSDARG00000003776	0.907728
ENSDARG00000003795	1.45317
ENSDARG00000003808	-0.869522
ENSDARG00000003818	0.318364
ENSDARG00000003820	2.13623
ENSDARG00000003827	-0.361468
ENSDARG00000003829	-1.10322
ENSDARG00000003835	-1.12212
ENSDARG00000003841	-0.769497
ENSDARG00000003845	-0.337551
ENSDARG00000003846	1.00348
ENSDARG00000003854	-0.80786
ENSDARG00000003860	1.47322
ENSDARG00000003865	-0.640812
ENSDARG00000003866	0.539527
ENSDARG00000003869	0.677442
ENSDARG00000003872	-0.281577
ENSDARG00000003899	-0.494324
ENSDARG00000003904	-0.789487
ENSDARG00000003910	-0.974138
ENSDARG00000003920	1.92463
ENSDARG00000003927	-0.128748
ENSDARG00000003931	0.240916
ENSDARG00000003934	0.383382
ENSDARG00000003938	-0.113005
ENSDARG00000003940	-0.288272
ENSDARG00000003941	-0.311562
ENSDARG00000003952	1.19282
ENSDARG00000003961	-0.210904
ENSDARG00000003973	-0.243803
ENSDARG00000003974	0.439305
ENSDARG00000003984	-0.835826
ENSDARG00000004017	-0.211968
ENSDARG00000004018	-1.08547
ENSDARG00000004034	0.453807
ENSDARG00000004037	-0.74378
ENSDARG00000004046	0.782443
ENSDARG00000004059	-1.01731
ENSDARG00000004060	-0.648914
ENSDARG00000004078	-0.869037
ENSDARG00000004094	0.232597
ENSDARG00000004105	-0.721453
ENSDARG00000004130	-0.725111
ENSDARG00000004131	-1.00031
ENSDARG00000004132	-0.239612
ENSDARG00000004151	-0.309808
ENSDARG00000004160	0.780281
ENSDARG00000004161	1.12063
ENSDARG00000004167	-0.295131
ENSDARG00000004169	0.0465569
ENSDARG00000004171	0.552006
ENSDARG00000004173	-0.000519965
ENSDARG00000004174	-0.823499
ENSDARG00000004189	0.302821
ENSDARG00000004196	-1.05269
ENSDARG00000004211	-0.331196
ENSDARG00000004251	-0.342474
ENSDARG00000004261	0.863788
ENSDARG00000004262	0.586422
ENSDARG00000004270	0.307908
ENSDARG00000004274	0.323169
ENSDARG00000004280	0.0873861
ENSDARG00000004297	-0.59803
ENSDARG00000004301	1.66676
ENSDARG00000004306	-1.09575
ENSDARG00000004308	-0.160204
ENSDARG00000004318	0.110547
ENSDARG00000004325	-0.0916885
ENSDARG00000004336	0.205889
ENSDARG00000004343	0.409841
ENSDARG00000004363	0.247937
ENSDARG00000004372	-0.765508
ENSDARG00000004377	0.483275
ENSDARG00000004378	1.292
ENSDARG00000004392	2.45524
ENSDARG00000004402	-0.969309
ENSDARG00000004406	-0.525051
ENSDARG00000004415	-0.327675
ENSDARG00000004427	2.36301
ENSDARG00000004433	1.63432
ENSDARG00000004436	0.208983
ENSDARG00000004452	0.773142
ENSDARG00000004455	-0.281821
ENSDARG00000004460	0.974377
ENSDARG00000004470	0.310866
ENSDARG00000004492	-0.156525
ENSDARG00000004497	-1.07313
ENSDARG00000004502	-0.835995
ENSDARG00000004525	-0.118912
ENSDARG00000004527	1.1026
ENSDARG00000004537	-0.35395
ENSDARG00000004574	0.0125801
ENSDARG00000004581	-0.343042
ENSDARG00000004587	0.562573
ENSDARG00000004588	-0.569693
ENSDARG00000004594	-0.804638
ENSDARG00000004616	-0.676231
ENSDARG00000004618	0.159623
ENSDARG00000004632	0.840527
ENSDARG00000004634	1.36175
ENSDARG00000004636	1.8024
ENSDARG00000004680	0.593748
ENSDARG00000004687	-0.586507
ENSDARG00000004692	-0.737783
ENSDARG00000004696	-0.947337
ENSDARG00000004697	-0.701602
ENSDARG00000004702	1.36643
ENSDARG00000004706	2.1523
ENSDARG00000004713	-0.18644
ENSDARG00000004714	-0.738851
ENSDARG00000004724	-0.371376
ENSDARG00000004726	-0.214578
ENSDARG00000004735	0.455435
ENSDARG00000004757	3.01101
ENSDARG00000004771	0.840656
ENSDARG00000004774	-1.14141
ENSDARG00000004785	0.761365
ENSDARG00000004794	0.138198
ENSDARG00000004796	-1.10546
ENSDARG00000004806	-0.592682
ENSDARG00000004830	0.561123
ENSDARG00000004836	-0.884955
ENSDARG00000004840	1.57382
ENSDARG00000004843	-0.558104
ENSDARG00000004866	1.62411
ENSDARG00000004870	-0.0686272
ENSDARG00000004871	-0.989981
ENSDARG00000004877	1.95412
ENSDARG00000004889	0.0966002
ENSDARG00000004891	-0.636967
ENSDARG00000004906	0.220428
ENSDARG00000004925	0.80021
ENSDARG00000004937	-0.981043
ENSDARG00000004939	-0.0735685
ENSDARG00000004948	0.358106
ENSDARG00000004952	-0.56297
ENSDARG00000004956	2.0719
ENSDARG00000004979	-0.679016
ENSDARG00000005002	-0.973277
ENSDARG00000005015	0.513227
ENSDARG00000005026	-0.995979
ENSDARG00000005034	-0.414679
ENSDARG00000005049	-0.133648
ENSDARG00000005057	-1.18349
ENSDARG00000005078	1.0993
ENSDARG00000005085	0.0582848
ENSDARG00000005098	-1.16779
ENSDARG00000005115	0.00358382
ENSDARG00000005122	0.439593
ENSDARG00000005128	0.38182
ENSDARG00000005134	-0.15658
ENSDARG00000005154	0.19171
ENSDARG00000005162	2.65473
ENSDARG00000005172	2.71079
ENSDARG00000005179	-0.505915
ENSDARG00000005185	1.53938
ENSDARG00000005186	0.178831
ENSDARG00000005191	-0.13572
ENSDARG00000005216	0.27009
ENSDARG00000005218	-1.02441
ENSDARG00000005220	0.58762
ENSDARG00000005230	1.73883
ENSDARG00000005236	-0.936516
ENSDARG00000005246	-0.638122
ENSDARG00000005251	0.0242679
ENSDARG00000005254	0.422725
ENSDARG00000005274	-0.825813
ENSDARG00000005284	-0.782695
ENSDARG00000005315	-0.939823
ENSDARG00000005318	-0.810574
ENSDARG00000005350	-0.431162
ENSDARG00000005355	0.703093
ENSDARG00000005356	-0.889027
ENSDARG00000005359	-0.677712
ENSDARG00000005374	-1.11372
ENSDARG00000005382	-1.18412
ENSDARG00000005394	-0.860655
ENSDARG00000005397	-0.214155
ENSDARG00000005416	-0.632683
ENSDARG00000005423	0.844493
ENSDARG00000005425	-1.01646
ENSDARG00000005448	-0.113511
ENSDARG00000005451	1.36761
ENSDARG00000005456	-0.108635
ENSDARG00000005458	0.388106
ENSDARG00000005463	-0.639113
ENSDARG00000005464	2.25567
ENSDARG00000005468	0.108391
ENSDARG00000005481	0.327634
ENSDARG00000005482	-0.733668
ENSDARG00000005500	0.00166217
ENSDARG00000005513	3.68395
ENSDARG00000005525	-0.760416
ENSDARG00000005536	0.682529
ENSDARG00000005540	-0.962228
ENSDARG00000005544	-0.506045
ENSDARG00000005549	-0.315577
ENSDARG00000005551	1.00888
ENSDARG00000005560	-0.834308
ENSDARG00000005576	0.53485
ENSDARG00000005586	0.785019
ENSDARG00000005606	-0.771719
ENSDARG00000005612	-0.402493
ENSDARG00000005625	0.0870828
ENSDARG00000005626	-0.559274
ENSDARG00000005629	-1.10145
ENSDARG00000005640	-0.909605
ENSDARG00000005643	-0.145846
ENSDARG00000005652	-0.399537
ENSDARG00000005675	-0.304532
ENSDARG00000005679	0.613934
ENSDARG00000005690	-1.05204
ENSDARG00000005699	-0.614985
ENSDARG00000005713	1.03571
ENSDARG00000005738	0.187215
ENSDARG00000005772	0.270892
ENSDARG00000005774	0.15291
ENSDARG00000005786	-0.58112
ENSDARG00000005789	0.226926
ENSDARG00000005791	4.09728
ENSDARG00000005799	-0.696968
ENSDARG00000005827	0.883944
ENSDARG00000005834	-0.298056
ENSDARG00000005840	-0.0979701
ENSDARG00000005841	0.244697
ENSDARG00000005842	-0.0013375
ENSDARG00000005861	-0.630768
ENSDARG00000005867	-0.96895
ENSDARG00000005870	0.48007
ENSDARG00000005891	0.918958
ENSDARG00000005897	1.94162
ENSDARG00000005908	0.432065
ENSDARG00000005915	-0.266518
ENSDARG00000005916	-0.768599
ENSDARG00000005924	-0.100717
ENSDARG00000005926	1.31657
ENSDARG00000005927	-0.419849
ENSDARG00000005943	-1.08572
ENSDARG00000005945	0.779323
ENSDARG00000005948	-0.967391
ENSDARG00000005972	0.648847
ENSDARG00000005980	-1.09371
ENSDARG00000005989	0.288957
ENSDARG00000005993	-0.660296
ENSDARG00000006003	-0.305106
ENSDARG00000006010	-0.730265
ENSDARG00000006011	-0.785816
ENSDARG00000006019	-0.388974
ENSDARG00000006025	-0.859103
ENSDARG00000006031	-0.463756
ENSDARG00000006038	-0.380323
ENSDARG00000006040	0.490858
ENSDARG00000006062	-0.905592
ENSDARG00000006074	0.426253
ENSDARG00000006092	0.719433
ENSDARG00000006093	-1.04511
ENSDARG00000006094	-0.767913
ENSDARG00000006124	0.0729518
ENSDARG00000006125	1.11259
ENSDARG00000006181	1.56578
ENSDARG00000006192	0.0467573
ENSDARG00000006196	0.421595
ENSDARG00000006200	-0.655212
ENSDARG00000006207	-1.00867
ENSDARG00000006219	-0.126405
ENSDARG00000006220	-0.495037
ENSDARG00000006225	1.39047
ENSDARG00000006235	0.38858
ENSDARG00000006242	1.64158
ENSDARG00000006251	0.285224
ENSDARG00000006253	-0.913317
ENSDARG00000006260	2.60604
ENSDARG00000006266	0.964067
ENSDARG00000006283	0.327903
ENSDARG00000006290	2.10718
ENSDARG00000006299	-0.470876
ENSDARG00000006300	1.3163
ENSDARG00000006301	-1.18704
ENSDARG00000006307	-0.731134
ENSDARG00000006314	1.21542
ENSDARG00000006316	3.04422
ENSDARG00000006332	-0.410409
ENSDARG00000006370	0.473019
ENSDARG00000006385	0.35507
ENSDARG00000006389	0.474657
ENSDARG00000006392	-0.168842
ENSDARG00000006395	0.738262
ENSDARG00000006397	0.918605
ENSDARG00000006399	1.42053
ENSDARG00000006408	0.774884
ENSDARG00000006413	2.51755
ENSDARG00000006420	-1.19179
ENSDARG00000006434	-0.353246
ENSDARG00000006477	-0.887184
ENSDARG00000006487	1.91295
ENSDARG00000006491	0.196094
ENSDARG00000006494	-0.482167
ENSDARG00000006497	0.512002
ENSDARG00000006514	-0.499912
ENSDARG00000006524	-0.267624
ENSDARG00000006526	1.95185
ENSDARG00000006527	0.678773
ENSDARG00000006545	-0.625971
ENSDARG00000006546	-0.367989
ENSDARG00000006553	0.993063
ENSDARG00000006566	-0.0447196
ENSDARG00000006567	-0.129409
ENSDARG00000006584	-0.0827768
ENSDARG00000006585	-0.79131
ENSDARG00000006600	0.483016
ENSDARG00000006603	2.05155
ENSDARG00000006609	0.178214
ENSDARG00000006617	-0.738886
ENSDARG00000006621	0.13324
ENSDARG00000006624	-0.179185
ENSDARG00000006639	-0.478175
ENSDARG00000006642	0.393992
ENSDARG00000006666	-0.648504
ENSDARG00000006672	0.854092
ENSDARG00000006677	-0.857332
ENSDARG00000006683	-0.0716122
ENSDARG00000006691	3.52208
ENSDARG00000006719	-0.261013
ENSDARG00000006747	0.675296
ENSDARG00000006758	-1.14817
ENSDARG00000006760	-0.22719
ENSDARG00000006766	-0.37979
ENSDARG00000006773	-0.337527
ENSDARG00000006775	-0.217126
ENSDARG00000006782	-1.13622
ENSDARG00000006786	0.909275
ENSDARG00000006812	-0.629504
ENSDARG00000006840	-0.448533
ENSDARG00000006859	-0.971174
ENSDARG00000006865	-0.886256
ENSDARG00000006869	-0.215775
ENSDARG00000006877	-1.19623
ENSDARG00000006889	-0.52185
ENSDARG00000006900	-0.325697
ENSDARG00000006915	0.34296
ENSDARG00000006921	-1.04232
ENSDARG00000006924	-1.10827
ENSDARG00000006963	-0.553385
ENSDARG00000007025	0.286331
ENSDARG00000007034	0.529668
ENSDARG00000007045	-0.448686
ENSDARG00000007065	0.662211
ENSDARG00000007081	-0.0830976
ENSDARG00000007092	-0.624706
ENSDARG00000007098	2.25716
ENSDARG00000007125	-0.985614
ENSDARG00000007127	-0.874168
ENSDARG00000007130	0.138711
ENSDARG00000007135	-0.136373
ENSDARG00000007136	-0.566438
ENSDARG00000007141	0.702309
ENSDARG00000007169	-0.535931
ENSDARG00000007175	-1.19068
ENSDARG00000007179	-0.829577
ENSDARG00000007180	-0.925189
ENSDARG00000007181	-0.745505
ENSDARG00000007184	0.714993
ENSDARG00000007186	-0.851845
ENSDARG00000007196	-0.131667
ENSDARG00000007198	-0.378224
ENSDARG00000007216	-0.195636
ENSDARG00000007217	-0.886485
ENSDARG00000007219	1.14426
ENSDARG00000007221	-1.18291
ENSDARG00000007241	-0.158156
ENSDARG00000007244	-0.556767
ENSDARG00000007250	-0.603031
ENSDARG00000007257	1.64262
ENSDARG00000007271	-0.182653
ENSDARG00000007279	0.641388
ENSDARG00000007285	1.78357
ENSDARG00000007294	-0.606374
ENSDARG00000007302	-0.368901
ENSDARG00000007315	-0.0112777
ENSDARG00000007320	4.20235
ENSDARG00000007323	0.898227
ENSDARG00000007347	1.31907
ENSDARG00000007359	1.20132
ENSDARG00000007362	0.787445
ENSDARG00000007369	0.585858
ENSDARG00000007370	0.553542
ENSDARG00000007382	-0.489749
ENSDARG00000007385	0.475477
ENSDARG00000007387	0.479868
ENSDARG00000007405	0.29248
ENSDARG00000007409	0.384738
ENSDARG00000007412	0.60788
ENSDARG00000007413	-0.501837
ENSDARG00000007429	-1.10099
ENSDARG00000007438	0.94844
ENSDARG00000007444	-0.838617
ENSDARG00000007449	-0.538403
ENSDARG00000007467	-1.18587
ENSDARG00000007477	-0.714161
ENSDARG00000007485	0.147985
ENSDARG00000007494	-0.385267
ENSDARG00000007496	-0.419805
ENSDARG00000007523	0.590846
ENSDARG00000007526	0.932569
ENSDARG00000007531	-0.804426
ENSDARG00000007553	-1.05194
ENSDARG00000007566	-1.08263
ENSDARG00000007597	0.699652
ENSDARG00000007601	-0.599251
ENSDARG00000007603	0.796287
ENSDARG00000007624	-0.329505
ENSDARG00000007630	-0.975233
ENSDARG00000007639	-0.0269368
ENSDARG00000007657	0.332245
ENSDARG00000007671	-0.844
ENSDARG00000007682	0.585672
ENSDARG00000007691	-0.0882924
ENSDARG00000007693	1.87346
ENSDARG00000007708	2.7714
ENSDARG00000007711	-1.14264
ENSDARG00000007720	1.47103
ENSDARG00000007722	0.00732808
ENSDARG00000007727	-0.431495
ENSDARG00000007734	-0.253812
ENSDARG00000007737	-0.0281905
ENSDARG00000007744	-0.950901
ENSDARG00000007745	0.578699
ENSDARG00000007755	-0.0823042
ENSDARG00000007760	0.28756
ENSDARG00000007764	-0.692815
ENSDARG00000007774	1.31165
ENSDARG00000007786	0.237751
ENSDARG00000007791	0.214492
ENSDARG00000007795	1.18383
ENSDARG00000007804	-0.754344
ENSDARG00000007808	-0.0676847
ENSDARG00000007812	-0.45311
ENSDARG00000007813	-1.15585
ENSDARG00000007818	-1.02982
ENSDARG00000007823	-0.941008
ENSDARG00000007836	0.150716
ENSDARG00000007842	-1.13753
ENSDARG00000007863	1.0669
ENSDARG00000007867	1.18533
ENSDARG00000007886	-0.332908
ENSDARG00000007892	-0.219972
ENSDARG00000007901	-0.22556
ENSDARG00000007916	-0.651972
ENSDARG00000007923	-0.581228
ENSDARG00000007943	-0.201195
ENSDARG00000007955	-1.05235
ENSDARG00000007959	0.105156
ENSDARG00000007960	1.94147
ENSDARG00000007971	0.0956011
ENSDARG00000007975	-0.0852764
ENSDARG00000007976	-0.786689
ENSDARG00000007989	1.27736
ENSDARG00000008014	0.526005
ENSDARG00000008020	1.62942
ENSDARG00000008022	-0.716815
ENSDARG00000008030	2.0979
ENSDARG00000008032	-0.209344
ENSDARG00000008049	1.73304
ENSDARG00000008097	1.21522
ENSDARG00000008105	-0.394888
ENSDARG00000008107	0.214324
ENSDARG00000008119	0.333557
ENSDARG00000008141	-0.258746
ENSDARG00000008142	0.0434766
ENSDARG00000008153	-0.43786
ENSDARG00000008155	-0.486965
ENSDARG00000008164	-0.282635
ENSDARG00000008170	-0.588616
ENSDARG00000008182	-1.0446
ENSDARG00000008184	0.0306772
ENSDARG00000008186	0.731259
ENSDARG00000008188	0.552796
ENSDARG00000008200	0.944905
ENSDARG00000008218	0.704673
ENSDARG00000008224	0.12475
ENSDARG00000008235	-0.327975
ENSDARG00000008237	0.284922
ENSDARG00000008238	-1.14948
ENSDARG00000008239	-0.779055
ENSDARG00000008243	0.197619
ENSDARG00000008255	-0.107384
ENSDARG00000008278	-0.855324
ENSDARG00000008279	-0.403867
ENSDARG00000008287	0.93259
ENSDARG00000008292	1.5363
ENSDARG00000008310	0.9012
ENSDARG00000008329	-0.795369
ENSDARG00000008333	1.01996
ENSDARG00000008363	1.09311
ENSDARG00000008370	-0.281978
ENSDARG00000008372	0.562134
ENSDARG00000008377	-0.215476
ENSDARG00000008380	-0.391982
ENSDARG00000008383	0.937948
ENSDARG00000008384	-0.136829
ENSDARG00000008388	-0.340321
ENSDARG00000008395	0.646913
ENSDARG00000008396	-1.089
ENSDARG00000008413	-0.801408
ENSDARG00000008434	0.514034
ENSDARG00000008447	0.436021
ENSDARG00000008450	-0.86517
ENSDARG00000008457	0.123558
ENSDARG00000008472	-0.400098
ENSDARG00000008480	-0.669704
ENSDARG00000008487	-1.06165
ENSDARG00000008490	-0.655413
ENSDARG00000008491	0.340904
ENSDARG00000008494	0.478992
ENSDARG00000008502	1.19926
ENSDARG00000008503	0.765462
ENSDARG00000008542	-0.950684
ENSDARG00000008551	0.964768
ENSDARG00000008560	0.0247441
ENSDARG00000008568	0.93807
ENSDARG00000008573	-0.305278
ENSDARG00000008592	-0.0369505
ENSDARG00000008593	-0.870063
ENSDARG00000008639	-0.39111
ENSDARG00000008660	-0.616997
ENSDARG00000008678	1.06339
ENSDARG00000008706	1.7762
ENSDARG00000008723	0.240224
ENSDARG00000008727	-1.03304
ENSDARG00000008735	2.02177
ENSDARG00000008740	0.232965
ENSDARG00000008748	1.67228
ENSDARG00000008757	-0.945158
ENSDARG00000008765	-0.543459
ENSDARG00000008784	0.34692
ENSDARG00000008785	1.0457
ENSDARG00000008808	-0.0435778
ENSDARG00000008811	-0.160664
ENSDARG00000008816	0.395533
ENSDARG00000008818	0.112637
ENSDARG00000008832	-0.292732
ENSDARG00000008840	-1.06078
ENSDARG00000008852	-1.08762
ENSDARG00000008859	-0.884467
ENSDARG00000008867	3.20463
ENSDARG00000008884	-0.365939
ENSDARG00000008886	-1.04771
ENSDARG00000008890	-0.0246303
ENSDARG00000008904	-0.87965
ENSDARG00000008906	-1.00659
ENSDARG00000008920	1.03186
ENSDARG00000008931	-1.08055
ENSDARG00000008936	1.98523
ENSDARG00000008946	0.537527
ENSDARG00000008947	1.0359
ENSDARG00000008953	-0.966921
ENSDARG00000008966	-0.360542
ENSDARG00000008979	-0.015727
ENSDARG00000009001	0.575387
ENSDARG00000009020	-1.07446
ENSDARG00000009023	-0.561575
ENSDARG00000009040	-0.479334
ENSDARG00000009074	-1.07749
ENSDARG00000009106	0.605066
ENSDARG00000009113	0.614045
ENSDARG00000009123	2.14236
ENSDARG00000009136	-0.21871
ENSDARG00000009169	0.0326868
ENSDARG00000009170	-0.302926
ENSDARG00000009178	-0.553003
ENSDARG00000009194	-0.772191
ENSDARG00000009209	-0.528669
ENSDARG00000009212	2.93062
ENSDARG00000009214	-0.376587
ENSDARG00000009217	-1.05412
ENSDARG00000009218	-0.42648
ENSDARG00000009250	0.944194
ENSDARG00000009252	0.244749
ENSDARG00000009253	0.673271
ENSDARG00000009262	-0.594419
ENSDARG00000009266	-0.721931
ENSDARG00000009267	0.0567836
ENSDARG00000009273	-0.410505
ENSDARG00000009280	-0.654171
ENSDARG00000009285	3.17019
ENSDARG00000009299	-0.571851
ENSDARG00000009313	1.99255
ENSDARG00000009315	-0.127913
ENSDARG00000009336	0.506969
ENSDARG00000009341	-0.912655
ENSDARG00000009342	0.992726
ENSDARG00000009346	-0.766469
ENSDARG00000009350	0.382006
ENSDARG00000009372	-0.978525
ENSDARG00000009387	-0.598579
ENSDARG00000009390	0.248541
ENSDARG00000009401	-0.91829
ENSDARG00000009418	0.49987
ENSDARG00000009436	0.467342
ENSDARG00000009438	-0.960427
ENSDARG00000009447	2.98967
ENSDARG00000009459	-0.60573
ENSDARG00000009471	-0.516871
ENSDARG00000009472	0.919253
ENSDARG00000009473	-0.764031
ENSDARG00000009480	1.01585
ENSDARG00000009484	0.12469
ENSDARG00000009494	-0.778492
ENSDARG00000009505	1.61536
ENSDARG00000009524	-0.794875
ENSDARG00000009525	-0.394343
ENSDARG00000009557	-0.498213
ENSDARG00000009585	0.0595946
ENSDARG00000009594	0.251586
ENSDARG00000009607	-0.609503
ENSDARG00000009640	1.94788
ENSDARG00000009657	1.55634
ENSDARG00000009681	-0.19298
ENSDARG00000009685	-0.775515
ENSDARG00000009724	-0.811226
ENSDARG00000009733	0.128811
ENSDARG00000009735	-0.338198
ENSDARG00000009740	0.68974
ENSDARG00000009745	0.141657
ENSDARG00000009748	-0.0128818
ENSDARG00000009753	2.79167
ENSDARG00000009754	-0.147037
ENSDARG00000009771	0.862313
ENSDARG00000009779	3.67654
ENSDARG00000009782	1.77851
ENSDARG00000009783	-0.670344
ENSDARG00000009796	-0.986016
ENSDARG00000009806	-0.968849
ENSDARG00000009825	-0.993661
ENSDARG00000009830	0.0691926
ENSDARG00000009837	-0.963488
ENSDARG00000009862	-0.215686
ENSDARG00000009864	-0.833697
ENSDARG00000009868	-0.146043
ENSDARG00000009870	-1.06425
ENSDARG00000009871	1.49178
ENSDARG00000009881	0.444152
ENSDARG00000009886	-0.136819
ENSDARG00000009901	0.00384715
ENSDARG00000009939	0.516407
ENSDARG00000009949	-0.665464
ENSDARG00000009950	2.37461
ENSDARG00000009953	-1.05232
ENSDARG00000009958	-0.292808
ENSDARG00000009978	3.43089
ENSDARG00000009982	-0.286283
ENSDARG00000010002	-0.0602657
ENSDARG00000010010	0.101097
ENSDARG00000010018	-0.59025
ENSDARG00000010021	-0.970266
ENSDARG00000010032	1.18516
ENSDARG00000010035	-0.498514
ENSDARG00000010051	1.78676
ENSDARG00000010052	-0.690646
ENSDARG00000010059	0.900774
ENSDARG00000010070	0.0125766
ENSDARG00000010078	-0.97975
ENSDARG00000010098	0.0768674
ENSDARG00000010108	-0.620758
ENSDARG00000010113	2.65535
ENSDARG00000010137	-0.316553
ENSDARG00000010145	-0.0944246
ENSDARG00000010149	1.41249
ENSDARG00000010155	0.847239
ENSDARG00000010160	3.82974
ENSDARG00000010169	1.15965
ENSDARG00000010181	-0.825511
ENSDARG00000010194	1.5262
ENSDARG00000010238	0.636995
ENSDARG00000010244	2.63445
ENSDARG00000010246	0.679092
ENSDARG00000010255	0.42021
ENSDARG00000010266	-0.683496
ENSDARG00000010279	1.42182
ENSDARG00000010280	-0.477776
ENSDARG00000010300	-0.381054
ENSDARG00000010301	-0.0637392
ENSDARG00000010316	-0.489044
ENSDARG00000010350	-0.896841
ENSDARG00000010381	1.14132
ENSDARG00000010384	-0.669666
ENSDARG00000010400	1.58553
ENSDARG00000010411	-0.125935
ENSDARG00000010415	0.0149654
ENSDARG00000010432	0.130531
ENSDARG00000010442	0.1544
ENSDARG00000010445	-0.712417
ENSDARG00000010454	-0.941883
ENSDARG00000010477	-0.534364
ENSDARG00000010481	1.16273
ENSDARG00000010487	-0.148317
ENSDARG00000010515	-0.964489
ENSDARG00000010516	3.92507
ENSDARG00000010519	1.2744
ENSDARG00000010531	-1.12206
ENSDARG00000010553	1.8749
ENSDARG00000010563	-0.380368
ENSDARG00000010571	-0.355711
ENSDARG00000010572	-0.378408
ENSDARG00000010583	-0.938563
ENSDARG00000010596	0.532564
ENSDARG00000010602	-0.269085
ENSDARG00000010625	2.02382
ENSDARG00000010641	0.310067
ENSDARG00000010655	0.216624
ENSDARG00000010658	0.953066
ENSDARG00000010681	-1.08045
ENSDARG00000010701	0.393481
ENSDARG00000010717	-0.405896
ENSDARG00000010721	1.59112
ENSDARG00000010729	-0.436224
ENSDARG00000010732	-0.431438
ENSDARG00000010738	-0.400023
ENSDARG00000010745	0.924396
ENSDARG00000010752	0.52305
ENSDARG00000010764	-1.04929
ENSDARG00000010767	-1.15196
ENSDARG00000010773	-0.354183
ENSDARG00000010779	-0.650155
ENSDARG00000010784	0.466564
ENSDARG00000010785	2.32026
ENSDARG00000010792	-1.02451
ENSDARG00000010823	-1.12338
ENSDARG00000010831	1.90003
ENSDARG00000010844	1.81569
ENSDARG00000010873	0.822945
ENSDARG00000010918	-1.07035
ENSDARG00000010946	-1.14842
ENSDARG00000010948	-1.05284
ENSDARG00000010953	0.766074
ENSDARG00000010956	0.954453
ENSDARG00000010965	1.6014
ENSDARG00000010977	0.211389
ENSDARG00000010978	-0.60871
ENSDARG00000011000	0.249659
ENSDARG00000011020	0.481648
ENSDARG00000011026	1.17354
ENSDARG00000011049	-0.561933
ENSDARG00000011055	0.872732
ENSDARG00000011065	-0.601397
ENSDARG00000011079	0.424971
ENSDARG00000011094	-0.930193
ENSDARG00000011122	0.0822824
ENSDARG00000011125	2.17831
ENSDARG00000011141	-0.852641
ENSDARG00000011146	2.79904
ENSDARG00000011152	0.103903
ENSDARG00000011166	-0.0242784
ENSDARG00000011170	0.706939
ENSDARG00000011175	0.0809714
ENSDARG00000011188	-0.53327
ENSDARG00000011196	-0.801591
ENSDARG00000011201	3.69566
ENSDARG00000011219	-0.29699
ENSDARG00000011233	-0.802774
ENSDARG00000011246	0.237448
ENSDARG00000011247	-0.155784
ENSDARG00000011272	1.14662
ENSDARG00000011298	-1.0792
ENSDARG00000011299	-0.0561899
ENSDARG00000011301	-0.0935067
ENSDARG00000011312	0.2119
ENSDARG00000011326	2.03588
ENSDARG00000011333	-0.477665
ENSDARG00000011334	0.81656
ENSDARG00000011360	1.01962
ENSDARG00000011376	1.01162
ENSDARG00000011404	0.0908183
ENSDARG00000011405	2.85075
ENSDARG00000011418	0.291514
ENSDARG00000011434	0.296573
ENSDARG00000011445	-0.63666
ENSDARG00000011449	-0.318056
ENSDARG00000011459	0.689013
ENSDARG00000011462	1.12465
ENSDARG00000011463	-0.134947
ENSDARG00000011466	-0.844049
ENSDARG00000011488	0.754879
ENSDARG00000011493	-0.571829
ENSDARG00000011496	-0.365381
ENSDARG00000011498	-0.636803
ENSDARG00000011506	1.01585
ENSDARG00000011510	-0.0670324
ENSDARG00000011515	0.552929
ENSDARG00000011521	0.36487
ENSDARG00000011545	1.46052
ENSDARG00000011553	2.10296
ENSDARG00000011555	0.207605
ENSDARG00000011564	0.241611
ENSDARG00000011570	-0.305701
ENSDARG00000011581	0.31412
ENSDARG00000011583	-1.07984
ENSDARG00000011594	-0.721879
ENSDARG00000011597	-0.168836
ENSDARG00000011609	0.208279
ENSDARG00000011611	0.274854
ENSDARG00000011613	1.42208
ENSDARG00000011648	2.04299
ENSDARG00000011661	-0.724951
ENSDARG00000011662	-0.45527
ENSDARG00000011665	1.82338
ENSDARG00000011724	0.955279
ENSDARG00000011727	-0.781331
ENSDARG00000011740	1.35784
ENSDARG00000011764	-0.323304
ENSDARG00000011770	1.2802
ENSDARG00000011783	-0.402277
ENSDARG00000011801	-0.858993
ENSDARG00000011809	-0.280529
ENSDARG00000011818	-0.473315
ENSDARG00000011819	-1.19713
ENSDARG00000011824	1.95473
ENSDARG00000011825	-0.385007
ENSDARG00000011837	-0.14708
ENSDARG00000011841	3.10735
ENSDARG00000011851	-1.08032
ENSDARG00000011855	0.413937
ENSDARG00000011863	-0.688419
ENSDARG00000011885	0.387772
ENSDARG00000011909	-0.0968502
ENSDARG00000011921	0.407605
ENSDARG00000011925	-0.148546
ENSDARG00000011926	-0.969784
ENSDARG00000011932	-0.1007
ENSDARG00000011934	0.515186
ENSDARG00000011941	0.314381
ENSDARG00000011945	0.191002
ENSDARG00000011948	-1.04394
ENSDARG00000011958	0.0208959
ENSDARG00000011973	-0.191577
ENSDARG00000012002	-1.03417
ENSDARG00000012005	0.62985
ENSDARG00000012021	-0.392895
ENSDARG00000012025	0.183275
ENSDARG00000012035	-1.04329
ENSDARG00000012039	-0.843794
ENSDARG00000012040	-0.638892
ENSDARG00000012051	-0.138834
ENSDARG00000012072	0.569363
ENSDARG00000012078	1.98206
ENSDARG00000012113	-0.511907
ENSDARG00000012135	-0.640042
ENSDARG00000012140	0.478222
ENSDARG00000012141	0.0820587
ENSDARG00000012144	1.21764
ENSDARG00000012177	-0.218553
ENSDARG00000012192	0.495575
ENSDARG00000012194	-0.308257
ENSDARG00000012196	0.354279
ENSDARG00000012215	-1.08968
ENSDARG00000012219	-0.0696428
ENSDARG00000012222	-0.59999
ENSDARG00000012234	0.520294
ENSDARG00000012244	1.6355
ENSDARG00000012247	-0.506395
ENSDARG00000012261	-1.05729
ENSDARG00000012274	1.1625
ENSDARG00000012311	-1.14405
ENSDARG00000012314	-0.327939
ENSDARG00000012325	0.725901
ENSDARG00000012340	0.989387
ENSDARG00000012347	0.23502
ENSDARG00000012355	-0.706037
ENSDARG00000012369	0.133924
ENSDARG00000012378	-0.420742
ENSDARG00000012381	-1.1879
ENSDARG00000012387	0.512049
ENSDARG00000012390	1.53378
ENSDARG00000012399	-0.0706837
ENSDARG00000012403	-1.14208
ENSDARG00000012405	-0.806979
ENSDARG00000012407	-0.263101
ENSDARG00000012432	0.92469
ENSDARG00000012450	0.374846
ENSDARG00000012453	0.150401
ENSDARG00000012458	1.47377
ENSDARG00000012460	-1.15801
ENSDARG00000012485	-1.18756
ENSDARG00000012495	0.195995
ENSDARG00000012499	-0.13489
ENSDARG00000012505	0.438246
ENSDARG00000012506	-1.19296
ENSDARG00000012513	1.36833
ENSDARG00000012519	-0.820295
ENSDARG00000012553	1.2549
ENSDARG00000012563	-0.443156
ENSDARG00000012572	0.117284
ENSDARG00000012574	-0.76941
ENSDARG00000012577	0.32317
ENSDARG00000012586	-0.627516
ENSDARG00000012588	-0.173955
ENSDARG00000012591	1.54168
ENSDARG00000012603	1.08345
ENSDARG00000012610	-1.00753
ENSDARG00000012625	-0.328712
ENSDARG00000012627	0.250883
ENSDARG00000012656	0.140334
ENSDARG00000012672	1.05456
ENSDARG00000012674	-0.65424
ENSDARG00000012682	-0.391945
ENSDARG00000012684	1.66902
ENSDARG00000012688	2.79328
ENSDARG00000012699	0.163807
ENSDARG00000012718	0.145925
ENSDARG00000012723	-0.150824
ENSDARG00000012726	-1.06917
ENSDARG00000012729	2.1064
ENSDARG00000012741	-0.53106
ENSDARG00000012747	1.00677
ENSDARG00000012763	-0.588566
ENSDARG00000012776	0.457645
ENSDARG00000012777	0.954729
ENSDARG00000012790	-0.541713
ENSDARG00000012796	-1.0053
ENSDARG00000012801	-0.815218
ENSDARG00000012816	-1.11499
ENSDARG00000012818	-0.0172544
ENSDARG00000012820	1.48129
ENSDARG00000012827	-0.508994
ENSDARG00000012829	-1.16571
ENSDARG00000012833	0.719083
ENSDARG00000012840	-0.938914
ENSDARG00000012848	0.547974
ENSDARG00000012866	-0.323695
ENSDARG00000012871	0.0223818
ENSDARG00000012874	0.656839
ENSDARG00000012887	0.146663
ENSDARG00000012892	1.04629
ENSDARG00000012899	0.0379203
ENSDARG00000012915	-0.0322652
ENSDARG00000012927	-0.27571
ENSDARG00000012929	-0.840666
ENSDARG00000012932	0.738911
ENSDARG00000012942	-0.028621
ENSDARG00000012946	1.04346
ENSDARG00000012949	-1.10096
ENSDARG00000012953	-0.19229
ENSDARG00000012972	-0.974584
ENSDARG00000012987	0.39877
ENSDARG00000013000	-1.15323
ENSDARG00000013004	-0.568549
ENSDARG00000013009	0.66878
ENSDARG00000013014	-0.883911
ENSDARG00000013016	0.0278681
ENSDARG00000013022	0.0258991
ENSDARG00000013031	-0.046773
ENSDARG00000013044	1.48145
ENSDARG00000013051	-1.10312
ENSDARG00000013058	-0.268596
ENSDARG00000013075	1.16547
ENSDARG00000013076	-0.267674
ENSDARG00000013078	1.54806
ENSDARG00000013079	0.0349693
ENSDARG00000013082	-0.966655
ENSDARG00000013087	1.16652
ENSDARG00000013095	-0.148762
ENSDARG00000013110	-0.862242
ENSDARG00000013117	-0.698022
ENSDARG00000013122	0.738852
ENSDARG00000013128	-0.254891
ENSDARG00000013144	1.69859
ENSDARG00000013150	-0.0381013
ENSDARG00000013161	-0.460868
ENSDARG00000013221	-1.00346
ENSDARG00000013222	-0.646012
ENSDARG00000013224	-0.922787
ENSDARG00000013245	-1.05485
ENSDARG00000013250	-1.06179
ENSDARG00000013274	0.576628
ENSDARG00000013279	-0.335223
ENSDARG00000013307	4.35433
ENSDARG00000013317	-1.10934
ENSDARG00000013329	-0.134265
ENSDARG00000013333	0.832817
ENSDARG00000013346	-0.580526
ENSDARG00000013351	3.11434
ENSDARG00000013360	0.101778
ENSDARG00000013371	-0.207203
ENSDARG00000013379	0.772039
ENSDARG00000013382	1.49578
ENSDARG00000013397	0.24923
ENSDARG00000013415	0.427891
ENSDARG00000013434	-0.307024
ENSDARG00000013441	-1.00112
ENSDARG00000013443	-0.496344
ENSDARG00000013457	-0.299457
ENSDARG00000013461	-1.08361
ENSDARG00000013472	-0.890004
ENSDARG00000013475	1.00862
ENSDARG00000013476	-0.750836
ENSDARG00000013477	1.65608
ENSDARG00000013478	-0.297588
ENSDARG00000013500	-0.794555
ENSDARG00000013505	0.139153
ENSDARG00000013542	-0.883877
ENSDARG00000013561	0.156645
ENSDARG00000013576	-0.420677
ENSDARG00000013582	-0.409702
ENSDARG00000013596	-0.447288
ENSDARG00000013613	-0.170933
ENSDARG00000013623	1.9173
ENSDARG00000013628	-0.132861
ENSDARG00000013655	0.828899
ENSDARG00000013659	0.0401338
ENSDARG00000013667	-0.929924
ENSDARG00000013669	-0.446785
ENSDARG00000013670	-0.352711
ENSDARG00000013681	0.503311
ENSDARG00000013694	-0.962649
ENSDARG00000013704	-0.497072
ENSDARG00000013705	-0.474723
ENSDARG00000013708	-0.255621
ENSDARG00000013711	0.0371738
ENSDARG00000013726	-1.06018
ENSDARG00000013729	-0.196798
ENSDARG00000013732	0.553067
ENSDARG00000013734	0.967857
ENSDARG00000013741	0.337753
ENSDARG00000013750	0.0915686
ENSDARG00000013776	-0.699904
ENSDARG00000013784	-1.07298
ENSDARG00000013794	0.543516
ENSDARG00000013800	0.77305
ENSDARG00000013802	0.393756
ENSDARG00000013804	2.0956
ENSDARG00000013813	-0.619028
ENSDARG00000013822	2.23001
ENSDARG00000013828	-1.02466
ENSDARG00000013830	0.0905116
ENSDARG00000013841	-0.69613
ENSDARG00000013843	0.370959
ENSDARG00000013845	-0.676344
ENSDARG00000013847	0.655736
ENSDARG00000013853	1.10037
ENSDARG00000013860	-0.128616
ENSDARG00000013861	-0.602289
ENSDARG00000013863	1.53192
ENSDARG00000013880	-0.852986
ENSDARG00000013881	1.11759
ENSDARG00000013928	0.201936
ENSDARG00000013931	2.554
ENSDARG00000013938	1.99437
ENSDARG00000013946	-0.216973
ENSDARG00000013950	-0.058725
ENSDARG00000013961	-0.884997
ENSDARG00000013965	-0.440374
ENSDARG00000013966	1.36846
ENSDARG00000013968	1.29886
ENSDARG00000013973	-0.321467
ENSDARG00000013979	1.99857
ENSDARG00000013990	0.167004
ENSDARG00000014004	-0.0201088
ENSDARG00000014005	-0.153539
ENSDARG00000014008	-0.563743
ENSDARG00000014013	1.39041
ENSDARG00000014015	-0.334627
ENSDARG00000014017	-0.755744
ENSDARG00000014024	-0.881437
ENSDARG00000014059	0.922092
ENSDARG00000014068	0.281847
ENSDARG00000014083	0.143659
ENSDARG00000014085	0.355742
ENSDARG00000014098	-0.715691
ENSDARG00000014113	0.0466348
ENSDARG00000014137	-0.525525
ENSDARG00000014138	-0.0427367
ENSDARG00000014139	-0.451601
ENSDARG00000014148	-0.167944
ENSDARG00000014159	0.934158
ENSDARG00000014165	2.12655
ENSDARG00000014171	1.52932
ENSDARG00000014208	-0.348785
ENSDARG00000014215	-0.843119
ENSDARG00000014218	-0.248721
ENSDARG00000014222	0.770195
ENSDARG00000014230	0.454099
ENSDARG00000014239	-0.898446
ENSDARG00000014244	0.953651
ENSDARG00000014274	0.0716999
ENSDARG00000014287	-0.95529
ENSDARG00000014292	-0.0391477
ENSDARG00000014303	-0.920173
ENSDARG00000014313	2.26444
ENSDARG00000014329	0.541612
ENSDARG00000014333	0.924634
ENSDARG00000014348	-0.0529109
ENSDARG00000014357	-1.03345
ENSDARG00000014361	1.72833
ENSDARG00000014366	-0.0330937
ENSDARG00000014378	-1.13483
ENSDARG00000014428	0.0328464
ENSDARG00000014430	-0.480105
ENSDARG00000014439	1.65844
ENSDARG00000014463	1.35592
ENSDARG00000014474	0.00820701
ENSDARG00000014498	0.0692266
ENSDARG00000014499	1.33663
ENSDARG00000014506	0.663768
ENSDARG00000014517	-0.230715
ENSDARG00000014531	-0.530215
ENSDARG00000014532	-0.226854
ENSDARG00000014536	2.06813
ENSDARG00000014556	1.27135
ENSDARG00000014565	-1.05974
ENSDARG00000014569	0.276612
ENSDARG00000014571	0.0320335
ENSDARG00000014572	0.296099
ENSDARG00000014582	-0.593097
ENSDARG00000014587	-0.195695
ENSDARG00000014591	1.14238
ENSDARG00000014634	-0.652898
ENSDARG00000014652	-1.08347
ENSDARG00000014676	0.175686
ENSDARG00000014680	-0.181718
ENSDARG00000014690	3.13681
ENSDARG00000014692	0.106752
ENSDARG00000014704	-1.06305
ENSDARG00000014727	-0.782991
ENSDARG00000014731	1.43488
ENSDARG00000014746	-0.63185
ENSDARG00000014763	0.240934
ENSDARG00000014770	-0.422513
ENSDARG00000014775	-0.558096
ENSDARG00000014790	-0.713909
ENSDARG00000014793	-0.438876
ENSDARG00000014794	1.14317
ENSDARG00000014804	-0.718134
ENSDARG00000014806	0.42024
ENSDARG00000014817	1.63589
ENSDARG00000014825	-0.703372
ENSDARG00000014854	-0.137785
ENSDARG00000014867	3.66804
ENSDARG00000014875	-1.05663
ENSDARG00000014898	1.50137
ENSDARG00000014914	0.954397
ENSDARG00000014915	1.77549
ENSDARG00000014929	0.730715
ENSDARG00000014941	0.777291
ENSDARG00000014945	-0.596116
ENSDARG00000014956	0.674642
ENSDARG00000014963	0.441852
ENSDARG00000014966	0.57228
ENSDARG00000014969	-1.14244
ENSDARG00000014986	-0.424151
ENSDARG00000014994	-0.22658
ENSDARG00000014995	-0.210165
ENSDARG00000015006	0.722754
ENSDARG00000015015	0.67928
ENSDARG00000015016	-0.911432
ENSDARG00000015050	1.65014
ENSDARG00000015053	-0.927586
ENSDARG00000015057	-0.0652105
ENSDARG00000015070	-0.556031
ENSDARG00000015088	0.363629
ENSDARG00000015111	0.55449
ENSDARG00000015126	0.111637
ENSDARG00000015128	3.72494
ENSDARG00000015149	2.00053
ENSDARG00000015153	-1.08179
ENSDARG00000015158	-0.521535
ENSDARG00000015161	0.911597
ENSDARG00000015164	2.06942
ENSDARG00000015184	-1.11468
ENSDARG00000015199	-0.973026
ENSDARG00000015201	0.603834
ENSDARG00000015206	0.393655
ENSDARG00000015208	-0.435307
ENSDARG00000015221	-0.0789998
ENSDARG00000015222	-0.872999
ENSDARG00000015224	-0.0734942
ENSDARG00000015228	-1.14082
ENSDARG00000015239	-0.0951684
ENSDARG00000015254	0.399843
ENSDARG00000015278	-1.10733
ENSDARG00000015292	0.624911
ENSDARG00000015310	0.291606
ENSDARG00000015312	-0.954976
ENSDARG00000015314	0.522158
ENSDARG00000015315	1.07394
ENSDARG00000015325	1.65687
ENSDARG00000015343	0.709947
ENSDARG00000015352	-0.156792
ENSDARG00000015374	0.346123
ENSDARG00000015385	1.4907
ENSDARG00000015392	-0.128869
ENSDARG00000015394	1.04636
ENSDARG00000015422	0.267759
ENSDARG00000015427	1.27024
ENSDARG00000015449	-0.595608
ENSDARG00000015471	-0.650156
ENSDARG00000015474	0.115026
ENSDARG00000015482	-0.268384
ENSDARG00000015495	0.936714
ENSDARG00000015524	0.653703
ENSDARG00000015536	-1.09985
ENSDARG00000015537	-1.12748
ENSDARG00000015538	-0.789164
ENSDARG00000015540	0.134668
ENSDARG00000015551	2.42044
ENSDARG00000015552	0.198218
ENSDARG00000015557	0.45902
ENSDARG00000015566	-0.470312
ENSDARG00000015575	-0.555965
ENSDARG00000015576	-1.05687
ENSDARG00000015610	-0.453833
ENSDARG00000015628	0.915478
ENSDARG00000015638	0.568639
ENSDARG00000015649	1.78249
ENSDARG00000015653	1.16551
ENSDARG00000015657	-0.781376
ENSDARG00000015681	-0.287566
ENSDARG00000015686	1.75488
ENSDARG00000015707	-0.154643
ENSDARG00000015722	2.01648
ENSDARG00000015747	-0.529411
ENSDARG00000015757	1.42667
ENSDARG00000015759	2.23204
ENSDARG00000015765	0.548398
ENSDARG00000015807	-0.117679
ENSDARG00000015823	0.530045
ENSDARG00000015824	-0.568138
ENSDARG00000015829	0.203994
ENSDARG00000015835	-0.674781
ENSDARG00000015851	0.424687
ENSDARG00000015856	-0.501392
ENSDARG00000015862	1.70316
ENSDARG00000015887	2.54299
ENSDARG00000015889	0.114081
ENSDARG00000015891	1.08768
ENSDARG00000015901	-1.05898
ENSDARG00000015902	0.670989
ENSDARG00000015905	-0.895804
ENSDARG00000015907	-1.03107
ENSDARG00000015915	-0.726528
ENSDARG00000015917	-0.432938
ENSDARG00000015918	-0.72414
ENSDARG00000015921	0.0837696
ENSDARG00000015922	1.09785
ENSDARG00000015930	1.42372
ENSDARG00000015937	0.175332
ENSDARG00000015966	0.62902
ENSDARG00000015968	-0.838366
ENSDARG00000015970	-0.663639
ENSDARG00000015971	-0.557815
ENSDARG00000015978	2.83092
ENSDARG00000015990	-0.57615
ENSDARG00000015997	-0.273547
ENSDARG00000016010	-0.344221
ENSDARG00000016011	-0.757927
ENSDARG00000016016	0.166963
ENSDARG00000016038	2.98672
ENSDARG00000016048	-0.557333
ENSDARG00000016056	-1.06547
ENSDARG00000016058	0.522769
ENSDARG00000016059	-0.0758409
ENSDARG00000016074	-0.940646
ENSDARG00000016080	0.0823613
ENSDARG00000016085	-0.175872
ENSDARG00000016086	-0.916998
ENSDARG00000016089	-0.817734
ENSDARG00000016093	-1.00062
ENSDARG00000016117	-0.772371
ENSDARG00000016122	0.260665
ENSDARG00000016128	-0.772398
ENSDARG00000016132	0.00336159
ENSDARG00000016138	0.0598863
ENSDARG00000016143	0.904389
ENSDARG00000016153	-0.927897
ENSDARG00000016156	3.65815
ENSDARG00000016160	-1.12358
ENSDARG00000016163	-0.434614
ENSDARG00000016173	0.964456
ENSDARG00000016177	-0.78124
ENSDARG00000016181	0.182925
ENSDARG00000016188	-0.335559
ENSDARG00000016200	1.83764
ENSDARG00000016231	0.243297
ENSDARG00000016238	1.42403
ENSDARG00000016239	1.3795
ENSDARG00000016253	0.971365
ENSDARG00000016255	1.09477
ENSDARG00000016256	-0.351489
ENSDARG00000016260	-0.739573
ENSDARG00000016263	0.461238
ENSDARG00000016280	1.67814
ENSDARG00000016301	0.274213
ENSDARG00000016302	-0.583235
ENSDARG00000016304	-0.64584
ENSDARG00000016307	-0.321517
ENSDARG00000016318	0.744545
ENSDARG00000016336	-0.912717
ENSDARG00000016343	-0.985958
ENSDARG00000016345	0.379699
ENSDARG00000016350	1.59644
ENSDARG00000016357	0.0521998
ENSDARG00000016360	-0.0388367
ENSDARG00000016363	-0.756059
ENSDARG00000016368	1.03167
ENSDARG00000016391	-1.09097
ENSDARG00000016393	0.55289
ENSDARG00000016396	0.691332
ENSDARG00000016399	-0.246504
ENSDARG00000016429	-0.968206
ENSDARG00000016443	0.636872
ENSDARG00000016447	0.0253313
ENSDARG00000016457	0.736085
ENSDARG00000016463	-0.190477
ENSDARG00000016477	-0.362707
ENSDARG00000016481	-0.48632
ENSDARG00000016484	0.0967435
ENSDARG00000016494	-0.408929
ENSDARG00000016496	-0.873899
ENSDARG00000016505	-1.03398
ENSDARG00000016513	-0.508692
ENSDARG00000016514	-0.0365312
ENSDARG00000016516	2.71613
ENSDARG00000016519	-0.27492
ENSDARG00000016531	1.77422
ENSDARG00000016532	-1.18758
ENSDARG00000016545	-0.967641
ENSDARG00000016548	1.04188
ENSDARG00000016607	-1.09481
ENSDARG00000016611	-0.233562
ENSDARG00000016613	0.623234
ENSDARG00000016630	-0.439458
ENSDARG00000016649	0.549525
ENSDARG00000016651	-0.966458
ENSDARG00000016656	-0.29233
ENSDARG00000016664	-0.302695
ENSDARG00000016676	0.468063
ENSDARG00000016687	0.0283637
ENSDARG00000016695	0.0598132
ENSDARG00000016710	0.658602
ENSDARG00000016721	1.18799
ENSDARG00000016724	1.03064
ENSDARG00000016730	0.910614
ENSDARG00000016743	-0.639801
ENSDARG00000016745	0.300276
ENSDARG00000016753	-1.18239
ENSDARG00000016754	2.06952
ENSDARG00000016763	-0.587557
ENSDARG00000016765	-0.00690948
ENSDARG00000016773	-0.41101
ENSDARG00000016774	0.564452
ENSDARG00000016782	-0.733431
ENSDARG00000016783	0.610589
ENSDARG00000016788	-0.520613
ENSDARG00000016789	-1.15774
ENSDARG00000016794	-0.311499
ENSDARG00000016809	0.563435
ENSDARG00000016830	-0.661186
ENSDARG00000016837	-0.0490078
ENSDARG00000016855	1.60555
ENSDARG00000016858	-0.301989
ENSDARG00000016864	-0.0448256
ENSDARG00000016866	-0.909573
ENSDARG00000016867	-0.0642133
ENSDARG00000016868	-0.937576
ENSDARG00000016871	0.730058
ENSDARG00000016875	0.350858
ENSDARG00000016886	-1.01943
ENSDARG00000016889	2.72036
ENSDARG00000016903	-1.02775
ENSDARG00000016904	-0.0447657
ENSDARG00000016964	1.09231
ENSDARG00000016968	-0.687092
ENSDARG00000016977	-0.630932
ENSDARG00000016979	-0.117312
ENSDARG00000016994	-0.178689
ENSDARG00000017014	-0.841269
ENSDARG00000017034	0.960192
ENSDARG00000017037	0.958898
ENSDARG00000017038	-0.858583
ENSDARG00000017047	-0.874204
ENSDARG00000017049	-0.274477
ENSDARG00000017067	0.860617
ENSDARG00000017084	1.71626
ENSDARG00000017086	1.21632
ENSDARG00000017093	0.130805
ENSDARG00000017105	1.54608
ENSDARG00000017115	0.459788
ENSDARG00000017119	-0.167152
ENSDARG00000017126	-0.941397
ENSDARG00000017140	0.287325
ENSDARG00000017143	0.259541
ENSDARG00000017163	1.53452
ENSDARG00000017173	-0.215836
ENSDARG00000017180	-0.62512
ENSDARG00000017199	-1.11855
ENSDARG00000017219	2.52647
ENSDARG00000017220	-0.0169449
ENSDARG00000017229	-0.887122
ENSDARG00000017230	0.644169
ENSDARG00000017235	1.17745
ENSDARG00000017242	-0.898823
ENSDARG00000017244	-0.726626
ENSDARG00000017255	0.326435
ENSDARG00000017261	-1.13589
ENSDARG00000017272	0.221934
ENSDARG00000017294	0.569654
ENSDARG00000017311	-0.362622
ENSDARG00000017314	-0.899532
ENSDARG00000017315	0.519305
ENSDARG00000017316	-0.624636
ENSDARG00000017320	-0.930085
ENSDARG00000017337	0.131597
ENSDARG00000017338	-0.913997
ENSDARG00000017355	-1.16896
ENSDARG00000017365	-0.93567
ENSDARG00000017385	-0.184344
ENSDARG00000017397	-0.392522
ENSDARG00000017422	-0.284327
ENSDARG00000017423	-0.143768
ENSDARG00000017427	-0.918957
ENSDARG00000017439	0.582831
ENSDARG00000017441	-1.13779
ENSDARG00000017445	0.838679
ENSDARG00000017454	-0.0326369
ENSDARG00000017466	-1.04163
ENSDARG00000017489	0.546525
ENSDARG00000017500	0.415806
ENSDARG00000017522	-0.325501
ENSDARG00000017525	-0.0342464
ENSDARG00000017537	-0.610138
ENSDARG00000017562	-0.523483
ENSDARG00000017571	0.541484
ENSDARG00000017590	0.0671627
ENSDARG00000017595	-0.705478
ENSDARG00000017602	0.615069
ENSDARG00000017606	-0.018418
ENSDARG00000017612	-0.692707
ENSDARG00000017617	-1.04542
ENSDARG00000017636	-1.00939
ENSDARG00000017649	-1.07512
ENSDARG00000017653	-0.715294
ENSDARG00000017657	-0.503149
ENSDARG00000017658	0.185523
ENSDARG00000017659	-0.554691
ENSDARG00000017661	-0.555791
ENSDARG00000017665	-0.106907
ENSDARG00000017675	-0.445365
ENSDARG00000017687	-0.627449
ENSDARG00000017696	-0.938534
ENSDARG00000017703	0.363753
ENSDARG00000017708	-0.673812
ENSDARG00000017728	0.781132
ENSDARG00000017740	0.124949
ENSDARG00000017741	-0.549118
ENSDARG00000017744	-0.992853
ENSDARG00000017748	-0.454785
ENSDARG00000017757	0.335003
ENSDARG00000017762	-0.362865
ENSDARG00000017772	0.940154
ENSDARG00000017775	1.68369
ENSDARG00000017781	0.261931
ENSDARG00000017794	0.676049
ENSDARG00000017798	-0.457603
ENSDARG00000017803	-0.642652
ENSDARG00000017809	-1.03848
ENSDARG00000017811	0.126765
ENSDARG00000017813	-0.463843
ENSDARG00000017841	-0.558772
ENSDARG00000017842	-0.794215
ENSDARG00000017843	0.436467
ENSDARG00000017844	2.22951
ENSDARG00000017874	-0.528241
ENSDARG00000017880	-0.479791
ENSDARG00000017882	-1.12907
ENSDARG00000017886	-0.304287
ENSDARG00000017891	1.12289
ENSDARG00000017905	-0.114739
ENSDARG00000017910	-0.743908
ENSDARG00000017928	-0.15735
ENSDARG00000017960	-0.912982
ENSDARG00000017984	1.60929
ENSDARG00000017985	0.010018
ENSDARG00000017986	-0.824738
ENSDARG00000018000	-0.199716
ENSDARG00000018002	1.00951
ENSDARG00000018006	1.50466
ENSDARG00000018040	-0.586945
ENSDARG00000018049	0.630534
ENSDARG00000018060	-0.78974
ENSDARG00000018061	-0.272429
ENSDARG00000018069	0.049944
ENSDARG00000018073	-0.100313
ENSDARG00000018106	-0.512241
ENSDARG00000018110	-1.08918
ENSDARG00000018111	-1.01257
ENSDARG00000018124	0.179223
ENSDARG00000018145	0.832033
ENSDARG00000018146	1.5033
ENSDARG00000018149	0.891694
ENSDARG00000018159	-0.485016
ENSDARG00000018174	1.56093
ENSDARG00000018181	-0.55616
ENSDARG00000018190	0.00741724
ENSDARG00000018192	-0.488865
ENSDARG00000018241	1.11725
ENSDARG00000018257	-0.957703
ENSDARG00000018272	0.282082
ENSDARG00000018283	0.866317
ENSDARG00000018285	-0.546301
ENSDARG00000018296	1.65256
ENSDARG00000018312	-0.255622
ENSDARG00000018319	1.3273
ENSDARG00000018325	0.0853121
ENSDARG00000018328	2.83659
ENSDARG00000018334	4.19928
ENSDARG00000018351	-1.19052
ENSDARG00000018382	-0.727816
ENSDARG00000018397	1.22079
ENSDARG00000018404	-0.320931
ENSDARG00000018411	-0.24601
ENSDARG00000018425	1.36403
ENSDARG00000018426	0.626545
ENSDARG00000018432	0.915042
ENSDARG00000018460	0.0940431
ENSDARG00000018461	1.48022
ENSDARG00000018476	0.728192
ENSDARG00000018491	-0.057481
ENSDARG00000018494	0.597004
ENSDARG00000018516	-0.804537
ENSDARG00000018524	0.059203
ENSDARG00000018529	-0.676224
ENSDARG00000018553	-0.78127
ENSDARG00000018559	0.254811
ENSDARG00000018562	1.31495
ENSDARG00000018569	0.67757
ENSDARG00000018574	0.0361392
ENSDARG00000018587	-1.05664
ENSDARG00000018593	0.608887
ENSDARG00000018600	-0.463232
ENSDARG00000018602	0.680544
ENSDARG00000018618	1.29161
ENSDARG00000018627	0.497102
ENSDARG00000018637	3.86237
ENSDARG00000018658	-0.112424
ENSDARG00000018681	-1.05367
ENSDARG00000018687	2.38219
ENSDARG00000018688	-0.20012
ENSDARG00000018691	-0.0256114
ENSDARG00000018698	-0.400922
ENSDARG00000018716	-0.67451
ENSDARG00000018721	-0.95668
ENSDARG00000018738	-0.309249
ENSDARG00000018765	-0.685377
ENSDARG00000018782	0.529786
ENSDARG00000018809	0.731701
ENSDARG00000018825	0.18474
ENSDARG00000018840	-0.184621
ENSDARG00000018853	-0.144736
ENSDARG00000018854	0.630844
ENSDARG00000018882	-0.320342
ENSDARG00000018890	0.464238
ENSDARG00000018891	0.214702
ENSDARG00000018898	0.837138
ENSDARG00000018902	-0.63929
ENSDARG00000018903	0.735757
ENSDARG00000018904	-0.378442
ENSDARG00000018907	-1.15968
ENSDARG00000018914	0.694938
ENSDARG00000018918	-0.498124
ENSDARG00000018921	1.49269
ENSDARG00000018936	0.577495
ENSDARG00000018944	-1.16727
ENSDARG00000018953	0.00517894
ENSDARG00000018956	0.696668
ENSDARG00000018958	-1.03165
ENSDARG00000018961	1.6676
ENSDARG00000018966	0.601138
ENSDARG00000018968	-0.337616
ENSDARG00000018973	-0.447156
ENSDARG00000018976	0.758578
ENSDARG00000018980	-0.799492
ENSDARG00000018985	0.295547
ENSDARG00000018989	-0.0533627
ENSDARG00000018997	0.290118
ENSDARG00000019000	0.194087
ENSDARG00000019001	-1.17242
ENSDARG00000019004	-0.0480218
ENSDARG00000019008	0.320836
ENSDARG00000019025	-0.369424
ENSDARG00000019033	1.8243
ENSDARG00000019060	0.733178
ENSDARG00000019062	0.795271
ENSDARG00000019081	0.249753
ENSDARG00000019098	1.75462
ENSDARG00000019103	-0.0588799
ENSDARG00000019113	1.56187
ENSDARG00000019116	0.0804053
ENSDARG00000019117	2.71443
ENSDARG00000019128	0.594426
ENSDARG00000019137	0.391098
ENSDARG00000019144	-0.342727
ENSDARG00000019160	0.262063
ENSDARG00000019181	2.89705
ENSDARG00000019191	2.89133
ENSDARG00000019195	-0.87201
ENSDARG00000019205	-0.475351
ENSDARG00000019213	0.258929
ENSDARG00000019222	0.914054
ENSDARG00000019223	0.607478
ENSDARG00000019230	3.35419
ENSDARG00000019231	0.678279
ENSDARG00000019233	-0.872311
ENSDARG00000019236	0.809913
ENSDARG00000019239	0.378465
ENSDARG00000019253	1.81967
ENSDARG00000019265	-0.906088
ENSDARG00000019274	-1.12941
ENSDARG00000019280	-0.953183
ENSDARG00000019302	0.336783
ENSDARG00000019307	2.29646
ENSDARG00000019326	0.0930038
ENSDARG00000019332	2.51612
ENSDARG00000019335	0.918651
ENSDARG00000019338	-0.68744
ENSDARG00000019339	1.10504
ENSDARG00000019345	0.199732
ENSDARG00000019353	-0.838555
ENSDARG00000019355	0.30658
ENSDARG00000019360	-0.157083
ENSDARG00000019362	0.764001
ENSDARG00000019364	-0.206145
ENSDARG00000019383	-0.777786
ENSDARG00000019392	-0.536745
ENSDARG00000019398	1.22688
ENSDARG00000019404	2.50735
ENSDARG00000019406	0.0904554
ENSDARG00000019417	-0.449177
ENSDARG00000019420	0.541323
ENSDARG00000019438	-1.0163
ENSDARG00000019444	2.00141
ENSDARG00000019457	-0.345039
ENSDARG00000019459	0.990899
ENSDARG00000019484	-1.02354
ENSDARG00000019487	0.482141
ENSDARG00000019496	0.986651
ENSDARG00000019503	-0.636278
ENSDARG00000019525	-0.671881
ENSDARG00000019526	-0.587299
ENSDARG00000019530	0.752356
ENSDARG00000019556	-0.691729
ENSDARG00000019564	-1.02557
ENSDARG00000019572	1.34013
ENSDARG00000019581	-0.00170708
ENSDARG00000019588	-0.56571
ENSDARG00000019596	0.829724
ENSDARG00000019613	1.21481
ENSDARG00000019614	-0.836559
ENSDARG00000019636	0.716696
ENSDARG00000019644	1.08579
ENSDARG00000019702	0.864243
ENSDARG00000019707	-0.297611
ENSDARG00000019715	0.183326
ENSDARG00000019717	-0.571248
ENSDARG00000019732	0.165049
ENSDARG00000019743	-0.675231
ENSDARG00000019765	-0.13923
ENSDARG00000019774	-0.585632
ENSDARG00000019778	2.72975
ENSDARG00000019791	-0.874646
ENSDARG00000019797	0.0648312
ENSDARG00000019810	-0.60443
ENSDARG00000019834	-1.13663
ENSDARG00000019838	-0.39085
ENSDARG00000019842	-0.627066
ENSDARG00000019845	2.04969
ENSDARG00000019861	3.24961
ENSDARG00000019874	-1.17673
ENSDARG00000019877	-0.0768493
ENSDARG00000019881	1.94877
ENSDARG00000019897	-1.09805
ENSDARG00000019902	-0.78255
ENSDARG00000019924	0.859483
ENSDARG00000019930	1.70948
ENSDARG00000019941	1.06682
ENSDARG00000019950	-0.69676
ENSDARG00000019951	1.61171
ENSDARG00000019961	-0.502704
ENSDARG00000019973	-1.04781
ENSDARG00000019976	-0.554985
ENSDARG00000019998	0.487879
ENSDARG00000020001	-0.451729
ENSDARG00000020008	0.456916
ENSDARG00000020009	0.789997
ENSDARG00000020015	2.40747
ENSDARG00000020024	-0.301675
ENSDARG00000020043	0.216771
ENSDARG00000020053	-1.01194
ENSDARG00000020054	-1.18919
ENSDARG00000020057	-0.606823
ENSDARG00000020077	-0.958419
ENSDARG00000020085	-1.06741
ENSDARG00000020086	0.988341
ENSDARG00000020101	1.10309
ENSDARG00000020107	1.19462
ENSDARG00000020114	-0.988253
ENSDARG00000020123	-0.00155352
ENSDARG00000020131	-0.494833
ENSDARG00000020133	1.04746
ENSDARG00000020176	-0.886444
ENSDARG00000020187	1.69971
ENSDARG00000020197	2.57316
ENSDARG00000020201	-0.0538396
ENSDARG00000020204	-1.15369
ENSDARG00000020217	-0.241152
ENSDARG00000020218	-0.608892
ENSDARG00000020224	-1.10158
ENSDARG00000020228	-0.38105
ENSDARG00000020232	0.741794
ENSDARG00000020235	0.443798
ENSDARG00000020241	0.0917548
ENSDARG00000020250	-1.17742
ENSDARG00000020252	0.225141
ENSDARG00000020258	-0.475806
ENSDARG00000020261	1.57779
ENSDARG00000020278	-0.933436
ENSDARG00000020298	1.75248
[truncated: 8,260 more rows]
