# Supplementary material for: Analysis of transcribed sequences from young and mature zebrafish thrombocytes
Source: PLoS One. 2022 Mar 23;17(3):e0264776. doi: 10.1371/journal.pone.0264776 (PMC8942222; doi:10.1371/journal.pone.0264776)
Supplement: S10 File — (XLSX) [file pone.0264776.s011.xlsx]

## Sheet: Sheet1
GeneID	zscore_RFP
ENSDARG00000000019	0.185021
ENSDARG00000000151	0.0930208
ENSDARG00000000489	0.503611
ENSDARG00000000729	-0.821297
ENSDARG00000000760	0.264725
ENSDARG00000000767	-0.637397
ENSDARG00000000779	-0.711759
ENSDARG00000000887	-0.168777
ENSDARG00000000906	-0.007747
ENSDARG00000001057	-0.113472
ENSDARG00000001169	-0.387513
ENSDARG00000001210	-0.155718
ENSDARG00000001244	0.0278746
ENSDARG00000001249	-0.311432
ENSDARG00000001303	0.278612
ENSDARG00000001354	-0.91043
ENSDARG00000001447	-0.737577
ENSDARG00000001463	-0.83956
ENSDARG00000001557	-0.919203
ENSDARG00000001578	0.603052
ENSDARG00000001656	-0.425856
ENSDARG00000001734	-0.574222
ENSDARG00000001788	1.43823
ENSDARG00000001817	-0.749824
ENSDARG00000001829	-0.662035
ENSDARG00000001857	-0.668237
ENSDARG00000001870	-0.743752
ENSDARG00000001898	-0.848918
ENSDARG00000001940	0.259116
ENSDARG00000001950	2.71312
ENSDARG00000002006	-0.77714
ENSDARG00000002077	-0.492272
ENSDARG00000002082	0.410652
ENSDARG00000002128	-0.861436
ENSDARG00000002165	1.44498
ENSDARG00000002174	-0.867235
ENSDARG00000002190	-0.187062
ENSDARG00000002194	0.511061
ENSDARG00000002196	-0.563246
ENSDARG00000002215	-0.729693
ENSDARG00000002217	-0.758933
ENSDARG00000002220	0.377095
ENSDARG00000002240	2.16468
ENSDARG00000002264	0.647505
ENSDARG00000002271	0.454771
ENSDARG00000002293	-0.767608
ENSDARG00000002339	-0.663544
ENSDARG00000002344	0.233395
ENSDARG00000002362	-0.782822
ENSDARG00000002396	-0.870696
ENSDARG00000002402	-0.74431
ENSDARG00000002487	-0.769956
ENSDARG00000002506	-0.274842
ENSDARG00000002523	-0.472706
ENSDARG00000002538	0.193132
ENSDARG00000002549	-0.682669
ENSDARG00000002552	-0.574312
ENSDARG00000002591	-0.889632
ENSDARG00000002613	0.246569
ENSDARG00000002659	-0.445199
ENSDARG00000002682	-0.837143
ENSDARG00000002690	0.18926
ENSDARG00000002710	0.36584
ENSDARG00000002745	0.512065
ENSDARG00000002758	-0.318225
ENSDARG00000002768	-0.550532
ENSDARG00000002790	0.28336
ENSDARG00000002791	-0.271257
ENSDARG00000002897	-0.823197
ENSDARG00000002912	-0.315913
ENSDARG00000002916	-0.584762
ENSDARG00000002949	-0.237854
ENSDARG00000002967	-0.272391
ENSDARG00000002970	-0.514933
ENSDARG00000003017	0.799507
ENSDARG00000003027	-0.606028
ENSDARG00000003032	0.16576
ENSDARG00000003035	-0.710426
ENSDARG00000003058	-0.136563
ENSDARG00000003087	-0.791989
ENSDARG00000003098	-0.336939
ENSDARG00000003113	-0.759882
ENSDARG00000003127	-0.910518
ENSDARG00000003132	0.660961
ENSDARG00000003144	-0.681952
ENSDARG00000003151	1.00724
ENSDARG00000003153	0.326095
ENSDARG00000003167	0.0136885
ENSDARG00000003189	-0.786076
ENSDARG00000003206	1.58831
ENSDARG00000003207	-0.806732
ENSDARG00000003281	-0.135657
ENSDARG00000003308	0.432667
ENSDARG00000003311	-0.518058
ENSDARG00000003373	0.299387
ENSDARG00000003380	-0.79943
ENSDARG00000003382	0.367345
ENSDARG00000003383	-0.259312
ENSDARG00000003429	2.25051
ENSDARG00000003444	-0.464953
ENSDARG00000003475	-0.742562
ENSDARG00000003526	0.0262339
ENSDARG00000003527	-0.730743
ENSDARG00000003531	-0.447869
ENSDARG00000003564	0.498575
ENSDARG00000003570	-0.747901
ENSDARG00000003573	-0.489401
ENSDARG00000003592	-0.380737
ENSDARG00000003599	2.31622
ENSDARG00000003616	-0.749737
ENSDARG00000003631	-0.730455
ENSDARG00000003641	-0.6059
ENSDARG00000003655	-0.693092
ENSDARG00000003675	-0.433929
ENSDARG00000003681	0.846402
ENSDARG00000003693	-0.615134
ENSDARG00000003749	-0.42345
ENSDARG00000003795	-0.15712
ENSDARG00000003818	-0.394725
ENSDARG00000003820	0.677109
ENSDARG00000003827	-0.517855
ENSDARG00000003841	-0.505617
ENSDARG00000003846	0.770301
ENSDARG00000003860	1.20986
ENSDARG00000003866	-0.650966
ENSDARG00000003869	-0.662373
ENSDARG00000003920	0.914482
ENSDARG00000003931	-0.45784
ENSDARG00000003940	-0.762356
ENSDARG00000003941	-0.658097
ENSDARG00000003952	-0.223313
ENSDARG00000003961	-0.785419
ENSDARG00000003973	-0.503508
ENSDARG00000003974	-0.79502
ENSDARG00000004046	-0.290793
ENSDARG00000004154	-0.776474
ENSDARG00000004160	0.659596
ENSDARG00000004161	0.277242
ENSDARG00000004167	-0.726174
ENSDARG00000004171	-0.440723
ENSDARG00000004189	-0.169033
ENSDARG00000004251	-0.469487
ENSDARG00000004261	-0.127488
ENSDARG00000004262	-0.288035
ENSDARG00000004274	0.270106
ENSDARG00000004280	-0.489425
ENSDARG00000004308	-0.932917
ENSDARG00000004325	-0.501198
ENSDARG00000004343	-0.734686
ENSDARG00000004392	0.211664
ENSDARG00000004427	1.4102
ENSDARG00000004436	0.0269959
ENSDARG00000004452	0.131732
ENSDARG00000004525	-0.183988
ENSDARG00000004527	0.602253
ENSDARG00000004574	0.199473
ENSDARG00000004587	-0.109158
ENSDARG00000004632	-0.61034
ENSDARG00000004634	0.74517
ENSDARG00000004636	1.1981
ENSDARG00000004680	-0.411812
ENSDARG00000004706	2.00109
ENSDARG00000004713	-0.867758
ENSDARG00000004724	-0.867358
ENSDARG00000004735	-0.802133
ENSDARG00000004757	2.97481
ENSDARG00000004785	0.180747
ENSDARG00000004806	-0.578553
ENSDARG00000004830	0.214929
ENSDARG00000004866	-0.614959
ENSDARG00000004874	-0.23551
ENSDARG00000004889	-0.713341
ENSDARG00000004906	-0.784394
ENSDARG00000004925	-0.147299
ENSDARG00000004939	-0.582622
ENSDARG00000004948	-0.754035
ENSDARG00000004952	0.300038
ENSDARG00000004956	1.29382
ENSDARG00000005015	-0.769973
ENSDARG00000005049	-0.904536
ENSDARG00000005078	-0.788128
ENSDARG00000005128	-0.152855
ENSDARG00000005154	-0.373952
ENSDARG00000005162	-0.152025
ENSDARG00000005172	0.357719
ENSDARG00000005230	0.212097
ENSDARG00000005254	-0.510357
ENSDARG00000005448	-0.547311
ENSDARG00000005451	-0.401083
ENSDARG00000005454	-0.712559
ENSDARG00000005456	-0.887144
ENSDARG00000005458	-0.465356
ENSDARG00000005464	-0.749919
ENSDARG00000005513	3.86221
ENSDARG00000005525	-0.686643
ENSDARG00000005536	-0.631641
ENSDARG00000005544	-0.511256
ENSDARG00000005551	-0.307069
ENSDARG00000005576	-0.585419
ENSDARG00000005586	-0.188281
ENSDARG00000005713	-0.610239
ENSDARG00000005738	-0.568709
ENSDARG00000005772	1.19586
ENSDARG00000005791	4.74713
ENSDARG00000005827	0.335208
ENSDARG00000005840	-0.551584
ENSDARG00000005870	-0.131267
ENSDARG00000005897	0.0290978
ENSDARG00000005908	-0.825241
ENSDARG00000005926	0.508802
ENSDARG00000005927	-0.896635
ENSDARG00000005945	0.0737812
ENSDARG00000005972	-0.816603
ENSDARG00000006019	-0.742204
ENSDARG00000006031	-0.263724
ENSDARG00000006040	-0.605305
ENSDARG00000006092	-0.138708
ENSDARG00000006125	-0.529247
ENSDARG00000006192	-0.8378
ENSDARG00000006196	-0.822548
ENSDARG00000006219	-0.48359
ENSDARG00000006225	0.718822
ENSDARG00000006235	-0.48505
ENSDARG00000006242	0.0727188
ENSDARG00000006251	-0.264233
ENSDARG00000006260	1.11311
ENSDARG00000006266	-0.794873
ENSDARG00000006290	1.56966
ENSDARG00000006300	1.25265
ENSDARG00000006316	3.0988
ENSDARG00000006370	-0.518403
ENSDARG00000006385	-0.619109
ENSDARG00000006389	-0.345632
ENSDARG00000006397	-0.0758471
ENSDARG00000006399	-0.0189812
ENSDARG00000006413	3.33523
ENSDARG00000006434	-0.114804
ENSDARG00000006487	1.21463
ENSDARG00000006527	-0.380755
ENSDARG00000006546	-0.313575
ENSDARG00000006566	-0.823064
ENSDARG00000006567	-0.523312
ENSDARG00000006600	-0.579347
ENSDARG00000006621	-0.837683
ENSDARG00000006624	0.168901
ENSDARG00000006642	0.357833
ENSDARG00000006672	-0.0372955
ENSDARG00000006691	4.23859
ENSDARG00000006786	-0.681713
ENSDARG00000006900	1.12627
ENSDARG00000006915	-0.277393
ENSDARG00000007034	-0.530161
ENSDARG00000007065	-0.536024
ENSDARG00000007098	1.06487
ENSDARG00000007130	-0.154001
ENSDARG00000007135	-0.740034
ENSDARG00000007136	-0.902959
ENSDARG00000007141	-0.572784
ENSDARG00000007180	-0.546661
ENSDARG00000007241	-0.795211
ENSDARG00000007257	0.838862
ENSDARG00000007271	-0.710187
ENSDARG00000007279	-0.143374
ENSDARG00000007285	1.75787
ENSDARG00000007320	4.79421
ENSDARG00000007323	0.354798
ENSDARG00000007347	-0.460398
ENSDARG00000007359	0.766803
ENSDARG00000007362	-0.729098
ENSDARG00000007385	-0.0770541
ENSDARG00000007387	-0.0811026
ENSDARG00000007405	0.0153372
ENSDARG00000007409	-0.175103
ENSDARG00000007438	0.478792
ENSDARG00000007449	-0.838135
ENSDARG00000007477	-0.808599
ENSDARG00000007485	-0.868873
ENSDARG00000007496	-0.801265
ENSDARG00000007526	-0.289452
ENSDARG00000007531	-0.624336
ENSDARG00000007597	0.0478294
ENSDARG00000007603	-0.886159
ENSDARG00000007657	0.0819863
ENSDARG00000007682	0.992201
ENSDARG00000007693	1.88977
ENSDARG00000007708	2.39034
ENSDARG00000007720	1.01968
ENSDARG00000007722	-0.869688
ENSDARG00000007734	-0.246174
ENSDARG00000007737	-0.800187
ENSDARG00000007744	-0.857008
ENSDARG00000007745	-0.0403575
ENSDARG00000007755	-0.398944
ENSDARG00000007760	-0.770849
ENSDARG00000007791	-0.545269
ENSDARG00000007823	-0.56105
ENSDARG00000007836	0.78302
ENSDARG00000007863	-0.187072
ENSDARG00000007867	-0.679406
ENSDARG00000007892	-0.490208
ENSDARG00000007901	-0.529944
ENSDARG00000007959	-0.477945
ENSDARG00000007960	0.673315
ENSDARG00000007975	-0.86204
ENSDARG00000007989	0.728615
ENSDARG00000008014	-0.46073
ENSDARG00000008020	1.13959
ENSDARG00000008049	1.34087
ENSDARG00000008068	-0.552954
ENSDARG00000008097	0.669966
ENSDARG00000008119	-0.810014
ENSDARG00000008188	-0.620032
ENSDARG00000008200	-0.423706
ENSDARG00000008218	0.294432
ENSDARG00000008224	-0.694339
ENSDARG00000008235	-0.928586
ENSDARG00000008255	-0.846942
ENSDARG00000008292	0.813125
ENSDARG00000008363	0.253042
ENSDARG00000008377	-0.534857
ENSDARG00000008380	-0.799941
ENSDARG00000008383	-0.274482
ENSDARG00000008384	-0.88607
ENSDARG00000008395	-0.036235
ENSDARG00000008434	1.20986
ENSDARG00000008447	0.0458759
ENSDARG00000008490	-0.690395
ENSDARG00000008491	0.235067
ENSDARG00000008502	0.377078
ENSDARG00000008551	-0.06018
ENSDARG00000008560	-0.647678
ENSDARG00000008568	-0.551909
ENSDARG00000008678	-0.046069
ENSDARG00000008706	0.799805
ENSDARG00000008735	0.380154
ENSDARG00000008740	-0.436799
ENSDARG00000008748	-0.41496
ENSDARG00000008765	-0.873409
ENSDARG00000008784	-0.808196
ENSDARG00000008785	-0.23002
ENSDARG00000008832	-0.0472396
ENSDARG00000008840	-0.480021
ENSDARG00000008859	-0.0445123
ENSDARG00000008867	-0.64795
ENSDARG00000008920	-0.320645
ENSDARG00000008936	0.910722
ENSDARG00000008947	0.178579
ENSDARG00000008983	-0.80193
ENSDARG00000009001	-0.70199
ENSDARG00000009087	0.321814
ENSDARG00000009106	-0.376826
ENSDARG00000009113	-0.450977
ENSDARG00000009131	0.0611989
ENSDARG00000009170	-0.87088
ENSDARG00000009178	-0.459662
ENSDARG00000009212	1.46421
ENSDARG00000009218	-0.735639
ENSDARG00000009250	-0.180149
ENSDARG00000009252	-0.205624
ENSDARG00000009253	-0.581208
ENSDARG00000009285	3.18069
ENSDARG00000009313	0.16242
ENSDARG00000009315	-0.571174
ENSDARG00000009336	0.367569
ENSDARG00000009350	-0.495672
ENSDARG00000009390	-0.200613
ENSDARG00000009436	-0.790061
ENSDARG00000009447	2.3074
ENSDARG00000009472	0.36183
ENSDARG00000009480	-0.134643
ENSDARG00000009505	0.273439
ENSDARG00000009525	-0.895748
ENSDARG00000009557	-0.707316
ENSDARG00000009585	-0.184701
ENSDARG00000009594	-0.846827
ENSDARG00000009626	-0.703226
ENSDARG00000009629	-0.918584
ENSDARG00000009640	1.21152
ENSDARG00000009657	-0.0133204
ENSDARG00000009681	-0.535286
ENSDARG00000009740	-0.575096
ENSDARG00000009745	-0.7714
ENSDARG00000009748	-0.786081
ENSDARG00000009753	2.17484
ENSDARG00000009754	-0.858059
ENSDARG00000009771	0.599821
ENSDARG00000009779	2.77612
ENSDARG00000009851	-0.392396
ENSDARG00000009862	-0.456179
ENSDARG00000009868	-0.31451
ENSDARG00000009871	0.936147
ENSDARG00000009881	0.123943
ENSDARG00000009886	-0.333958
ENSDARG00000009939	-0.732358
ENSDARG00000009950	1.93354
ENSDARG00000009978	1.23795
ENSDARG00000010032	-0.336731
ENSDARG00000010051	0.342904
ENSDARG00000010113	2.65462
ENSDARG00000010149	0.133618
ENSDARG00000010160	3.91123
ENSDARG00000010194	1.15831
ENSDARG00000010238	-0.228392
ENSDARG00000010244	2.93374
ENSDARG00000010246	-0.302896
ENSDARG00000010279	-0.606181
ENSDARG00000010300	-0.892668
ENSDARG00000010316	-0.519448
ENSDARG00000010381	0.324232
ENSDARG00000010400	-0.699102
ENSDARG00000010411	-0.778842
ENSDARG00000010432	-0.753691
ENSDARG00000010437	0.445631
ENSDARG00000010481	-0.701464
ENSDARG00000010516	4.43998
ENSDARG00000010519	-0.84603
ENSDARG00000010553	0.906999
ENSDARG00000010572	-0.740391
ENSDARG00000010596	0.0713467
ENSDARG00000010625	1.71656
ENSDARG00000010641	-0.888833
ENSDARG00000010658	-0.403117
ENSDARG00000010717	0.418276
ENSDARG00000010721	-0.456801
ENSDARG00000010738	-0.405484
ENSDARG00000010745	-0.589629
ENSDARG00000010752	0.00109285
ENSDARG00000010831	1.83947
ENSDARG00000010844	-0.480244
ENSDARG00000010873	-0.234708
ENSDARG00000010956	0.563633
ENSDARG00000010965	0.0375589
ENSDARG00000010977	-0.753023
ENSDARG00000011000	-0.279963
ENSDARG00000011020	-0.555418
ENSDARG00000011026	0.81622
ENSDARG00000011055	0.0578281
ENSDARG00000011079	0.13594
ENSDARG00000011122	-0.536817
ENSDARG00000011125	1.25987
ENSDARG00000011146	2.43781
ENSDARG00000011152	1.63414
ENSDARG00000011166	2.70642
ENSDARG00000011170	-0.0464466
ENSDARG00000011175	-0.36619
ENSDARG00000011201	4.39709
ENSDARG00000011246	-0.509446
ENSDARG00000011247	-0.651987
ENSDARG00000011272	1.03638
ENSDARG00000011301	-0.628211
ENSDARG00000011312	-0.719838
ENSDARG00000011360	0.1852
ENSDARG00000011376	-0.186409
ENSDARG00000011404	-0.762379
ENSDARG00000011405	2.38457
ENSDARG00000011418	-0.702402
ENSDARG00000011462	0.334887
ENSDARG00000011553	1.6541
ENSDARG00000011555	-0.243772
ENSDARG00000011583	-0.867288
ENSDARG00000011597	-0.895507
ENSDARG00000011613	-0.149315
ENSDARG00000011648	1.39225
ENSDARG00000011665	-0.577076
ENSDARG00000011740	0.451927
ENSDARG00000011770	-0.809088
ENSDARG00000011824	0.749432
ENSDARG00000011841	2.5242
ENSDARG00000011855	-0.82328
ENSDARG00000011885	-0.148139
ENSDARG00000011890	-0.847665
ENSDARG00000011921	-0.620296
ENSDARG00000011934	-0.0922675
ENSDARG00000011958	-0.82572
ENSDARG00000012005	-0.922625
ENSDARG00000012072	1.05756
ENSDARG00000012137	-0.926205
ENSDARG00000012140	-0.40896
ENSDARG00000012141	-0.84943
ENSDARG00000012144	-0.484774
ENSDARG00000012177	-0.622353
ENSDARG00000012219	-0.830562
ENSDARG00000012234	-0.617156
ENSDARG00000012244	-0.16523
ENSDARG00000012261	-0.905445
ENSDARG00000012271	-0.854812
ENSDARG00000012274	0.223234
ENSDARG00000012340	-0.886533
ENSDARG00000012387	0.134052
ENSDARG00000012388	0.370255
ENSDARG00000012432	-0.284463
ENSDARG00000012450	-0.800097
ENSDARG00000012458	0.544036
ENSDARG00000012495	-0.213431
ENSDARG00000012505	-0.5752
ENSDARG00000012513	0.174431
ENSDARG00000012553	0.169775
ENSDARG00000012563	-0.705927
ENSDARG00000012572	-0.673895
ENSDARG00000012577	-0.824001
ENSDARG00000012591	1.02116
ENSDARG00000012603	0.433943
ENSDARG00000012627	-0.895704
ENSDARG00000012656	-0.692536
ENSDARG00000012672	0.390711
ENSDARG00000012682	-0.795154
ENSDARG00000012684	-0.501287
ENSDARG00000012688	1.97759
ENSDARG00000012747	-0.251144
ENSDARG00000012776	-0.717943
ENSDARG00000012777	0.356939
ENSDARG00000012818	-0.634971
ENSDARG00000012820	0.148979
ENSDARG00000012827	-0.533701
ENSDARG00000012848	-0.704935
ENSDARG00000012874	-0.306668
ENSDARG00000012881	-0.0265726
ENSDARG00000012887	-0.558883
ENSDARG00000012892	0.00543522
ENSDARG00000012899	-0.538825
ENSDARG00000012915	-0.695984
ENSDARG00000012929	-0.859826
ENSDARG00000012932	-0.298814
ENSDARG00000012946	0.199466
ENSDARG00000013009	-0.453324
ENSDARG00000013016	1.00046
ENSDARG00000013031	-0.854147
ENSDARG00000013044	0.974355
ENSDARG00000013075	0.634674
ENSDARG00000013078	-0.490041
ENSDARG00000013095	-0.520701
ENSDARG00000013110	0.0878555
ENSDARG00000013122	-0.335349
ENSDARG00000013144	1.10032
ENSDARG00000013150	-0.747793
ENSDARG00000013274	0.424148
ENSDARG00000013279	-0.406904
ENSDARG00000013307	4.5777
ENSDARG00000013329	-0.782612
ENSDARG00000013333	-0.0736907
ENSDARG00000013351	1.60527
ENSDARG00000013371	-0.592364
ENSDARG00000013379	-0.464872
ENSDARG00000013382	1.49937
ENSDARG00000013397	-0.650915
ENSDARG00000013475	0.531161
ENSDARG00000013477	0.762637
ENSDARG00000013478	-0.295323
ENSDARG00000013505	-0.659423
ENSDARG00000013539	-0.542501
ENSDARG00000013623	1.37057
ENSDARG00000013655	1.76524
ENSDARG00000013681	-0.863295
ENSDARG00000013705	-0.892334
ENSDARG00000013732	-0.906215
ENSDARG00000013734	0.598005
ENSDARG00000013741	0.289359
ENSDARG00000013771	-0.618169
ENSDARG00000013800	0.595917
ENSDARG00000013802	0.211856
ENSDARG00000013804	1.27232
ENSDARG00000013822	2.39211
ENSDARG00000013830	-0.72839
ENSDARG00000013847	-0.863153
ENSDARG00000013860	-0.0997866
ENSDARG00000013863	1.45498
ENSDARG00000013928	-0.849786
ENSDARG00000013931	2.4609
ENSDARG00000013938	1.29699
ENSDARG00000013946	-0.89096
ENSDARG00000013950	-0.468719
ENSDARG00000013966	0.832128
ENSDARG00000013968	-0.508098
ENSDARG00000013979	1.16366
ENSDARG00000013990	-0.261166
ENSDARG00000014004	-0.809733
ENSDARG00000014008	-0.852067
ENSDARG00000014013	-0.128494
ENSDARG00000014085	0.426312
ENSDARG00000014148	-0.663479
ENSDARG00000014159	-0.756352
ENSDARG00000014165	1.21186
ENSDARG00000014171	0.500303
ENSDARG00000014222	0.103916
ENSDARG00000014230	-0.189713
ENSDARG00000014244	-0.0456964
ENSDARG00000014274	-0.306644
ENSDARG00000014313	2.24159
ENSDARG00000014329	-0.123234
ENSDARG00000014333	0.290365
ENSDARG00000014361	0.22986
ENSDARG00000014366	-0.920308
ENSDARG00000014428	-0.789869
ENSDARG00000014463	0.663037
ENSDARG00000014498	-0.656147
ENSDARG00000014499	1.01834
ENSDARG00000014506	0.267156
ENSDARG00000014536	0.549688
ENSDARG00000014556	-0.525095
ENSDARG00000014569	-0.862329
ENSDARG00000014571	-0.879564
ENSDARG00000014582	-0.79784
ENSDARG00000014591	-0.577126
ENSDARG00000014676	-0.263027
ENSDARG00000014690	3.47088
ENSDARG00000014692	-0.647438
ENSDARG00000014731	0.412387
ENSDARG00000014763	-0.717139
ENSDARG00000014770	-0.873952
ENSDARG00000014794	0.458761
ENSDARG00000014806	-0.636845
ENSDARG00000014817	0.389918
ENSDARG00000014854	-0.572825
ENSDARG00000014866	0.0160042
ENSDARG00000014867	3.9104
ENSDARG00000014898	1.0586
ENSDARG00000014914	-0.241452
ENSDARG00000014915	1.00057
ENSDARG00000014941	-0.32699
ENSDARG00000014956	0.484283
ENSDARG00000014963	0.344279
ENSDARG00000014966	-0.440408
ENSDARG00000014995	-0.460325
ENSDARG00000015006	-0.316502
ENSDARG00000015050	-0.0721833
ENSDARG00000015111	0.613633
ENSDARG00000015123	2.51818
ENSDARG00000015128	3.97965
ENSDARG00000015149	-0.318868
ENSDARG00000015153	-0.7413
ENSDARG00000015161	-0.131457
ENSDARG00000015164	0.341957
ENSDARG00000015201	0.510003
ENSDARG00000015206	-0.64938
ENSDARG00000015208	-0.645774
ENSDARG00000015221	-0.539761
ENSDARG00000015239	-0.865943
ENSDARG00000015252	-0.811143
ENSDARG00000015254	-0.534791
ENSDARG00000015292	-0.188905
ENSDARG00000015315	0.284967
ENSDARG00000015325	0.125718
ENSDARG00000015337	-0.70427
ENSDARG00000015343	-0.526517
ENSDARG00000015352	-0.758967
ENSDARG00000015374	-0.882519
ENSDARG00000015385	1.10389
ENSDARG00000015394	0.108244
ENSDARG00000015422	0.49252
ENSDARG00000015427	0.151467
ENSDARG00000015474	-0.883104
ENSDARG00000015524	0.39437
ENSDARG00000015536	-0.748261
ENSDARG00000015551	2.95807
ENSDARG00000015628	-0.125356
ENSDARG00000015638	-0.216891
ENSDARG00000015649	0.00724384
ENSDARG00000015653	-0.0678375
ENSDARG00000015681	-0.926057
ENSDARG00000015722	0.326994
ENSDARG00000015757	-0.10666
ENSDARG00000015823	-0.656627
ENSDARG00000015835	-0.386557
ENSDARG00000015851	-0.766601
ENSDARG00000015856	-0.720649
ENSDARG00000015862	1.56963
ENSDARG00000015887	1.27617
ENSDARG00000015889	-0.536781
ENSDARG00000015902	-0.558609
ENSDARG00000015915	-0.788916
ENSDARG00000015922	-0.89425
ENSDARG00000015930	1.1987
ENSDARG00000015966	-0.500248
ENSDARG00000015978	2.19584
ENSDARG00000016011	-0.897023
ENSDARG00000016080	-0.636934
ENSDARG00000016122	0.310992
ENSDARG00000016132	-0.656913
ENSDARG00000016138	-0.848943
ENSDARG00000016143	-0.299825
ENSDARG00000016156	3.22236
ENSDARG00000016173	0.72368
ENSDARG00000016181	-0.172696
ENSDARG00000016238	0.768941
ENSDARG00000016239	0.582493
ENSDARG00000016253	-0.464508
ENSDARG00000016255	0.0208146
ENSDARG00000016280	0.468602
ENSDARG00000016304	-0.254982
ENSDARG00000016307	-0.35477
ENSDARG00000016318	-0.689132
ENSDARG00000016345	-0.909878
ENSDARG00000016357	-0.671826
ENSDARG00000016360	-0.714276
ENSDARG00000016368	0.627683
ENSDARG00000016393	-0.873726
ENSDARG00000016443	0.0734284
ENSDARG00000016457	-0.140841
ENSDARG00000016477	-0.275262
ENSDARG00000016481	-0.89441
ENSDARG00000016484	-0.599653
ENSDARG00000016514	-0.614333
ENSDARG00000016516	1.76188
ENSDARG00000016519	-0.851088
ENSDARG00000016545	-0.417313
ENSDARG00000016548	-0.0542779
ENSDARG00000016611	0.0912981
ENSDARG00000016649	-0.0738533
ENSDARG00000016687	-0.919858
ENSDARG00000016710	-0.0392036
ENSDARG00000016721	-0.281248
ENSDARG00000016724	-0.579779
ENSDARG00000016730	-0.317818
ENSDARG00000016745	-0.666607
ENSDARG00000016754	2.22218
ENSDARG00000016773	-0.176697
ENSDARG00000016855	0.389197
ENSDARG00000016864	-0.927654
ENSDARG00000016871	-0.586364
ENSDARG00000016889	2.30614
ENSDARG00000016904	-0.616381
ENSDARG00000016964	0.24555
ENSDARG00000016968	-0.866434
ENSDARG00000016977	-0.870264
ENSDARG00000016979	-0.398258
ENSDARG00000017034	0.00102811
ENSDARG00000017037	-0.301183
ENSDARG00000017049	-0.755136
ENSDARG00000017084	1.10134
ENSDARG00000017093	-0.576701
ENSDARG00000017115	-0.599332
ENSDARG00000017119	-0.721888
ENSDARG00000017143	-0.548031
ENSDARG00000017219	1.75754
ENSDARG00000017230	-0.702918
ENSDARG00000017235	0.674869
ENSDARG00000017272	-0.194511
ENSDARG00000017299	0.647907
ENSDARG00000017315	-0.612831
ENSDARG00000017316	-0.189761
ENSDARG00000017320	-0.0237597
ENSDARG00000017337	0.0802587
ENSDARG00000017385	-0.781541
ENSDARG00000017400	0.649342
ENSDARG00000017423	-0.926495
ENSDARG00000017427	-0.908042
ENSDARG00000017439	-0.56006
ENSDARG00000017441	-0.41467
ENSDARG00000017445	0.603293
ENSDARG00000017454	-0.76422
ENSDARG00000017489	0.9357
ENSDARG00000017525	-0.676105
ENSDARG00000017537	-0.509048
ENSDARG00000017590	-0.603309
ENSDARG00000017602	-0.750891
ENSDARG00000017612	-0.869231
ENSDARG00000017657	-0.591772
ENSDARG00000017658	-0.921111
ENSDARG00000017708	-0.807984
ENSDARG00000017728	0.0722714
ENSDARG00000017772	-0.207538
ENSDARG00000017775	0.00798558
ENSDARG00000017844	0.471438
ENSDARG00000017886	-0.572617
ENSDARG00000017891	0.590401
ENSDARG00000017984	-0.52916
ENSDARG00000018002	-0.711033
ENSDARG00000018006	0.182094
ENSDARG00000018047	-0.564093
ENSDARG00000018049	-0.278734
ENSDARG00000018061	-0.602775
ENSDARG00000018077	-0.248277
ENSDARG00000018124	-0.611968
ENSDARG00000018145	-0.110298
ENSDARG00000018146	3.83001
ENSDARG00000018190	-0.411468
ENSDARG00000018241	0.389311
ENSDARG00000018272	0.0423802
ENSDARG00000018283	-0.881919
ENSDARG00000018296	-0.329139
ENSDARG00000018319	-0.168333
ENSDARG00000018325	-0.744973
ENSDARG00000018328	1.0219
ENSDARG00000018334	3.95292
ENSDARG00000018425	0.423904
ENSDARG00000018426	-0.879892
ENSDARG00000018432	-0.619342
ENSDARG00000018461	1.6072
ENSDARG00000018494	0.109076
ENSDARG00000018559	-0.907165
ENSDARG00000018562	0.876459
ENSDARG00000018574	-0.903003
ENSDARG00000018593	-0.307753
ENSDARG00000018602	-0.521093
ENSDARG00000018618	0.0812947
ENSDARG00000018627	-0.290984
ENSDARG00000018637	3.86356
ENSDARG00000018658	-0.502722
ENSDARG00000018691	-0.911445
ENSDARG00000018782	-0.0515036
ENSDARG00000018854	0.0255345
ENSDARG00000018890	-0.236735
ENSDARG00000018891	-0.765694
ENSDARG00000018898	-0.398978
ENSDARG00000018902	-0.78986
ENSDARG00000018903	-0.55565
ENSDARG00000018914	-0.0160042
ENSDARG00000018936	-0.281761
ENSDARG00000018953	-0.796912
ENSDARG00000018956	-0.451775
ENSDARG00000018961	0.421026
ENSDARG00000018966	0.425709
ENSDARG00000018985	-0.0685078
ENSDARG00000019000	-0.750228
ENSDARG00000019008	-0.704338
ENSDARG00000019033	1.11158
ENSDARG00000019060	-0.351527
ENSDARG00000019116	-0.605964
ENSDARG00000019117	-0.535577
ENSDARG00000019137	-0.700358
ENSDARG00000019144	-0.763206
ENSDARG00000019160	-0.712908
ENSDARG00000019181	3.49428
ENSDARG00000019191	-0.420521
ENSDARG00000019222	0.418118
ENSDARG00000019223	-0.83885
ENSDARG00000019230	4.00911
ENSDARG00000019231	0.105799
ENSDARG00000019236	-0.653744
ENSDARG00000019239	-0.355419
ENSDARG00000019253	-0.155154
ENSDARG00000019293	-0.770827
ENSDARG00000019326	-0.730011
ENSDARG00000019332	2.18856
ENSDARG00000019335	-0.780907
ENSDARG00000019338	-0.672318
ENSDARG00000019339	-0.0111362
ENSDARG00000019355	-0.621302
ENSDARG00000019362	-0.930113
ENSDARG00000019364	-0.522869
ENSDARG00000019398	0.649664
ENSDARG00000019404	1.67662
ENSDARG00000019406	-0.453893
ENSDARG00000019444	1.06511
ENSDARG00000019459	-0.599381
ENSDARG00000019487	-0.594599
ENSDARG00000019496	-0.0365865
ENSDARG00000019525	-0.375354
ENSDARG00000019530	0.0819759
ENSDARG00000019572	0.263325
ENSDARG00000019595	-0.908295
ENSDARG00000019596	-0.324372
ENSDARG00000019613	-0.613866
ENSDARG00000019636	-0.35577
ENSDARG00000019644	0.858781
ENSDARG00000019702	-0.434854
ENSDARG00000019715	-0.847258
ENSDARG00000019732	0.120297
ENSDARG00000019765	-0.900771
ENSDARG00000019778	2.83925
ENSDARG00000019861	-0.408515
ENSDARG00000019881	0.514675
ENSDARG00000019924	-0.702586
ENSDARG00000019930	0.607441
ENSDARG00000019941	0.461704
ENSDARG00000019950	-0.866709
ENSDARG00000019951	-0.142503
ENSDARG00000020008	-0.235762
ENSDARG00000020015	1.34184
ENSDARG00000020024	-0.57412
ENSDARG00000020043	-0.512711
ENSDARG00000020101	-0.0898438
ENSDARG00000020114	0.443766
ENSDARG00000020123	-0.273111
ENSDARG00000020133	-0.663249
ENSDARG00000020187	1.3002
ENSDARG00000020197	2.77213
ENSDARG00000020201	-0.917264
ENSDARG00000020217	-0.547788
ENSDARG00000020228	-0.243939
ENSDARG00000020232	-0.214136
ENSDARG00000020261	-0.141294
ENSDARG00000020279	-0.689992
ENSDARG00000020298	-0.309353
ENSDARG00000020311	-0.548315
ENSDARG00000020363	1.05818
ENSDARG00000020405	0.630873
ENSDARG00000020442	-0.316359
ENSDARG00000020448	0.609764
ENSDARG00000020454	0.668198
ENSDARG00000020465	0.256196
ENSDARG00000020473	-0.317331
ENSDARG00000020482	-0.785968
ENSDARG00000020494	-0.190189
ENSDARG00000020497	-0.596796
ENSDARG00000020504	1.47889
ENSDARG00000020521	-0.655753
ENSDARG00000020527	0.242779
ENSDARG00000020573	-0.0865379
ENSDARG00000020595	-0.256639
ENSDARG00000020606	0.188712
ENSDARG00000020607	-0.716218
ENSDARG00000020618	-0.140506
ENSDARG00000020623	-0.754528
ENSDARG00000020679	0.545665
ENSDARG00000020693	-0.0621793
ENSDARG00000020761	-0.137444
ENSDARG00000020771	-0.873342
ENSDARG00000020822	0.600872
ENSDARG00000020834	-0.901738
ENSDARG00000020840	-0.667731
ENSDARG00000020841	0.0915191
ENSDARG00000020850	2.47325
ENSDARG00000020890	0.727708
ENSDARG00000020893	-0.654757
ENSDARG00000020895	-0.759972
ENSDARG00000020913	-0.432111
ENSDARG00000020926	0.0247191
ENSDARG00000020953	-0.664587
ENSDARG00000020960	-0.534461
ENSDARG00000020979	-0.473359
ENSDARG00000020984	0.0435313
ENSDARG00000021021	0.132208
ENSDARG00000021022	-0.296077
ENSDARG00000021033	-0.856923
ENSDARG00000021046	-0.730115
ENSDARG00000021059	-0.730887
ENSDARG00000021097	-0.673555
ENSDARG00000021107	1.4872
ENSDARG00000021112	0.150532
ENSDARG00000021113	1.56602
ENSDARG00000021124	0.716369
ENSDARG00000021135	0.335563
ENSDARG00000021140	0.76459
ENSDARG00000021141	-0.85563
ENSDARG00000021149	0.705515
ENSDARG00000021220	-0.749783
ENSDARG00000021252	-0.228311
ENSDARG00000021257	1.16241
ENSDARG00000021346	-0.440776
ENSDARG00000021370	-0.682572
ENSDARG00000021372	-0.0377618
ENSDARG00000021374	-0.597826
ENSDARG00000021399	-0.375795
ENSDARG00000021439	0.588804
ENSDARG00000021483	-0.821289
ENSDARG00000021488	-0.644372
ENSDARG00000021550	0.169497
ENSDARG00000021555	-0.623565
ENSDARG00000021582	0.62722
ENSDARG00000021589	-0.876865
ENSDARG00000021647	-0.555228
ENSDARG00000021669	-0.534019
ENSDARG00000021677	-0.875148
ENSDARG00000021702	-0.904162
ENSDARG00000021753	1.20135
ENSDARG00000021805	-0.598878
ENSDARG00000021811	1.32487
ENSDARG00000021838	4.35224
ENSDARG00000021864	4.47678
ENSDARG00000021885	0.0566605
ENSDARG00000021905	-0.652746
ENSDARG00000021945	-0.00184873
ENSDARG00000021973	0.154875
ENSDARG00000021975	0.510961
ENSDARG00000021984	1.98984
ENSDARG00000022129	-0.58828
ENSDARG00000022165	1.09482
ENSDARG00000022177	-0.840138
ENSDARG00000022218	-0.492156
ENSDARG00000022232	-0.460796
ENSDARG00000022280	-0.252575
ENSDARG00000022303	1.16684
ENSDARG00000022315	1.4797
ENSDARG00000022340	0.210524
ENSDARG00000022378	-0.88856
ENSDARG00000022410	-0.545044
ENSDARG00000022413	-0.162491
ENSDARG00000022438	0.535624
ENSDARG00000022456	-0.723379
ENSDARG00000022509	-0.0601255
ENSDARG00000022564	0.759756
ENSDARG00000022623	-0.240844
ENSDARG00000022648	0.104349
ENSDARG00000022652	0.45721
ENSDARG00000022659	-0.88205
ENSDARG00000022684	0.580544
ENSDARG00000022690	-0.390265
ENSDARG00000022768	-0.380948
ENSDARG00000022788	0.997399
ENSDARG00000022795	-0.886414
ENSDARG00000022817	0.396278
ENSDARG00000022832	-0.489861
ENSDARG00000022845	-0.763057
ENSDARG00000022918	0.171816
ENSDARG00000022939	0.0262092
ENSDARG00000022968	-0.897379
ENSDARG00000022978	-0.718629
ENSDARG00000022983	0.564196
ENSDARG00000023003	0.380125
ENSDARG00000023028	-0.170587
ENSDARG00000023152	-0.775471
ENSDARG00000023190	-0.658724
ENSDARG00000023217	0.624311
ENSDARG00000023220	0.325704
ENSDARG00000023279	-0.289238
ENSDARG00000023290	-0.656515
ENSDARG00000023298	4.44986
ENSDARG00000023299	0.603521
ENSDARG00000023303	-0.83762
ENSDARG00000023309	-0.775797
ENSDARG00000023323	-0.590333
ENSDARG00000023330	1.09139
ENSDARG00000023396	-0.812019
ENSDARG00000023495	-0.087492
ENSDARG00000023532	0.682352
ENSDARG00000023583	-0.31167
ENSDARG00000023591	0.253178
ENSDARG00000023645	-0.828221
ENSDARG00000023672	0.180143
ENSDARG00000023703	-0.413573
ENSDARG00000023713	1.08189
ENSDARG00000023814	0.0595254
ENSDARG00000023815	-0.716407
ENSDARG00000023820	0.0359593
ENSDARG00000023852	0.678355
ENSDARG00000023858	-0.382402
ENSDARG00000023878	-0.857211
ENSDARG00000023927	-0.896466
ENSDARG00000023950	-0.134628
ENSDARG00000023958	-0.486453
ENSDARG00000023963	-0.0412091
ENSDARG00000023967	-0.711234
ENSDARG00000023989	-0.816711
ENSDARG00000024090	-0.771895
ENSDARG00000024109	-0.289446
ENSDARG00000024116	-0.51044
ENSDARG00000024124	-0.601477
ENSDARG00000024184	-0.830974
ENSDARG00000024195	-0.690229
ENSDARG00000024311	0.124313
ENSDARG00000024381	0.331305
ENSDARG00000024398	0.448653
ENSDARG00000024433	0.403266
ENSDARG00000024465	-0.0394846
ENSDARG00000024478	-0.365529
ENSDARG00000024540	0.625259
ENSDARG00000024564	-0.572257
ENSDARG00000024651	0.225494
ENSDARG00000024669	-0.142076
ENSDARG00000024693	-0.356246
ENSDARG00000024728	0.0879255
ENSDARG00000024746	0.392993
ENSDARG00000024815	-0.772741
ENSDARG00000024844	0.470963
ENSDARG00000024846	-0.405817
ENSDARG00000024895	1.24733
ENSDARG00000025032	-0.617368
ENSDARG00000025033	-0.511294
ENSDARG00000025071	-0.721881
ENSDARG00000025073	3.53507
ENSDARG00000025091	-0.771338
ENSDARG00000025147	1.04885
ENSDARG00000025254	-0.160404
ENSDARG00000025326	1.42137
ENSDARG00000025332	-0.295056
ENSDARG00000025338	0.911513
ENSDARG00000025340	-0.361834
ENSDARG00000025346	-0.837667
ENSDARG00000025350	1.90494
ENSDARG00000025375	-0.832297
ENSDARG00000025383	0.0375765
ENSDARG00000025391	-0.289805
ENSDARG00000025397	0.426554
ENSDARG00000025404	0.569438
ENSDARG00000025518	-0.447394
ENSDARG00000025522	0.218225
ENSDARG00000025535	-0.659165
ENSDARG00000025549	0.263418
ENSDARG00000025554	0.37257
ENSDARG00000025566	1.8158
ENSDARG00000025581	3.89052
ENSDARG00000025593	-0.245626
ENSDARG00000025607	-0.606707
ENSDARG00000025693	-0.672511
ENSDARG00000025699	-0.4782
ENSDARG00000025718	-0.360441
ENSDARG00000025754	-0.380582
ENSDARG00000025766	-0.5809
ENSDARG00000025789	-0.879474
ENSDARG00000025850	4.61367
ENSDARG00000025854	-0.278271
ENSDARG00000025858	0.10878
ENSDARG00000025875	-0.917369
ENSDARG00000025904	-0.835379
ENSDARG00000025948	-0.921281
ENSDARG00000025972	0.260323
ENSDARG00000025977	-0.831646
ENSDARG00000026068	0.773411
ENSDARG00000026072	0.894434
ENSDARG00000026098	0.255423
ENSDARG00000026109	-0.84652
ENSDARG00000026183	1.44336
ENSDARG00000026185	-0.424934
ENSDARG00000026350	-0.629036
ENSDARG00000026369	0.931144
ENSDARG00000026387	-0.785055
ENSDARG00000026444	-0.245218
ENSDARG00000026448	0.0951158
ENSDARG00000026453	-0.762563
ENSDARG00000026476	-0.547188
ENSDARG00000026489	-0.780098
ENSDARG00000026595	-0.830789
ENSDARG00000026611	-0.627257
ENSDARG00000026629	-0.514447
ENSDARG00000026654	0.753418
ENSDARG00000026655	2.6131
ENSDARG00000026664	-0.298036
ENSDARG00000026704	-0.915219
ENSDARG00000026712	0.520671
ENSDARG00000026726	-0.322231
ENSDARG00000026766	0.511793
ENSDARG00000026806	-0.901068
ENSDARG00000026829	0.298807
ENSDARG00000026839	0.915278
ENSDARG00000026842	-0.848409
ENSDARG00000026845	0.573711
ENSDARG00000026862	-0.908276
ENSDARG00000026892	0.497643
ENSDARG00000026902	-0.31148
ENSDARG00000026908	0.0733748
ENSDARG00000026967	-0.272519
ENSDARG00000027009	-0.271639
ENSDARG00000027063	-0.658308
ENSDARG00000027099	0.190364
ENSDARG00000027109	-0.540935
ENSDARG00000027129	-0.492703
ENSDARG00000027141	-0.274546
ENSDARG00000027182	-0.455238
ENSDARG00000027187	-0.767364
ENSDARG00000027200	1.87403
ENSDARG00000027249	0.114096
ENSDARG00000027357	-0.283838
ENSDARG00000027403	-0.469088
ENSDARG00000027418	0.338353
ENSDARG00000027428	-0.190047
ENSDARG00000027465	-0.90866
ENSDARG00000027491	0.328267
ENSDARG00000027500	-0.878903
ENSDARG00000027547	0.809107
ENSDARG00000027595	0.0798487
ENSDARG00000027658	-0.873104
ENSDARG00000027744	-0.120653
ENSDARG00000027749	0.426617
ENSDARG00000027750	-0.450632
ENSDARG00000027803	0.866359
ENSDARG00000027813	-0.851072
ENSDARG00000027887	0.172969
ENSDARG00000027899	1.11619
ENSDARG00000027916	-0.727892
ENSDARG00000027978	-0.549666
ENSDARG00000027984	-0.555388
ENSDARG00000028012	-0.0511244
ENSDARG00000028017	-0.0474997
ENSDARG00000028048	0.0881893
ENSDARG00000028067	0.570753
ENSDARG00000028082	-0.479049
ENSDARG00000028087	-0.765094
ENSDARG00000028106	1.37388
ENSDARG00000028119	0.329123
ENSDARG00000028131	-0.762388
ENSDARG00000028198	1.40313
ENSDARG00000028201	0.538894
ENSDARG00000028327	-0.663635
ENSDARG00000028335	-0.895036
ENSDARG00000028379	-0.190387
ENSDARG00000028386	0.437731
ENSDARG00000028396	1.44769
ENSDARG00000028401	-0.893024
ENSDARG00000028442	-0.93176
ENSDARG00000028517	-0.280303
ENSDARG00000028523	1.32886
ENSDARG00000028559	0.397427
ENSDARG00000028618	-0.0948843
ENSDARG00000028664	-0.788091
ENSDARG00000028688	0.198766
ENSDARG00000028721	-0.314751
ENSDARG00000028815	-0.0903971
ENSDARG00000028848	1.1652
ENSDARG00000028889	2.3095
ENSDARG00000028894	-0.867228
ENSDARG00000028957	0.105593
ENSDARG00000028971	-0.728058
ENSDARG00000028976	-0.815474
ENSDARG00000029003	0.932404
ENSDARG00000029019	0.892151
ENSDARG00000029058	-0.788132
ENSDARG00000029064	1.88496
ENSDARG00000029071	-0.874964
ENSDARG00000029072	-0.62327
ENSDARG00000029075	-0.147311
ENSDARG00000029100	0.189679
ENSDARG00000029107	0.662524
ENSDARG00000029150	2.72057
ENSDARG00000029242	-0.896906
ENSDARG00000029252	-0.500888
ENSDARG00000029292	1.08031
ENSDARG00000029353	-0.0474437
ENSDARG00000029370	-0.795211
ENSDARG00000029406	-0.621184
ENSDARG00000029415	0.690794
ENSDARG00000029445	0.313738
ENSDARG00000029473	-0.775288
ENSDARG00000029479	-0.924964
ENSDARG00000029500	4.06269
ENSDARG00000029510	0.843285
ENSDARG00000029533	3.62685
ENSDARG00000029587	0.609177
ENSDARG00000029612	-0.560758
ENSDARG00000029615	0.0804513
ENSDARG00000029639	-0.309832
ENSDARG00000029660	0.0423609
ENSDARG00000029663	0.470802
ENSDARG00000029722	1.83095
ENSDARG00000029724	-0.384915
ENSDARG00000029783	-0.878592
ENSDARG00000029818	0.813064
ENSDARG00000029928	-0.82639
ENSDARG00000030038	0.919555
ENSDARG00000030053	0.363253
ENSDARG00000030108	0.707997
ENSDARG00000030114	-0.75419
ENSDARG00000030116	-0.887605
ENSDARG00000030139	0.544815
ENSDARG00000030155	-0.659006
ENSDARG00000030161	-0.106819
ENSDARG00000030166	0.26417
ENSDARG00000030177	0.234628
ENSDARG00000030213	0.799755
ENSDARG00000030224	-0.770083
ENSDARG00000030236	-0.374069
ENSDARG00000030237	-0.842337
ENSDARG00000030267	-0.449244
ENSDARG00000030340	0.138666
ENSDARG00000030368	-0.799946
ENSDARG00000030408	3.50862
ENSDARG00000030440	0.594004
ENSDARG00000030465	-0.751904
ENSDARG00000030479	0.367964
ENSDARG00000030537	-0.202125
ENSDARG00000030573	-0.843592
ENSDARG00000030591	-0.70449
ENSDARG00000030602	4.15639
ENSDARG00000030636	-0.713608
ENSDARG00000030656	0.803158
ENSDARG00000030694	0.69017
ENSDARG00000030765	-0.290041
ENSDARG00000030781	-0.510871
ENSDARG00000030803	-0.260188
ENSDARG00000030830	-0.748055
ENSDARG00000030844	-0.441451
ENSDARG00000030871	-0.888085
ENSDARG00000030881	-0.150499
ENSDARG00000030887	-0.61361
ENSDARG00000030914	-0.74087
ENSDARG00000030949	-0.749111
ENSDARG00000030957	0.140566
ENSDARG00000030964	-0.808052
ENSDARG00000030972	-0.820326
ENSDARG00000031020	-0.627181
ENSDARG00000031048	-0.809052
ENSDARG00000031164	0.887609
ENSDARG00000031198	0.417788
ENSDARG00000031203	0.504299
ENSDARG00000031216	0.391645
ENSDARG00000031246	-0.849519
ENSDARG00000031248	-0.779836
ENSDARG00000031261	-0.0642021
ENSDARG00000031293	0.0593207
ENSDARG00000031317	1.94388
ENSDARG00000031346	-0.696753
ENSDARG00000031388	-0.43125
ENSDARG00000031427	0.338228
ENSDARG00000031435	2.43236
ENSDARG00000031495	0.930508
ENSDARG00000031511	1.16099
ENSDARG00000031560	-0.875599
ENSDARG00000031647	-0.498571
ENSDARG00000031680	-0.532912
ENSDARG00000031681	-0.397433
ENSDARG00000031683	-0.81407
ENSDARG00000031745	-0.39492
ENSDARG00000031756	-0.231157
ENSDARG00000031770	-0.794712
ENSDARG00000031776	2.54073
ENSDARG00000031795	0.649343
ENSDARG00000031819	-0.847357
ENSDARG00000031885	0.872685
ENSDARG00000031954	-0.246915
ENSDARG00000031985	-0.87882
ENSDARG00000032013	-0.22963
ENSDARG00000032037	-0.115083
ENSDARG00000032056	-0.911375
ENSDARG00000032087	-0.826651
ENSDARG00000032102	0.509988
ENSDARG00000032129	0.332867
ENSDARG00000032155	0.0991653
ENSDARG00000032175	-0.899946
ENSDARG00000032263	-0.246858
ENSDARG00000032272	-0.0483703
ENSDARG00000032277	-0.886745
ENSDARG00000032296	1.53298
ENSDARG00000032319	-0.897203
ENSDARG00000032326	-0.518135
ENSDARG00000032340	-0.931001
ENSDARG00000032535	-0.457404
ENSDARG00000032552	-0.666236
ENSDARG00000032575	0.494288
ENSDARG00000032603	-0.782147
ENSDARG00000032614	-0.224505
ENSDARG00000032618	-0.805804
ENSDARG00000032619	1.15615
ENSDARG00000032651	-0.765045
ENSDARG00000032653	-0.226708
ENSDARG00000032725	4.74396
ENSDARG00000032780	-0.554962
ENSDARG00000032866	1.8763
ENSDARG00000032970	2.17949
ENSDARG00000032985	0.345008
ENSDARG00000032997	1.07319
ENSDARG00000033009	-0.0881072
ENSDARG00000033020	-0.813367
ENSDARG00000033126	-0.377736
ENSDARG00000033138	0.404412
ENSDARG00000033144	0.457905
ENSDARG00000033171	-0.406784
ENSDARG00000033175	2.42532
ENSDARG00000033179	-0.275435
ENSDARG00000033182	1.24217
ENSDARG00000033184	0.701231
ENSDARG00000033259	-0.768215
ENSDARG00000033285	0.0573534
ENSDARG00000033320	-0.466808
ENSDARG00000033364	1.11694
ENSDARG00000033367	-0.639651
ENSDARG00000033370	0.0531264
ENSDARG00000033376	-0.535819
ENSDARG00000033418	-0.102141
ENSDARG00000033443	0.460413
ENSDARG00000033450	1.5351
ENSDARG00000033451	-0.920317
ENSDARG00000033466	0.00872969
ENSDARG00000033533	0.341144
ENSDARG00000033551	-0.599304
ENSDARG00000033596	0.0909141
ENSDARG00000033597	0.0325652
ENSDARG00000033609	-0.0311541
ENSDARG00000033647	0.230391
ENSDARG00000033707	-0.546662
ENSDARG00000033738	1.72759
ENSDARG00000033754	-0.313389
ENSDARG00000033768	-0.620817
ENSDARG00000033789	2.49448
ENSDARG00000033804	-0.924973
ENSDARG00000033852	-0.803863
ENSDARG00000033855	-0.118614
ENSDARG00000033871	-0.658692
ENSDARG00000033889	-0.334366
ENSDARG00000033965	-0.801706
ENSDARG00000033973	-0.7945
ENSDARG00000033987	-0.883668
ENSDARG00000034042	-0.723714
ENSDARG00000034056	-0.608402
ENSDARG00000034060	-0.886449
ENSDARG00000034174	-0.883794
ENSDARG00000034187	1.0343
ENSDARG00000034195	-0.575832
ENSDARG00000034240	-0.896301
ENSDARG00000034256	-0.782594
ENSDARG00000034270	-0.150866
ENSDARG00000034291	4.06381
ENSDARG00000034293	-0.0736626
ENSDARG00000034326	-0.825964
ENSDARG00000034427	-0.640777
ENSDARG00000034473	-0.784308
ENSDARG00000034497	-0.42657
ENSDARG00000034518	-0.926088
ENSDARG00000034600	-0.889303
ENSDARG00000034616	-0.0495561
ENSDARG00000034633	0.84083
ENSDARG00000034718	-0.740028
ENSDARG00000034734	-0.249132
ENSDARG00000034753	0.0268743
ENSDARG00000034768	-0.525344
ENSDARG00000034777	0.139858
ENSDARG00000034817	-0.857737
ENSDARG00000034852	2.47687
ENSDARG00000034885	-0.462237
ENSDARG00000034897	4.15815
ENSDARG00000034916	-0.37082
ENSDARG00000034957	-0.465921
ENSDARG00000035043	-0.422385
ENSDARG00000035054	-0.437622
ENSDARG00000035066	0.463714
ENSDARG00000035129	0.647262
ENSDARG00000035136	1.27327
ENSDARG00000035146	1.21757
ENSDARG00000035149	-0.73906
ENSDARG00000035150	-0.713106
ENSDARG00000035151	-0.214364
ENSDARG00000035167	0.432666
ENSDARG00000035181	-0.849441
ENSDARG00000035184	-0.840764
ENSDARG00000035221	-0.0513546
ENSDARG00000035256	0.522178
ENSDARG00000035264	-0.822002
ENSDARG00000035282	0.666615
ENSDARG00000035324	-0.915421
ENSDARG00000035325	0.345342
ENSDARG00000035326	-0.839444
ENSDARG00000035327	0.0270468
ENSDARG00000035329	-0.827134
ENSDARG00000035330	-0.73499
ENSDARG00000035332	0.151128
ENSDARG00000035400	4.02323
ENSDARG00000035406	-0.165224
ENSDARG00000035427	0.179298
ENSDARG00000035433	-0.350915
ENSDARG00000035434	0.895648
ENSDARG00000035458	-0.805492
ENSDARG00000035515	-0.730174
ENSDARG00000035519	0.735387
ENSDARG00000035546	-0.788639
ENSDARG00000035549	-0.166104
ENSDARG00000035557	1.48918
ENSDARG00000035558	-0.394517
ENSDARG00000035559	-0.81901
ENSDARG00000035570	-0.536267
ENSDARG00000035573	1.12172
ENSDARG00000035596	2.45224
ENSDARG00000035605	-0.86573
ENSDARG00000035608	0.00265463
ENSDARG00000035610	-0.87702
ENSDARG00000035618	-0.925766
ENSDARG00000035622	0.147806
ENSDARG00000035625	0.645774
ENSDARG00000035634	-0.638406
ENSDARG00000035676	-0.340913
ENSDARG00000035678	1.1096
ENSDARG00000035679	0.310271
ENSDARG00000035692	3.85716
ENSDARG00000035699	0.411593
ENSDARG00000035715	-0.555925
ENSDARG00000035719	-0.371518
ENSDARG00000035741	-0.486677
ENSDARG00000035763	-0.564577
ENSDARG00000035771	-0.738019
ENSDARG00000035797	-0.292626
ENSDARG00000035810	-0.106551
ENSDARG00000035821	-0.444603
ENSDARG00000035860	4.85967
ENSDARG00000035871	4.24624
ENSDARG00000035880	-0.536107
ENSDARG00000035882	0.190691
ENSDARG00000035914	0.661648
ENSDARG00000035949	-0.870586
ENSDARG00000035954	-0.908885
ENSDARG00000035957	-0.673031
ENSDARG00000035978	-0.879654
ENSDARG00000035985	-0.249892
ENSDARG00000035986	-0.00766916
ENSDARG00000035987	0.567701
ENSDARG00000035993	0.620887
ENSDARG00000036038	-0.233613
ENSDARG00000036040	-0.818444
ENSDARG00000036055	-0.489751
ENSDARG00000036057	-0.363376
ENSDARG00000036060	-0.468296
ENSDARG00000036063	-0.157248
ENSDARG00000036064	0.211593
ENSDARG00000036069	-0.855319
ENSDARG00000036070	-0.0228403
ENSDARG00000036071	-0.924879
ENSDARG00000036073	-0.69906
ENSDARG00000036076	-0.885007
ENSDARG00000036080	-0.86303
ENSDARG00000036102	-0.105123
ENSDARG00000036107	1.60819
ENSDARG00000036109	0.0906327
ENSDARG00000036116	0.719817
ENSDARG00000036136	-0.755667
ENSDARG00000036144	1.09819
ENSDARG00000036161	2.01077
ENSDARG00000036162	-0.482791
ENSDARG00000036190	0.559522
ENSDARG00000036282	-0.420598
ENSDARG00000036298	4.25266
ENSDARG00000036299	-0.279654
ENSDARG00000036316	4.70385
ENSDARG00000036329	1.60324
ENSDARG00000036335	-0.873948
ENSDARG00000036386	-0.769976
ENSDARG00000036394	1.65812
ENSDARG00000036438	-0.346111
ENSDARG00000036456	0.404647
ENSDARG00000036481	-0.841927
ENSDARG00000036482	0.326916
ENSDARG00000036489	-0.816786
ENSDARG00000036510	-0.815366
ENSDARG00000036549	-0.698314
ENSDARG00000036587	-0.770747
ENSDARG00000036588	1.31471
ENSDARG00000036613	-0.856915
ENSDARG00000036625	1.12979
ENSDARG00000036628	-0.17475
ENSDARG00000036629	4.78063
ENSDARG00000036645	-0.667655
ENSDARG00000036650	-0.646813
ENSDARG00000036658	-0.209172
ENSDARG00000036670	-0.565582
ENSDARG00000036675	0.567708
ENSDARG00000036678	-0.0468864
ENSDARG00000036684	0.36081
ENSDARG00000036698	-0.160358
ENSDARG00000036700	-0.509173
ENSDARG00000036704	0.313625
ENSDARG00000036721	-0.856941
ENSDARG00000036754	-0.644722
ENSDARG00000036764	1.01175
ENSDARG00000036784	0.441796
ENSDARG00000036785	-0.544065
ENSDARG00000036868	-0.813085
ENSDARG00000036875	4.93708
ENSDARG00000036876	-0.666236
ENSDARG00000036888	-0.564302
ENSDARG00000036893	-0.841864
ENSDARG00000036903	-0.927738
ENSDARG00000036915	-0.706921
ENSDARG00000036966	-0.283725
ENSDARG00000036995	1.86028
ENSDARG00000037009	-0.284753
ENSDARG00000037012	-0.286571
ENSDARG00000037038	0.0478647
ENSDARG00000037040	-0.150462
ENSDARG00000037042	-0.876931
ENSDARG00000037057	-0.516182
ENSDARG00000037059	-0.856545
ENSDARG00000037070	0.559222
ENSDARG00000037071	4.25368
ENSDARG00000037079	-0.650236
ENSDARG00000037108	1.5396
ENSDARG00000037109	-0.918024
ENSDARG00000037154	-0.599747
ENSDARG00000037176	0.592619
ENSDARG00000037188	0.803881
ENSDARG00000037199	0.54586
ENSDARG00000037229	0.904134
ENSDARG00000037245	-0.784367
ENSDARG00000037259	1.60372
ENSDARG00000037261	-0.17778
ENSDARG00000037283	-0.388935
ENSDARG00000037284	1.56545
ENSDARG00000037318	-0.751125
ENSDARG00000037350	2.96436
ENSDARG00000037353	-0.850302
ENSDARG00000037361	-0.333823
ENSDARG00000037378	-0.487527
ENSDARG00000037392	0.955792
ENSDARG00000037410	0.670268
ENSDARG00000037423	0.355201
ENSDARG00000037425	-0.341695
ENSDARG00000037433	-0.929778
ENSDARG00000037484	-0.828493
ENSDARG00000037501	-0.21626
ENSDARG00000037503	-0.883329
ENSDARG00000037506	-0.218907
ENSDARG00000037559	-0.926005
ENSDARG00000037570	1.61102
ENSDARG00000037589	-0.762616
ENSDARG00000037628	-0.291017
ENSDARG00000037633	-0.307681
ENSDARG00000037645	-0.581496
ENSDARG00000037647	-0.235839
ENSDARG00000037675	-0.669341
ENSDARG00000037713	0.948791
ENSDARG00000037746	0.68424
ENSDARG00000037773	-0.695955
ENSDARG00000037789	-0.860732
ENSDARG00000037835	1.0297
ENSDARG00000037846	-0.882643
ENSDARG00000037855	-0.014998
ENSDARG00000037860	1.38494
ENSDARG00000037867	1.24834
ENSDARG00000037870	1.97818
ENSDARG00000037891	-0.485849
ENSDARG00000037892	-0.444825
ENSDARG00000037894	-0.21813
ENSDARG00000037906	-0.932309
ENSDARG00000037909	-0.24696
ENSDARG00000037919	0.0885321
ENSDARG00000037928	-0.573283
ENSDARG00000037930	-0.121809
ENSDARG00000037958	0.47891
ENSDARG00000037962	0.939679
ENSDARG00000037963	-0.892969
ENSDARG00000037965	-0.765337
ENSDARG00000037967	-0.920706
ENSDARG00000037968	-0.197888
ENSDARG00000037980	0.9335
ENSDARG00000038024	-0.717703
ENSDARG00000038025	0.382085
ENSDARG00000038027	-0.619452
ENSDARG00000038028	1.58864
ENSDARG00000038030	2.57373
ENSDARG00000038059	-0.187284
ENSDARG00000038064	-0.648262
ENSDARG00000038068	1.06709
ENSDARG00000038075	0.373002
ENSDARG00000038076	2.7187
ENSDARG00000038094	-0.769233
ENSDARG00000038099	0.314992
ENSDARG00000038113	-0.428893
ENSDARG00000038121	-0.73461
ENSDARG00000038139	-0.874761
ENSDARG00000038141	1.00557
ENSDARG00000038154	1.05124
ENSDARG00000038228	0.0184243
ENSDARG00000038242	-0.722285
ENSDARG00000038248	-0.883417
ENSDARG00000038288	-0.768733
ENSDARG00000038309	-0.560231
ENSDARG00000038312	1.32027
ENSDARG00000038348	-0.791452
ENSDARG00000038359	-0.305506
ENSDARG00000038432	-0.762592
ENSDARG00000038456	-0.410768
ENSDARG00000038473	0.256818
ENSDARG00000038475	-0.580297
ENSDARG00000038476	-0.725126
ENSDARG00000038518	-0.315845
ENSDARG00000038524	-0.711112
ENSDARG00000038556	-0.394294
ENSDARG00000038559	-0.763394
ENSDARG00000038563	-0.749955
ENSDARG00000038566	-0.557069
ENSDARG00000038567	0.0446922
ENSDARG00000038576	0.896888
ENSDARG00000038577	1.62521
ENSDARG00000038608	1.31176
ENSDARG00000038635	1.14974
ENSDARG00000038643	1.25268
ENSDARG00000038686	-0.738423
ENSDARG00000038687	-0.88371
ENSDARG00000038694	0.148472
ENSDARG00000038695	-0.755446
ENSDARG00000038737	-0.883753
ENSDARG00000038743	-0.623515
ENSDARG00000038768	0.198367
ENSDARG00000038785	-0.661987
ENSDARG00000038787	-0.0914142
ENSDARG00000038792	0.386569
ENSDARG00000038835	-0.512479
ENSDARG00000038845	-0.845172
ENSDARG00000038847	-0.200556
ENSDARG00000038870	0.637806
ENSDARG00000038879	-0.796867
ENSDARG00000038881	-0.436169
ENSDARG00000038900	0.492063
ENSDARG00000038901	1.35221
ENSDARG00000038905	-0.259038
ENSDARG00000038917	-0.922955
ENSDARG00000038967	-0.845743
ENSDARG00000039005	0.527959
ENSDARG00000039007	-0.509567
ENSDARG00000039008	-0.774615
ENSDARG00000039034	-0.681946
ENSDARG00000039117	0.155726
ENSDARG00000039125	-0.798424
ENSDARG00000039130	1.16803
ENSDARG00000039136	-0.191513
ENSDARG00000039150	-0.562849
ENSDARG00000039162	-0.713098
ENSDARG00000039185	1.2061
ENSDARG00000039208	-0.335146
ENSDARG00000039213	-0.489139
ENSDARG00000039243	0.367675
ENSDARG00000039270	-0.586725
ENSDARG00000039302	0.18677
ENSDARG00000039328	-0.0695903
ENSDARG00000039338	0.10031
ENSDARG00000039345	-0.900744
ENSDARG00000039346	2.20764
ENSDARG00000039347	4.60506
ENSDARG00000039350	0.33991
ENSDARG00000039363	-0.715205
ENSDARG00000039365	-0.628385
ENSDARG00000039390	0.228134
ENSDARG00000039400	-0.190125
ENSDARG00000039424	-0.0500153
ENSDARG00000039429	-0.488457
ENSDARG00000039486	-0.837236
ENSDARG00000039493	1.01025
ENSDARG00000039543	0.366074
ENSDARG00000039578	-0.0402304
ENSDARG00000039601	0.887325
ENSDARG00000039616	-0.315117
ENSDARG00000039649	-0.528048
ENSDARG00000039667	0.20392
ENSDARG00000039699	0.633355
ENSDARG00000039719	0.275948
ENSDARG00000039729	-0.273863
ENSDARG00000039820	-0.632309
ENSDARG00000039830	1.43035
ENSDARG00000039850	0.509351
ENSDARG00000039851	-0.653791
ENSDARG00000039872	1.20593
ENSDARG00000039880	0.695425
ENSDARG00000039882	0.689652
ENSDARG00000039887	0.833682
ENSDARG00000039892	-0.0143366
ENSDARG00000039910	-0.783314
ENSDARG00000039913	0.32662
ENSDARG00000039914	1.38398
ENSDARG00000039915	-0.412714
ENSDARG00000039931	-0.619926
ENSDARG00000039958	-0.0480054
ENSDARG00000039959	-0.653596
ENSDARG00000039969	0.0938529
ENSDARG00000039980	0.593103
ENSDARG00000039989	-0.0850403
ENSDARG00000040021	-0.0718463
ENSDARG00000040027	-0.609471
ENSDARG00000040031	-0.735254
ENSDARG00000040059	1.09283
ENSDARG00000040072	-0.416013
ENSDARG00000040085	-0.841222
ENSDARG00000040121	-0.072613
ENSDARG00000040158	0.181273
ENSDARG00000040184	-0.00461355
ENSDARG00000040192	-0.369269
ENSDARG00000040237	-0.443647
ENSDARG00000040248	-0.874444
ENSDARG00000040277	-0.0605677
ENSDARG00000040286	0.486395
ENSDARG00000040287	0.991784
ENSDARG00000040314	1.09423
ENSDARG00000040350	-0.329934
ENSDARG00000040396	-0.17386
ENSDARG00000040401	-0.327063
ENSDARG00000040407	-0.888286
ENSDARG00000040439	3.75644
ENSDARG00000040440	1.70929
ENSDARG00000040443	0.670187
ENSDARG00000040455	-0.125113
ENSDARG00000040463	-0.573996
ENSDARG00000040465	0.699758
ENSDARG00000040485	-0.538553
ENSDARG00000040536	0.594857
ENSDARG00000040538	-0.744833
ENSDARG00000040553	-0.856549
ENSDARG00000040556	0.32258
ENSDARG00000040557	0.34815
ENSDARG00000040559	-0.76227
ENSDARG00000040564	-0.768092
ENSDARG00000040565	0.111718
ENSDARG00000040584	-0.800502
ENSDARG00000040607	0.518397
ENSDARG00000040620	0.379296
ENSDARG00000040635	-0.650743
ENSDARG00000040650	-0.38938
ENSDARG00000040666	-0.334299
ENSDARG00000040674	-0.810372
ENSDARG00000040678	-0.60855
ENSDARG00000040778	-0.213431
ENSDARG00000040822	1.31668
ENSDARG00000040838	0.233755
ENSDARG00000040861	-0.492927
ENSDARG00000040881	-0.846988
ENSDARG00000040884	0.250799
ENSDARG00000040890	-0.531132
ENSDARG00000040930	-0.926626
ENSDARG00000040971	1.93889
ENSDARG00000040988	-0.70703
ENSDARG00000041006	-0.836369
ENSDARG00000041011	0.117834
ENSDARG00000041108	0.656914
ENSDARG00000041137	-0.510427
ENSDARG00000041140	-0.922312
ENSDARG00000041155	0.438077
ENSDARG00000041170	-0.504928
ENSDARG00000041182	1.41121
ENSDARG00000041203	0.839645
ENSDARG00000041215	0.632022
ENSDARG00000041223	-0.736051
ENSDARG00000041226	-0.826233
ENSDARG00000041232	4.42687
ENSDARG00000041237	-0.245866
ENSDARG00000041243	-0.636167
ENSDARG00000041299	-0.837662
ENSDARG00000041306	-0.688946
ENSDARG00000041314	1.67795
ENSDARG00000041317	-0.675317
ENSDARG00000041332	-0.647342
ENSDARG00000041340	-0.492832
ENSDARG00000041350	0.0536882
ENSDARG00000041359	-0.878299
ENSDARG00000041363	0.56925
ENSDARG00000041372	-0.520642
ENSDARG00000041391	0.326423
ENSDARG00000041394	-0.505016
ENSDARG00000041397	0.347553
ENSDARG00000041400	0.34204
ENSDARG00000041402	-0.733468
ENSDARG00000041407	-0.210706
ENSDARG00000041411	-0.675998
ENSDARG00000041421	-0.863655
ENSDARG00000041435	4.06577
ENSDARG00000041450	-0.49019
ENSDARG00000041503	0.0742018
ENSDARG00000041505	0.71782
ENSDARG00000041511	-0.83409
ENSDARG00000041530	-0.158647
ENSDARG00000041533	-0.495189
ENSDARG00000041538	0.173483
ENSDARG00000041570	-0.203831
ENSDARG00000041575	-0.543174
ENSDARG00000041576	-0.517338
ENSDARG00000041581	-0.786158
ENSDARG00000041602	0.289694
ENSDARG00000041607	1.45556
ENSDARG00000041619	3.98297
ENSDARG00000041623	2.03886
ENSDARG00000041631	0.0680348
ENSDARG00000041665	0.695684
ENSDARG00000041689	-0.464513
ENSDARG00000041708	-0.48529
ENSDARG00000041811	4.63953
ENSDARG00000041853	-0.304258
ENSDARG00000041875	0.608098
ENSDARG00000041878	0.42863
ENSDARG00000041896	-0.572519
ENSDARG00000041908	-0.82172
ENSDARG00000041911	0.631487
ENSDARG00000041921	1.39015
ENSDARG00000041951	-0.819177
ENSDARG00000041959	0.017421
ENSDARG00000041974	0.654658
ENSDARG00000042005	-0.92807
ENSDARG00000042018	-0.741603
ENSDARG00000042031	-0.776423
ENSDARG00000042041	-0.594667
ENSDARG00000042045	-0.288951
ENSDARG00000042054	-0.878767
ENSDARG00000042056	-0.28348
ENSDARG00000042069	-0.715181
ENSDARG00000042090	1.97763
ENSDARG00000042116	-0.846536
ENSDARG00000042123	0.0400654
ENSDARG00000042124	-0.780934
ENSDARG00000042128	-0.705711
ENSDARG00000042133	1.06862
ENSDARG00000042147	0.0552691
ENSDARG00000042159	-0.844818
ENSDARG00000042252	0.417111
ENSDARG00000042322	-0.69577
ENSDARG00000042337	-0.426212
ENSDARG00000042341	-0.509293
ENSDARG00000042345	1.21149
ENSDARG00000042410	-0.700283
ENSDARG00000042452	-0.50761
ENSDARG00000042456	0.162654
ENSDARG00000042458	1.12552
ENSDARG00000042469	2.19243
ENSDARG00000042508	-0.860265
ENSDARG00000042509	-0.0289541
ENSDARG00000042520	-0.833043
ENSDARG00000042522	-0.924667
ENSDARG00000042527	-0.786473
ENSDARG00000042533	2.68388
ENSDARG00000042534	-0.0604356
ENSDARG00000042539	-0.535959
ENSDARG00000042566	4.02195
ENSDARG00000042571	-0.0020523
ENSDARG00000042620	1.43773
ENSDARG00000042623	-0.315884
ENSDARG00000042630	-0.535899
ENSDARG00000042642	-0.00209756
ENSDARG00000042644	1.20029
ENSDARG00000042658	-0.539615
ENSDARG00000042660	2.00316
ENSDARG00000042708	-0.821792
ENSDARG00000042717	-0.385558
ENSDARG00000042725	-0.216225
ENSDARG00000042728	-0.813552
ENSDARG00000042759	-0.269643
ENSDARG00000042777	1.05284
ENSDARG00000042793	-0.637895
ENSDARG00000042796	0.300734
ENSDARG00000042799	0.410445
ENSDARG00000042823	0.198315
ENSDARG00000042824	-0.598913
ENSDARG00000042835	0.420858
ENSDARG00000042837	-0.859563
ENSDARG00000042839	-0.899198
ENSDARG00000042848	-0.246314
ENSDARG00000042851	0.674544
ENSDARG00000042853	-0.894203
ENSDARG00000042864	0.252941
ENSDARG00000042874	-0.198642
ENSDARG00000042892	-0.487426
ENSDARG00000042904	-0.690527
ENSDARG00000042905	3.82827
ENSDARG00000042927	0.306942
ENSDARG00000042933	3.4358
ENSDARG00000042975	-0.607077
ENSDARG00000042989	-0.80124
ENSDARG00000043003	-0.801121
ENSDARG00000043081	0.961034
ENSDARG00000043094	-0.731448
ENSDARG00000043102	0.562057
ENSDARG00000043126	-0.909397
ENSDARG00000043134	-0.775226
ENSDARG00000043154	1.81026
ENSDARG00000043177	0.910112
ENSDARG00000043209	-0.714012
ENSDARG00000043210	-0.846685
ENSDARG00000043247	-0.86806
ENSDARG00000043250	-0.468434
ENSDARG00000043275	0.0156668
ENSDARG00000043279	0.191494
ENSDARG00000043285	-0.483631
ENSDARG00000043287	0.559694
ENSDARG00000043301	0.144901
ENSDARG00000043304	-0.864344
ENSDARG00000043334	-0.59896
ENSDARG00000043339	-0.786223
ENSDARG00000043359	-0.0993885
ENSDARG00000043360	0.200451
ENSDARG00000043371	-0.574782
ENSDARG00000043402	0.891948
ENSDARG00000043436	-0.370108
ENSDARG00000043453	4.57502
ENSDARG00000043467	1.29399
ENSDARG00000043484	0.531237
ENSDARG00000043485	-0.0732506
ENSDARG00000043502	1.36855
ENSDARG00000043509	4.55746
ENSDARG00000043511	0.485164
ENSDARG00000043531	-0.851872
ENSDARG00000043536	-0.399368
ENSDARG00000043542	-0.204848
ENSDARG00000043554	0.442606
ENSDARG00000043559	-0.762309
ENSDARG00000043561	0.148454
ENSDARG00000043562	-0.00198529
ENSDARG00000043571	-0.716131
ENSDARG00000043581	-0.731252
ENSDARG00000043608	0.979665
ENSDARG00000043631	1.16804
ENSDARG00000043635	0.579758
ENSDARG00000043644	-0.299189
ENSDARG00000043663	0.221626
ENSDARG00000043665	2.12237
ENSDARG00000043666	0.0266999
ENSDARG00000043684	-0.318209
ENSDARG00000043687	-0.390109
ENSDARG00000043713	-0.898883
ENSDARG00000043727	-0.215505
ENSDARG00000043728	-0.278292
ENSDARG00000043732	0.274175
ENSDARG00000043757	-0.695365
ENSDARG00000043781	0.70612
ENSDARG00000043795	-0.217962
ENSDARG00000043797	-0.761167
ENSDARG00000043848	2.96858
ENSDARG00000043857	0.116037
ENSDARG00000043865	-0.157249
ENSDARG00000043873	-0.609546
ENSDARG00000043884	-0.290635
ENSDARG00000043898	-0.537997
ENSDARG00000043899	-0.87456
ENSDARG00000043928	-0.00633763
ENSDARG00000043938	-0.800047
ENSDARG00000043960	-0.0285012
ENSDARG00000043963	-0.736452
ENSDARG00000043972	-0.235666
ENSDARG00000043976	-0.751973
ENSDARG00000044001	-0.652794
ENSDARG00000044072	-0.04355
ENSDARG00000044073	-0.747979
ENSDARG00000044083	-0.611279
ENSDARG00000044092	2.03474
ENSDARG00000044093	3.80973
ENSDARG00000044102	0.927333
ENSDARG00000044144	-0.636234
ENSDARG00000044153	0.400162
ENSDARG00000044167	-0.194391
ENSDARG00000044169	-0.563213
ENSDARG00000044183	1.53135
[truncated: 2,215 more rows]
