# Supplementary material for: Analysis of transcribed sequences from young and mature zebrafish thrombocytes
Source: PLoS One. 2022 Mar 23;17(3):e0264776. doi: 10.1371/journal.pone.0264776 (PMC8942222; doi:10.1371/journal.pone.0264776)
Supplement: S11 File — (XLSX) [file pone.0264776.s012.xlsx]

## Sheet: Sheet1
GeneID
ENSDARG00000000906
ENSDARG00000001782
ENSDARG00000001788
ENSDARG00000001940
ENSDARG00000001950
ENSDARG00000002165
ENSDARG00000002240
ENSDARG00000002344
ENSDARG00000002710
ENSDARG00000002897
ENSDARG00000003151
ENSDARG00000003235
ENSDARG00000003281
ENSDARG00000003429
ENSDARG00000003526
ENSDARG00000003599
ENSDARG00000003681
ENSDARG00000003820
ENSDARG00000003920
ENSDARG00000004301
ENSDARG00000004392
ENSDARG00000004427
ENSDARG00000004433
ENSDARG00000004636
ENSDARG00000004706
ENSDARG00000004757
ENSDARG00000004840
ENSDARG00000004866
ENSDARG00000004877
ENSDARG00000004956
ENSDARG00000005162
ENSDARG00000005172
ENSDARG00000005185
ENSDARG00000005230
ENSDARG00000005464
ENSDARG00000005513
ENSDARG00000005791
ENSDARG00000005897
ENSDARG00000006181
ENSDARG00000006242
ENSDARG00000006260
ENSDARG00000006290
ENSDARG00000006316
ENSDARG00000006413
ENSDARG00000006487
ENSDARG00000006526
ENSDARG00000006603
ENSDARG00000006691
ENSDARG00000007098
ENSDARG00000007257
ENSDARG00000007285
ENSDARG00000007320
ENSDARG00000007693
ENSDARG00000007708
ENSDARG00000007960
ENSDARG00000008020
ENSDARG00000008030
ENSDARG00000008049
ENSDARG00000008292
ENSDARG00000008706
ENSDARG00000008735
ENSDARG00000008748
ENSDARG00000008867
ENSDARG00000008936
ENSDARG00000009123
ENSDARG00000009212
ENSDARG00000009285
ENSDARG00000009313
ENSDARG00000009447
ENSDARG00000009505
ENSDARG00000009640
ENSDARG00000009657
ENSDARG00000009753
ENSDARG00000009779
ENSDARG00000009782
ENSDARG00000009950
ENSDARG00000009978
ENSDARG00000010051
ENSDARG00000010113
ENSDARG00000010160
ENSDARG00000010194
ENSDARG00000010244
ENSDARG00000010400
ENSDARG00000010516
ENSDARG00000010553
ENSDARG00000010625
ENSDARG00000010721
ENSDARG00000010785
ENSDARG00000010831
ENSDARG00000010844
ENSDARG00000010965
ENSDARG00000011125
ENSDARG00000011146
ENSDARG00000011201
ENSDARG00000011326
ENSDARG00000011405
ENSDARG00000011553
ENSDARG00000011648
ENSDARG00000011665
ENSDARG00000011824
ENSDARG00000011841
ENSDARG00000012078
ENSDARG00000012244
ENSDARG00000012390
ENSDARG00000012591
ENSDARG00000012684
ENSDARG00000012688
ENSDARG00000012729
ENSDARG00000013078
ENSDARG00000013144
ENSDARG00000013307
ENSDARG00000013351
ENSDARG00000013477
ENSDARG00000013623
ENSDARG00000013804
ENSDARG00000013822
ENSDARG00000013863
ENSDARG00000013931
ENSDARG00000013938
ENSDARG00000013979
ENSDARG00000014165
ENSDARG00000014171
ENSDARG00000014313
ENSDARG00000014361
ENSDARG00000014439
ENSDARG00000014536
ENSDARG00000014690
ENSDARG00000014817
ENSDARG00000014867
ENSDARG00000014898
ENSDARG00000014915
ENSDARG00000015050
ENSDARG00000015128
ENSDARG00000015149
ENSDARG00000015164
ENSDARG00000015325
ENSDARG00000015551
ENSDARG00000015649
ENSDARG00000015686
ENSDARG00000015722
ENSDARG00000015759
ENSDARG00000015862
ENSDARG00000015887
ENSDARG00000015978
ENSDARG00000016038
ENSDARG00000016156
ENSDARG00000016200
ENSDARG00000016280
ENSDARG00000016350
ENSDARG00000016516
ENSDARG00000016531
ENSDARG00000016754
ENSDARG00000016855
ENSDARG00000016889
ENSDARG00000017084
ENSDARG00000017105
ENSDARG00000017163
ENSDARG00000017219
ENSDARG00000017775
ENSDARG00000017844
ENSDARG00000017984
ENSDARG00000018006
ENSDARG00000018146
ENSDARG00000018174
ENSDARG00000018296
ENSDARG00000018328
ENSDARG00000018334
ENSDARG00000018637
ENSDARG00000018687
ENSDARG00000018961
ENSDARG00000019033
ENSDARG00000019098
ENSDARG00000019113
ENSDARG00000019117
ENSDARG00000019181
ENSDARG00000019191
ENSDARG00000019230
ENSDARG00000019253
ENSDARG00000019307
ENSDARG00000019332
ENSDARG00000019404
ENSDARG00000019444
ENSDARG00000019778
ENSDARG00000019845
ENSDARG00000019861
ENSDARG00000019881
ENSDARG00000019930
ENSDARG00000019951
ENSDARG00000020015
ENSDARG00000020187
ENSDARG00000020197
ENSDARG00000020261
ENSDARG00000020298
ENSDARG00000020504
ENSDARG00000020606
ENSDARG00000020771
ENSDARG00000020850
ENSDARG00000020893
ENSDARG00000021113
ENSDARG00000021124
ENSDARG00000021257
ENSDARG00000021582
ENSDARG00000021811
ENSDARG00000021838
ENSDARG00000021864
ENSDARG00000021975
ENSDARG00000021984
ENSDARG00000022303
ENSDARG00000022315
ENSDARG00000022438
ENSDARG00000022684
ENSDARG00000022788
ENSDARG00000022983
ENSDARG00000023062
ENSDARG00000023298
ENSDARG00000023330
ENSDARG00000023578
ENSDARG00000023852
ENSDARG00000023963
ENSDARG00000024116
ENSDARG00000024895
ENSDARG00000025073
ENSDARG00000025147
ENSDARG00000025326
ENSDARG00000025350
ENSDARG00000025554
ENSDARG00000025566
ENSDARG00000025581
ENSDARG00000025797
ENSDARG00000025850
ENSDARG00000026183
ENSDARG00000026369
ENSDARG00000026655
ENSDARG00000026712
ENSDARG00000026766
ENSDARG00000026829
ENSDARG00000026839
ENSDARG00000026845
ENSDARG00000026908
ENSDARG00000027063
ENSDARG00000027200
ENSDARG00000027249
ENSDARG00000027799
ENSDARG00000027899
ENSDARG00000028048
ENSDARG00000028106
ENSDARG00000028119
ENSDARG00000028198
ENSDARG00000028327
ENSDARG00000028396
ENSDARG00000028889
ENSDARG00000029064
ENSDARG00000029072
ENSDARG00000029150
ENSDARG00000029500
ENSDARG00000029533
ENSDARG00000029663
ENSDARG00000029722
ENSDARG00000029818
ENSDARG00000030012
ENSDARG00000030053
ENSDARG00000030108
ENSDARG00000030408
ENSDARG00000030479
ENSDARG00000030602
ENSDARG00000030694
ENSDARG00000030938
ENSDARG00000031246
ENSDARG00000031317
ENSDARG00000031427
ENSDARG00000031435
ENSDARG00000031495
ENSDARG00000031511
ENSDARG00000031756
ENSDARG00000031776
ENSDARG00000031885
ENSDARG00000032296
ENSDARG00000032575
ENSDARG00000032725
ENSDARG00000032866
ENSDARG00000032970
ENSDARG00000032976
ENSDARG00000032997
ENSDARG00000033009
ENSDARG00000033175
ENSDARG00000033184
ENSDARG00000033285
ENSDARG00000033364
ENSDARG00000033450
ENSDARG00000033466
ENSDARG00000033738
ENSDARG00000033789
ENSDARG00000034187
ENSDARG00000034291
ENSDARG00000034293
ENSDARG00000034427
ENSDARG00000034718
ENSDARG00000034753
ENSDARG00000034897
ENSDARG00000035066
ENSDARG00000035136
ENSDARG00000035146
ENSDARG00000035198
ENSDARG00000035282
ENSDARG00000035325
ENSDARG00000035329
ENSDARG00000035400
ENSDARG00000035519
ENSDARG00000035557
ENSDARG00000035596
ENSDARG00000035622
ENSDARG00000035625
ENSDARG00000035678
ENSDARG00000035679
ENSDARG00000035692
ENSDARG00000035860
ENSDARG00000035871
ENSDARG00000036028
ENSDARG00000036107
ENSDARG00000036147
ENSDARG00000036161
ENSDARG00000036298
ENSDARG00000036316
ENSDARG00000036329
ENSDARG00000036394
ENSDARG00000036456
ENSDARG00000036482
ENSDARG00000036588
ENSDARG00000036629
ENSDARG00000036675
ENSDARG00000036704
ENSDARG00000036785
ENSDARG00000036875
ENSDARG00000036893
ENSDARG00000036995
ENSDARG00000037009
ENSDARG00000037071
ENSDARG00000037108
ENSDARG00000037259
ENSDARG00000037261
ENSDARG00000037350
ENSDARG00000037392
ENSDARG00000037713
ENSDARG00000037746
ENSDARG00000037860
ENSDARG00000037867
ENSDARG00000037870
ENSDARG00000037895
ENSDARG00000037962
ENSDARG00000038028
ENSDARG00000038030
ENSDARG00000038068
ENSDARG00000038076
ENSDARG00000038099
ENSDARG00000038141
ENSDARG00000038154
ENSDARG00000038559
ENSDARG00000038576
ENSDARG00000038577
ENSDARG00000038608
ENSDARG00000038635
ENSDARG00000038870
ENSDARG00000038900
ENSDARG00000039005
ENSDARG00000039185
ENSDARG00000039222
ENSDARG00000039268
ENSDARG00000039302
ENSDARG00000039346
ENSDARG00000039347
ENSDARG00000039493
ENSDARG00000039601
ENSDARG00000039729
ENSDARG00000039830
ENSDARG00000039872
ENSDARG00000039914
ENSDARG00000039980
ENSDARG00000040059
ENSDARG00000040158
ENSDARG00000040251
ENSDARG00000040287
ENSDARG00000040439
ENSDARG00000040440
ENSDARG00000040443
ENSDARG00000040465
ENSDARG00000040553
ENSDARG00000040657
ENSDARG00000040971
ENSDARG00000040988
ENSDARG00000041011
ENSDARG00000041155
ENSDARG00000041182
ENSDARG00000041215
ENSDARG00000041232
ENSDARG00000041299
ENSDARG00000041314
ENSDARG00000041363
ENSDARG00000041391
ENSDARG00000041435
ENSDARG00000041619
ENSDARG00000041811
ENSDARG00000041875
ENSDARG00000041921
ENSDARG00000041959
ENSDARG00000042133
ENSDARG00000042469
ENSDARG00000042566
ENSDARG00000042620
ENSDARG00000042660
ENSDARG00000042667
ENSDARG00000042708
ENSDARG00000042777
ENSDARG00000042823
ENSDARG00000042876
ENSDARG00000042905
ENSDARG00000042925
ENSDARG00000042933
ENSDARG00000042934
ENSDARG00000043094
ENSDARG00000043126
ENSDARG00000043154
ENSDARG00000043287
ENSDARG00000043453
ENSDARG00000043467
ENSDARG00000043484
ENSDARG00000043509
ENSDARG00000043665
ENSDARG00000043795
ENSDARG00000043848
ENSDARG00000044092
ENSDARG00000044093
ENSDARG00000044267
ENSDARG00000044521
ENSDARG00000044562
ENSDARG00000044565
ENSDARG00000044573
ENSDARG00000044625
ENSDARG00000045070
ENSDARG00000045132
ENSDARG00000045155
ENSDARG00000045230
ENSDARG00000045248
ENSDARG00000045296
ENSDARG00000045352
ENSDARG00000045359
ENSDARG00000045373
ENSDARG00000045399
ENSDARG00000045402
ENSDARG00000045487
ENSDARG00000045490
ENSDARG00000045514
ENSDARG00000045542
ENSDARG00000045773
ENSDARG00000045776
ENSDARG00000045913
ENSDARG00000045928
ENSDARG00000046106
ENSDARG00000046132
ENSDARG00000046157
ENSDARG00000051748
ENSDARG00000051783
ENSDARG00000052073
ENSDARG00000052082
ENSDARG00000052129
ENSDARG00000052371
ENSDARG00000052625
ENSDARG00000052674
ENSDARG00000052728
ENSDARG00000052856
ENSDARG00000053047
ENSDARG00000053058
ENSDARG00000053066
ENSDARG00000053136
ENSDARG00000053217
ENSDARG00000053279
ENSDARG00000053291
ENSDARG00000053365
ENSDARG00000053446
ENSDARG00000053457
ENSDARG00000053646
ENSDARG00000053702
ENSDARG00000053858
ENSDARG00000053979
ENSDARG00000053990
ENSDARG00000054058
ENSDARG00000054063
ENSDARG00000054172
ENSDARG00000054271
ENSDARG00000054300
ENSDARG00000054363
ENSDARG00000054574
ENSDARG00000054578
ENSDARG00000054588
ENSDARG00000054632
ENSDARG00000054696
ENSDARG00000054793
ENSDARG00000054818
ENSDARG00000054907
ENSDARG00000055064
ENSDARG00000055075
ENSDARG00000055118
ENSDARG00000055475
ENSDARG00000055705
ENSDARG00000055753
ENSDARG00000055955
ENSDARG00000055996
ENSDARG00000056008
ENSDARG00000056090
ENSDARG00000056099
ENSDARG00000056119
ENSDARG00000056125
ENSDARG00000056141
ENSDARG00000056307
ENSDARG00000056453
ENSDARG00000056583
ENSDARG00000056653
ENSDARG00000056803
ENSDARG00000056831
ENSDARG00000056855
ENSDARG00000056877
ENSDARG00000056964
ENSDARG00000056985
ENSDARG00000057026
ENSDARG00000057075
ENSDARG00000057299
ENSDARG00000057456
ENSDARG00000057484
ENSDARG00000057556
ENSDARG00000057854
ENSDARG00000057867
ENSDARG00000057882
ENSDARG00000057890
ENSDARG00000057912
ENSDARG00000058041
ENSDARG00000058105
ENSDARG00000058128
ENSDARG00000058225
ENSDARG00000058328
ENSDARG00000058349
ENSDARG00000058354
ENSDARG00000058366
ENSDARG00000058451
ENSDARG00000058463
ENSDARG00000058593
ENSDARG00000058996
ENSDARG00000059128
ENSDARG00000059246
ENSDARG00000059298
ENSDARG00000059357
ENSDARG00000059360
ENSDARG00000059362
ENSDARG00000059442
ENSDARG00000059672
ENSDARG00000059725
ENSDARG00000059774
ENSDARG00000059816
ENSDARG00000060457
ENSDARG00000060498
ENSDARG00000060723
ENSDARG00000061017
ENSDARG00000061547
ENSDARG00000061747
ENSDARG00000061757
ENSDARG00000062148
ENSDARG00000062326
ENSDARG00000062338
ENSDARG00000063295
ENSDARG00000063344
ENSDARG00000063626
ENSDARG00000063895
ENSDARG00000063899
ENSDARG00000063905
ENSDARG00000063908
ENSDARG00000063910
ENSDARG00000063911
ENSDARG00000063912
ENSDARG00000063914
ENSDARG00000063916
ENSDARG00000063917
ENSDARG00000063921
ENSDARG00000063924
ENSDARG00000067591
ENSDARG00000067717
ENSDARG00000067975
ENSDARG00000068194
ENSDARG00000068214
ENSDARG00000068233
ENSDARG00000068262
ENSDARG00000068265
ENSDARG00000068289
ENSDARG00000068305
ENSDARG00000068404
ENSDARG00000068434
ENSDARG00000068436
ENSDARG00000068641
ENSDARG00000068708
ENSDARG00000068820
ENSDARG00000068886
ENSDARG00000068940
ENSDARG00000068978
ENSDARG00000068992
ENSDARG00000068995
ENSDARG00000069009
ENSDARG00000069013
ENSDARG00000069027
ENSDARG00000069031
ENSDARG00000069065
ENSDARG00000069100
ENSDARG00000069102
ENSDARG00000069175
ENSDARG00000069461
ENSDARG00000069521
ENSDARG00000069537
ENSDARG00000069549
ENSDARG00000069619
ENSDARG00000069640
ENSDARG00000069734
ENSDARG00000069846
ENSDARG00000069853
ENSDARG00000069920
ENSDARG00000070046
ENSDARG00000070083
ENSDARG00000070161
ENSDARG00000070386
ENSDARG00000070391
ENSDARG00000070404
ENSDARG00000070426
ENSDARG00000070437
ENSDARG00000070601
ENSDARG00000070604
ENSDARG00000070623
ENSDARG00000070824
ENSDARG00000070834
ENSDARG00000070849
ENSDARG00000070922
ENSDARG00000070985
ENSDARG00000071046
ENSDARG00000071060
ENSDARG00000071196
ENSDARG00000071336
ENSDARG00000071378
ENSDARG00000071403
ENSDARG00000071468
ENSDARG00000071498
ENSDARG00000071670
ENSDARG00000071697
ENSDARG00000074057
ENSDARG00000074242
ENSDARG00000074262
ENSDARG00000074340
ENSDARG00000074441
ENSDARG00000074552
ENSDARG00000075014
ENSDARG00000075151
ENSDARG00000075616
ENSDARG00000075666
ENSDARG00000075709
ENSDARG00000075718
ENSDARG00000075758
ENSDARG00000075818
ENSDARG00000075870
ENSDARG00000075989
ENSDARG00000076223
ENSDARG00000076283
ENSDARG00000076509
ENSDARG00000076532
ENSDARG00000076568
ENSDARG00000076667
ENSDARG00000076721
ENSDARG00000077069
ENSDARG00000077291
ENSDARG00000077383
ENSDARG00000077533
ENSDARG00000077677
ENSDARG00000077717
ENSDARG00000077776
ENSDARG00000077777
ENSDARG00000077815
ENSDARG00000077850
ENSDARG00000077870
ENSDARG00000077934
ENSDARG00000078206
ENSDARG00000078308
ENSDARG00000078352
ENSDARG00000078613
ENSDARG00000078675
ENSDARG00000078785
ENSDARG00000079078
ENSDARG00000079387
ENSDARG00000079391
ENSDARG00000079632
ENSDARG00000079947
ENSDARG00000080010
ENSDARG00000086184
ENSDARG00000086374
ENSDARG00000086618
ENSDARG00000086699
ENSDARG00000086775
ENSDARG00000086842
ENSDARG00000086881
ENSDARG00000086996
ENSDARG00000087303
ENSDARG00000087402
ENSDARG00000087636
ENSDARG00000087693
ENSDARG00000088019
ENSDARG00000088030
ENSDARG00000088091
ENSDARG00000088383
ENSDARG00000088546
ENSDARG00000089087
ENSDARG00000089368
ENSDARG00000089681
ENSDARG00000089767
ENSDARG00000089836
ENSDARG00000089976
ENSDARG00000090062
ENSDARG00000090389
ENSDARG00000090396
ENSDARG00000090462
ENSDARG00000090552
ENSDARG00000090638
ENSDARG00000090697
ENSDARG00000090889
ENSDARG00000090912
ENSDARG00000091001
ENSDARG00000091215
ENSDARG00000091656
ENSDARG00000092124
ENSDARG00000092553
ENSDARG00000092659
ENSDARG00000092677
ENSDARG00000092693
ENSDARG00000092798
ENSDARG00000092873
ENSDARG00000093058
ENSDARG00000093313
ENSDARG00000093448
ENSDARG00000093945
ENSDARG00000094673
ENSDARG00000095019
ENSDARG00000095047
ENSDARG00000095157
ENSDARG00000095268
ENSDARG00000095273
ENSDARG00000095623
ENSDARG00000095688
ENSDARG00000095705
ENSDARG00000095897
ENSDARG00000095908
ENSDARG00000096003
ENSDARG00000096118
ENSDARG00000096661
ENSDARG00000096829
ENSDARG00000097011
ENSDARG00000097238
ENSDARG00000097478
ENSDARG00000097753
ENSDARG00000097845
ENSDARG00000098017
ENSDARG00000098075
ENSDARG00000098228
ENSDARG00000098355
ENSDARG00000098391
ENSDARG00000098591
ENSDARG00000098592
ENSDARG00000098635
ENSDARG00000098746
ENSDARG00000098761
ENSDARG00000098852
ENSDARG00000098853
ENSDARG00000099022
ENSDARG00000099104
ENSDARG00000099148
ENSDARG00000099175
ENSDARG00000099306
ENSDARG00000099380
ENSDARG00000099491
ENSDARG00000099499
ENSDARG00000099532
ENSDARG00000099572
ENSDARG00000099599
ENSDARG00000099663
ENSDARG00000099664
ENSDARG00000099730
ENSDARG00000099766
ENSDARG00000099840
ENSDARG00000099865
ENSDARG00000099918
ENSDARG00000100199
ENSDARG00000100371
ENSDARG00000100392
ENSDARG00000100452
ENSDARG00000100494
ENSDARG00000100513
ENSDARG00000100582
ENSDARG00000100588
ENSDARG00000100729
ENSDARG00000100742
ENSDARG00000100823
ENSDARG00000100826
ENSDARG00000101009
ENSDARG00000101127
ENSDARG00000101170
ENSDARG00000101216
ENSDARG00000101362
ENSDARG00000101406
ENSDARG00000101560
ENSDARG00000101626
ENSDARG00000101766
ENSDARG00000101785
ENSDARG00000101794
ENSDARG00000101844
ENSDARG00000101915
ENSDARG00000102076
ENSDARG00000102105
ENSDARG00000102115
ENSDARG00000102291
ENSDARG00000102317
ENSDARG00000102320
ENSDARG00000102367
ENSDARG00000102572
ENSDARG00000102632
ENSDARG00000102640
ENSDARG00000102741
ENSDARG00000103007
ENSDARG00000103038
ENSDARG00000103042
ENSDARG00000103101
ENSDARG00000103118
ENSDARG00000103134
ENSDARG00000103203
ENSDARG00000103433
ENSDARG00000103435
ENSDARG00000103566
ENSDARG00000103672
ENSDARG00000103679
ENSDARG00000103718
ENSDARG00000103735
ENSDARG00000103791
ENSDARG00000103824
ENSDARG00000103900
ENSDARG00000103994
ENSDARG00000104011
ENSDARG00000104018
ENSDARG00000104030
ENSDARG00000104043
ENSDARG00000104066
ENSDARG00000104325
ENSDARG00000104372
ENSDARG00000104458
ENSDARG00000104537
ENSDARG00000104636
ENSDARG00000104674
ENSDARG00000104682
ENSDARG00000104758
ENSDARG00000104782
ENSDARG00000104871
ENSDARG00000104901
ENSDARG00000105037
ENSDARG00000105154
ENSDARG00000106760
ENSDARG00000109510
ENSDARG00000110496
ENSDARG00000110700
ENSDARG00000110836
ENSDARG00000111270
ENSDARG00000111432
ENSDARG00000111785
ENSDARG00000111798
ENSDARG00000111888
ENSDARG00000111914
ENSDARG00000111939
ENSDARG00000112416
ENSDARG00000113249
ENSDARG00000113471
ENSDARG00000114002
ENSDARG00000114004
ENSDARG00000114033
ENSDARG00000114117
ENSDARG00000114549
ENSDARG00000114593
ENSDARG00000114614
ENSDARG00000115128
ENSDARG00000115271
ENSDARG00000115707
ENSDARG00000116071
ENSDARG00000116120
ENSDARG00000116466
ENSDARG00000116522
ENSDARG00000116649
