# Supplementary material for: Analysis of transcribed sequences from young and mature zebrafish thrombocytes
Source: PLoS One. 2022 Mar 23;17(3):e0264776. doi: 10.1371/journal.pone.0264776 (PMC8942222; doi:10.1371/journal.pone.0264776)
Supplement: S12 File — (XLSX) [file pone.0264776.s013.xlsx]

## Sheet: Sheet1
GeneID
ENSDARG00000001950
ENSDARG00000002240
ENSDARG00000003206
ENSDARG00000003429
ENSDARG00000003599
ENSDARG00000004706
ENSDARG00000004757
ENSDARG00000005513
ENSDARG00000005791
ENSDARG00000006290
ENSDARG00000006316
ENSDARG00000006413
ENSDARG00000006691
ENSDARG00000007285
ENSDARG00000007320
ENSDARG00000007693
ENSDARG00000007708
ENSDARG00000009285
ENSDARG00000009447
ENSDARG00000009753
ENSDARG00000009779
ENSDARG00000009950
ENSDARG00000010113
ENSDARG00000010160
ENSDARG00000010244
ENSDARG00000010516
ENSDARG00000010625
ENSDARG00000010831
ENSDARG00000011146
ENSDARG00000011152
ENSDARG00000011166
ENSDARG00000011201
ENSDARG00000011405
ENSDARG00000011553
ENSDARG00000011841
ENSDARG00000012688
ENSDARG00000013307
ENSDARG00000013351
ENSDARG00000013655
ENSDARG00000013822
ENSDARG00000013931
ENSDARG00000014313
ENSDARG00000014690
ENSDARG00000014867
ENSDARG00000015123
ENSDARG00000015128
ENSDARG00000015551
ENSDARG00000015862
ENSDARG00000015978
ENSDARG00000016156
ENSDARG00000016516
ENSDARG00000016754
ENSDARG00000016889
ENSDARG00000017219
ENSDARG00000018146
ENSDARG00000018334
ENSDARG00000018461
ENSDARG00000018637
ENSDARG00000019181
ENSDARG00000019230
ENSDARG00000019332
ENSDARG00000019404
ENSDARG00000019778
ENSDARG00000020197
ENSDARG00000020850
ENSDARG00000021113
ENSDARG00000021838
ENSDARG00000021864
ENSDARG00000021984
ENSDARG00000023298
ENSDARG00000025073
ENSDARG00000025350
ENSDARG00000025566
ENSDARG00000025581
ENSDARG00000025850
ENSDARG00000026655
ENSDARG00000027200
ENSDARG00000028889
ENSDARG00000029064
ENSDARG00000029150
ENSDARG00000029500
ENSDARG00000029533
ENSDARG00000029722
ENSDARG00000030408
ENSDARG00000030602
ENSDARG00000031317
ENSDARG00000031435
ENSDARG00000031776
ENSDARG00000032296
ENSDARG00000032725
ENSDARG00000032866
ENSDARG00000032970
ENSDARG00000033175
ENSDARG00000033450
ENSDARG00000033738
ENSDARG00000033789
ENSDARG00000034291
ENSDARG00000034852
ENSDARG00000034897
ENSDARG00000035400
ENSDARG00000035596
ENSDARG00000035692
ENSDARG00000035860
ENSDARG00000035871
ENSDARG00000036107
ENSDARG00000036161
ENSDARG00000036298
ENSDARG00000036316
ENSDARG00000036329
ENSDARG00000036394
ENSDARG00000036629
ENSDARG00000036875
ENSDARG00000036995
ENSDARG00000037071
ENSDARG00000037108
ENSDARG00000037259
ENSDARG00000037284
ENSDARG00000037350
ENSDARG00000037570
ENSDARG00000037870
ENSDARG00000038028
ENSDARG00000038030
ENSDARG00000038076
ENSDARG00000038577
ENSDARG00000039346
ENSDARG00000039347
ENSDARG00000040439
ENSDARG00000040440
ENSDARG00000040971
ENSDARG00000041232
ENSDARG00000041314
ENSDARG00000041435
ENSDARG00000041619
ENSDARG00000041623
ENSDARG00000041811
ENSDARG00000042090
ENSDARG00000042469
ENSDARG00000042533
ENSDARG00000042566
ENSDARG00000042660
ENSDARG00000042905
ENSDARG00000042933
ENSDARG00000043154
ENSDARG00000043453
ENSDARG00000043509
ENSDARG00000043665
ENSDARG00000043848
ENSDARG00000044092
ENSDARG00000044093
ENSDARG00000044183
ENSDARG00000044521
ENSDARG00000045144
ENSDARG00000045155
ENSDARG00000045248
ENSDARG00000045296
ENSDARG00000045359
ENSDARG00000045487
ENSDARG00000045490
ENSDARG00000045542
ENSDARG00000045773
ENSDARG00000046157
ENSDARG00000051783
ENSDARG00000052082
ENSDARG00000052371
ENSDARG00000053058
ENSDARG00000053136
ENSDARG00000053217
ENSDARG00000053291
ENSDARG00000053365
ENSDARG00000053446
ENSDARG00000053457
ENSDARG00000054271
ENSDARG00000054578
ENSDARG00000054588
ENSDARG00000054818
ENSDARG00000055475
ENSDARG00000055524
ENSDARG00000055996
ENSDARG00000056119
ENSDARG00000056583
ENSDARG00000057556
ENSDARG00000057890
ENSDARG00000057912
ENSDARG00000058105
ENSDARG00000058349
ENSDARG00000058451
ENSDARG00000058454
ENSDARG00000058725
ENSDARG00000059128
ENSDARG00000059725
ENSDARG00000059816
ENSDARG00000061547
ENSDARG00000063344
ENSDARG00000063626
ENSDARG00000063908
ENSDARG00000063911
ENSDARG00000063912
ENSDARG00000063924
ENSDARG00000067717
ENSDARG00000067975
ENSDARG00000068265
ENSDARG00000068289
ENSDARG00000068305
ENSDARG00000068478
ENSDARG00000068738
ENSDARG00000068820
ENSDARG00000068940
ENSDARG00000068995
ENSDARG00000069734
ENSDARG00000069735
ENSDARG00000069846
ENSDARG00000069920
ENSDARG00000070437
ENSDARG00000070824
ENSDARG00000070849
ENSDARG00000070922
ENSDARG00000070985
ENSDARG00000071046
ENSDARG00000071060
ENSDARG00000071403
ENSDARG00000073867
ENSDARG00000074340
ENSDARG00000074441
ENSDARG00000074754
ENSDARG00000075151
ENSDARG00000076509
ENSDARG00000076554
ENSDARG00000076667
ENSDARG00000077291
ENSDARG00000077533
ENSDARG00000077717
ENSDARG00000077777
ENSDARG00000077815
ENSDARG00000078435
ENSDARG00000078785
ENSDARG00000079078
ENSDARG00000079632
ENSDARG00000086184
ENSDARG00000086618
ENSDARG00000086842
ENSDARG00000087277
ENSDARG00000088030
ENSDARG00000089087
ENSDARG00000090389
ENSDARG00000090638
ENSDARG00000090697
ENSDARG00000091001
ENSDARG00000091079
ENSDARG00000091656
ENSDARG00000092124
ENSDARG00000092553
ENSDARG00000092693
ENSDARG00000092787
ENSDARG00000092945
ENSDARG00000095019
ENSDARG00000095157
ENSDARG00000095705
ENSDARG00000095897
ENSDARG00000096003
ENSDARG00000096118
ENSDARG00000096667
ENSDARG00000096829
ENSDARG00000096849
ENSDARG00000097011
ENSDARG00000097238
ENSDARG00000098017
ENSDARG00000099022
ENSDARG00000099104
ENSDARG00000099351
ENSDARG00000099380
ENSDARG00000099499
ENSDARG00000099663
ENSDARG00000099664
ENSDARG00000100392
ENSDARG00000100588
ENSDARG00000101216
ENSDARG00000101362
ENSDARG00000101406
ENSDARG00000101794
ENSDARG00000101844
ENSDARG00000101915
ENSDARG00000102076
ENSDARG00000102317
ENSDARG00000102572
ENSDARG00000103007
ENSDARG00000103433
ENSDARG00000103566
ENSDARG00000103718
ENSDARG00000103791
ENSDARG00000103824
ENSDARG00000103994
ENSDARG00000104011
ENSDARG00000104458
ENSDARG00000104537
ENSDARG00000104701
ENSDARG00000104726
ENSDARG00000104782
ENSDARG00000105037
ENSDARG00000105154
ENSDARG00000109510
ENSDARG00000110700
ENSDARG00000110836
ENSDARG00000111888
ENSDARG00000113599
ENSDARG00000114117
ENSDARG00000114549
ENSDARG00000115128
ENSDARG00000115271
ENSDARG00000115378
ENSDARG00000115405
ENSDARG00000115707
