# Supplementary material for: Analysis of transcribed sequences from young and mature zebrafish thrombocytes
Source: PLoS One. 2022 Mar 23;17(3):e0264776. doi: 10.1371/journal.pone.0264776 (PMC8942222; doi:10.1371/journal.pone.0264776)
Supplement: S13 File — (XLSX) [file pone.0264776.s014.xlsx]

## Sheet: GFP_10_RFP_10_Genes
Gene	TPM for GFP	TPM for RFP
ENSDARG00000112762	1.04719	1.120048
ENSDARG00000092482	1.105216	1.015332
ENSDARG00000037109	1.105813	1.042853
ENSDARG00000032319	1.165168	1.102657
ENSDARG00000101542	1.225288	1.204946
ENSDARG00000101557	1.2404	1.109226
ENSDARG00000078815	1.252013	1.092997
ENSDARG00000101894	1.262122	1.146844
ENSDARG00000022378	1.297342	1.127991
ENSDARG00000094500	1.327392	1.23472
ENSDARG00000057995	1.385175	1.21476
ENSDARG00000011583	1.393386	1.191653
ENSDARG00000063195	1.398218	1.143548
ENSDARG00000069244	1.416718	1.23886
ENSDARG00000101526	1.420167	1.102618
ENSDARG00000103234	1.458447	1.13528
ENSDARG00000012261	1.475024	1.078778
ENSDARG00000042839	1.530686	1.09685

## Sheet: GFP_10_RFP_1_Genes
Gene	TPM for GFP	TPM for RFP

## Sheet: GFP_10_RFP_2_Genes
Gene	TPM for GFP	TPM for RFP
ENSDARG00000086724	1.206914	25.080873

## Sheet: GFP_10_RFP_3_Genes
Gene	TPM for GFP	TPM for RFP
ENSDARG00000078389	1.061491	12.284136
ENSDARG00000035882	1.197307	8.495169
ENSDARG00000024433	1.278303	11.747879

## Sheet: GFP_10_RFP_4_Genes
Gene	TPM for GFP	TPM for RFP
ENSDARG00000036070	1.444131	6.063039

## Sheet: GFP_10_RFP_5_Genes
Gene	TPM for GFP	TPM for RFP
ENSDARG00000000887	1.040294	4.769808
ENSDARG00000042759	1.162252	4.017147
ENSDARG00000114534	1.297758	4.50652

## Sheet: GFP_10_RFP_6_Genes
Gene	TPM for GFP	TPM for RFP
ENSDARG00000056722	1.08097	3.169506
ENSDARG00000017441	1.19568	3.103685
ENSDARG00000087181	1.29127	3.007286
ENSDARG00000074656	1.384002	3.530662
ENSDARG00000110353	1.396313	2.965702
ENSDARG00000068828	1.45251	3.312662
ENSDARG00000008840	1.462212	2.74838
ENSDARG00000020979	1.533572	2.783147

## Sheet: GFP_10_RFP_7_Genes
Gene	TPM for GFP	TPM for RFP
ENSDARG00000113743	1.186778	2.12118
ENSDARG00000037154	1.195614	2.175324
ENSDARG00000070059	1.287603	2.610447
ENSDARG00000073841	1.295721	2.203875
ENSDARG00000002916	1.486776	2.241951

## Sheet: GFP_10_RFP_8_Genes
Gene	TPM for GFP	TPM for RFP
ENSDARG00000091574	1.101081	1.591845
ENSDARG00000079280	1.107726	1.601769
ENSDARG00000098859	1.187377	1.760147
ENSDARG00000101161	1.28689	1.6347
ENSDARG00000036876	1.291361	1.895827
ENSDARG00000092846	1.301661	1.801251
ENSDARG00000015536	1.323188	1.58468
ENSDARG00000110051	1.334811	1.604998
ENSDARG00000015153	1.386438	1.609735

## Sheet: GFP_10_RFP_9_Genes
Gene	TPM for GFP	TPM for RFP
ENSDARG00000086100	1.028335	1.500551
ENSDARG00000040584	1.140497	1.404178
ENSDARG00000036481	1.206946	1.27005
ENSDARG00000099273	1.274977	1.319555
ENSDARG00000103947	1.280853	1.287611
ENSDARG00000099546	1.467293	1.293567
ENSDARG00000110691	1.484839	1.261628
ENSDARG00000068759	1.51088	1.382684
ENSDARG00000061185	1.52243	1.38536

[truncated: 90 more sheets: GFP_1_RFP_10_Genes, GFP_1_RFP_1_Genes, GFP_1_RFP_2_Genes, GFP_1_RFP_3_Genes, GFP_1_RFP_4_Genes, GFP_1_RFP_5_Genes, GFP_1_RFP_6_Genes, GFP_1_RFP_7_Genes, GFP_1_RFP_8_Genes, GFP_1_RFP_9_Genes, GFP_2_RFP_10_Genes, GFP_2_RFP_1_Genes, GFP_2_RFP_3_Genes, GFP_2_RFP_4_Genes, GFP_2_RFP_5_Genes, GFP_2_RFP_6_Genes, GFP_2_RFP_7_Genes, GFP_2_RFP_8_Genes, GFP_2_RFP_9_Genes, GFP_3_RFP_10_Genes …]
