# Supplementary material for: Analysis of transcribed sequences from young and mature zebrafish thrombocytes
Source: PLoS One. 2022 Mar 23;17(3):e0264776. doi: 10.1371/journal.pone.0264776 (PMC8942222; doi:10.1371/journal.pone.0264776)
Supplement: S14 File — (XLSX) [file pone.0264776.s015.xlsx]

## Sheet: Sheet1
Category	Term	Count	%	PValue	Genes	List Total	Pop Hits	Pop Total	Fold Enrichment	Bonferroni	Benjamini	FDR
GOTERM_CC_DIRECT	GO:0005840~ribosome	91	10.6682	1.64885e-80	ENSDARG00000100392, ENSDARG00000020197, ENSDARG00000090462, ENSDARG00000037071, ENSDARG00000037350, ENSDARG00000041811, ENSDARG00000021838, ENSDARG00000058451, ENSDARG00000100513, ENSDARG00000015128, ENSDARG00000070849, ENSDARG00000035692, ENSDARG00000011201, ENSDARG00000043509, ENSDARG00000089836, ENSDARG00000005791, ENSDARG00000101406, ENSDARG00000011405, ENSDARG00000013307, ENSDARG00000010516,…	654	162	15208	13.0623	3.92425e-78	3.92425e-78	3.36365e-78
GOTERM_MF_DIRECT	GO:0003735~structural constituent of ribosome	92	10.7855	4.977e-72	ENSDARG00000025566, ENSDARG00000100392, ENSDARG00000043154, ENSDARG00000020197, ENSDARG00000090462, ENSDARG00000037071, ENSDARG00000037350, ENSDARG00000040439, ENSDARG00000021838, ENSDARG00000058451, ENSDARG00000100513, ENSDARG00000015128, ENSDARG00000070849, ENSDARG00000035692, ENSDARG00000011201, ENSDARG00000043509, ENSDARG00000089836, ENSDARG00000005791, ENSDARG00000101406, ENSDARG00000011405,…	617	212	15797	11.1107	1.94601e-69	1.95099e-69	1.89126e-69
GOTERM_CC_DIRECT	GO:0030529~intracellular ribonucleoprotein complex	89	10.4338	4.03044e-67	ENSDARG00000100392, ENSDARG00000020197, ENSDARG00000090462, ENSDARG00000037071, ENSDARG00000037350, ENSDARG00000041811, ENSDARG00000021838, ENSDARG00000058451, ENSDARG00000100513, ENSDARG00000015128, ENSDARG00000070849, ENSDARG00000035692, ENSDARG00000011201, ENSDARG00000043509, ENSDARG00000005791, ENSDARG00000040440, ENSDARG00000101406, ENSDARG00000011405, ENSDARG00000013307, ENSDARG00000010516,…	654	200	15208	10.348	9.59246e-65	4.79623e-65	4.11105e-65
GOTERM_BP_DIRECT	GO:0006412~translation	104	12.1923	5.68937e-64	ENSDARG00000025566, ENSDARG00000100392, ENSDARG00000043154, ENSDARG00000102291, ENSDARG00000044521, ENSDARG00000040439, ENSDARG00000015128, ENSDARG00000089836, ENSDARG00000010194, ENSDARG00000005791, ENSDARG00000010516, ENSDARG00000036629, ENSDARG00000077717, ENSDARG00000099104, ENSDARG00000025850, ENSDARG00000029533, ENSDARG00000092553, ENSDARG00000021257, ENSDARG00000036298, ENSDARG00000077291,…	636	314	14912	7.76573	4.61977e-61	4.61408e-61	4.48322e-61
GOTERM_CC_DIRECT	GO:0022625~cytosolic large ribosomal subunit	44	5.15826	2.56307e-49	ENSDARG00000003599, ENSDARG00000053457, ENSDARG00000029500, ENSDARG00000020197, ENSDARG00000021864, ENSDARG00000037350, ENSDARG00000040439, ENSDARG00000058451, ENSDARG00000015128, ENSDARG00000011201, ENSDARG00000043509, ENSDARG00000005791, ENSDARG00000102317, ENSDARG00000101406, ENSDARG00000035871, ENSDARG00000018334, ENSDARG00000054818, ENSDARG00000025581, ENSDARG00000013307, ENSDARG00000010516,…	654	54	15208	18.9476	6.10011e-47	2.03337e-47	1.74289e-47
GOTERM_CC_DIRECT	GO:0022627~cytosolic small ribosomal subunit	30	3.517	1.3742e-32	ENSDARG00000104011, ENSDARG00000055996, ENSDARG00000053058, ENSDARG00000043453, ENSDARG00000014690, ENSDARG00000055475, ENSDARG00000037071, ENSDARG00000019181, ENSDARG00000021838, ENSDARG00000070849, ENSDARG00000035692, ENSDARG00000042566, ENSDARG00000041232, ENSDARG00000011405, ENSDARG00000103007, ENSDARG00000036629, ENSDARG00000030602, ENSDARG00000023298, ENSDARG00000025850, ENSDARG00000030408,…	654	38	15208	18.3583	3.27061e-30	8.17652e-31	7.00844e-31
GOTERM_CC_DIRECT	GO:0070469~respiratory chain	18	2.1102	3.66093e-19	ENSDARG00000063908, ENSDARG00000044562, ENSDARG00000021984, ENSDARG00000063916, ENSDARG00000063905, ENSDARG00000063917, ENSDARG00000056583, ENSDARG00000058041, ENSDARG00000063924, ENSDARG00000063914, ENSDARG00000038028, ENSDARG00000011146, ENSDARG00000063921, ENSDARG00000063899, ENSDARG00000059128, ENSDARG00000063895, ENSDARG00000102115, ENSDARG00000010113	654	23	15208	18.1986	8.71301e-17	1.7426e-17	1.49366e-17
GOTERM_BP_DIRECT	GO:0002181~cytoplasmic translation	16	1.87573	8.16592e-16	ENSDARG00000053365, ENSDARG00000051783, ENSDARG00000021864, ENSDARG00000037350, ENSDARG00000009285, ENSDARG00000058451, ENSDARG00000011201, ENSDARG00000100588, ENSDARG00000010194, ENSDARG00000102317, ENSDARG00000007320, ENSDARG00000101406, ENSDARG00000070437, ENSDARG00000088030, ENSDARG00000014867, ENSDARG00000077717	636	23	14912	16.3106	6.31051e-13	3.31128e-13	3.21737e-13
GOTERM_MF_DIRECT	GO:0004129~cytochrome-c oxidase activity	17	1.99297	9.70033e-16	ENSDARG00000053217, ENSDARG00000095273, ENSDARG00000045230, ENSDARG00000054588, ENSDARG00000063908, ENSDARG00000063905, ENSDARG00000063912, ENSDARG00000099663, ENSDARG00000022438, ENSDARG00000038577, ENSDARG00000104537, ENSDARG00000037860, ENSDARG00000032970, ENSDARG00000092677, ENSDARG00000088383, ENSDARG00000054907, ENSDARG00000015978	617	29	15797	15.0086	3.90687e-13	1.90126e-13	1.84306e-13
GOTERM_BP_DIRECT	GO:0043009~chordate embryonic development	31	3.63423	7.40689e-15	ENSDARG00000028119, ENSDARG00000055996, ENSDARG00000044267, ENSDARG00000020197, ENSDARG00000014690, ENSDARG00000009779, ENSDARG00000042934, ENSDARG00000058451, ENSDARG00000070849, ENSDARG00000035692, ENSDARG00000011201, ENSDARG00000043509, ENSDARG00000042566, ENSDARG00000012591, ENSDARG00000005791, ENSDARG00000041232, ENSDARG00000018334, ENSDARG00000100371, ENSDARG00000103007, ENSDARG00000036629,…	636	126	14912	5.76859	6.04006e-12	2.00233e-12	1.94554e-12
GOTERM_CC_DIRECT	GO:0005747~mitochondrial respiratory chain complex I	14	1.64127	2.22297e-13	ENSDARG00000028889, ENSDARG00000021984, ENSDARG00000063916, ENSDARG00000056583, ENSDARG00000058041, ENSDARG00000063914, ENSDARG00000041314, ENSDARG00000042777, ENSDARG00000063895, ENSDARG00000010113, ENSDARG00000075709, ENSDARG00000006290, ENSDARG00000103101, ENSDARG00000045490	654	21	15208	15.5025	5.28995e-11	8.8178e-12	7.55811e-12
GOTERM_BP_DIRECT	GO:0015986~ATP synthesis coupled proton transport	15	1.7585	3.36891e-13	ENSDARG00000098355, ENSDARG00000056008, ENSDARG00000009447, ENSDARG00000095897, ENSDARG00000045514, ENSDARG00000063911, ENSDARG00000001788, ENSDARG00000070083, ENSDARG00000014313, ENSDARG00000011553, ENSDARG00000063910, ENSDARG00000017775, ENSDARG00000068940, ENSDARG00000011841, ENSDARG00000019404	636	26	14912	13.5269	2.73515e-10	6.83046e-11	6.63675e-11
GOTERM_CC_DIRECT	GO:0005622~intracellular	105	12.3095	6.13729e-13	ENSDARG00000100392, ENSDARG00000021124, ENSDARG00000015128, ENSDARG00000011201, ENSDARG00000089836, ENSDARG00000005791, ENSDARG00000101406, ENSDARG00000076509, ENSDARG00000010516, ENSDARG00000077717, ENSDARG00000014439, ENSDARG00000015649, ENSDARG00000018637, ENSDARG00000028327, ENSDARG00000025850, ENSDARG00000029533, ENSDARG00000026829, ENSDARG00000036298, ENSDARG00000040158, ENSDARG00000010244,…	654	1175	15208	2.078	1.46068e-10	2.08668e-11	1.78858e-11
GOTERM_MF_DIRECT	GO:0008137~NADH dehydrogenase (ubiquinone) activity	15	1.7585	7.3389e-13	ENSDARG00000074552, ENSDARG00000019332, ENSDARG00000021984, ENSDARG00000063916, ENSDARG00000063917, ENSDARG00000058041, ENSDARG00000063914, ENSDARG00000042469, ENSDARG00000041314, ENSDARG00000063921, ENSDARG00000063899, ENSDARG00000063895, ENSDARG00000102115, ENSDARG00000010113, ENSDARG00000033789	617	29	15797	13.2429	2.86938e-10	9.58949e-11	9.29593e-11
GOTERM_CC_DIRECT	GO:0005743~mitochondrial inner membrane	31	3.63423	1.49941e-12	ENSDARG00000054588, ENSDARG00000043154, ENSDARG00000021984, ENSDARG00000095897, ENSDARG00000020893, ENSDARG00000063911, ENSDARG00000056583, ENSDARG00000063912, ENSDARG00000022438, ENSDARG00000056141, ENSDARG00000014313, ENSDARG00000038028, ENSDARG00000011146, ENSDARG00000063921, ENSDARG00000093448, ENSDARG00000059128, ENSDARG00000088383, ENSDARG00000102115, ENSDARG00000010113, ENSDARG00000045490,…	654	151	15208	4.77396	3.56873e-10	4.46075e-11	3.8235e-11
GOTERM_MF_DIRECT	GO:0004298~threonine-type endopeptidase activity	13	1.52403	6.50932e-11	ENSDARG00000054696, ENSDARG00000013938, ENSDARG00000002240, ENSDARG00000086618, ENSDARG00000003526, ENSDARG00000037962, ENSDARG00000045928, ENSDARG00000009640, ENSDARG00000035679, ENSDARG00000010965, ENSDARG00000101560, ENSDARG00000031511, ENSDARG00000031885	617	26	15797	12.8015	2.54514e-08	6.37913e-09	6.18385e-09
GOTERM_MF_DIRECT	GO:0046933~proton-transporting ATP synthase activity, rotational mechanism	11	1.28957	1.14916e-10	ENSDARG00000098355, ENSDARG00000011553, ENSDARG00000017775, ENSDARG00000056008, ENSDARG00000009447, ENSDARG00000095897, ENSDARG00000045514, ENSDARG00000011841, ENSDARG00000019404, ENSDARG00000001788, ENSDARG00000070083	617	17	15797	16.5666	4.49323e-08	9.00944e-09	8.73364e-09
GOTERM_BP_DIRECT	GO:0000028~ribosomal small subunit assembly	11	1.28957	1.1616e-10	ENSDARG00000023298, ENSDARG00000070849, ENSDARG00000104011, ENSDARG00000046157, ENSDARG00000035860, ENSDARG00000043453, ENSDARG00000055475, ENSDARG00000034897, ENSDARG00000036629, ENSDARG00000019181, ENSDARG00000030602	636	16	14912	16.1195	9.43218e-08	1.88411e-08	1.83068e-08
GOTERM_MF_DIRECT	GO:0003723~RNA binding	49	5.74443	3.00373e-10	ENSDARG00000100392, ENSDARG00000045776, ENSDARG00000037350, ENSDARG00000015325, ENSDARG00000070849, ENSDARG00000057484, ENSDARG00000010194, ENSDARG00000011405, ENSDARG00000011648, ENSDARG00000011125, ENSDARG00000052856, ENSDARG00000029533, ENSDARG00000021257, ENSDARG00000057890, ENSDARG00000077291, ENSDARG00000010244, ENSDARG00000038635, ENSDARG00000091656, ENSDARG00000099380, ENSDARG00000013351,…	617	453	15797	2.76941	1.17446e-07	1.96244e-08	1.90236e-08
GOTERM_CC_DIRECT	GO:0005839~proteasome core complex	13	1.52403	5.74682e-10	ENSDARG00000054696, ENSDARG00000013938, ENSDARG00000002240, ENSDARG00000086618, ENSDARG00000003526, ENSDARG00000037962, ENSDARG00000045928, ENSDARG00000009640, ENSDARG00000035679, ENSDARG00000010965, ENSDARG00000101560, ENSDARG00000031511, ENSDARG00000031885	654	28	15208	10.7964	1.36774e-07	1.51972e-08	1.30261e-08
GOTERM_BP_DIRECT	GO:0030218~erythrocyte differentiation	15	1.7585	9.78868e-10	ENSDARG00000023298, ENSDARG00000079947, ENSDARG00000021864, ENSDARG00000013477, ENSDARG00000015128, ENSDARG00000043509, ENSDARG00000067975, ENSDARG00000041232, ENSDARG00000095019, ENSDARG00000018334, ENSDARG00000019930, ENSDARG00000103007, ENSDARG00000088030, ENSDARG00000044092, ENSDARG00000030602	636	42	14912	8.37376	7.9484e-07	1.3231e-07	1.28558e-07
GOTERM_CC_DIRECT	GO:0005739~mitochondrion	54	6.3306	2.88701e-09	ENSDARG00000043154, ENSDARG00000063916, ENSDARG00000063917, ENSDARG00000056583, ENSDARG00000063911, ENSDARG00000063912, ENSDARG00000056141, ENSDARG00000063914, ENSDARG00000014313, ENSDARG00000063921, ENSDARG00000092677, ENSDARG00000010113, ENSDARG00000103101, ENSDARG00000013623, ENSDARG00000098017, ENSDARG00000056855, ENSDARG00000019332, ENSDARG00000092873, ENSDARG00000043665, ENSDARG00000038076,…	654	514	15208	2.44301	6.87108e-07	6.87108e-08	5.8895e-08
GOTERM_BP_DIRECT	GO:0000027~ribosomal large subunit assembly	10	1.17233	7.78954e-09	ENSDARG00000099104, ENSDARG00000058451, ENSDARG00000003599, ENSDARG00000043509, ENSDARG00000006691, ENSDARG00000020197, ENSDARG00000090462, ENSDARG00000025581, ENSDARG00000040439, ENSDARG00000006316	636	17	14912	13.7921	6.32508e-06	9.02474e-07	8.76879e-07
GOTERM_CC_DIRECT	GO:0000276~mitochondrial proton-transporting ATP synthase complex, coupling factor F(o)	9	1.0551	1.17759e-08	ENSDARG00000014313, ENSDARG00000098355, ENSDARG00000011553, ENSDARG00000063910, ENSDARG00000017775, ENSDARG00000056008, ENSDARG00000009447, ENSDARG00000068940, ENSDARG00000011841	654	13	15208	16.0988	2.80267e-06	2.54789e-07	2.1839e-07
GOTERM_MF_DIRECT	GO:0004175~endopeptidase activity	13	1.52403	2.28017e-08	ENSDARG00000054696, ENSDARG00000013938, ENSDARG00000002240, ENSDARG00000086618, ENSDARG00000003526, ENSDARG00000037962, ENSDARG00000045928, ENSDARG00000009640, ENSDARG00000035679, ENSDARG00000010965, ENSDARG00000101560, ENSDARG00000031511, ENSDARG00000031885	617	40	15797	8.32095	8.91542e-06	1.27689e-06	1.23781e-06
GOTERM_BP_DIRECT	GO:0006123~mitochondrial electron transport, cytochrome c to oxygen	9	1.0551	2.47654e-08	ENSDARG00000095273, ENSDARG00000054588, ENSDARG00000044562, ENSDARG00000104537, ENSDARG00000032970, ENSDARG00000088383, ENSDARG00000015978, ENSDARG00000099663, ENSDARG00000022438	636	14	14912	15.0728	2.01093e-05	2.51059e-06	2.43939e-06
GOTERM_CC_DIRECT	GO:0000502~proteasome complex	15	1.7585	5.36031e-08	ENSDARG00000002165, ENSDARG00000054696, ENSDARG00000013938, ENSDARG00000002240, ENSDARG00000098391, ENSDARG00000086618, ENSDARG00000003526, ENSDARG00000037962, ENSDARG00000045928, ENSDARG00000009640, ENSDARG00000035679, ENSDARG00000010965, ENSDARG00000101560, ENSDARG00000031511, ENSDARG00000031885	654	55	15208	6.34195	1.27575e-05	9.27044e-07	7.94609e-07
GOTERM_CC_DIRECT	GO:0015935~small ribosomal subunit	9	1.0551	5.4532e-08	ENSDARG00000021838, ENSDARG00000070849, ENSDARG00000077291, ENSDARG00000100392, ENSDARG00000089836, ENSDARG00000043453, ENSDARG00000011405, ENSDARG00000103007, ENSDARG00000019181	654	15	15208	13.9523	1.29785e-05	9.27044e-07	7.94609e-07
GOTERM_CC_DIRECT	GO:0005751~mitochondrial respiratory chain complex IV	9	1.0551	5.4532e-08	ENSDARG00000095273, ENSDARG00000054588, ENSDARG00000063908, ENSDARG00000104537, ENSDARG00000032970, ENSDARG00000088383, ENSDARG00000015978, ENSDARG00000099663, ENSDARG00000022438	654	15	15208	13.9523	1.29785e-05	9.27044e-07	7.94609e-07
GOTERM_MF_DIRECT	GO:0015078~hydrogen ion transmembrane transporter activity	11	1.28957	2.24181e-07	ENSDARG00000014313, ENSDARG00000098355, ENSDARG00000011553, ENSDARG00000063910, ENSDARG00000017775, ENSDARG00000056008, ENSDARG00000009447, ENSDARG00000068940, ENSDARG00000063911, ENSDARG00000011841, ENSDARG00000101794	617	32	15797	8.801	8.76511e-05	1.09849e-05	1.06486e-05
GOTERM_BP_DIRECT	GO:0051603~proteolysis involved in cellular protein catabolic process	14	1.64127	5.81647e-07	ENSDARG00000054696, ENSDARG00000013938, ENSDARG00000002240, ENSDARG00000086618, ENSDARG00000003526, ENSDARG00000037962, ENSDARG00000045928, ENSDARG00000009640, ENSDARG00000040251, ENSDARG00000035679, ENSDARG00000010965, ENSDARG00000101560, ENSDARG00000031511, ENSDARG00000031885	636	57	14912	5.7588	0.000472186	5.24128e-05	5.09264e-05
GOTERM_MF_DIRECT	GO:0003743~translation initiation factor activity	13	1.52403	1.04768e-06	ENSDARG00000077533, ENSDARG00000053047, ENSDARG00000003681, ENSDARG00000021257, ENSDARG00000016280, ENSDARG00000090697, ENSDARG00000010194, ENSDARG00000068289, ENSDARG00000057912, ENSDARG00000012688, ENSDARG00000008292, ENSDARG00000013931, ENSDARG00000016889	617	55	15797	6.0516	0.000409561	4.56325e-05	4.42355e-05
GOTERM_MF_DIRECT	GO:0019843~rRNA binding	9	1.0551	3.06726e-06	ENSDARG00000100392, ENSDARG00000006691, ENSDARG00000043453, ENSDARG00000090462, ENSDARG00000011405, ENSDARG00000014690, ENSDARG00000037350, ENSDARG00000014867, ENSDARG00000034291	617	25	15797	9.21705	0.00119858	0.000120236	0.000116556
GOTERM_BP_DIRECT	GO:0006413~translational initiation	13	1.52403	4.72987e-06	ENSDARG00000077533, ENSDARG00000053047, ENSDARG00000003681, ENSDARG00000021257, ENSDARG00000016280, ENSDARG00000090697, ENSDARG00000010194, ENSDARG00000068289, ENSDARG00000057912, ENSDARG00000012688, ENSDARG00000008292, ENSDARG00000013931, ENSDARG00000016889	636	58	14912	5.25526	0.0038333	0.000383592	0.000372714
GOTERM_MF_DIRECT	GO:0009055~electron carrier activity	11	1.28957	1.29346e-05	ENSDARG00000053217, ENSDARG00000042469, ENSDARG00000028106, ENSDARG00000044562, ENSDARG00000063905, ENSDARG00000038608, ENSDARG00000043665, ENSDARG00000054907, ENSDARG00000098075, ENSDARG00000038900, ENSDARG00000063924	617	48	15797	5.86734	0.0050447	0.000460943	0.000446832
GOTERM_BP_DIRECT	GO:0051726~regulation of cell cycle	13	1.52403	1.37884e-05	ENSDARG00000100392, ENSDARG00000055996, ENSDARG00000076667, ENSDARG00000006316, ENSDARG00000100588, ENSDARG00000010160, ENSDARG00000042566, ENSDARG00000099380, ENSDARG00000007320, ENSDARG00000041232, ENSDARG00000058105, ENSDARG00000018334, ENSDARG00000068214	636	64	14912	4.76258	0.0111338	0.00101658	0.000987754
GOTERM_BP_DIRECT	GO:0006120~mitochondrial electron transport, NADH to ubiquinone	6	0.7034	1.50593e-05	ENSDARG00000041314, ENSDARG00000063899, ENSDARG00000063917, ENSDARG00000102115, ENSDARG00000010113, ENSDARG00000056583	636	9	14912	15.631	0.0121538	0.00101776	0.000988897
GOTERM_CC_DIRECT	GO:0045263~proton-transporting ATP synthase complex, coupling factor F(o)	5	0.586166	1.62711e-05	ENSDARG00000063910, ENSDARG00000017775, ENSDARG00000056008, ENSDARG00000009447, ENSDARG00000063911	654	5	15208	23.2538	0.00386508	0.000258169	0.000221288
GOTERM_BP_DIRECT	GO:0060216~definitive hemopoiesis	10	1.17233	1.85342e-05	ENSDARG00000013477, ENSDARG00000039347, ENSDARG00000028119, ENSDARG00000012078, ENSDARG00000079947, ENSDARG00000010244, ENSDARG00000044267, ENSDARG00000102741, ENSDARG00000100494, ENSDARG00000019930	636	37	14912	6.3369	0.0149372	0.00115625	0.00112346
GOTERM_BP_DIRECT	GO:0006414~translational elongation	9	1.0551	2.0052e-05	ENSDARG00000011201, ENSDARG00000056119, ENSDARG00000030053, ENSDARG00000102291, ENSDARG00000101406, ENSDARG00000021864, ENSDARG00000044521, ENSDARG00000020850, ENSDARG00000100371	636	29	14912	7.27651	0.0161506	0.00116159	0.00112864
GOTERM_CC_DIRECT	GO:0019773~proteasome core complex, alpha-subunit complex	6	0.7034	3.02589e-05	ENSDARG00000045928, ENSDARG00000035679, ENSDARG00000086618, ENSDARG00000010965, ENSDARG00000101560, ENSDARG00000003526	654	10	15208	13.9523	0.00717587	0.000450102	0.000385802
GOTERM_MF_DIRECT	GO:0070180~large ribosomal subunit rRNA binding	5	0.586166	3.22632e-05	ENSDARG00000011201, ENSDARG00000053457, ENSDARG00000051783, ENSDARG00000101406, ENSDARG00000021864	617	6	15797	21.3358	0.0125359	0.00105393	0.00102167
GOTERM_BP_DIRECT	GO:0015992~proton transport	9	1.0551	3.41759e-05	ENSDARG00000014313, ENSDARG00000063910, ENSDARG00000017775, ENSDARG00000056008, ENSDARG00000022315, ENSDARG00000009447, ENSDARG00000045514, ENSDARG00000063911, ENSDARG00000070083	636	31	14912	6.80706	0.0273698	0.00184778	0.00179537
GOTERM_BP_DIRECT	GO:0000398~mRNA splicing, via spliceosome	14	1.64127	3.98379e-05	ENSDARG00000004956, ENSDARG00000045155, ENSDARG00000004706, ENSDARG00000009753, ENSDARG00000017084, ENSDARG00000016855, ENSDARG00000015325, ENSDARG00000033175, ENSDARG00000036995, ENSDARG00000091656, ENSDARG00000058328, ENSDARG00000011125, ENSDARG00000014898, ENSDARG00000105037	636	82	14912	4.00307	0.0318314	0.00201928	0.00196201
GOTERM_CC_DIRECT	GO:0005686~U2 snRNP	7	0.820633	5.04888e-05	ENSDARG00000016855, ENSDARG00000033175, ENSDARG00000045155, ENSDARG00000040440, ENSDARG00000009753, ENSDARG00000011648, ENSDARG00000011125	654	17	15208	9.5751	0.0119447	0.000706844	0.000605866
GOTERM_CC_DIRECT	GO:0071013~catalytic step 2 spliceosome	9	1.0551	5.91874e-05	ENSDARG00000038635, ENSDARG00000045155, ENSDARG00000004706, ENSDARG00000040440, ENSDARG00000009753, ENSDARG00000058328, ENSDARG00000011648, ENSDARG00000011125, ENSDARG00000105037	654	33	15208	6.34195	0.0139883	0.000782589	0.000670791
GOTERM_BP_DIRECT	GO:0008380~RNA splicing	12	1.4068	6.25871e-05	ENSDARG00000033175, ENSDARG00000038635, ENSDARG00000097478, ENSDARG00000098228, ENSDARG00000038870, ENSDARG00000004706, ENSDARG00000036995, ENSDARG00000040440, ENSDARG00000035625, ENSDARG00000016516, ENSDARG00000014898, ENSDARG00000105037	636	63	14912	4.46601	0.0495525	0.00298578	0.0029011
GOTERM_CC_DIRECT	GO:0005665~DNA-directed RNA polymerase II, core complex	6	0.7034	0.000138741	ENSDARG00000040443, ENSDARG00000035146, ENSDARG00000076509, ENSDARG00000058349, ENSDARG00000026183, ENSDARG00000075616	654	13	15208	10.7325	0.0324834	0.00173791	0.00148964
GOTERM_MF_DIRECT	GO:0031492~nucleosomal DNA binding	7	0.820633	0.000253051	ENSDARG00000062326, ENSDARG00000068436, ENSDARG00000045248, ENSDARG00000068434, ENSDARG00000099572, ENSDARG00000020504, ENSDARG00000033009	617	24	15797	7.46752	0.0942171	0.00763047	0.00739689
GOTERM_CC_DIRECT	GO:0005737~cytoplasm	134	15.7093	0.000273628	ENSDARG00000045296, ENSDARG00000100392, ENSDARG00000002165, ENSDARG00000075666, ENSDARG00000006487, ENSDARG00000043795, ENSDARG00000069549, ENSDARG00000035136, ENSDARG00000006242, ENSDARG00000071196, ENSDARG00000028048, ENSDARG00000019332, ENSDARG00000053066, ENSDARG00000037261, ENSDARG00000043665, ENSDARG00000021257, ENSDARG00000003526, ENSDARG00000054271, ENSDARG00000038635, ENSDARG00000100826,…	654	2335	15208	1.33448	0.0630566	0.0031511	0.00270094
GOTERM_CC_DIRECT	GO:0019013~viral nucleocapsid	8	0.937866	0.000278038	ENSDARG00000036675, ENSDARG00000040440, ENSDARG00000076283, ENSDARG00000007960, ENSDARG00000011648, ENSDARG00000003429, ENSDARG00000011125, ENSDARG00000105037	654	31	15208	6.00099	0.0640398	0.0031511	0.00270094
GOTERM_BP_DIRECT	GO:0001731~formation of translation preinitiation complex	7	0.820633	0.000315753	ENSDARG00000090697, ENSDARG00000010194, ENSDARG00000021257, ENSDARG00000068289, ENSDARG00000008292, ENSDARG00000016889, ENSDARG00000013931	636	23	14912	7.1359	0.226192	0.0142264	0.0138229
GOTERM_BP_DIRECT	GO:0001666~response to hypoxia	10	1.17233	0.000359434	ENSDARG00000100826, ENSDARG00000053279, ENSDARG00000097238, ENSDARG00000032970, ENSDARG00000103994, ENSDARG00000089087, ENSDARG00000068940, ENSDARG00000069640, ENSDARG00000034293, ENSDARG00000097011	636	53	14912	4.42388	0.253167	0.0153422	0.0149071
GOTERM_CC_DIRECT	GO:0071011~precatalytic spliceosome	7	0.820633	0.000424535	ENSDARG00000016855, ENSDARG00000033175, ENSDARG00000045155, ENSDARG00000040440, ENSDARG00000035625, ENSDARG00000009753, ENSDARG00000011648	654	24	15208	6.78236	0.0961219	0.0045927	0.0039366
GOTERM_CC_DIRECT	GO:0019012~virion	8	0.937866	0.000508585	ENSDARG00000036675, ENSDARG00000040440, ENSDARG00000076283, ENSDARG00000007960, ENSDARG00000011648, ENSDARG00000003429, ENSDARG00000011125, ENSDARG00000105037	654	34	15208	5.47149	0.114032	0.00526275	0.00451093
GOTERM_MF_DIRECT	GO:0008121~ubiquinol-cytochrome-c reductase activity	4	0.468933	0.000556351	ENSDARG00000011146, ENSDARG00000059128, ENSDARG00000029064, ENSDARG00000063924	617	5	15797	20.4823	0.195548	0.0155778	0.015101
GOTERM_BP_DIRECT	GO:0000045~autophagosome assembly	8	0.937866	0.000582672	ENSDARG00000101127, ENSDARG00000040971, ENSDARG00000027200, ENSDARG00000043287, ENSDARG00000035557, ENSDARG00000052082, ENSDARG00000035282, ENSDARG00000040657	636	35	14912	5.35921	0.377037	0.0236274	0.0229573
GOTERM_BP_DIRECT	GO:0006334~nucleosome assembly	13	1.52403	0.00069022	ENSDARG00000003920, ENSDARG00000054058, ENSDARG00000023330, ENSDARG00000006487, ENSDARG00000045248, ENSDARG00000061547, ENSDARG00000020504, ENSDARG00000031495, ENSDARG00000068436, ENSDARG00000068434, ENSDARG00000038559, ENSDARG00000035519, ENSDARG00000033009	636	95	14912	3.20847	0.429164	0.0266557	0.0258997
GOTERM_CC_DIRECT	GO:0005852~eukaryotic translation initiation factor 3 complex	6	0.7034	0.000772325	ENSDARG00000090697, ENSDARG00000077533, ENSDARG00000021257, ENSDARG00000068289, ENSDARG00000016889, ENSDARG00000013931	654	18	15208	7.75127	0.167968	0.00765889	0.00656476
GOTERM_CC_DIRECT	GO:0015934~large ribosomal subunit	5	0.586166	0.000872744	ENSDARG00000102317, ENSDARG00000057556, ENSDARG00000042905, ENSDARG00000014867, ENSDARG00000044093	654	11	15208	10.5699	0.187634	0.00830852	0.00712159
GOTERM_CC_DIRECT	GO:0046540~U4/U6 x U5 tri-snRNP complex	6	0.7034	0.00101143	ENSDARG00000033175, ENSDARG00000004956, ENSDARG00000036995, ENSDARG00000091656, ENSDARG00000040440, ENSDARG00000011125	654	19	15208	7.34331	0.214035	0.00925849	0.00793585
GOTERM_BP_DIRECT	GO:0006995~cellular response to nitrogen starvation	5	0.586166	0.00122615	ENSDARG00000101127, ENSDARG00000040971, ENSDARG00000027200, ENSDARG00000035557, ENSDARG00000052082	636	12	14912	9.76939	0.630738	0.0442075	0.0429537
GOTERM_BP_DIRECT	GO:0048821~erythrocyte development	6	0.7034	0.00125373	ENSDARG00000013477, ENSDARG00000043509, ENSDARG00000041232, ENSDARG00000095019, ENSDARG00000036629, ENSDARG00000030602	636	20	14912	7.03396	0.638923	0.0442075	0.0429537
GOTERM_BP_DIRECT	GO:0042773~ATP synthesis coupled electron transport	4	0.468933	0.00139564	ENSDARG00000063921, ENSDARG00000063908, ENSDARG00000063916, ENSDARG00000063917	636	6	14912	15.631	0.678272	0.0471609	0.0458235
GOTERM_BP_DIRECT	GO:0006457~protein folding	14	1.64127	0.00153429	ENSDARG00000104066, ENSDARG00000022684, ENSDARG00000045399, ENSDARG00000009212, ENSDARG00000092798, ENSDARG00000028396, ENSDARG00000103994, ENSDARG00000037108, ENSDARG00000031435, ENSDARG00000052625, ENSDARG00000104674, ENSDARG00000102640, ENSDARG00000029150, ENSDARG00000014536	636	118	14912	2.78179	0.712576	0.0497723	0.0483608
GOTERM_BP_DIRECT	GO:0006122~mitochondrial electron transport, ubiquinol to cytochrome c	5	0.586166	0.00171183	ENSDARG00000011146, ENSDARG00000044562, ENSDARG00000059128, ENSDARG00000029064, ENSDARG00000063924	636	13	14912	9.0179	0.751223	0.0533961	0.0518817
GOTERM_CC_DIRECT	GO:0005689~U12-type spliceosomal complex	5	0.586166	0.00176537	ENSDARG00000016855, ENSDARG00000045155, ENSDARG00000009753, ENSDARG00000058328, ENSDARG00000011648	654	13	15208	8.94378	0.3433	0.0155614	0.0133383
GOTERM_CC_DIRECT	GO:0000421~autophagosome membrane	5	0.586166	0.0031471	ENSDARG00000101127, ENSDARG00000040971, ENSDARG00000027200, ENSDARG00000035557, ENSDARG00000052082	654	15	15208	7.75127	0.527723	0.0267503	0.0229288
GOTERM_BP_DIRECT	GO:0006754~ATP biosynthetic process	4	0.468933	0.00366507	ENSDARG00000063910, ENSDARG00000045514, ENSDARG00000063911, ENSDARG00000070083	636	8	14912	11.7233	0.949284	0.108507	0.10543
GOTERM_MF_DIRECT	GO:0005525~GTP binding	35	4.10317	0.00368172	ENSDARG00000043094, ENSDARG00000002344, ENSDARG00000018174, ENSDARG00000029663, ENSDARG00000044565, ENSDARG00000007257, ENSDARG00000046106, ENSDARG00000020850, ENSDARG00000004301, ENSDARG00000090062, ENSDARG00000026712, ENSDARG00000008867, ENSDARG00000006260, ENSDARG00000103900, ENSDARG00000057026, ENSDARG00000101626, ENSDARG00000100371, ENSDARG00000015649, ENSDARG00000020261, ENSDARG00000098853,…	617	535	15797	1.67496	0.763595	0.0945561	0.0916615
GOTERM_BP_DIRECT	GO:0045454~cell redox homeostasis	9	1.0551	0.00374624	ENSDARG00000028106, ENSDARG00000069853, ENSDARG00000043665, ENSDARG00000025350, ENSDARG00000098075, ENSDARG00000069013, ENSDARG00000055064, ENSDARG00000031435, ENSDARG00000102640	636	60	14912	3.51698	0.95253	0.108507	0.10543
GOTERM_MF_DIRECT	GO:0005200~structural constituent of cytoskeleton	8	0.937866	0.00385943	ENSDARG00000002344, ENSDARG00000006260, ENSDARG00000055118, ENSDARG00000053066, ENSDARG00000100729, ENSDARG00000042708, ENSDARG00000098591, ENSDARG00000075989	617	52	15797	3.93891	0.779522	0.0945561	0.0916615
GOTERM_CC_DIRECT	GO:0016282~eukaryotic 43S preinitiation complex	5	0.586166	0.00405516	ENSDARG00000090697, ENSDARG00000021257, ENSDARG00000068289, ENSDARG00000016889, ENSDARG00000013931	654	16	15208	7.26682	0.619812	0.0321709	0.0275751
GOTERM_CC_DIRECT	GO:0005885~Arp2/3 protein complex	5	0.586166	0.00405516	ENSDARG00000057882, ENSDARG00000058225, ENSDARG00000027063, ENSDARG00000075989, ENSDARG00000054063	654	16	15208	7.26682	0.619812	0.0321709	0.0275751
GOTERM_MF_DIRECT	GO:0001055~RNA polymerase II activity	4	0.468933	0.00415593	ENSDARG00000035146, ENSDARG00000058349, ENSDARG00000026183, ENSDARG00000075616	617	9	15797	11.3791	0.803748	0.0958309	0.0928973
GOTERM_MF_DIRECT	GO:0003746~translation elongation factor activity	6	0.7034	0.00484255	ENSDARG00000056119, ENSDARG00000030053, ENSDARG00000102291, ENSDARG00000044521, ENSDARG00000020850, ENSDARG00000100371	617	29	15797	5.29716	0.850138	0.10546	0.102232
GOTERM_CC_DIRECT	GO:0005685~U1 snRNP	5	0.586166	0.00512504	ENSDARG00000033175, ENSDARG00000040440, ENSDARG00000011648, ENSDARG00000011125, ENSDARG00000105037	654	17	15208	6.83936	0.705623	0.0375568	0.0321916
GOTERM_CC_DIRECT	GO:0005787~signal peptidase complex	3	0.3517	0.00536526	ENSDARG00000059298, ENSDARG00000042823, ENSDARG00000089976	654	3	15208	23.2538	0.722065	0.0375568	0.0321916
GOTERM_CC_DIRECT	GO:0005853~eukaryotic translation elongation factor 1 complex	3	0.3517	0.00536526	ENSDARG00000030053, ENSDARG00000102291, ENSDARG00000044521	654	3	15208	23.2538	0.722065	0.0375568	0.0321916
GOTERM_CC_DIRECT	GO:0045277~respiratory chain complex IV	3	0.3517	0.00536526	ENSDARG00000063908, ENSDARG00000063905, ENSDARG00000063912	654	3	15208	23.2538	0.722065	0.0375568	0.0321916
GOTERM_MF_DIRECT	GO:0003755~peptidyl-prolyl cis-trans isomerase activity	7	0.820633	0.00544379	ENSDARG00000009212, ENSDARG00000101915, ENSDARG00000022684, ENSDARG00000092798, ENSDARG00000028396, ENSDARG00000103994, ENSDARG00000052625	617	42	15797	4.26715	0.881677	0.112314	0.108876
GOTERM_BP_DIRECT	GO:0006511~ubiquitin-dependent protein catabolic process	12	1.4068	0.00583738	ENSDARG00000075014, ENSDARG00000045928, ENSDARG00000010051, ENSDARG00000038576, ENSDARG00000035679, ENSDARG00000003151, ENSDARG00000014817, ENSDARG00000086618, ENSDARG00000010965, ENSDARG00000101560, ENSDARG00000045359, ENSDARG00000003526	636	107	14912	2.62952	0.991381	0.163245	0.158616
GOTERM_BP_DIRECT	GO:0034314~Arp2/3 complex-mediated actin nucleation	5	0.586166	0.00618443	ENSDARG00000057882, ENSDARG00000058225, ENSDARG00000027063, ENSDARG00000075989, ENSDARG00000054063	636	18	14912	6.51293	0.993509	0.167186	0.162444
GOTERM_CC_DIRECT	GO:0033290~eukaryotic 48S preinitiation complex	5	0.586166	0.00636867	ENSDARG00000090697, ENSDARG00000021257, ENSDARG00000068289, ENSDARG00000016889, ENSDARG00000013931	654	18	15208	6.4594	0.781417	0.042104	0.0360891
GOTERM_CC_DIRECT	GO:0005833~hemoglobin complex	5	0.586166	0.00636867	ENSDARG00000097238, ENSDARG00000069734, ENSDARG00000089087, ENSDARG00000097011, ENSDARG00000079078	654	18	15208	6.4594	0.781417	0.042104	0.0360891
GOTERM_BP_DIRECT	GO:0030097~hemopoiesis	11	1.28957	0.00661599	ENSDARG00000079947, ENSDARG00000043509, ENSDARG00000042566, ENSDARG00000097238, ENSDARG00000095019, ENSDARG00000010844, ENSDARG00000089087, ENSDARG00000043665, ENSDARG00000019930, ENSDARG00000013307, ENSDARG00000097011	636	94	14912	2.74374	0.995438	0.173083	0.168174
GOTERM_BP_DIRECT	GO:0006465~signal peptide processing	4	0.468933	0.00736806	ENSDARG00000059298, ENSDARG00000042823, ENSDARG00000089976, ENSDARG00000008936	636	10	14912	9.37862	0.997534	0.186734	0.181439
GOTERM_MF_DIRECT	GO:0003899~DNA-directed RNA polymerase activity	6	0.7034	0.00746094	ENSDARG00000040443, ENSDARG00000035146, ENSDARG00000076509, ENSDARG00000058349, ENSDARG00000026183, ENSDARG00000075616	617	32	15797	4.80055	0.946505	0.146234	0.141758
GOTERM_CC_DIRECT	GO:0072546~ER membrane protein complex	4	0.468933	0.00754024	ENSDARG00000039268, ENSDARG00000054793, ENSDARG00000010553, ENSDARG00000035282	654	10	15208	9.30153	0.834929	0.0485021	0.0415732
GOTERM_BP_DIRECT	GO:0006914~autophagy	8	0.937866	0.00764541	ENSDARG00000101127, ENSDARG00000040971, ENSDARG00000027200, ENSDARG00000043287, ENSDARG00000035557, ENSDARG00000052082, ENSDARG00000032997, ENSDARG00000040657	636	54	14912	3.47356	0.998034	0.187892	0.182563
GOTERM_BP_DIRECT	GO:0000422~mitophagy	6	0.7034	0.00811273	ENSDARG00000101127, ENSDARG00000040971, ENSDARG00000027200, ENSDARG00000035557, ENSDARG00000052082, ENSDARG00000040657	636	30	14912	4.68931	0.998659	0.193513	0.188024
GOTERM_MF_DIRECT	GO:0046982~protein heterodimerization activity	13	1.52403	0.00965697	ENSDARG00000104030, ENSDARG00000052129, ENSDARG00000039185, ENSDARG00000077870, ENSDARG00000061547, ENSDARG00000034293, ENSDARG00000009779, ENSDARG00000020606, ENSDARG00000068820, ENSDARG00000058996, ENSDARG00000068995, ENSDARG00000068434, ENSDARG00000070834	617	142	15797	2.34393	0.9775	0.180263	0.174745
GOTERM_BP_DIRECT	GO:0006446~regulation of translational initiation	5	0.586166	0.010934	ENSDARG00000090697, ENSDARG00000021257, ENSDARG00000068289, ENSDARG00000016889, ENSDARG00000013931	636	21	14912	5.58251	0.999867	0.253356	0.246171
GOTERM_MF_DIRECT	GO:0005344~oxygen transporter activity	5	0.586166	0.0112319	ENSDARG00000097238, ENSDARG00000069734, ENSDARG00000089087, ENSDARG00000097011, ENSDARG00000079078	617	23	15797	5.56585	0.987924	0.200132	0.194005
GOTERM_CC_DIRECT	GO:0005682~U5 snRNP	4	0.468933	0.0129658	ENSDARG00000033175, ENSDARG00000040440, ENSDARG00000011648, ENSDARG00000011125	654	12	15208	7.75127	0.955222	0.0812068	0.0696058
GOTERM_MF_DIRECT	GO:0019825~oxygen binding	5	0.586166	0.0130713	ENSDARG00000097238, ENSDARG00000069734, ENSDARG00000089087, ENSDARG00000097011, ENSDARG00000079078	617	24	15797	5.33394	0.994169	0.22278	0.21596
GOTERM_MF_DIRECT	GO:0016209~antioxidant activity	4	0.468933	0.0155734	ENSDARG00000043848, ENSDARG00000035136, ENSDARG00000025350, ENSDARG00000069013	617	14	15797	7.31512	0.997839	0.254365	0.246579
GOTERM_MF_DIRECT	GO:0003729~mRNA binding	8	0.937866	0.0164328	ENSDARG00000030408, ENSDARG00000043453, ENSDARG00000037071, ENSDARG00000018334, ENSDARG00000044625, ENSDARG00000016516, ENSDARG00000044093, ENSDARG00000014898	617	68	15797	3.01211	0.998464	0.257667	0.249779
GOTERM_CC_DIRECT	GO:0045261~proton-transporting ATP synthase complex, catalytic core F(1)	3	0.3517	0.0168833	ENSDARG00000045514, ENSDARG00000019404, ENSDARG00000070083	654	5	15208	13.9523	0.982622	0.103031	0.0883126
GOTERM_MF_DIRECT	GO:0003954~NADH dehydrogenase activity	3	0.3517	0.0205135	ENSDARG00000063895, ENSDARG00000010113, ENSDARG00000033789	617	6	15797	12.8015	0.999698	0.297826	0.288709
GOTERM_MF_DIRECT	GO:0015450~P-P-bond-hydrolysis-driven protein transmembrane transporter activity	3	0.3517	0.0205135	ENSDARG00000076568, ENSDARG00000103566, ENSDARG00000018637	617	6	15797	12.8015	0.999698	0.297826	0.288709
GOTERM_MF_DIRECT	GO:0046961~proton-transporting ATPase activity, rotational mechanism	5	0.586166	0.0222902	ENSDARG00000030694, ENSDARG00000095897, ENSDARG00000045514, ENSDARG00000019404, ENSDARG00000101794	617	28	15797	4.57195	0.999851	0.312062	0.302509
GOTERM_BP_DIRECT	GO:0051028~mRNA transport	5	0.586166	0.0231065	ENSDARG00000038635, ENSDARG00000097478, ENSDARG00000070046, ENSDARG00000016516, ENSDARG00000014898	636	26	14912	4.50895	1	0.479232	0.46564
GOTERM_BP_DIRECT	GO:0030833~regulation of actin filament polymerization	4	0.468933	0.0238472	ENSDARG00000057882, ENSDARG00000088091, ENSDARG00000027063, ENSDARG00000075989	636	15	14912	6.25241	1	0.479232	0.46564
GOTERM_BP_DIRECT	GO:0007017~microtubule-based process	6	0.7034	0.0239881	ENSDARG00000002344, ENSDARG00000006260, ENSDARG00000005172, ENSDARG00000053066, ENSDARG00000042708, ENSDARG00000098591	636	39	14912	3.60716	1	0.479232	0.46564
GOTERM_BP_DIRECT	GO:0044319~wound healing, spreading of cells	3	0.3517	0.0242275	ENSDARG00000094673, ENSDARG00000026845, ENSDARG00000018328	636	6	14912	11.7233	1	0.479232	0.46564
GOTERM_BP_DIRECT	GO:1902766~skeletal muscle satellite cell migration	3	0.3517	0.0242275	ENSDARG00000094673, ENSDARG00000026845, ENSDARG00000018328	636	6	14912	11.7233	1	0.479232	0.46564
GOTERM_BP_DIRECT	GO:0040037~negative regulation of fibroblast growth factor receptor signaling pathway	3	0.3517	0.0242275	ENSDARG00000078308, ENSDARG00000062338, ENSDARG00000010831	636	6	14912	11.7233	1	0.479232	0.46564
GOTERM_CC_DIRECT	GO:0071986~Ragulator complex	3	0.3517	0.02461	ENSDARG00000057075, ENSDARG00000039872, ENSDARG00000045542	654	6	15208	11.6269	0.997343	0.12733	0.10914
GOTERM_CC_DIRECT	GO:0097526~spliceosomal tri-snRNP complex	3	0.3517	0.02461	ENSDARG00000058328, ENSDARG00000011648, ENSDARG00000023852	654	6	15208	11.6269	0.997343	0.12733	0.10914
GOTERM_CC_DIRECT	GO:0005687~U4 snRNP	3	0.3517	0.02461	ENSDARG00000033175, ENSDARG00000011648, ENSDARG00000011125	654	6	15208	11.6269	0.997343	0.12733	0.10914
GOTERM_CC_DIRECT	GO:0033177~proton-transporting two-sector ATPase complex, proton-transporting domain	3	0.3517	0.02461	ENSDARG00000017775, ENSDARG00000056008, ENSDARG00000009447	654	6	15208	11.6269	0.997343	0.12733	0.10914
GOTERM_CC_DIRECT	GO:0005732~small nucleolar ribonucleoprotein complex	3	0.3517	0.02461	ENSDARG00000036995, ENSDARG00000058328, ENSDARG00000105037	654	6	15208	11.6269	0.997343	0.12733	0.10914
GOTERM_CC_DIRECT	GO:0005688~U6 snRNP	3	0.3517	0.02461	ENSDARG00000036995, ENSDARG00000058328, ENSDARG00000023852	654	6	15208	11.6269	0.997343	0.12733	0.10914
GOTERM_CC_DIRECT	GO:0005746~mitochondrial respiratory chain	3	0.3517	0.02461	ENSDARG00000053217, ENSDARG00000093058, ENSDARG00000054907	654	6	15208	11.6269	0.997343	0.12733	0.10914
GOTERM_BP_DIRECT	GO:0060215~primitive hemopoiesis	5	0.586166	0.0262374	ENSDARG00000013477, ENSDARG00000039347, ENSDARG00000099840, ENSDARG00000012078, ENSDARG00000019930	636	27	14912	4.34195	1	0.506631	0.492263
GOTERM_CC_DIRECT	GO:0030687~preribosome, large subunit precursor	5	0.586166	0.0269511	ENSDARG00000011201, ENSDARG00000007708, ENSDARG00000051783, ENSDARG00000101406, ENSDARG00000021864	654	27	15208	4.30626	0.9985	0.136476	0.116979
GOTERM_MF_DIRECT	GO:0031386~protein tag	3	0.3517	0.0279845	ENSDARG00000028119, ENSDARG00000044267, ENSDARG00000102741	617	7	15797	10.9727	0.999985	0.378273	0.366694
GOTERM_BP_DIRECT	GO:0000387~spliceosomal snRNP assembly	4	0.468933	0.0284422	ENSDARG00000033175, ENSDARG00000040440, ENSDARG00000011648, ENSDARG00000023852	636	16	14912	5.86164	1	0.536434	0.52122
GOTERM_BP_DIRECT	GO:0022904~respiratory electron transport chain	3	0.3517	0.0329724	ENSDARG00000039346, ENSDARG00000063912, ENSDARG00000063924	636	7	14912	10.0485	1	0.59858	0.581604
GOTERM_BP_DIRECT	GO:0001525~angiogenesis	13	1.52403	0.0332134	ENSDARG00000099840, ENSDARG00000078308, ENSDARG00000054632, ENSDARG00000041619, ENSDARG00000026712, ENSDARG00000012078, ENSDARG00000011146, ENSDARG00000042667, ENSDARG00000012591, ENSDARG00000041232, ENSDARG00000018687, ENSDARG00000019930, ENSDARG00000069640	636	155	14912	1.96648	1	0.59858	0.581604
GOTERM_MF_DIRECT	GO:0051082~unfolded protein binding	7	0.820633	0.0333269	ENSDARG00000104066, ENSDARG00000098017, ENSDARG00000045399, ENSDARG00000037108, ENSDARG00000014536, ENSDARG00000104674, ENSDARG00000029150	617	62	15797	2.89065	0.999998	0.435472	0.422141
GOTERM_BP_DIRECT	GO:0015991~ATP hydrolysis coupled proton transport	6	0.7034	0.034951	ENSDARG00000017775, ENSDARG00000056008, ENSDARG00000009447, ENSDARG00000030694, ENSDARG00000101794, ENSDARG00000070083	636	43	14912	3.27161	1	0.616202	0.598726
GOTERM_BP_DIRECT	GO:0007264~small GTPase mediated signal transduction	21	2.4619	0.0370086	ENSDARG00000020261, ENSDARG00000044573, ENSDARG00000029663, ENSDARG00000101170, ENSDARG00000046106, ENSDARG00000043795, ENSDARG00000007257, ENSDARG00000078675, ENSDARG00000004301, ENSDARG00000090062, ENSDARG00000094673, ENSDARG00000026845, ENSDARG00000026712, ENSDARG00000008867, ENSDARG00000040158, ENSDARG00000057026, ENSDARG00000101626, ENSDARG00000010844, ENSDARG00000099918, ENSDARG00000015649,…	636	305	14912	1.61435	1	0.638596	0.620485
GOTERM_MF_DIRECT	GO:0003779~actin binding	17	1.99297	0.0373329	ENSDARG00000028327, ENSDARG00000012729, ENSDARG00000088091, ENSDARG00000100729, ENSDARG00000026829, ENSDARG00000016350, ENSDARG00000021124, ENSDARG00000055075, ENSDARG00000015149, ENSDARG00000017105, ENSDARG00000057882, ENSDARG00000056090, ENSDARG00000009782, ENSDARG00000058128, ENSDARG00000063295, ENSDARG00000033466, ENSDARG00000019117	617	251	15797	1.73406	1	0.47208	0.457629
GOTERM_BP_DIRECT	GO:0009060~aerobic respiration	4	0.468933	0.0389281	ENSDARG00000011146, ENSDARG00000054588, ENSDARG00000063905, ENSDARG00000022438	636	18	14912	5.21034	1	0.657723	0.63907
GOTERM_MF_DIRECT	GO:0004364~glutathione transferase activity	5	0.586166	0.0420943	ENSDARG00000033285, ENSDARG00000056119, ENSDARG00000042620, ENSDARG00000033364, ENSDARG00000010625	617	34	15797	3.76513	1	0.515655	0.49987
GOTERM_BP_DIRECT	GO:0043486~histone exchange	3	0.3517	0.0427415	ENSDARG00000023330, ENSDARG00000006487, ENSDARG00000054574	636	8	14912	8.79245	1	0.688309	0.668788
GOTERM_CC_DIRECT	GO:0005742~mitochondrial outer membrane translocase complex	3	0.3517	0.0433958	ENSDARG00000103566, ENSDARG00000068265, ENSDARG00000067717	654	8	15208	8.72018	0.999974	0.215171	0.184432
GOTERM_BP_DIRECT	GO:0000184~nuclear-transcribed mRNA catabolic process, nonsense-mediated decay	4	0.468933	0.0448071	ENSDARG00000038635, ENSDARG00000016516, ENSDARG00000014898, ENSDARG00000053291	636	19	14912	4.93611	1	0.688309	0.668788
GOTERM_BP_DIRECT	GO:0015671~oxygen transport	4	0.468933	0.0448071	ENSDARG00000097238, ENSDARG00000069734, ENSDARG00000089087, ENSDARG00000097011	636	19	14912	4.93611	1	0.688309	0.668788
GOTERM_BP_DIRECT	GO:0007034~vacuolar transport	4	0.468933	0.0448071	ENSDARG00000103718, ENSDARG00000102367, ENSDARG00000013979, ENSDARG00000053979	636	19	14912	4.93611	1	0.688309	0.668788
GOTERM_BP_DIRECT	GO:0006397~mRNA processing	10	1.17233	0.044982	ENSDARG00000033175, ENSDARG00000038635, ENSDARG00000097478, ENSDARG00000038870, ENSDARG00000004706, ENSDARG00000036995, ENSDARG00000035625, ENSDARG00000016516, ENSDARG00000014898, ENSDARG00000105037	636	110	14912	2.1315	1	0.688309	0.668788
GOTERM_MF_DIRECT	GO:0019904~protein domain specific binding	4	0.468933	0.0465508	ENSDARG00000013078, ENSDARG00000040287, ENSDARG00000032575, ENSDARG00000075758	617	21	15797	4.87675	1	0.552967	0.536039
GOTERM_BP_DIRECT	GO:0000413~protein peptidyl-prolyl isomerization	4	0.468933	0.0510988	ENSDARG00000009212, ENSDARG00000092798, ENSDARG00000028396, ENSDARG00000103994	636	20	14912	4.68931	1	0.760234	0.738674
GOTERM_MF_DIRECT	GO:0015035~protein disulfide oxidoreductase activity	4	0.468933	0.0523902	ENSDARG00000028106, ENSDARG00000043665, ENSDARG00000098075, ENSDARG00000031435	617	22	15797	4.65508	1	0.604028	0.585537
GOTERM_BP_DIRECT	GO:0014029~neural crest formation	3	0.3517	0.053432	ENSDARG00000041921, ENSDARG00000045776, ENSDARG00000062338	636	9	14912	7.81551	1	0.760234	0.738674
GOTERM_BP_DIRECT	GO:0006913~nucleocytoplasmic transport	3	0.3517	0.053432	ENSDARG00000057026, ENSDARG00000023330, ENSDARG00000006487	636	9	14912	7.81551	1	0.760234	0.738674
GOTERM_BP_DIRECT	GO:0006301~postreplication repair	3	0.3517	0.053432	ENSDARG00000041875, ENSDARG00000028198, ENSDARG00000008748	636	9	14912	7.81551	1	0.760234	0.738674
GOTERM_CC_DIRECT	GO:0005681~spliceosomal complex	6	0.7034	0.0539606	ENSDARG00000015325, ENSDARG00000033175, ENSDARG00000038870, ENSDARG00000036995, ENSDARG00000017084, ENSDARG00000105037	654	48	15208	2.90673	0.999998	0.25817	0.221288
GOTERM_CC_DIRECT	GO:0005761~mitochondrial ribosome	3	0.3517	0.0542373	ENSDARG00000007285, ENSDARG00000089836, ENSDARG00000090462	654	9	15208	7.75127	0.999998	0.25817	0.221288
GOTERM_BP_DIRECT	GO:0035162~embryonic hemopoiesis	5	0.586166	0.0550183	ENSDARG00000013477, ENSDARG00000004427, ENSDARG00000095019, ENSDARG00000056125, ENSDARG00000019930	636	34	14912	3.44802	1	0.769308	0.74749
GOTERM_MF_DIRECT	GO:0030234~enzyme regulator activity	3	0.3517	0.0555127	ENSDARG00000054588, ENSDARG00000095623, ENSDARG00000022438	617	10	15797	7.68088	1	0.618481	0.599547
GOTERM_MF_DIRECT	GO:0008233~peptidase activity	21	2.4619	0.0567992	ENSDARG00000008936, ENSDARG00000054696, ENSDARG00000013938, ENSDARG00000019861, ENSDARG00000002240, ENSDARG00000086618, ENSDARG00000009313, ENSDARG00000003526, ENSDARG00000059298, ENSDARG00000042823, ENSDARG00000089976, ENSDARG00000037962, ENSDARG00000045928, ENSDARG00000005185, ENSDARG00000009640, ENSDARG00000040251, ENSDARG00000035679, ENSDARG00000010965, ENSDARG00000101560, ENSDARG00000031511,…	617	350	15797	1.53618	1	0.618481	0.599547
GOTERM_CC_DIRECT	GO:0000786~nucleosome	12	1.4068	0.0607377	ENSDARG00000068820, ENSDARG00000054058, ENSDARG00000039830, ENSDARG00000068436, ENSDARG00000045248, ENSDARG00000068995, ENSDARG00000068434, ENSDARG00000061547, ENSDARG00000038559, ENSDARG00000035519, ENSDARG00000020504, ENSDARG00000033009	654	151	15208	1.84799	1	0.282009	0.241722
GOTERM_CC_DIRECT	GO:0005834~heterotrimeric G-protein complex	5	0.586166	0.0616154	ENSDARG00000096661, ENSDARG00000104043, ENSDARG00000018174, ENSDARG00000056831, ENSDARG00000039830	654	35	15208	3.32197	1	0.282009	0.241722
GOTERM_BP_DIRECT	GO:0042254~ribosome biogenesis	6	0.7034	0.0649277	ENSDARG00000019230, ENSDARG00000029500, ENSDARG00000100392, ENSDARG00000051783, ENSDARG00000018961, ENSDARG00000040439	636	51	14912	2.75842	1	0.863489	0.839
GOTERM_BP_DIRECT	GO:0009303~rRNA transcription	3	0.3517	0.064948	ENSDARG00000104458, ENSDARG00000069461, ENSDARG00000002710	636	10	14912	7.03396	1	0.863489	0.839
GOTERM_BP_DIRECT	GO:0070534~protein K63-linked ubiquitination	3	0.3517	0.064948	ENSDARG00000041875, ENSDARG00000028198, ENSDARG00000008748	636	10	14912	7.03396	1	0.863489	0.839
GOTERM_BP_DIRECT	GO:0001756~somitogenesis	8	0.937866	0.0665486	ENSDARG00000026766, ENSDARG00000016350, ENSDARG00000062338, ENSDARG00000011665, ENSDARG00000006526, ENSDARG00000102320, ENSDARG00000031756, ENSDARG00000008867	636	84	14912	2.233	1	0.870499	0.845811
GOTERM_MF_DIRECT	GO:0003924~GTPase activity	11	1.28957	0.0714691	ENSDARG00000043094, ENSDARG00000002344, ENSDARG00000018174, ENSDARG00000006260, ENSDARG00000057026, ENSDARG00000053066, ENSDARG00000042708, ENSDARG00000098591, ENSDARG00000020850, ENSDARG00000100371, ENSDARG00000008292	617	151	15797	1.86511	1	0.757186	0.734007
GOTERM_CC_DIRECT	GO:0005730~nucleolus	11	1.28957	0.0763276	ENSDARG00000036298, ENSDARG00000086775, ENSDARG00000101216, ENSDARG00000036995, ENSDARG00000007708, ENSDARG00000040443, ENSDARG00000052674, ENSDARG00000044565, ENSDARG00000042660, ENSDARG00000018961, ENSDARG00000040439	654	139	15208	1.84023	1	0.342754	0.293789
GOTERM_MF_DIRECT	GO:0042030~ATPase inhibitor activity	2	0.234467	0.0764713	ENSDARG00000067975, ENSDARG00000044092	617	2	15797	25.6029	1	0.777669	0.753863
GOTERM_BP_DIRECT	GO:0006366~transcription from RNA polymerase II promoter	7	0.820633	0.0771346	ENSDARG00000035146, ENSDARG00000058349, ENSDARG00000026183, ENSDARG00000077870, ENSDARG00000075616, ENSDARG00000035622, ENSDARG00000070834	636	70	14912	2.34465	1	0.963219	0.935902
GOTERM_BP_DIRECT	GO:0032008~positive regulation of TOR signaling	3	0.3517	0.0772	ENSDARG00000057075, ENSDARG00000039872, ENSDARG00000045542	636	11	14912	6.39451	1	0.963219	0.935902
GOTERM_BP_DIRECT	GO:0051289~protein homotetramerization	3	0.3517	0.0772	ENSDARG00000017105, ENSDARG00000067975, ENSDARG00000044092	636	11	14912	6.39451	1	0.963219	0.935902
GOTERM_MF_DIRECT	GO:0001054~RNA polymerase I activity	3	0.3517	0.0773702	ENSDARG00000058349, ENSDARG00000026183, ENSDARG00000075616	617	12	15797	6.40073	1	0.777669	0.753863
GOTERM_CC_DIRECT	GO:0000124~SAGA complex	3	0.3517	0.0783274	ENSDARG00000104030, ENSDARG00000070046, ENSDARG00000077870	654	11	15208	6.34195	1	0.345221	0.295903
GOTERM_BP_DIRECT	GO:0007507~heart development	13	1.52403	0.0808164	ENSDARG00000053279, ENSDARG00000056964, ENSDARG00000052674, ENSDARG00000008867, ENSDARG00000089368, ENSDARG00000012591, ENSDARG00000092677, ENSDARG00000010844, ENSDARG00000019930, ENSDARG00000011648, ENSDARG00000070623, ENSDARG00000031756, ENSDARG00000017219	636	179	14912	1.70282	1	0.979732	0.951946
GOTERM_BP_DIRECT	GO:0090243~fibroblast growth factor receptor signaling pathway involved in somitogenesis	2	0.234467	0.0833557	ENSDARG00000062338, ENSDARG00000010831	636	2	14912	23.4465	1	0.979732	0.951946
GOTERM_BP_DIRECT	GO:0000461~endonucleolytic cleavage to generate mature 3'-end of SSU-rRNA from (SSU-rRNA, 5.8S rRNA, LSU-rRNA)	2	0.234467	0.0833557	ENSDARG00000025850, ENSDARG00000019181	636	2	14912	23.4465	1	0.979732	0.951946
GOTERM_BP_DIRECT	GO:0051346~negative regulation of hydrolase activity	2	0.234467	0.0833557	ENSDARG00000067975, ENSDARG00000044092	636	2	14912	23.4465	1	0.979732	0.951946
GOTERM_CC_DIRECT	GO:0000275~mitochondrial proton-transporting ATP synthase complex, catalytic core F(1)	2	0.234467	0.0840349	ENSDARG00000095897, ENSDARG00000019404	654	2	15208	23.2538	1	0.357148	0.306127
GOTERM_CC_DIRECT	GO:0005784~Sec61 translocon complex	2	0.234467	0.0840349	ENSDARG00000054578, ENSDARG00000076568	654	2	15208	23.2538	1	0.357148	0.306127
GOTERM_BP_DIRECT	GO:0016925~protein sumoylation	3	0.3517	0.0901047	ENSDARG00000028119, ENSDARG00000044267, ENSDARG00000102741	636	12	14912	5.86164	1	1	0.97284
GOTERM_CC_DIRECT	GO:0005736~DNA-directed RNA polymerase I complex	3	0.3517	0.0913997	ENSDARG00000058349, ENSDARG00000026183, ENSDARG00000075616	654	12	15208	5.81346	1	0.37501	0.321437
GOTERM_CC_DIRECT	GO:0005669~transcription factor TFIID complex	3	0.3517	0.0913997	ENSDARG00000104030, ENSDARG00000077870, ENSDARG00000070834	654	12	15208	5.81346	1	0.37501	0.321437
GOTERM_MF_DIRECT	GO:0005515~protein binding	14	1.64127	0.0924227	ENSDARG00000104372, ENSDARG00000026766, ENSDARG00000054578, ENSDARG00000044573, ENSDARG00000023578, ENSDARG00000026712, ENSDARG00000013477, ENSDARG00000012078, ENSDARG00000033184, ENSDARG00000057026, ENSDARG00000058996, ENSDARG00000018687, ENSDARG00000045070, ENSDARG00000029150	617	221	15797	1.6219	1	0.905742	0.878016
GOTERM_CC_DIRECT	GO:0005623~cell	9	1.0551	0.0929646	ENSDARG00000028106, ENSDARG00000069853, ENSDARG00000025350, ENSDARG00000098075, ENSDARG00000069013, ENSDARG00000055064, ENSDARG00000031776, ENSDARG00000104674, ENSDARG00000102640	654	108	15208	1.93782	1	0.37501	0.321437
GOTERM_MF_DIRECT	GO:0000149~SNARE binding	5	0.586166	0.0973639	ENSDARG00000030108, ENSDARG00000056877, ENSDARG00000024116, ENSDARG00000068262, ENSDARG00000070161	617	45	15797	2.84477	1	0.930467	0.901983
GOTERM_CC_DIRECT	GO:0005634~nucleus	140	16.4127	0.0990121	ENSDARG00000045296, ENSDARG00000075666, ENSDARG00000006487, ENSDARG00000037392, ENSDARG00000040439, ENSDARG00000101009, ENSDARG00000008020, ENSDARG00000101766, ENSDARG00000040443, ENSDARG00000006242, ENSDARG00000003920, ENSDARG00000019332, ENSDARG00000037261, ENSDARG00000061547, ENSDARG00000079632, ENSDARG00000003526, ENSDARG00000054271, ENSDARG00000013477, ENSDARG00000038635, ENSDARG00000100826,…	654	2933	15208	1.10997	1	0.392748	0.336641
