# Supplementary material for: Analysis of transcribed sequences from young and mature zebrafish thrombocytes
Source: PLoS One. 2022 Mar 23;17(3):e0264776. doi: 10.1371/journal.pone.0264776 (PMC8942222; doi:10.1371/journal.pone.0264776)
Supplement: S15 File — (XLSX) [file pone.0264776.s016.xlsx]

## Sheet: Sheet1
Category	Term	Count	%	PValue	Genes	List Total	Pop Hits	Pop Total	Fold Enrichment	Bonferroni	Benjamini	FDR
GOTERM_CC_DIRECT	GO:0005840~ribosome	83	28.1356	2.18465e-108	ENSDARG00000100392, ENSDARG00000020197, ENSDARG00000037071, ENSDARG00000037350, ENSDARG00000041811, ENSDARG00000021838, ENSDARG00000058451, ENSDARG00000015128, ENSDARG00000070849, ENSDARG00000035692, ENSDARG00000011201, ENSDARG00000043509, ENSDARG00000005791, ENSDARG00000101406, ENSDARG00000011405, ENSDARG00000013307, ENSDARG00000010516, ENSDARG00000036629, ENSDARG00000077717, ENSDARG00000030602,…	239	162	15208	32.6015	2.8619e-106	2.8619e-106	2.42497e-106
GOTERM_MF_DIRECT	GO:0003735~structural constituent of ribosome	85	28.8136	3.15193e-104	ENSDARG00000025566, ENSDARG00000100392, ENSDARG00000043154, ENSDARG00000020197, ENSDARG00000037071, ENSDARG00000037350, ENSDARG00000040439, ENSDARG00000021838, ENSDARG00000058451, ENSDARG00000015128, ENSDARG00000070849, ENSDARG00000035692, ENSDARG00000011201, ENSDARG00000043509, ENSDARG00000005791, ENSDARG00000101406, ENSDARG00000011405, ENSDARG00000013307, ENSDARG00000010516, ENSDARG00000036629,…	222	212	15797	28.5302	4.16055e-102	4.19207e-102	3.81384e-102
GOTERM_CC_DIRECT	GO:0030529~intracellular ribonucleoprotein complex	77	26.1017	7.35494e-88	ENSDARG00000100392, ENSDARG00000020197, ENSDARG00000037071, ENSDARG00000037350, ENSDARG00000041811, ENSDARG00000021838, ENSDARG00000058451, ENSDARG00000015128, ENSDARG00000070849, ENSDARG00000035692, ENSDARG00000011201, ENSDARG00000043509, ENSDARG00000005791, ENSDARG00000040440, ENSDARG00000101406, ENSDARG00000011405, ENSDARG00000013307, ENSDARG00000010516, ENSDARG00000036629, ENSDARG00000030602,…	239	200	15208	24.4982	9.63497e-86	4.81748e-86	4.08199e-86
GOTERM_BP_DIRECT	GO:0006412~translation	89	30.1695	1.24722e-87	ENSDARG00000025566, ENSDARG00000100392, ENSDARG00000043154, ENSDARG00000020197, ENSDARG00000044521, ENSDARG00000037071, ENSDARG00000037350, ENSDARG00000040439, ENSDARG00000021838, ENSDARG00000058451, ENSDARG00000015128, ENSDARG00000070849, ENSDARG00000035692, ENSDARG00000043509, ENSDARG00000090697, ENSDARG00000005791, ENSDARG00000011405, ENSDARG00000013307, ENSDARG00000010516, ENSDARG00000036629,…	242	314	14912	17.4655	3.91627e-85	3.9038e-85	3.65435e-85
GOTERM_CC_DIRECT	GO:0022625~cytosolic large ribosomal subunit	43	14.5763	9.77134e-67	ENSDARG00000003599, ENSDARG00000053457, ENSDARG00000029500, ENSDARG00000020197, ENSDARG00000021864, ENSDARG00000037350, ENSDARG00000040439, ENSDARG00000058451, ENSDARG00000015128, ENSDARG00000011201, ENSDARG00000043509, ENSDARG00000005791, ENSDARG00000102317, ENSDARG00000101406, ENSDARG00000035871, ENSDARG00000018334, ENSDARG00000054818, ENSDARG00000025581, ENSDARG00000013307, ENSDARG00000010516,…	239	54	15208	50.6698	1.28005e-64	4.26682e-65	3.6154e-65
GOTERM_CC_DIRECT	GO:0022627~cytosolic small ribosomal subunit	30	10.1695	1.09124e-45	ENSDARG00000104011, ENSDARG00000055996, ENSDARG00000053058, ENSDARG00000043453, ENSDARG00000014690, ENSDARG00000055475, ENSDARG00000037071, ENSDARG00000019181, ENSDARG00000021838, ENSDARG00000070849, ENSDARG00000035692, ENSDARG00000042566, ENSDARG00000041232, ENSDARG00000011405, ENSDARG00000103007, ENSDARG00000036629, ENSDARG00000030602, ENSDARG00000023298, ENSDARG00000025850, ENSDARG00000030408,…	239	38	15208	50.2356	1.42952e-43	3.5738e-44	3.02818e-44
GOTERM_BP_DIRECT	GO:0002181~cytoplasmic translation	15	5.08475	4.0415e-20	ENSDARG00000053365, ENSDARG00000051783, ENSDARG00000021864, ENSDARG00000037350, ENSDARG00000009285, ENSDARG00000058451, ENSDARG00000011201, ENSDARG00000100588, ENSDARG00000102317, ENSDARG00000007320, ENSDARG00000101406, ENSDARG00000070437, ENSDARG00000088030, ENSDARG00000014867, ENSDARG00000077717	242	23	14912	40.1868	1.26903e-17	6.32494e-18	5.92079e-18
GOTERM_CC_DIRECT	GO:0005622~intracellular	66	22.3729	4.04978e-20	ENSDARG00000100392, ENSDARG00000020197, ENSDARG00000037071, ENSDARG00000037350, ENSDARG00000021838, ENSDARG00000058451, ENSDARG00000015128, ENSDARG00000035692, ENSDARG00000011201, ENSDARG00000043509, ENSDARG00000005791, ENSDARG00000101406, ENSDARG00000076509, ENSDARG00000011405, ENSDARG00000013307, ENSDARG00000010516, ENSDARG00000077717, ENSDARG00000018637, ENSDARG00000030602, ENSDARG00000025850,…	239	1175	15208	3.57421	5.30522e-18	1.06104e-18	8.99052e-19
GOTERM_BP_DIRECT	GO:0043009~chordate embryonic development	23	7.79661	6.36918e-17	ENSDARG00000099104, ENSDARG00000055996, ENSDARG00000051783, ENSDARG00000020197, ENSDARG00000014690, ENSDARG00000006413, ENSDARG00000009779, ENSDARG00000058451, ENSDARG00000070849, ENSDARG00000011201, ENSDARG00000035692, ENSDARG00000043509, ENSDARG00000010160, ENSDARG00000042566, ENSDARG00000005791, ENSDARG00000041232, ENSDARG00000058105, ENSDARG00000018334, ENSDARG00000103007, ENSDARG00000088030,…	242	126	14912	11.2481	3.4861e-14	6.64517e-15	6.22056e-15
GOTERM_BP_DIRECT	GO:0000028~ribosomal small subunit assembly	11	3.72881	7.46888e-15	ENSDARG00000023298, ENSDARG00000070849, ENSDARG00000104011, ENSDARG00000046157, ENSDARG00000035860, ENSDARG00000043453, ENSDARG00000055475, ENSDARG00000034897, ENSDARG00000036629, ENSDARG00000019181, ENSDARG00000030602	242	16	14912	42.3636	2.33569e-12	5.8444e-13	5.47095e-13
GOTERM_MF_DIRECT	GO:0003723~RNA binding	33	11.1864	3.831e-14	ENSDARG00000100392, ENSDARG00000029500, ENSDARG00000043453, ENSDARG00000014690, ENSDARG00000037350, ENSDARG00000070849, ENSDARG00000033175, ENSDARG00000035871, ENSDARG00000011405, ENSDARG00000103007, ENSDARG00000016516, ENSDARG00000004757, ENSDARG00000019230, ENSDARG00000029533, ENSDARG00000042905, ENSDARG00000006413, ENSDARG00000063626, ENSDARG00000034291, ENSDARG00000057890, ENSDARG00000077291,…	222	453	15797	5.18367	5.05596e-12	2.54762e-12	2.31776e-12
GOTERM_CC_DIRECT	GO:0005743~mitochondrial inner membrane	20	6.77966	2.45628e-12	ENSDARG00000054588, ENSDARG00000063908, ENSDARG00000043154, ENSDARG00000092553, ENSDARG00000021984, ENSDARG00000095897, ENSDARG00000038076, ENSDARG00000063911, ENSDARG00000056583, ENSDARG00000063912, ENSDARG00000003206, ENSDARG00000063924, ENSDARG00000099663, ENSDARG00000014313, ENSDARG00000038028, ENSDARG00000011146, ENSDARG00000059128, ENSDARG00000039346, ENSDARG00000010113, ENSDARG00000045490	239	151	15208	8.42805	3.2177e-10	5.36287e-11	4.54411e-11
GOTERM_BP_DIRECT	GO:0030218~erythrocyte differentiation	12	4.0678	4.30605e-11	ENSDARG00000023298, ENSDARG00000015128, ENSDARG00000043509, ENSDARG00000067975, ENSDARG00000041232, ENSDARG00000095019, ENSDARG00000021864, ENSDARG00000018334, ENSDARG00000103007, ENSDARG00000088030, ENSDARG00000044092, ENSDARG00000030602	242	42	14912	17.6057	1.3521e-08	2.69559e-09	2.52334e-09
GOTERM_BP_DIRECT	GO:0000027~ribosomal large subunit assembly	9	3.05085	8.8877e-11	ENSDARG00000099104, ENSDARG00000058451, ENSDARG00000003599, ENSDARG00000043509, ENSDARG00000006691, ENSDARG00000020197, ENSDARG00000025581, ENSDARG00000040439, ENSDARG00000006316	242	17	14912	32.6223	2.79074e-08	4.63642e-09	4.34016e-09
GOTERM_MF_DIRECT	GO:0004129~cytochrome-c oxidase activity	10	3.38983	1.37022e-10	ENSDARG00000038577, ENSDARG00000068738, ENSDARG00000053217, ENSDARG00000054588, ENSDARG00000063908, ENSDARG00000104537, ENSDARG00000032970, ENSDARG00000015978, ENSDARG00000063912, ENSDARG00000099663	222	29	15797	24.5371	1.80869e-08	6.07462e-09	5.52654e-09
GOTERM_CC_DIRECT	GO:0015935~small ribosomal subunit	8	2.71186	1.21766e-09	ENSDARG00000021838, ENSDARG00000070849, ENSDARG00000077291, ENSDARG00000100392, ENSDARG00000043453, ENSDARG00000011405, ENSDARG00000103007, ENSDARG00000019181	239	15	15208	33.937	1.59514e-07	2.27877e-08	1.93086e-08
GOTERM_BP_DIRECT	GO:0051726~regulation of cell cycle	12	4.0678	5.47028e-09	ENSDARG00000100588, ENSDARG00000010160, ENSDARG00000042566, ENSDARG00000100392, ENSDARG00000055996, ENSDARG00000099380, ENSDARG00000007320, ENSDARG00000076667, ENSDARG00000041232, ENSDARG00000058105, ENSDARG00000018334, ENSDARG00000006316	242	64	14912	11.5537	1.71767e-06	2.446e-07	2.2897e-07
GOTERM_MF_DIRECT	GO:0019843~rRNA binding	8	2.71186	3.70125e-08	ENSDARG00000100392, ENSDARG00000006691, ENSDARG00000043453, ENSDARG00000011405, ENSDARG00000014690, ENSDARG00000037350, ENSDARG00000014867, ENSDARG00000034291	222	25	15797	22.7705	4.88563e-06	1.23066e-06	1.11963e-06
GOTERM_CC_DIRECT	GO:0070469~respiratory chain	8	2.71186	4.16869e-08	ENSDARG00000038028, ENSDARG00000011146, ENSDARG00000063908, ENSDARG00000059128, ENSDARG00000021984, ENSDARG00000010113, ENSDARG00000056583, ENSDARG00000063924	239	23	15208	22.1328	5.46097e-06	6.82623e-07	5.78406e-07
GOTERM_CC_DIRECT	GO:0005751~mitochondrial respiratory chain complex IV	7	2.37288	6.13559e-08	ENSDARG00000068738, ENSDARG00000054588, ENSDARG00000063908, ENSDARG00000104537, ENSDARG00000032970, ENSDARG00000015978, ENSDARG00000099663	239	15	15208	29.6948	8.03759e-06	8.93069e-07	7.56722e-07
GOTERM_BP_DIRECT	GO:0015986~ATP synthesis coupled proton transport	8	2.71186	1.33634e-07	ENSDARG00000014313, ENSDARG00000011553, ENSDARG00000009447, ENSDARG00000068940, ENSDARG00000095897, ENSDARG00000063911, ENSDARG00000011841, ENSDARG00000019404	242	26	14912	18.9599	4.19603e-05	5.22845e-06	4.89436e-06
GOTERM_CC_DIRECT	GO:0005833~hemoglobin complex	7	2.37288	2.18779e-07	ENSDARG00000069735, ENSDARG00000097238, ENSDARG00000045144, ENSDARG00000069734, ENSDARG00000089087, ENSDARG00000097011, ENSDARG00000079078	239	18	15208	24.7457	2.86597e-05	2.86601e-06	2.42845e-06
GOTERM_CC_DIRECT	GO:0005739~mitochondrion	26	8.81356	5.22065e-07	ENSDARG00000054588, ENSDARG00000043154, ENSDARG00000021984, ENSDARG00000091079, ENSDARG00000063911, ENSDARG00000056583, ENSDARG00000063912, ENSDARG00000014313, ENSDARG00000038028, ENSDARG00000011146, ENSDARG00000069846, ENSDARG00000059128, ENSDARG00000103566, ENSDARG00000010113, ENSDARG00000031435, ENSDARG00000098017, ENSDARG00000063908, ENSDARG00000019332, ENSDARG00000043665, ENSDARG00000038076,…	239	514	15208	3.21873	6.83882e-05	6.21732e-06	5.26811e-06
GOTERM_MF_DIRECT	GO:0070180~large ribosomal subunit rRNA binding	5	1.69492	5.4711e-07	ENSDARG00000011201, ENSDARG00000053457, ENSDARG00000051783, ENSDARG00000101406, ENSDARG00000021864	222	6	15797	59.298	7.22159e-05	1.28485e-05	1.16893e-05
GOTERM_MF_DIRECT	GO:0005344~oxygen transporter activity	7	2.37288	5.79634e-07	ENSDARG00000069735, ENSDARG00000097238, ENSDARG00000045144, ENSDARG00000069734, ENSDARG00000089087, ENSDARG00000097011, ENSDARG00000079078	222	23	15797	21.6567	7.65088e-05	1.28485e-05	1.16893e-05
GOTERM_CC_DIRECT	GO:0005747~mitochondrial respiratory chain complex I	7	2.37288	6.14811e-07	ENSDARG00000028889, ENSDARG00000041314, ENSDARG00000021984, ENSDARG00000010113, ENSDARG00000056583, ENSDARG00000006290, ENSDARG00000045490	239	21	15208	21.2106	8.0537e-05	6.71168e-06	5.687e-06
GOTERM_MF_DIRECT	GO:0019825~oxygen binding	7	2.37288	7.63856e-07	ENSDARG00000069735, ENSDARG00000097238, ENSDARG00000045144, ENSDARG00000069734, ENSDARG00000089087, ENSDARG00000097011, ENSDARG00000079078	222	24	15797	20.7543	0.000100824	1.45133e-05	1.32038e-05
GOTERM_BP_DIRECT	GO:0006123~mitochondrial electron transport, cytochrome c to oxygen	6	2.0339	1.88012e-06	ENSDARG00000068738, ENSDARG00000054588, ENSDARG00000104537, ENSDARG00000032970, ENSDARG00000015978, ENSDARG00000099663	242	14	14912	26.4085	0.000590185	6.53865e-05	6.12084e-05
GOTERM_MF_DIRECT	GO:0015078~hydrogen ion transmembrane transporter activity	7	2.37288	4.68369e-06	ENSDARG00000014313, ENSDARG00000011553, ENSDARG00000009447, ENSDARG00000068940, ENSDARG00000063911, ENSDARG00000011841, ENSDARG00000101794	222	32	15797	15.5657	0.000618057	7.78663e-05	7.08408e-05
GOTERM_BP_DIRECT	GO:0015671~oxygen transport	6	2.0339	1.0221e-05	ENSDARG00000069735, ENSDARG00000097238, ENSDARG00000045144, ENSDARG00000069734, ENSDARG00000089087, ENSDARG00000097011	242	19	14912	19.4589	0.00320427	0.000319918	0.000299476
GOTERM_CC_DIRECT	GO:0015934~large ribosomal subunit	5	1.69492	1.77048e-05	ENSDARG00000102317, ENSDARG00000057556, ENSDARG00000042905, ENSDARG00000014867, ENSDARG00000044093	239	11	15208	28.9235	0.00231667	0.00017841	0.000151172
GOTERM_MF_DIRECT	GO:0008121~ubiquinol-cytochrome-c reductase activity	4	1.35593	2.64595e-05	ENSDARG00000011146, ENSDARG00000059128, ENSDARG00000029064, ENSDARG00000063924	222	5	15797	56.9261	0.00348661	0.000391013	0.000355734
GOTERM_CC_DIRECT	GO:0000276~mitochondrial proton-transporting ATP synthase complex, coupling factor F(o)	5	1.69492	3.7425e-05	ENSDARG00000014313, ENSDARG00000011553, ENSDARG00000009447, ENSDARG00000068940, ENSDARG00000011841	239	13	15208	24.4738	0.00489076	0.000350191	0.000296726
GOTERM_MF_DIRECT	GO:0008137~NADH dehydrogenase (ubiquinone) activity	6	2.0339	4.62521e-05	ENSDARG00000042469, ENSDARG00000041314, ENSDARG00000019332, ENSDARG00000021984, ENSDARG00000010113, ENSDARG00000033789	222	29	15797	14.7223	0.00608682	0.000615154	0.000559651
GOTERM_MF_DIRECT	GO:0046933~proton-transporting ATP synthase activity, rotational mechanism	5	1.69492	7.68974e-05	ENSDARG00000011553, ENSDARG00000009447, ENSDARG00000095897, ENSDARG00000011841, ENSDARG00000019404	222	17	15797	20.9287	0.0100995	0.000929759	0.000845871
GOTERM_BP_DIRECT	GO:0006414~translational elongation	6	2.0339	9.14794e-05	ENSDARG00000011201, ENSDARG00000056119, ENSDARG00000101406, ENSDARG00000021864, ENSDARG00000044521, ENSDARG00000020850	242	29	14912	12.7489	0.0283172	0.002603	0.00243668
GOTERM_MF_DIRECT	GO:0003743~translation initiation factor activity	7	2.37288	0.000114614	ENSDARG00000090697, ENSDARG00000077533, ENSDARG00000068289, ENSDARG00000057912, ENSDARG00000012688, ENSDARG00000016889, ENSDARG00000013931	222	55	15797	9.05643	0.015016	0.0012703	0.00115569
GOTERM_CC_DIRECT	GO:0005852~eukaryotic translation initiation factor 3 complex	5	1.69492	0.000150597	ENSDARG00000090697, ENSDARG00000077533, ENSDARG00000068289, ENSDARG00000016889, ENSDARG00000013931	239	18	15208	17.6755	0.0195363	0.00131521	0.00111441
GOTERM_BP_DIRECT	GO:0001666~response to hypoxia	7	2.37288	0.000203628	ENSDARG00000097238, ENSDARG00000032970, ENSDARG00000103994, ENSDARG00000089087, ENSDARG00000068940, ENSDARG00000099351, ENSDARG00000097011	242	53	14912	8.13847	0.061944	0.00531129	0.00497191
GOTERM_BP_DIRECT	GO:0048821~erythrocyte development	5	1.69492	0.000262976	ENSDARG00000043509, ENSDARG00000041232, ENSDARG00000095019, ENSDARG00000036629, ENSDARG00000030602	242	20	14912	15.405	0.079267	0.00633165	0.00592707
GOTERM_BP_DIRECT	GO:0006413~translational initiation	7	2.37288	0.000335675	ENSDARG00000090697, ENSDARG00000077533, ENSDARG00000068289, ENSDARG00000057912, ENSDARG00000012688, ENSDARG00000016889, ENSDARG00000013931	242	58	14912	7.43688	0.100053	0.00750474	0.00702521
GOTERM_MF_DIRECT	GO:0005506~iron ion binding	11	3.72881	0.000427298	ENSDARG00000018461, ENSDARG00000069735, ENSDARG00000097238, ENSDARG00000045144, ENSDARG00000069734, ENSDARG00000035596, ENSDARG00000015551, ENSDARG00000089087, ENSDARG00000031776, ENSDARG00000097011, ENSDARG00000079078	222	195	15797	4.01402	0.0548535	0.00437158	0.00397716
GOTERM_CC_DIRECT	GO:0030687~preribosome, large subunit precursor	5	1.69492	0.000773332	ENSDARG00000011201, ENSDARG00000007708, ENSDARG00000051783, ENSDARG00000101406, ENSDARG00000021864	239	27	15208	11.7837	0.0963794	0.00633165	0.00536499
GOTERM_BP_DIRECT	GO:0030097~hemopoiesis	8	2.71186	0.000819111	ENSDARG00000043509, ENSDARG00000042566, ENSDARG00000097238, ENSDARG00000095019, ENSDARG00000089087, ENSDARG00000043665, ENSDARG00000013307, ENSDARG00000097011	242	94	14912	5.24424	0.226869	0.0170921	0.016
GOTERM_BP_DIRECT	GO:0006122~mitochondrial electron transport, ubiquinol to cytochrome c	4	1.35593	0.00105765	ENSDARG00000011146, ENSDARG00000059128, ENSDARG00000029064, ENSDARG00000063924	242	13	14912	18.9599	0.282712	0.0206903	0.0193682
GOTERM_CC_DIRECT	GO:0071013~catalytic step 2 spliceosome	5	1.69492	0.00167549	ENSDARG00000045155, ENSDARG00000004706, ENSDARG00000040440, ENSDARG00000009753, ENSDARG00000105037	239	33	15208	9.64118	0.197219	0.0129111	0.01094
GOTERM_CC_DIRECT	GO:0016282~eukaryotic 43S preinitiation complex	4	1.35593	0.00182289	ENSDARG00000090697, ENSDARG00000068289, ENSDARG00000016889, ENSDARG00000013931	239	16	15208	15.9079	0.212599	0.0132666	0.0112412
GOTERM_BP_DIRECT	GO:0000398~mRNA splicing, via spliceosome	7	2.37288	0.00210614	ENSDARG00000033175, ENSDARG00000045155, ENSDARG00000004706, ENSDARG00000036995, ENSDARG00000091656, ENSDARG00000009753, ENSDARG00000105037	242	82	14912	5.26023	0.484195	0.0387778	0.0363
GOTERM_CC_DIRECT	GO:0005686~U2 snRNP	4	1.35593	0.0021881	ENSDARG00000033175, ENSDARG00000045155, ENSDARG00000040440, ENSDARG00000009753	239	17	15208	14.9722	0.249455	0.0150864	0.0127831
GOTERM_CC_DIRECT	GO:0033290~eukaryotic 48S preinitiation complex	4	1.35593	0.0025956	ENSDARG00000090697, ENSDARG00000068289, ENSDARG00000016889, ENSDARG00000013931	239	18	15208	14.1404	0.288561	0.0170012	0.0144056
GOTERM_MF_DIRECT	GO:0003729~mRNA binding	6	2.0339	0.00261114	ENSDARG00000030408, ENSDARG00000043453, ENSDARG00000037071, ENSDARG00000018334, ENSDARG00000016516, ENSDARG00000044093	222	68	15797	6.27862	0.291866	0.0248059	0.0225677
GOTERM_CC_DIRECT	GO:0046540~U4/U6 x U5 tri-snRNP complex	4	1.35593	0.00304695	ENSDARG00000033175, ENSDARG00000036995, ENSDARG00000091656, ENSDARG00000040440	239	19	15208	13.3962	0.329519	0.0190072	0.0161053
GOTERM_BP_DIRECT	GO:0008380~RNA splicing	6	2.0339	0.00346931	ENSDARG00000033175, ENSDARG00000004706, ENSDARG00000036995, ENSDARG00000040440, ENSDARG00000016516, ENSDARG00000105037	242	63	14912	5.86856	0.664206	0.0603274	0.0564726
GOTERM_BP_DIRECT	GO:0006446~regulation of translational initiation	4	1.35593	0.00447112	ENSDARG00000090697, ENSDARG00000068289, ENSDARG00000016889, ENSDARG00000013931	242	21	14912	11.7371	0.755143	0.0736559	0.0689494
GOTERM_BP_DIRECT	GO:0022904~respiratory electron transport chain	3	1.01695	0.00517769	ENSDARG00000039346, ENSDARG00000063912, ENSDARG00000063924	242	7	14912	26.4085	0.804074	0.0810309	0.0758532
GOTERM_BP_DIRECT	GO:0001731~formation of translation preinitiation complex	4	1.35593	0.00581397	ENSDARG00000090697, ENSDARG00000068289, ENSDARG00000016889, ENSDARG00000013931	242	23	14912	10.7165	0.839733	0.0866558	0.0811187
GOTERM_CC_DIRECT	GO:0071011~precatalytic spliceosome	4	1.35593	0.00600866	ENSDARG00000033175, ENSDARG00000045155, ENSDARG00000040440, ENSDARG00000009753	239	24	15208	10.6053	0.545932	0.0357788	0.0303164
GOTERM_CC_DIRECT	GO:0005742~mitochondrial outer membrane translocase complex	3	1.01695	0.00641729	ENSDARG00000103566, ENSDARG00000068265, ENSDARG00000067717	239	8	15208	23.8619	0.569744	0.0365507	0.0309704
GOTERM_BP_DIRECT	GO:0006120~mitochondrial electron transport, NADH to ubiquinone	3	1.01695	0.0086887	ENSDARG00000041314, ENSDARG00000010113, ENSDARG00000056583	242	9	14912	20.5399	0.935441	0.11971	0.112061
GOTERM_BP_DIRECT	GO:0000462~maturation of SSU-rRNA from tricistronic rRNA transcript (SSU-rRNA, 5.8S rRNA, LSU-rRNA)	4	1.35593	0.00915816	ENSDARG00000039347, ENSDARG00000055996, ENSDARG00000045487, ENSDARG00000036629	242	27	14912	9.12886	0.944363	0.11971	0.112061
GOTERM_BP_DIRECT	GO:0042254~ribosome biogenesis	5	1.69492	0.00917903	ENSDARG00000019230, ENSDARG00000029500, ENSDARG00000100392, ENSDARG00000051783, ENSDARG00000040439	242	51	14912	6.04116	0.94473	0.11971	0.112061
GOTERM_BP_DIRECT	GO:0006880~intracellular sequestering of iron ion	3	1.01695	0.012995	ENSDARG00000018461, ENSDARG00000015551, ENSDARG00000031776	242	11	14912	16.8054	0.983546	0.162697	0.152301
GOTERM_BP_DIRECT	GO:0006995~cellular response to nitrogen starvation	3	1.01695	0.0154293	ENSDARG00000040971, ENSDARG00000027200, ENSDARG00000052082	242	12	14912	15.405	0.992422	0.185745	0.173876
GOTERM_MF_DIRECT	GO:0008199~ferric iron binding	3	1.01695	0.0158723	ENSDARG00000018461, ENSDARG00000015551, ENSDARG00000031776	222	14	15797	15.2481	0.878998	0.140734	0.128036
GOTERM_MF_DIRECT	GO:0005507~copper ion binding	4	1.35593	0.0194884	ENSDARG00000043848, ENSDARG00000063908, ENSDARG00000069920, ENSDARG00000096849	222	41	15797	6.94221	0.925568	0.161998	0.147381
GOTERM_BP_DIRECT	GO:0006826~iron ion transport	3	1.01695	0.0208277	ENSDARG00000018461, ENSDARG00000015551, ENSDARG00000031776	242	14	14912	13.2043	0.998652	0.241447	0.226019
GOTERM_MF_DIRECT	GO:0020037~heme binding	7	2.37288	0.0213042	ENSDARG00000069735, ENSDARG00000097238, ENSDARG00000045144, ENSDARG00000069734, ENSDARG00000089087, ENSDARG00000097011, ENSDARG00000079078	222	154	15797	3.23444	0.941722	0.166674	0.151636
GOTERM_CC_DIRECT	GO:0000421~autophagosome membrane	3	1.01695	0.0223938	ENSDARG00000040971, ENSDARG00000027200, ENSDARG00000052082	239	15	15208	12.7264	0.948539	0.122233	0.103571
GOTERM_BP_DIRECT	GO:0042273~ribosomal large subunit biogenesis	3	1.01695	0.0237792	ENSDARG00000102317, ENSDARG00000103433, ENSDARG00000088030	242	15	14912	12.324	0.999477	0.265817	0.248832
GOTERM_MF_DIRECT	GO:0042030~ATPase inhibitor activity	2	0.677966	0.0277851	ENSDARG00000067975, ENSDARG00000044092	222	2	15797	71.1577	0.975755	0.205301	0.186778
GOTERM_CC_DIRECT	GO:0005685~U1 snRNP	3	1.01695	0.0284184	ENSDARG00000033175, ENSDARG00000040440, ENSDARG00000105037	239	17	15208	11.2291	0.977103	0.145295	0.123113
GOTERM_MF_DIRECT	GO:0009055~electron carrier activity	4	1.35593	0.0294592	ENSDARG00000053217, ENSDARG00000042469, ENSDARG00000043665, ENSDARG00000063924	222	48	15797	5.9298	0.980688	0.206214	0.187609
GOTERM_BP_DIRECT	GO:0000470~maturation of LSU-rRNA	3	1.01695	0.0301566	ENSDARG00000019230, ENSDARG00000007708, ENSDARG00000042905	242	17	14912	10.8741	0.999933	0.323731	0.303045
GOTERM_CC_DIRECT	GO:0043224~nuclear SCF ubiquitin ligase complex	2	0.677966	0.0310554	ENSDARG00000055524, ENSDARG00000038030	239	2	15208	63.6318	0.983962	0.145295	0.123113
GOTERM_CC_DIRECT	GO:0031467~Cul7-RING ubiquitin ligase complex	2	0.677966	0.0310554	ENSDARG00000055524, ENSDARG00000038030	239	2	15208	63.6318	0.983962	0.145295	0.123113
GOTERM_CC_DIRECT	GO:0000275~mitochondrial proton-transporting ATP synthase complex, catalytic core F(1)	2	0.677966	0.0310554	ENSDARG00000095897, ENSDARG00000019404	239	2	15208	63.6318	0.983962	0.145295	0.123113
GOTERM_BP_DIRECT	GO:0051346~negative regulation of hydrolase activity	2	0.677966	0.0320628	ENSDARG00000067975, ENSDARG00000044092	242	2	14912	61.6198	0.999964	0.323731	0.303045
GOTERM_BP_DIRECT	GO:0000461~endonucleolytic cleavage to generate mature 3'-end of SSU-rRNA from (SSU-rRNA, 5.8S rRNA, LSU-rRNA)	2	0.677966	0.0320628	ENSDARG00000025850, ENSDARG00000019181	242	2	14912	61.6198	0.999964	0.323731	0.303045
GOTERM_MF_DIRECT	GO:0019788~NEDD8 transferase activity	2	0.677966	0.0413882	ENSDARG00000055524, ENSDARG00000038030	222	3	15797	47.4384	0.996226	0.25021	0.227635
GOTERM_MF_DIRECT	GO:0008097~5S rRNA binding	2	0.677966	0.0413882	ENSDARG00000015862, ENSDARG00000020197	222	3	15797	47.4384	0.996226	0.25021	0.227635
GOTERM_MF_DIRECT	GO:0030272~5-formyltetrahydrofolate cyclo-ligase activity	2	0.677966	0.0413882	ENSDARG00000067975, ENSDARG00000044092	222	3	15797	47.4384	0.996226	0.25021	0.227635
GOTERM_CC_DIRECT	GO:0045277~respiratory chain complex IV	2	0.677966	0.0462211	ENSDARG00000063908, ENSDARG00000063912	239	3	15208	42.4212	0.997969	0.208792	0.176915
GOTERM_BP_DIRECT	GO:0090316~positive regulation of intracellular protein transport	2	0.677966	0.0477082	ENSDARG00000071403, ENSDARG00000104782	242	3	14912	41.0799	1	0.422567	0.395566
GOTERM_BP_DIRECT	GO:0042776~mitochondrial ATP synthesis coupled proton transport	2	0.677966	0.0477082	ENSDARG00000068738, ENSDARG00000015978	242	3	14912	41.0799	1	0.422567	0.395566
GOTERM_BP_DIRECT	GO:0032780~negative regulation of ATPase activity	2	0.677966	0.0477082	ENSDARG00000067975, ENSDARG00000044092	242	3	14912	41.0799	1	0.422567	0.395566
GOTERM_BP_DIRECT	GO:1902626~assembly of large subunit precursor of preribosome	2	0.677966	0.0477082	ENSDARG00000099104, ENSDARG00000040439	242	3	14912	41.0799	1	0.422567	0.395566
GOTERM_BP_DIRECT	GO:0006879~cellular iron ion homeostasis	3	1.01695	0.0486019	ENSDARG00000018461, ENSDARG00000015551, ENSDARG00000031776	242	22	14912	8.4027	1	0.422567	0.395566
GOTERM_MF_DIRECT	GO:0008073~ornithine decarboxylase inhibitor activity	2	0.677966	0.0548017	ENSDARG00000071403, ENSDARG00000104782	222	4	15797	35.5788	0.999412	0.303693	0.276292
GOTERM_MF_DIRECT	GO:0016531~copper chaperone activity	2	0.677966	0.0548017	ENSDARG00000069920, ENSDARG00000096849	222	4	15797	35.5788	0.999412	0.303693	0.276292
GOTERM_MF_DIRECT	GO:0046961~proton-transporting ATPase activity, rotational mechanism	3	1.01695	0.0580529	ENSDARG00000095897, ENSDARG00000019404, ENSDARG00000101794	222	28	15797	7.62403	0.999627	0.308842	0.280976
GOTERM_MF_DIRECT	GO:0003746~translation elongation factor activity	3	1.01695	0.061794	ENSDARG00000056119, ENSDARG00000044521, ENSDARG00000020850	222	29	15797	7.36114	0.99978	0.3161	0.28758
GOTERM_BP_DIRECT	GO:0000447~endonucleolytic cleavage in ITS1 to separate SSU-rRNA from 5.8S rRNA and LSU-rRNA from tricistronic rRNA transcript (SSU-rRNA, 5.8S rRNA, LSU-rRNA)	2	0.677966	0.0631018	ENSDARG00000025850, ENSDARG00000019181	242	4	14912	30.8099	1	0.519759	0.486548
GOTERM_BP_DIRECT	GO:0035999~tetrahydrofolate interconversion	2	0.677966	0.0631018	ENSDARG00000067975, ENSDARG00000044092	242	4	14912	30.8099	1	0.519759	0.486548
GOTERM_CC_DIRECT	GO:0005730~nucleolus	6	2.0339	0.0674389	ENSDARG00000036298, ENSDARG00000101216, ENSDARG00000036995, ENSDARG00000007708, ENSDARG00000042660, ENSDARG00000040439	239	139	15208	2.7467	0.999893	0.294483	0.249524
GOTERM_MF_DIRECT	GO:0070181~small ribosomal subunit rRNA binding	2	0.677966	0.0680284	ENSDARG00000036298, ENSDARG00000036629	222	5	15797	28.4631	0.999909	0.335103	0.304868
GOTERM_MF_DIRECT	GO:0003899~DNA-directed RNA polymerase activity	3	1.01695	0.0734843	ENSDARG00000076509, ENSDARG00000058349, ENSDARG00000037570	222	32	15797	6.67103	0.999958	0.34905	0.317557
GOTERM_BP_DIRECT	GO:0055114~oxidation-reduction process	16	5.42373	0.0747706	ENSDARG00000105154, ENSDARG00000063908, ENSDARG00000021984, ENSDARG00000056583, ENSDARG00000063912, ENSDARG00000063924, ENSDARG00000038028, ENSDARG00000043848, ENSDARG00000011146, ENSDARG00000059128, ENSDARG00000018146, ENSDARG00000068478, ENSDARG00000025350, ENSDARG00000058725, ENSDARG00000010113, ENSDARG00000031435	242	616	14912	1.60052	1	0.569569	0.533175
GOTERM_CC_DIRECT	GO:0045263~proton-transporting ATP synthase complex, coupling factor F(o)	2	0.677966	0.0758469	ENSDARG00000009447, ENSDARG00000063911	239	5	15208	25.4527	0.999967	0.320514	0.271581
GOTERM_BP_DIRECT	GO:0045732~positive regulation of protein catabolic process	2	0.677966	0.0782475	ENSDARG00000071403, ENSDARG00000104782	242	5	14912	24.6479	1	0.569569	0.533175
GOTERM_BP_DIRECT	GO:0006595~polyamine metabolic process	2	0.677966	0.0782475	ENSDARG00000071403, ENSDARG00000104782	242	5	14912	24.6479	1	0.569569	0.533175
GOTERM_BP_DIRECT	GO:0006825~copper ion transport	2	0.677966	0.0782475	ENSDARG00000069920, ENSDARG00000096849	242	5	14912	24.6479	1	0.569569	0.533175
GOTERM_BP_DIRECT	GO:0006605~protein targeting	2	0.677966	0.0782475	ENSDARG00000103566, ENSDARG00000018637	242	5	14912	24.6479	1	0.569569	0.533175
GOTERM_MF_DIRECT	GO:0003954~NADH dehydrogenase activity	2	0.677966	0.0810708	ENSDARG00000010113, ENSDARG00000033789	222	6	15797	23.7192	0.999986	0.350255	0.318653
GOTERM_MF_DIRECT	GO:0015450~P-P-bond-hydrolysis-driven protein transmembrane transporter activity	2	0.677966	0.0810708	ENSDARG00000103566, ENSDARG00000018637	222	6	15797	23.7192	0.999986	0.350255	0.318653
GOTERM_MF_DIRECT	GO:0004364~glutathione transferase activity	3	1.01695	0.0816384	ENSDARG00000056119, ENSDARG00000042533, ENSDARG00000010625	222	34	15797	6.27862	0.999987	0.350255	0.318653
GOTERM_BP_DIRECT	GO:0000422~mitophagy	3	1.01695	0.0842132	ENSDARG00000040971, ENSDARG00000027200, ENSDARG00000052082	242	30	14912	6.16198	1	0.599062	0.560783
GOTERM_CC_DIRECT	GO:0019013~viral nucleocapsid	3	1.01695	0.0843408	ENSDARG00000040440, ENSDARG00000003429, ENSDARG00000105037	239	31	15208	6.15792	0.99999	0.34527	0.292557
GOTERM_BP_DIRECT	GO:0015992~proton transport	3	1.01695	0.0890952	ENSDARG00000014313, ENSDARG00000009447, ENSDARG00000063911	242	31	14912	5.96321	1	0.619706	0.580109
GOTERM_CC_DIRECT	GO:0005732~small nucleolar ribonucleoprotein complex	2	0.677966	0.0903143	ENSDARG00000036995, ENSDARG00000105037	239	6	15208	21.2106	0.999996	0.35852	0.303784
GOTERM_BP_DIRECT	GO:0006596~polyamine biosynthetic process	2	0.677966	0.0931494	ENSDARG00000071403, ENSDARG00000104782	242	6	14912	20.5399	1	0.633821	0.593321
GOTERM_MF_DIRECT	GO:0004861~cyclin-dependent protein serine/threonine kinase inhibitor activity	2	0.677966	0.0939315	ENSDARG00000076554, ENSDARG00000054271	222	7	15797	20.3308	0.999998	0.367438	0.334286
GOTERM_MF_DIRECT	GO:0031369~translation initiation factor binding	2	0.677966	0.0939315	ENSDARG00000077533, ENSDARG00000076509	222	7	15797	20.3308	0.999998	0.367438	0.334286
GOTERM_MF_DIRECT	GO:0051117~ATPase binding	2	0.677966	0.0939315	ENSDARG00000067975, ENSDARG00000044092	222	7	15797	20.3308	0.999998	0.367438	0.334286
GOTERM_CC_DIRECT	GO:0019012~virion	3	1.01695	0.0987479	ENSDARG00000040440, ENSDARG00000003429, ENSDARG00000105037	239	34	15208	5.61457	0.999999	0.38047	0.322383
