# Supplementary material for: Analysis of transcribed sequences from young and mature zebrafish thrombocytes
Source: PLoS One. 2022 Mar 23;17(3):e0264776. doi: 10.1371/journal.pone.0264776 (PMC8942222; doi:10.1371/journal.pone.0264776)
Supplement: S16 File — (XLSX) [file pone.0264776.s017.xlsx]

## Sheet: GFP_GO_Enrichment
Term	GFP_GeneCount
Nucleus	140
Cytoplasm	134
Intracellular	105
Translation	104
Structural constituent of ribosome	92
Ribosome	91
Intracellular ribonucleoprotein complex	89
Mitochondrion	54
RNA binding	49
Cytosolic large ribosomal subunit	44
GTP binding	35
Chordate embryonic development	31
Mitochondrial inner membrane	31
Cytosolic small ribosomal subunit	30
Small GTPase mediated signal transduction	21
peptidase activity	21
respiratory chain	18
cytochrome-c oxidase activity	17
actin binding	17
cytoplasmic translation	16
ATP synthesis coupled proton transport	15
NADH dehydrogenase (ubiquinone) activity	15
erythrocyte differentiation	15
proteasome complex	15
mitochondrial respiratory chain complex I	14
proteolysis involved in cellular protein catabolic process	14
mRNA splicing, via spliceosome	14
protein folding	14
protein binding	14
threonine-type endopeptidase activity	13
proteasome core complex	13
endopeptidase activity	13
translation initiation factor activity	13
translational initiation	13
regulation of cell cycle	13
nucleosome assembly	13
protein heterodimerization activity	13
angiogenesis	13
heart development	13
RNA splicing	12
ubiquitin-dependent protein catabolic process	12
nucleosome	12
proton-transporting ATP synthase activity, rotational mechanism	11
ribosomal small subunit assembly	11
hydrogen ion transmembrane transporter activity	11
electron carrier activity	11
hemopoiesis	11
GTPase activity	11
nucleolus	11
ribosomal large subunit assembly	10
definitive hemopoiesis	10
response to hypoxia	10
mRNA processing	10
mitochondrial proton-transporting ATP synthase complex, coupling factor F(o)	9
mitochondrial electron transport, cytochrome c to oxygen	9
small ribosomal subunit	9
mitochondrial respiratory chain complex IV	9
rRNA binding	9
translational elongation	9
proton transport	9
catalytic step 2 spliceosome	9
cell redox homeostasis	9
cell	9
viral nucleocapsid	8
virion	8
autophagosome assembly	8
structural constituent of cytoskeleton	8
autophagy	8
mRNA binding	8
somitogenesis	8
U2 snRNP	7
nucleosomal DNA binding	7
formation of translation preinitiation complex	7
precatalytic spliceosome	7
peptidyl-prolyl cis-trans isomerase activity	7
unfolded protein binding	7
transcription from RNA polymerase II promoter	7
mitochondrial electron transport, NADH to ubiquinone	6
proteasome core complex, alpha-subunit complex	6
DNA-directed RNA polymerase II, core complex	6
eukaryotic translation initiation factor 3 complex	6
U4/U6 x U5 tri-snRNP complex	6
erythrocyte development	6
translation elongation factor activity	6
DNA-directed RNA polymerase activity	6
mitophagy	6
microtubule-based process	6
ATP hydrolysis coupled proton transport	6
spliceosomal complex	6
ribosome biogenesis	6
proton-transporting ATP synthase complex, coupling factor F(o)	5
large ribosomal subunit rRNA binding	5
large ribosomal subunit	5
cellular response to nitrogen starvation	5
mitochondrial electron transport, ubiquinol to cytochrome c	5
U12-type spliceosomal complex	5
autophagosome membrane	5
eukaryotic 43S preinitiation complex	5
Arp2/3 protein complex	5
U1 snRNP	5
Arp2/3 complex-mediated actin nucleation	5
eukaryotic 48S preinitiation complex	5
hemoglobin complex	5
regulation of translational initiation	5
oxygen transporter activity	5
oxygen binding	5
proton-transporting ATPase activity, rotational mechanism	5
mRNA transport	5
primitive hemopoiesis	5
preribosome, large subunit precursor	5
glutathione transferase activity	5
embryonic hemopoiesis	5
heterotrimeric G-protein complex	5
SNARE binding	5
ubiquinol-cytochrome-c reductase activity	4
ATP synthesis coupled electron transport	4
ATP biosynthetic process	4
RNA polymerase II activity	4
signal peptide processing	4
ER membrane protein complex	4
U5 snRNP	4
antioxidant activity	4
regulation of actin filament polymerization	4
spliceosomal snRNP assembly	4
aerobic respiration	4
nuclear-transcribed mRNA catabolic process, nonsense-mediated decay	4
oxygen transport	4
vacuolar transport	4
protein domain specific binding	4
protein peptidyl-prolyl isomerization	4
protein disulfide oxidoreductase activity	4
signal peptidase complex	3
eukaryotic translation elongation factor 1 complex	3
respiratory chain complex IV	3
proton-transporting ATP synthase complex, catalytic core F(1)	3
NADH dehydrogenase activity	3
P-P-bond-hydrolysis-driven protein transmembrane transporter activity	3
wound healing, spreading of cells	3
skeletal muscle satellite cell migration	3
negative regulation of fibroblast growth factor receptor signaling pathway	3
Ragulator complex	3
spliceosomal tri-snRNP complex	3
U4 snRNP	3
proton-transporting two-sector ATPase complex, proton-transporting domain	3
small nucleolar ribonucleoprotein complex	3
U6 snRNP	3
mitochondrial respiratory chain	3
protein tag	3
respiratory electron transport chain	3
histone exchange	3
mitochondrial outer membrane translocase complex	3
neural crest formation	3
nucleocytoplasmic transport	3
postreplication repair	3
mitochondrial ribosome	3
enzyme regulator activity	3
rRNA transcription	3
protein K63-linked ubiquitination	3
positive regulation of TOR signaling	3
protein homotetramerization	3
RNA polymerase I activity	3
SAGA complex	3
protein sumoylation	3
DNA-directed RNA polymerase I complex	3
transcription factor TFIID complex	3
ATPase inhibitor activity	2
fibroblast growth factor receptor signaling pathway involved in somitogenesis	2
endonucleolytic cleavage to generate mature 3'-end of SSU-rRNA from (SSU-rRNA, 5.8S rRNA, LSU-rRNA)	2
negative regulation of hydrolase activity	2
mitochondrial proton-transporting ATP synthase complex, catalytic core F(1)	2
Sec61 translocon complex	2

## Sheet: RFP_GO_Enrichment
Term	RFP_GeneCount
Translation	89
Structural constituent of ribosome	85
Ribosome	83
Intracellular ribonucleoprotein complex	77
Intracellular	66
Cytosolic large ribosomal subunit	43
RNA binding	33
Cytosolic small ribosomal subunit	30
Mitochondrion	26
Chordate embryonic development	23
Mitochondrial inner membrane	20
Oxidation-reduction process	16
Cytoplasmic translation	15
Erythrocyte differentiation	12
Regulation of cell cycle	12
ribosomal small subunit assembly	11
iron ion binding	11
cytochrome-c oxidase activity	10
ribosomal large subunit assembly	9
small ribosomal subunit	8
rRNA binding	8
respiratory chain	8
ATP synthesis coupled proton transport	8
hemopoiesis	8
mitochondrial respiratory chain complex IV	7
hemoglobin complex	7
oxygen transporter activity	7
mitochondrial respiratory chain complex I	7
oxygen binding	7
hydrogen ion transmembrane transporter activity	7
translation initiation factor activity	7
response to hypoxia	7
translational initiation	7
mRNA splicing, via spliceosome	7
heme binding	7
mitochondrial electron transport, cytochrome c to oxygen	6
oxygen transport	6
NADH dehydrogenase (ubiquinone) activity	6
translational elongation	6
mRNA binding	6
RNA splicing	6
nucleolus	6
large ribosomal subunit rRNA binding	5
large ribosomal subunit	5
mitochondrial proton-transporting ATP synthase complex, coupling factor F(o)	5
proton-transporting ATP synthase activity, rotational mechanism	5
eukaryotic translation initiation factor 3 complex	5
erythrocyte development	5
preribosome, large subunit precursor	5
catalytic step 2 spliceosome	5
ribosome biogenesis	5
ubiquinol-cytochrome-c reductase activity	4
mitochondrial electron transport, ubiquinol to cytochrome c	4
eukaryotic 43S preinitiation complex	4
U2 snRNP	4
eukaryotic 48S preinitiation complex	4
U4/U6 x U5 tri-snRNP complex	4
regulation of translational initiation	4
formation of translation preinitiation complex	4
precatalytic spliceosome	4
maturation of SSU-rRNA from tricistronic rRNA transcript (SSU-rRNA, 5.8S rRNA, LSU-rRNA)	4
copper ion binding	4
electron carrier activity	4
respiratory electron transport chain	3
mitochondrial outer membrane translocase complex	3
mitochondrial electron transport, NADH to ubiquinone	3
intracellular sequestering of iron ion	3
cellular response to nitrogen starvation	3
ferric iron binding	3
iron ion transport	3
autophagosome membrane	3
ribosomal large subunit biogenesis	3
U1 snRNP	3
maturation of LSU-rRNA	3
cellular iron ion homeostasis	3
proton-transporting ATPase activity, rotational mechanism	3
translation elongation factor activity	3
DNA-directed RNA polymerase activity	3
glutathione transferase activity	3
mitophagy	3
viral nucleocapsid	3
proton transport	3
virion	3
ATPase inhibitor activity	2
nuclear SCF ubiquitin ligase complex	2
Cul7-RING ubiquitin ligase complex	2
mitochondrial proton-transporting ATP synthase complex, catalytic core F(1)	2
negative regulation of hydrolase activity	2
endonucleolytic cleavage to generate mature 3'-end of SSU-rRNA from (SSU-rRNA, 5.8S rRNA, LSU-rRNA)	2
NEDD8 transferase activity	2
5S rRNA binding	2
5-formyltetrahydrofolate cyclo-ligase activity	2
respiratory chain complex IV	2
positive regulation of intracellular protein transport	2
mitochondrial ATP synthesis coupled proton transport	2
negative regulation of ATPase activity	2
assembly of large subunit precursor of preribosome	2
ornithine decarboxylase inhibitor activity	2
copper chaperone activity	2
endonucleolytic cleavage in ITS1 to separate SSU-rRNA from 5.8S rRNA and LSU-rRNA from tricistronic rRNA transcript (SSU-rRNA, 5.8S rRNA, LSU-rRNA)	2
tetrahydrofolate interconversion	2
small ribosomal subunit rRNA binding	2
proton-transporting ATP synthase complex, coupling factor F(o)	2
positive regulation of protein catabolic process	2
polyamine metabolic process	2
copper ion transport	2
protein targeting	2
NADH dehydrogenase activity	2
P-P-bond-hydrolysis-driven protein transmembrane transporter activity	2
small nucleolar ribonucleoprotein complex	2
polyamine biosynthetic process	2
cyclin-dependent protein serine/threonine kinase inhibitor activity	2
translation initiation factor binding	2
ATPase binding	2
