# Supplementary material for: Analysis of transcribed sequences from young and mature zebrafish thrombocytes
Source: PLoS One. 2022 Mar 23;17(3):e0264776. doi: 10.1371/journal.pone.0264776 (PMC8942222; doi:10.1371/journal.pone.0264776)
Supplement: S17 File — (XLSX) [file pone.0264776.s018.xlsx]

## Sheet: Sheet1
Category	Term	Count	%	PValue	Genes	List Total	Pop Hits	Pop Total	Fold Enrichment	Bonferroni	Benjamini	FDR
KEGG_PATHWAY	dre03010:Ribosome	88	10.3165	5.27974e-64	ENSDARG00000100392, ENSDARG00000020197, ENSDARG00000090462, ENSDARG00000037071, ENSDARG00000037350, ENSDARG00000040439, ENSDARG00000041811, ENSDARG00000021838, ENSDARG00000058451, ENSDARG00000015128, ENSDARG00000070849, ENSDARG00000035692, ENSDARG00000011201, ENSDARG00000043509, ENSDARG00000089836, ENSDARG00000005791, ENSDARG00000101406, ENSDARG00000011405, ENSDARG00000013307, ENSDARG00000010516,…	441	134	5405	8.04887	5.96611e-62	5.96611e-62	5.96611e-62
KEGG_PATHWAY	dre00190:Oxidative phosphorylation	72	8.4408	1.16245e-41	ENSDARG00000095273, ENSDARG00000063916, ENSDARG00000063917, ENSDARG00000056583, ENSDARG00000063911, ENSDARG00000063912, ENSDARG00000063914, ENSDARG00000014313, ENSDARG00000042469, ENSDARG00000063921, ENSDARG00000014915, ENSDARG00000088383, ENSDARG00000038608, ENSDARG00000011841, ENSDARG00000019404, ENSDARG00000010113, ENSDARG00000103101, ENSDARG00000045490, ENSDARG00000028889, ENSDARG00000019332,…	441	140	5405	6.30321	1.31357e-39	6.56785e-40	6.56785e-40
KEGG_PATHWAY	dre04260:Cardiac muscle contraction	25	2.93083	4.013e-07	ENSDARG00000053217, ENSDARG00000095273, ENSDARG00000045230, ENSDARG00000054588, ENSDARG00000023963, ENSDARG00000063912, ENSDARG00000022438, ENSDARG00000011146, ENSDARG00000104537, ENSDARG00000013144, ENSDARG00000059128, ENSDARG00000088383, ENSDARG00000029064, ENSDARG00000104682, ENSDARG00000063908, ENSDARG00000063905, ENSDARG00000063924, ENSDARG00000099663, ENSDARG00000038577, ENSDARG00000087402,…	441	96	5405	3.19173	4.53459e-05	1.51156e-05	1.51156e-05
KEGG_PATHWAY	dre03040:Spliceosome	29	3.39977	1.929e-06	ENSDARG00000045155, ENSDARG00000004706, ENSDARG00000009753, ENSDARG00000059360, ENSDARG00000017084, ENSDARG00000016855, ENSDARG00000015325, ENSDARG00000033175, ENSDARG00000057484, ENSDARG00000038068, ENSDARG00000040440, ENSDARG00000068992, ENSDARG00000011648, ENSDARG00000011125, ENSDARG00000014898, ENSDARG00000016516, ENSDARG00000004956, ENSDARG00000076283, ENSDARG00000029818, ENSDARG00000023852,…	441	133	5405	2.67241	0.000217954	5.44944e-05	5.44944e-05
KEGG_PATHWAY	dre03050:Proteasome	15	1.7585	8.85094e-05	ENSDARG00000002165, ENSDARG00000054696, ENSDARG00000013938, ENSDARG00000002240, ENSDARG00000086618, ENSDARG00000003526, ENSDARG00000037962, ENSDARG00000045928, ENSDARG00000032296, ENSDARG00000009640, ENSDARG00000035679, ENSDARG00000010965, ENSDARG00000101560, ENSDARG00000031511, ENSDARG00000031885	441	55	5405	3.34261	0.00995215	0.00200031	0.00200031
KEGG_PATHWAY	dre03060:Protein export	7	0.820633	0.00680399	ENSDARG00000059298, ENSDARG00000042823, ENSDARG00000089976, ENSDARG00000008936, ENSDARG00000076568, ENSDARG00000019951, ENSDARG00000018637	441	22	5405	3.89971	0.537671	0.127479	0.127479
KEGG_PATHWAY	dre03013:RNA transport	23	2.69637	0.00789692	ENSDARG00000028119, ENSDARG00000003235, ENSDARG00000077533, ENSDARG00000044267, ENSDARG00000053047, ENSDARG00000003681, ENSDARG00000021257, ENSDARG00000020850, ENSDARG00000036394, ENSDARG00000038635, ENSDARG00000090697, ENSDARG00000010194, ENSDARG00000057026, ENSDARG00000041011, ENSDARG00000102741, ENSDARG00000057854, ENSDARG00000057912, ENSDARG00000012688, ENSDARG00000008292, ENSDARG00000014898,…	441	157	5405	1.7955	0.591758	0.127479	0.127479
KEGG_PATHWAY	dre03020:RNA polymerase	6	0.7034	0.0818405	ENSDARG00000040443, ENSDARG00000035146, ENSDARG00000076509, ENSDARG00000058349, ENSDARG00000026183, ENSDARG00000075616	441	29	5405	2.53577	0.999935	1	1
KEGG_PATHWAY	dre04141:Protein processing in endoplasmic reticulum	21	2.4619	0.0973951	ENSDARG00000104066, ENSDARG00000099306, ENSDARG00000043484, ENSDARG00000076568, ENSDARG00000038030, ENSDARG00000001940, ENSDARG00000012244, ENSDARG00000010051, ENSDARG00000005230, ENSDARG00000014165, ENSDARG00000038576, ENSDARG00000019444, ENSDARG00000019951, ENSDARG00000003151, ENSDARG00000068992, ENSDARG00000035622, ENSDARG00000102105, ENSDARG00000032997, ENSDARG00000018637, ENSDARG00000102640,…	441	181	5405	1.42199	0.999991	1	1
