# Supplementary material for: Analysis of transcribed sequences from young and mature zebrafish thrombocytes
Source: PLoS One. 2022 Mar 23;17(3):e0264776. doi: 10.1371/journal.pone.0264776 (PMC8942222; doi:10.1371/journal.pone.0264776)
Supplement: S18 File — (XLSX) [file pone.0264776.s019.xlsx]

## Sheet: Sheet1
Category	Term	Count	%	PValue	Genes	List Total	Pop Hits	Pop Total	Fold Enrichment	Bonferroni	Benjamini	FDR
KEGG_PATHWAY	dre03010:Ribosome	83	28.1356	2.06588e-93	ENSDARG00000100392, ENSDARG00000020197, ENSDARG00000037071, ENSDARG00000037350, ENSDARG00000040439, ENSDARG00000041811, ENSDARG00000021838, ENSDARG00000058451, ENSDARG00000015128, ENSDARG00000070849, ENSDARG00000035692, ENSDARG00000011201, ENSDARG00000043509, ENSDARG00000005791, ENSDARG00000101406, ENSDARG00000011405, ENSDARG00000013307, ENSDARG00000010516, ENSDARG00000036629, ENSDARG00000077717,…	183	134	5405	18.2944	1.4048e-91	1.4048e-91	1.4048e-91
KEGG_PATHWAY	dre00190:Oxidative phosphorylation	40	13.5593	2.31467e-26	ENSDARG00000053217, ENSDARG00000099499, ENSDARG00000054588, ENSDARG00000021984, ENSDARG00000095897, ENSDARG00000063911, ENSDARG00000056583, ENSDARG00000063912, ENSDARG00000014313, ENSDARG00000068738, ENSDARG00000038028, ENSDARG00000041314, ENSDARG00000011146, ENSDARG00000042469, ENSDARG00000037259, ENSDARG00000104537, ENSDARG00000059128, ENSDARG00000069920, ENSDARG00000036329, ENSDARG00000011841,…	183	140	5405	8.43872	1.57397e-24	7.86986e-25	7.86986e-25
KEGG_PATHWAY	dre04260:Cardiac muscle contraction	14	4.74576	1.62791e-05	ENSDARG00000053217, ENSDARG00000054588, ENSDARG00000063908, ENSDARG00000063912, ENSDARG00000063924, ENSDARG00000099663, ENSDARG00000038577, ENSDARG00000068738, ENSDARG00000011146, ENSDARG00000104537, ENSDARG00000059128, ENSDARG00000032970, ENSDARG00000029064, ENSDARG00000015978	183	96	5405	4.30726	0.00110638	0.000368994	0.000368994
KEGG_PATHWAY	dre03040:Spliceosome	9	3.05085	0.0787576	ENSDARG00000033175, ENSDARG00000045155, ENSDARG00000004706, ENSDARG00000036995, ENSDARG00000091656, ENSDARG00000040440, ENSDARG00000009753, ENSDARG00000016516, ENSDARG00000105037	183	133	5405	1.99864	0.996221	1	1
KEGG_PATHWAY	dre03013:RNA transport	10	3.38983	0.0818053	ENSDARG00000090697, ENSDARG00000077533, ENSDARG00000011152, ENSDARG00000020850, ENSDARG00000057912, ENSDARG00000036394, ENSDARG00000012688, ENSDARG00000016516, ENSDARG00000016889, ENSDARG00000017219	183	157	5405	1.88124	0.996983	1	1
