# Supplementary material for: Analysis of transcribed sequences from young and mature zebrafish thrombocytes
Source: PLoS One. 2022 Mar 23;17(3):e0264776. doi: 10.1371/journal.pone.0264776 (PMC8942222; doi:10.1371/journal.pone.0264776)
Supplement: S19 File — (XLSX) [file pone.0264776.s020.xlsx]

## Sheet: Sheet1
Danio GeneName	Human Ortholog	Human EntrezId	Human EnsemblId	Human Gene Description
ndufab1a	NDUFAB1	4706	ENSG00000004779	NADH:ubiquinone oxidoreductase subunit AB1
cdc27	CDC27	996	ENSG00000004897	cell division cycle 27
slc25a5	SLC25A5	292	ENSG00000005022	solute carrier family 25 member 5
psmb1	PSMB1	5689	ENSG00000008018	proteasome 20S subunit beta 1
mgst1.1	MGST1	4257	ENSG00000008394	microsomal glutathione S-transferase 1
rps20	RPS20	6224	ENSG00000008988	ribosomal protein S20
slc25a39	SLC25A39	51629	ENSG00000013306	solute carrier family 25 member 39
mdh1aa	MDH1	4190	ENSG00000014641	malate dehydrogenase 1
tbpl1	TBPL1	9519	ENSG00000028839	TATA-box binding protein like 1
psma4	PSMA4	5685	ENSG00000041357	proteasome 20S subunit alpha 4
ap2s1	AP2S1	1175	ENSG00000042753	adaptor related protein complex 2 subunit sigma 1
nop16	NOP16	51491	ENSG00000048162	NOP16 nucleolar protein
cyba	CYBA	1535	ENSG00000051523	cytochrome b-245 alpha chain
phpt1	PHPT1	29085	ENSG00000054148	phosphohistidine phosphatase 1
mrpl43	MRPL43	84545	ENSG00000055950	mitochondrial ribosomal protein L43
mrps24	MRPS24	64951	ENSG00000062582	mitochondrial ribosomal protein S24
rpl18	RPL18	6141	ENSG00000063177	ribosomal protein L18
rfxank	RFXANK	8625	ENSG00000064490	regulatory factor X associated ankyrin containing protein
wdr18	WDR18	57418	ENSG00000065268	WD repeat domain 18
ndufb4	NDUFB4	4710	ENSG00000065518	NADH:ubiquinone oxidoreductase subunit B4
ybx1	YBX1	4904	ENSG00000065978	Y-box binding protein 1
pabpc1a	PABPC1	26986	ENSG00000070756	poly(A) binding protein cytoplasmic 1
rpl31	RPL31	6160	ENSG00000071082	ribosomal protein L31
hsd17b10	HSD17B10	3028	ENSG00000072506	hydroxysteroid 17-beta dehydrogenase 10
mrps34	MRPS34	65993	ENSG00000074071	mitochondrial ribosomal protein S34
eno1a	ENO1	2023	ENSG00000074800	enolase 1
slc25a3b	SLC25A3	5250	ENSG00000075415	solute carrier family 25 member 3
actb1	ACTB	60	ENSG00000075624	actin beta
hsp90aa1.2	HSP90AA1	3320	ENSG00000080824	heat shock protein 90 alpha family class A member 1
mrpl22	MRPL22	29093	ENSG00000082515	mitochondrial ribosomal protein L22
rps5	RPS5	6193	ENSG00000083845	ribosomal protein S5
gstp2	GSTP1	2950	ENSG00000084207	glutathione S-transferase pi 1
aplp2	APLP2	334	ENSG00000084234	amyloid beta precursor like protein 2
baxb	BAX	581	ENSG00000087088	BCL2 associated X, apoptosis regulator
sf3b2	SF3B2	10992	ENSG00000087365	splicing factor 3b subunit 2
dynll1	DYNLL1	8655	ENSG00000088986	dynein light chain LC8-type 1
tesca	TESC	54997	ENSG00000088992	tescalcin
rpl6	RPL6	6128	ENSG00000089009	ribosomal protein L6
rplp0	RPLP0	6175	ENSG00000089157	ribosomal protein lateral stalk subunit P0
pebp1	PEBP1	5037	ENSG00000089220	phosphatidylethanolamine binding protein 1
fus	FUS	2521	ENSG00000089280	FUS RNA binding protein
blvrb	BLVRB	645	ENSG00000090013	biliverdin reductase B
ndufb2	NDUFB2	4708	ENSG00000090266	NADH:ubiquinone oxidoreductase subunit B2
hnrnpc	HNRNPC	3183	ENSG00000092199	heterogeneous nuclear ribonucleoprotein C
myl6	MYL6	4637	ENSG00000092841	myosin light chain 6
dhps	DHPS	1725	ENSG00000095059	deoxyhypusine synthase
hsp90ab1	HSP90AB1	3326	ENSG00000096384	heat shock protein 90 alpha family class B member 1
psmd8	PSMD8	5714	ENSG00000099341	proteasome 26S subunit, non-ATPase 8
ndufb7	NDUFB7	4713	ENSG00000099795	NADH:ubiquinone oxidoreductase subunit B7
tecrb	TECR	9524	ENSG00000099797	trans-2,3-enoyl-CoA reductase
timm13	TIMM13	26517	ENSG00000099800	translocase of inner mitochondrial membrane 13
ranbp1	RANBP1	5902	ENSG00000099901	RAN binding protein 1
ddt	DDT	1652	ENSG00000099977	D-dopachrome tautomerase
rpl3	RPL3	6122	ENSG00000100316	ribosomal protein L3
eif3d	EIF3D	8664	ENSG00000100353	eukaryotic translation initiation factor 3 subunit D
st13	ST13	6767	ENSG00000100380	ST13 Hsp70 interacting protein
rbx1	RBX1	9978	ENSG00000100387	ring-box 1
desi1b	DESI1	27351	ENSG00000100418	desumoylating isopeptidase 1
cdkn3	CDKN3	1033	ENSG00000100526	cyclin dependent kinase inhibitor 3
psma3	PSMA3	5684	ENSG00000100567	proteasome 20S subunit alpha 3
ahsa1b	AHSA1	10598	ENSG00000100591	activator of HSP90 ATPase activity 1
erh	ERH	2079	ENSG00000100632	ERH mRNA splicing and mitosis factor
eif5	EIF5	1983	ENSG00000100664	eukaryotic translation initiation factor 5
psmb5	PSMB5	5693	ENSG00000100804	proteasome 20S subunit beta 5
pabpn1	PABPN1	8106	ENSG00000100836	poly(A) binding protein nuclear 1
psma6a	PSMA6	5687	ENSG00000100902	proteasome 20S subunit alpha 6
nop56	NOP56	10528	ENSG00000101361	NOP56 ribonucleoprotein
cst3	CST3	1471	ENSG00000101439	cystatin C
pgk1	PGK1	5230	ENSG00000102144	phosphoglycerate kinase 1
stub1	STUB1	10273	ENSG00000103266	STIP1 homology and U-box containing protein 1
eif3ea	EIF3E	3646	ENSG00000104408	eukaryotic translation initiation factor 3 subunit E
eef1da	EEF1D	1936	ENSG00000104529	eukaryotic translation elongation factor 1 delta
pih1d1	PIH1D1	55011	ENSG00000104872	PIH1 domain containing 1
oaz1b	OAZ1	4946	ENSG00000104904	ornithine decarboxylase antizyme 1
zgc:136864	C19orf53	28974	ENSG00000104979	chromosome 19 open reading frame 53
pdcd5	PDCD5	9141	ENSG00000105185	programmed cell death 5
rps16	RPS16	6217	ENSG00000105193	ribosomal protein S16
fbl	FBL	2091	ENSG00000105202	fibrillarin
tbcb	TBCB	1155	ENSG00000105254	tubulin folding cofactor B
rps19	RPS19	6223	ENSG00000105372	ribosomal protein S19
etfb	ETFB	2109	ENSG00000105379	electron transfer flavoprotein subunit beta
babam1	BABAM1	29086	ENSG00000105393	BRISC and BRCA1 A complex member 1
rabac1	RABAC1	10567	ENSG00000105404	Rab acceptor 1
rpl18a	RPL18A	6142	ENSG00000105640	ribosomal protein L18a
tmem147	TMEM147	10430	ENSG00000105677	transmembrane protein 147
ssbp1	SSBP1	6742	ENSG00000106028	single stranded DNA binding protein 1
chchd2	CHCHD2	51142	ENSG00000106153	coiled-coil-helix-coiled-coil-helix domain containing 2
bud31	BUD31	8896	ENSG00000106245	BUD31 homolog
lsm5	LSM5	23658	ENSG00000106355	LSM5 homolog, U6 small nuclear RNA and mRNA degradation associated
znhit1	ZNHIT1	10467	ENSG00000106400	zinc finger HIT-type containing 1
psma2	PSMA2	5683	ENSG00000106588	proteasome 20S subunit alpha 2
sec61b	SEC61B	10952	ENSG00000106803	SEC61 translocon subunit beta
npm3	NPM3	10360	ENSG00000107833	nucleophosmin/nucleoplasmin 3
glrx3	GLRX3	10539	ENSG00000108010	glutaredoxin 3
rpl28	RPL28	6158	ENSG00000108107	ribosomal protein L28
rpl19	RPL19	6143	ENSG00000108298	ribosomal protein L19
pfn1	PFN1	5216	ENSG00000108518	profilin 1
c1qbp	C1QBP	708	ENSG00000108561	complement C1q binding protein
psmd11b	PSMD11	5717	ENSG00000108671	proteasome 26S subunit, non-ATPase 11
mrpl27	MRPL27	51264	ENSG00000108826	mitochondrial ribosomal protein L27
luc7l3	LUC7L3	51747	ENSG00000108848	LUC7 like 3 pre-mRNA splicing factor
rpl34	RPL34	6164	ENSG00000109475	ribosomal protein L34
ctsc	CTSC	1075	ENSG00000109861	cathepsin C
hspa8	HSPA8	3312	ENSG00000109971	heat shock protein family A (Hsp70) member 8
anapc15	ANAPC15	25906	ENSG00000110200	anaphase promoting complex subunit 15
apoa4b.1	APOA4	337	ENSG00000110244	apolipoprotein A4
rps13	RPS13	6207	ENSG00000110700	ribosomal protein S13
ndufs8a	NDUFS8	4728	ENSG00000110717	NADH:ubiquinone oxidoreductase core subunit S8
arpc3	ARPC3	10094	ENSG00000111229	actin related protein 2/3 complex subunit 3
mrpl51	MRPL51	51258	ENSG00000111639	mitochondrial ribosomal protein L51
tpi1b	TPI1	7167	ENSG00000111669	triosephosphate isomerase 1
ldhba	LDHB	3945	ENSG00000111716	lactate dehydrogenase B
cox6a1	COX6A1	1337	ENSG00000111775	cytochrome c oxidase subunit 6A1
rwdd1	RWDD1	51389	ENSG00000111832	RWD domain containing 1
rps12	RPS12	6206	ENSG00000112306	ribosomal protein S12
cox7a2a	COX7A2	1347	ENSG00000112695	cytochrome c oxidase subunit 7A2
sub1a	SUB1	10923	ENSG00000113387	SUB1 regulator of transcription
skp1	SKP1	6500	ENSG00000113558	S-phase kinase associated protein 1
smc4	SMC4	10051	ENSG00000113810	structural maintenance of chromosomes 4
tfdp2	TFDP2	7029	ENSG00000114126	transcription factor Dp-2
rpl24	RPL24	6152	ENSG00000114391	ribosomal protein L24
eef1b2	EEF1B2	1933	ENSG00000114942	eukaryotic translation elongation factor 1 beta 2
ncl	NCL	4691	ENSG00000115053	nucleolin
sf3b6	SF3B6	51639	ENSG00000115128	splicing factor 3b subunit 6
rps15	RPS15	6209	ENSG00000115268	ribosomal protein S15
ndufs7	NDUFS7	374291	ENSG00000115286	NADH:ubiquinone oxidoreductase core subunit S7
cct4	CCT4	10575	ENSG00000115484	chaperonin containing TCP1 subunit 4
hspe1	HSPE1	3336	ENSG00000115541	heat shock protein family E (Hsp10) member 1
srsf7b	SRSF7	6432	ENSG00000115875	serine and arginine rich splicing factor 7
rpl22	RPL22	6146	ENSG00000116251	ribosomal protein L22
park7	PARK7	11315	ENSG00000116288	Parkinsonism associated deglycase
lamtor2	LAMTOR2	28956	ENSG00000116586	late endosomal/lysosomal adaptor, MAPK and MTOR activator 2
srm	SRM	6723	ENSG00000116649	spermidine synthase
mrps15	MRPS15	64960	ENSG00000116898	mitochondrial ribosomal protein S15
sdhb	SDHB	6390	ENSG00000117118	succinate dehydrogenase complex iron sulfur subunit B
atp6v0b	ATP6V0B	533	ENSG00000117410	ATPase H+ transporting V0 subunit b
akr1a1b	AKR1A1	10327	ENSG00000117448	aldo-keto reductase family 1 member A1
prdx1	PRDX1	5052	ENSG00000117450	peroxiredoxin 1
prdx6	PRDX6	9588	ENSG00000117592	peroxiredoxin 6
stmn1a	STMN1	3925	ENSG00000117632	stathmin 1
rps25	RPS25	6230	ENSG00000118181	ribosomal protein S25
hmgn3	HMGN3	9324	ENSG00000118418	high mobility group nucleosomal binding domain 3
vamp8	VAMP8	8673	ENSG00000118640	vesicle associated membrane protein 8
ndufb3	NDUFB3	4709	ENSG00000119013	NADH:ubiquinone oxidoreductase subunit B3
setb	SET	6418	ENSG00000119335	SET nuclear proto-oncogene
ndufa8	NDUFA8	4702	ENSG00000119421	NADH:ubiquinone oxidoreductase subunit A8
slirp	SLIRP	81892	ENSG00000119705	SRA stem-loop interacting RNA binding protein
eny2	ENY2	56943	ENSG00000120533	ENY2 transcription and export complex 2 subunit
znf706	ZNF706	51123	ENSG00000120963	zinc finger protein 706
rpl21	RPL21	6144	ENSG00000122026	ribosomal protein L21
gtf3aa	GTF3A	2971	ENSG00000122034	general transcription factor IIIA
rpl5a	RPL5	6125	ENSG00000122406	ribosomal protein L5
clta	CLTA	1211	ENSG00000122705	clathrin light chain A
prdx4	PRDX4	10549	ENSG00000123131	peroxiredoxin 4
pfdn5	PFDN5	5204	ENSG00000123349	prefoldin subunit 5
tuba1b	TUBA1B	10376	ENSG00000123416	tubulin alpha 1b
cks2	CKS2	1164	ENSG00000123975	CDC28 protein kinase regulatory subunit 2
snrpc	SNRPC	6631	ENSG00000124562	small nuclear ribonucleoprotein polypeptide C
rps10	RPS10	6204	ENSG00000124614	ribosomal protein S10
mt2	MT2A	4502	ENSG00000125148	metallothionein 2A
ndufa1	NDUFA1	4694	ENSG00000125356	NADH:ubiquinone oxidoreductase subunit A1
clpp	CLPP	8192	ENSG00000125656	caseinolytic mitochondrial matrix peptidase proteolytic subunit
rpl23	RPL23	9349	ENSG00000125691	ribosomal protein L23
snrpd2	SNRPD2	6633	ENSG00000125743	small nuclear ribonucleoprotein D2 polypeptide
dynlrb1	DYNLRB1	83658	ENSG00000125971	dynein light chain roadblock-type 1
ergic3	ERGIC3	51614	ENSG00000125991	ERGIC and golgi 3
romo1	ROMO1	140823	ENSG00000125995	reactive oxygen species modulator 1
psmb2	PSMB2	5690	ENSG00000126067	proteasome 20S subunit beta 2
urod	UROD	7389	ENSG00000126088	uroporphyrinogen decarboxylase
capns1b	CAPNS1	826	ENSG00000126247	calpain small subunit 1
cox6b1	COX6B1	1340	ENSG00000126267	cytochrome c oxidase subunit 6B1
prdx5	PRDX5	25824	ENSG00000126432	peroxiredoxin 5
prmt1	PRMT1	3276	ENSG00000126457	protein arginine methyltransferase 1
trap1	TRAP1	10131	ENSG00000126602	TNF receptor associated protein 1
uxt	UXT	8409	ENSG00000126756	ubiquitously expressed prefoldin like chaperone
cox7c	COX7C	1350	ENSG00000127184	cytochrome c oxidase subunit 7C
pin1	PIN1	5300	ENSG00000127445	peptidylprolyl cis/trans isomerase, NIMA-interacting 1
emc6	EMC6	83460	ENSG00000127774	ER membrane protein complex subunit 6
emc4	EMC4	51234	ENSG00000128463	ER membrane protein complex subunit 4
atp6v1f	ATP6V1F	9296	ENSG00000128524	ATPase H+ transporting V1 subunit F
psma1	PSMA1	5682	ENSG00000129084	proteasome 20S subunit alpha 1
txndc17	TXNDC17	84817	ENSG00000129235	thioredoxin domain containing 17
nedd8	NEDD8	4738	ENSG00000129559	NEDD8 ubiquitin like modifier
dad1	DAD1	1603	ENSG00000129562	defender against cell death 1
rpl36	RPL36	25873	ENSG00000130255	ribosomal protein L36
pgls	PGLS	25796	ENSG00000130313	6-phosphogluconolactonase
lsm7	LSM7	51690	ENSG00000130332	LSM7 homolog, U6 small nuclear RNA and mRNA degradation associated
arpc1b	ARPC1B	10095	ENSG00000130429	actin related protein 2/3 complex subunit 1B
tmem160	TMEM160	54958	ENSG00000130748	transmembrane protein 160
gmfg	GMFG	9535	ENSG00000130755	glia maturation factor gamma
eif3g	EIF3G	8666	ENSG00000130811	eukaryotic translation initiation factor 3 subunit G
cox4i1	COX4I1	1327	ENSG00000131143	cytochrome c oxidase subunit 4I1
rpl27	RPL27	6155	ENSG00000131469	ribosomal protein L27
ndufa2	NDUFA2	4695	ENSG00000131495	NADH:ubiquinone oxidoreductase subunit A2
snrpa1	SNRPA1	6627	ENSG00000131876	small nuclear ribonucleoprotein polypeptide A'
ran	RAN	5901	ENSG00000132341	RAN, member RAS oncogene family
sec61g	SEC61G	23480	ENSG00000132432	SEC61 translocon subunit gamma
pomp	POMP	51371	ENSG00000132963	proteasome maturation protein
pemt	PEMT	10400	ENSG00000133027	phosphatidylethanolamine N-methyltransferase
tpt1	TPT1	7178	ENSG00000133112	tumor protein, translationally-controlled 1
srrm1	SRRM1	10250	ENSG00000133226	serine and arginine repetitive matrix 1
ldha	LDHA	3939	ENSG00000134333	lactate dehydrogenase A
rps15a	RPS15A	6210	ENSG00000134419	ribosomal protein S15a
ccnh	CCNH	902	ENSG00000134480	cyclin H
timm10	TIMM10	26519	ENSG00000134809	translocase of inner mitochondrial membrane 10
tmem258	TMEM258	746	ENSG00000134825	transmembrane protein 258
cd63	CD63	967	ENSG00000135404	CD63 molecule
bloc1s1	BLOC1S1	2647	ENSG00000135441	biogenesis of lysosomal organelles complex 1 subunit 1
hnrnpa1a	HNRNPA1	3178	ENSG00000135486	heterogeneous nuclear ribonucleoprotein A1
rac1a	RAC1	5879	ENSG00000136238	Rac family small GTPase 1
ndufb5	NDUFB5	4711	ENSG00000136521	NADH:ubiquinone oxidoreductase subunit B5
gypc	GYPC	2995	ENSG00000136732	glycophorin C (Gerbich blood group)
psmb7	PSMB7	5695	ENSG00000136930	proteasome 20S subunit beta 7
anp32b	ANP32B	10541	ENSG00000136938	acidic nuclear phosphoprotein 32 family member B
rpl35	RPL35	11224	ENSG00000136942	ribosomal protein L35
dctn3	DCTN3	11258	ENSG00000137100	dynactin subunit 3
hint2	HINT2	84681	ENSG00000137133	histidine triad nucleotide binding protein 2
rps6	RPS6	6194	ENSG00000137154	ribosomal protein S6
tmem14ca	TMEM14B	81853	ENSG00000137210	transmembrane protein 14B
hmga1a	HMGA1	3159	ENSG00000137309	high mobility group AT-hook 1
rplp1	RPLP1	6176	ENSG00000137818	ribosomal protein lateral stalk subunit P1
rps24	RPS24	6229	ENSG00000138326	ribosomal protein S24
atic	ATIC	471	ENSG00000138363	5-aminoimidazole-4-carboxamide ribonucleotide formyltransferase/IMP cyclohydrolase
mettl5	METTL5	29081	ENSG00000138382	methyltransferase like 5
ssb	SSB	6741	ENSG00000138385	small RNA binding exonuclease protection factor La
esd	ESD	2098	ENSG00000139684	esterase D
gtf2a2	GTF2A2	2958	ENSG00000140307	general transcription factor IIA subunit 2
srp14	SRP14	6727	ENSG00000140319	signal recognition particle 14
sec11a	SEC11A	23478	ENSG00000140612	SEC11 homolog A, signal peptidase complex subunit
rps2	RPS2	6187	ENSG00000140988	ribosomal protein S2
cops3	COPS3	8533	ENSG00000141030	COP9 signalosome subunit 3
arhgdia	ARHGDIA	396	ENSG00000141522	Rho GDP dissociation inhibitor alpha
anapc11	ANAPC11	51529	ENSG00000141552	anaphase promoting complex subunit 11
narf	NARF	26502	ENSG00000141562	nuclear prelamin A recognition factor
txnl4a	TXNL4A	10907	ENSG00000141759	thioredoxin like 4A
sod1	SOD1	6647	ENSG00000142168	superoxide dismutase 1
psmb6	PSMB6	5694	ENSG00000142507	proteasome 20S subunit beta 6
rps11	RPS11	6205	ENSG00000142534	ribosomal protein S11
rpl13a	RPL13A	23521	ENSG00000142541	ribosomal protein L13a
sh3bgrl3	SH3BGRL3	83442	ENSG00000142669	SH3 domain binding glutamate rich protein like 3
rpl11	RPL11	6135	ENSG00000142676	ribosomal protein L11
serbp1a	SERBP1	26135	ENSG00000142864	SERPINE1 mRNA binding protein 1
rps8a	RPS8	6202	ENSG00000142937	ribosomal protein S8
ufc1	UFC1	51506	ENSG00000143222	ubiquitin-fold modifier conjugating enzyme 1
pfdn2	PFDN2	5202	ENSG00000143256	prefoldin subunit 2
mrpl24	MRPL24	79590	ENSG00000143314	mitochondrial ribosomal protein L24
mrpl9	MRPL9	65005	ENSG00000143436	mitochondrial ribosomal protein L9
tpm3	TPM3	7170	ENSG00000143549	tropomyosin 3
guk1a	GUK1	2987	ENSG00000143774	guanylate kinase 1
parp1	PARP1	142	ENSG00000143799	poly(ADP-ribose) polymerase 1
calm2b	CALM2	805	ENSG00000143933	calmodulin 2
rps27a	RPS27A	6233	ENSG00000143947	ribosomal protein S27a
snrpg	SNRPG	6637	ENSG00000143977	small nuclear ribonucleoprotein polypeptide G
tprkb	TPRKB	51002	ENSG00000144034	TP53RK binding protein
hspd1	HSPD1	3329	ENSG00000144381	heat shock protein family D (Hsp60) member 1
rpl32	RPL32	6161	ENSG00000144713	ribosomal protein L32
rps3a	RPS3A	6189	ENSG00000145425	ribosomal protein S3A
ndufs6	NDUFS6	4726	ENSG00000145494	NADH:ubiquinone oxidoreductase subunit S6
rpl37	RPL37	6167	ENSG00000145592	ribosomal protein L37
btf3	BTF3	689	ENSG00000145741	basic transcription factor 3
nhp2	NHP2	55651	ENSG00000145912	NHP2 ribonucleoprotein
higd2a	HIGD2A	192286	ENSG00000146066	HIG1 hypoxia inducible domain family member 2A
mdh2	MDH2	4191	ENSG00000146701	malate dehydrogenase 2
cct6a	CCT6A	908	ENSG00000146731	chaperonin containing TCP1 subunit 6A
ndufb11	NDUFB11	54539	ENSG00000147123	NADH:ubiquinone oxidoreductase subunit B11
rpl10	RPL10	6134	ENSG00000147403	ribosomal protein L10
slc25a37	SLC25A37	51312	ENSG00000147454	solute carrier family 25 member 37
rpl7	RPL7	6129	ENSG00000147604	ribosomal protein L7
ndufb9	NDUFB9	4715	ENSG00000147684	NADH:ubiquinone oxidoreductase subunit B9
rpl7a	RPL7A	6130	ENSG00000148303	ribosomal protein L7a
eif3m	EIF3M	10480	ENSG00000149100	eukaryotic translation initiation factor 3 subunit M
rps3	RPS3	6188	ENSG00000149273	ribosomal protein S3
lamtor1	LAMTOR1	55004	ENSG00000149357	late endosomal/lysosomal adaptor, MAPK and MTOR activator 1
faub	FAU	2197	ENSG00000149806	FAU ubiquitin like and ribosomal protein S30 fusion
aldoaa	ALDOA	226	ENSG00000149925	aldolase, fructose-bisphosphate A
sap18	SAP18	10284	ENSG00000150459	Sin3A associated protein 18
timm8b	TIMM8B	26521	ENSG00000150779	translocase of inner mitochondrial membrane 8 homolog B
ubc	UBC	7316	ENSG00000150991	ubiquitin C
mzt2b	MZT2B	80097	ENSG00000152082	mitotic spindle organizing protein 2B
gtf3c6	GTF3C6	112495	ENSG00000155115	general transcription factor IIIC subunit 6
dbi	DBI	1622	ENSG00000155368	diazepam binding inhibitor, acyl-CoA binding protein
cct8	CCT8	10694	ENSG00000156261	chaperonin containing TCP1 subunit 8
uqcrb	UQCRB	7381	ENSG00000156467	ubiquinol-cytochrome c reductase binding protein
rpl30	RPL30	6156	ENSG00000156482	ribosomal protein L30
eef1a1b	EEF1A1	1915	ENSG00000156508	eukaryotic translation elongation factor 1 alpha 1
alas2	ALAS2	212	ENSG00000158578	5'-aminolevulinate synthase 2
fcer1g	FCER1G	2207	ENSG00000158869	Fc fragment of IgE receptor Ig
psmd4b	PSMD4	5710	ENSG00000159352	proteasome 26S subunit, non-ATPase 4
nae1	NAE1	8883	ENSG00000159593	NEDD8 activating enzyme E1 subunit 1
u2af1	U2AF1	7307	ENSG00000160201	U2 small nuclear RNA auxiliary factor 1
fdps	FDPS	2224	ENSG00000160752	farnesyl diphosphate synthase
rpl8	RPL8	6132	ENSG00000161016	ribosomal protein L8
eif4a1b	EIF4A1	1973	ENSG00000161960	eukaryotic translation initiation factor 4A1
rpl26	RPL26	6154	ENSG00000161970	ribosomal protein L26
magoh	MAGOH	4116	ENSG00000162385	mago homolog, exon junction complex subunit
dpy30	DPY30	84661	ENSG00000162961	dpy-30 histone methyltransferase complex regulatory subunit
h3f3a	H3-3A	3020	ENSG00000163041	H3.3 histone A
krtcap2	KRTCAP2	200185	ENSG00000163463	keratinocyte associated protein 2
cct3	CCT3	7203	ENSG00000163468	chaperonin containing TCP1 subunit 3
rpl22l1	RPL22L1	200916	ENSG00000163584	ribosomal protein L22 like 1
psmd6	PSMD6	9861	ENSG00000163636	proteasome 26S subunit, non-ATPase 6
rpl9	RPL9	6133	ENSG00000163682	ribosomal protein L9
polr2h	POLR2H	5437	ENSG00000163882	RNA polymerase II subunit H
hmgb2a	HMGB2	3148	ENSG00000164104	high mobility group box 2
ndufaf2	NDUFAF2	91942	ENSG00000164182	NADH:ubiquinone oxidoreductase complex assembly factor 2
ndufs4	NDUFS4	4724	ENSG00000164258	NADH:ubiquinone oxidoreductase subunit S4
uqcrq	UQCRQ	27089	ENSG00000164405	ubiquinol-cytochrome c reductase complex III subunit VII
rps14	RPS14	6208	ENSG00000164587	ribosomal protein S14
pttg1	PTTG1	9232	ENSG00000164611	PTTG1 regulator of sister chromatid separation, securin
stoml2	STOML2	30968	ENSG00000165283	stomatin like 2
vdac2	VDAC2	7417	ENSG00000165637	voltage dependent anion channel 2
ndufb8	NDUFB8	4714	ENSG00000166136	NADH:ubiquinone oxidoreductase subunit B8
taf10	TAF10	6881	ENSG00000166337	TATA-box binding protein associated factor 10
rpl27a	RPL27A	6157	ENSG00000166441	ribosomal protein L27a
hsp90b1	HSP90B1	7184	ENSG00000166598	heat shock protein 90 beta family member 1
b2m	B2M	567	ENSG00000166710	beta-2-microglobulin
ppib	PPIB	5479	ENSG00000166794	peptidylprolyl isomerase B
snrpd1	SNRPD1	6632	ENSG00000167088	small nuclear ribonucleoprotein D1 polypeptide
gpx4b	GPX4	2879	ENSG00000167468	glutathione peroxidase 4
rpl13	RPL13	6137	ENSG00000167526	ribosomal protein L13
eef2b	EEF2	1938	ENSG00000167658	eukaryotic translation elongation factor 2
ndufv1	NDUFV1	4723	ENSG00000167792	NADH:ubiquinone oxidoreductase core subunit V1
prdx2	PRDX2	7001	ENSG00000167815	peroxiredoxin 2
srrm2	SRRM2	23524	ENSG00000167978	serine/arginine repetitive matrix 2
fth1b	FTH1	2495	ENSG00000167996	ferritin heavy chain 1
rpsa	RPSA	3921	ENSG00000168028	ribosomal protein SA
ndufs5	NDUFS5	4725	ENSG00000168653	NADH:ubiquinone oxidoreductase subunit S5
prelid1a	PRELID1	27166	ENSG00000169230	PRELI domain containing 1
hint1	HINT1	3094	ENSG00000169567	histidine triad nucleotide binding protein 1
sf3b5	SF3B5	83443	ENSG00000169976	splicing factor 3b subunit 5
trappc1	TRAPPC1	58485	ENSG00000170043	trafficking protein particle complex 1
gabarapa	GABARAP	11337	ENSG00000170296	GABA type A receptor-associated protein
stx8	STX8	9482	ENSG00000170310	syntaxin 8
ubb	UBB	7314	ENSG00000170315	ubiquitin B
rps9	RPS9	6203	ENSG00000170889	ribosomal protein S9
tmem126a	TMEM126A	84233	ENSG00000171202	transmembrane protein 126A
pgam1b	PGAM1	5223	ENSG00000171314	phosphoglycerate mutase 1
mrpl36	MRPL36	64979	ENSG00000171421	mitochondrial ribosomal protein L36
rps21	RPS21	6227	ENSG00000171858	ribosomal protein S21
rps7	RPS7	6201	ENSG00000171863	ribosomal protein S7
bsg	BSG	682	ENSG00000172270	basigin (Ok blood group)
cfl1	CFL1	1072	ENSG00000172757	cofilin 1
rpl38	RPL38	6169	ENSG00000172809	ribosomal protein L38
rnaseh2c	RNASEH2C	84153	ENSG00000172922	ribonuclease H2 subunit C
trmt112	TRMT112	51504	ENSG00000173113	tRNA methyltransferase subunit 11-2
cks1b	CKS1B	1163	ENSG00000173207	CDC28 protein kinase regulatory subunit 1B
ppp1r14bb	PPP1R14B	26472	ENSG00000173457	protein phosphatase 1 regulatory inhibitor subunit 14B
fkbp2	FKBP2	2286	ENSG00000173486	FKBP prolyl isomerase 2
uqcrh	UQCRH	7388	ENSG00000173660	ubiquinol-cytochrome c reductase hinge protein
eif1b	EIF1	10209	ENSG00000173812	eukaryotic translation initiation factor 1
gng5	GNG5	2787	ENSG00000174021	G protein subunit gamma 5
rpl4	RPL4	6124	ENSG00000174444	ribosomal protein L4
rpl15	RPL15	6138	ENSG00000174748	ribosomal protein L15
yif1a	YIF1A	10897	ENSG00000174851	Yip1 interacting factor homolog A, membrane trafficking protein
ndufa11	NDUFA11	126328	ENSG00000174886	NADH:ubiquinone oxidoreductase subunit A11
ube2c	UBE2C	11065	ENSG00000175063	ubiquitin conjugating enzyme E2 C
banf1	BANF1	8815	ENSG00000175334	BAF nuclear assembly factor 1
aurkaip1	AURKAIP1	54998	ENSG00000175756	aurora kinase A interacting protein 1
tomm5	TOMM5	401505	ENSG00000175768	translocase of outer mitochondrial membrane 5
cox8a	COX8A	1351	ENSG00000176340	cytochrome c oxidase subunit 8A
taldo1	TALDO1	6888	ENSG00000177156	transaldolase 1
atox1	ATOX1	475	ENSG00000177556	antioxidant 1 copper chaperone
polr2l	POLR2L	5441	ENSG00000177700	RNA polymerase II subunit L
rps27.2	RPS27	6232	ENSG00000177954	ribosomal protein S27
impdh2	IMPDH2	3615	ENSG00000178035	inosine monophosphate dehydrogenase 2
ndufv2	NDUFV2	4729	ENSG00000178127	NADH:ubiquinone oxidoreductase core subunit V2
cox14	COX14	84987	ENSG00000178449	cytochrome c oxidase assembly factor COX14
cox5ab	COX5A	9377	ENSG00000178741	cytochrome c oxidase subunit 5A
eif3k	EIF3K	27335	ENSG00000178982	eukaryotic translation initiation factor 3 subunit K
cyc1	CYC1	1537	ENSG00000179091	cytochrome c1
calr	CALR	811	ENSG00000179218	calreticulin
ppa1b	PPA1	5464	ENSG00000180817	inorganic pyrophosphatase 1
ssr4	SSR4	6748	ENSG00000180879	signal sequence receptor subunit 4
mrpl14	MRPL14	64928	ENSG00000180992	mitochondrial ribosomal protein L14
trappc5	TRAPPC5	126003	ENSG00000181029	trafficking protein particle complex 5
npm1a	NPM1	4869	ENSG00000181163	nucleophosmin 1
snrpe	SNRPE	6635	ENSG00000182004	small nuclear ribonucleoprotein polypeptide E
nop10	NOP10	55505	ENSG00000182117	NOP10 ribonucleoprotein
mrpl41	MRPL41	64975	ENSG00000182154	mitochondrial ribosomal protein L41
arl6ip4	ARL6IP4	51329	ENSG00000182196	ADP ribosylation factor like GTPase 6 interacting protein 4
glrx5	GLRX5	51218	ENSG00000182512	glutaredoxin 5
rps17	RPS17	6218	ENSG00000182774	ribosomal protein S17
rpl35a	RPL35A	6165	ENSG00000182899	ribosomal protein L35a
naa38	NAA38	84316	ENSG00000183011	N-alpha-acetyltransferase 38, NatC auxiliary subunit
eif3c	EIF3C	8663	ENSG00000184110	eukaryotic translation initiation factor 3 subunit C
tssc4	TSSC4	10078	ENSG00000184281	tumor suppressing subtransferable candidate 4
ndufa12	NDUFA12	55967	ENSG00000184752	NADH:ubiquinone oxidoreductase subunit A12
apoob	APOO	79135	ENSG00000184831	apolipoprotein O
rps23	RPS23	6228	ENSG00000186468	ribosomal protein S23
nap1l1	NAP1L1	4673	ENSG00000187109	nucleosome assembly protein 1 like 1
ptmaa	PTMA	5757	ENSG00000187514	prothymosin alpha
eif4ebp1	EIF4EBP1	1978	ENSG00000187840	eukaryotic translation initiation factor 4E binding protein 1
tubb4b	TUBB4B	10383	ENSG00000188229	tubulin beta 4B class IVb
uros	UROS	7390	ENSG00000188690	uroporphyrinogen III synthase
rpl14	RPL14	9045	ENSG00000188846	ribosomal protein L14
hmgb1a	HMGB1	3146	ENSG00000189403	high mobility group box 1
ppiab	PPIA	5478	ENSG00000196262	peptidylprolyl isomerase A
naca	NACA	4666	ENSG00000196531	nascent polypeptide associated complex subunit alpha
tomm7	TOMM7	54543	ENSG00000196683	translocase of outer mitochondrial membrane 7
mrpl21	MRPL21	219927	ENSG00000197345	mitochondrial ribosomal protein L21
rps26	RPS26	6231	ENSG00000197728	ribosomal protein S26
s100a10a	S100A10	6281	ENSG00000197747	S100 calcium binding protein A10
rpl12	RPL12	6136	ENSG00000197958	ribosomal protein L12
rps4x	RPS4X	6191	ENSG00000198034	ribosomal protein S4 X-linked
rpl23a	RPL23A	6147	ENSG00000198242	ribosomal protein L23a
calm1a	CALM1	801	ENSG00000198668	calmodulin 1
rpl10a	RPL10A	4736	ENSG00000198755	ribosomal protein L10a
hmgn2	HMGN2	3151	ENSG00000198830	high mobility group nucleosomal binding domain 2
rpl39	RPL39	6170	ENSG00000198918	ribosomal protein L39
aprt	APRT	353	ENSG00000198931	adenine phosphoribosyltransferase
ccdc167	CCDC167	154467	ENSG00000198937	coiled-coil domain containing 167
gp1bb	GP1BB	2812	ENSG00000203618	glycoprotein Ib platelet subunit beta
pfdn6	PFDN6	10471	ENSG00000204220	prefoldin subunit 6
mrpl53	MRPL53	116540	ENSG00000204822	mitochondrial ribosomal protein L53
sarnp	SARNP	84324	ENSG00000205323	SAP domain containing ribonucleoprotein
tmsb4x	TMSB4X	7114	ENSG00000205542	thymosin beta 4 X-linked
tmem256	TMEM256	254863	ENSG00000205544	transmembrane protein 256
hbaa1	HBA1	3039	ENSG00000206172	hemoglobin subunit alpha 1
qtrt1	QTRT1	81890	ENSG00000213339	queuine tRNA-ribosyltransferase catalytic subunit 1
ndufs3	NDUFS3	4722	ENSG00000213619	NADH:ubiquinone oxidoreductase core subunit S3
clic1	CLIC1	1192	ENSG00000213719	chloride intracellular channel 1
rps29	RPS29	6235	ENSG00000213741	ribosomal protein S29
mrpl23	MRPL23	6150	ENSG00000214026	mitochondrial ribosomal protein L23
tomm6	TOMM6	100188893	ENSG00000214736	translocase of outer mitochondrial membrane 6
phb2a	PHB2	11331	ENSG00000215021	prohibitin 2
uba52	UBA52	7311	ENSG00000221983	ubiquitin A-52 residue ribosomal protein fusion product 1
ost4	OST4	100128731	ENSG00000228474	oligosaccharyltransferase complex subunit 4, non-catalytic
hsbp1b	HSBP1	3281	ENSG00000230989	heat shock factor binding protein 1
rps18	RPS18	6222	ENSG00000231500	ribosomal protein S18
tma7	TMA7	51372	ENSG00000232112	translation machinery associated 7 homolog
gpx1a	GPX1	2876	ENSG00000233276	glutathione peroxidase 1
rps28	RPS28	6234	ENSG00000233927	ribosomal protein S28
mif	MIF	4282	ENSG00000240972	macrophage migration inhibitory factor
rpl36a	RPL36A	6173	ENSG00000241343	ribosomal protein L36a
arpc1a	ARPC1A	10552	ENSG00000241685	actin related protein 2/3 complex subunit 1A
eif6	EIF6	3692	ENSG00000242372	eukaryotic translation initiation factor 6
mrpl20	MRPL20	55052	ENSG00000242485	mitochondrial ribosomal protein L20
mrpl33	MRPL33	9553	ENSG00000243147	mitochondrial ribosomal protein L33
nme2b.2	NME2	4831	ENSG00000243678	NME/NM23 nucleoside diphosphate kinase 2
mrps6	MRPS6	64968	ENSG00000243927	mitochondrial ribosomal protein S6
tmem141	TMEM141	85014	ENSG00000244187	transmembrane protein 141
chchd10	CHCHD10	400916	ENSG00000250479	coiled-coil-helix-coiled-coil-helix domain containing 10
eef1g	EEF1G	1937	ENSG00000254772	eukaryotic translation elongation factor 1 gamma
brk1	BRK1	55845	ENSG00000254999	BRICK1 subunit of SCAR/WAVE actin nucleating complex
hmbsb	HMBS	3145	ENSG00000256269	hydroxymethylbilane synthase
cnpy2	CNPY2	10330	ENSG00000257727	canopy FGF signaling regulator 2
zgc:103508	C17orf49	124944	ENSG00000258315	chromosome 17 open reading frame 49
mrpl12	MRPL12	6182	ENSG00000262814	mitochondrial ribosomal protein L12
rbm8a	RBM8A	9939	ENSG00000265241	RNA binding motif protein 8A
rpl17	RPL17	6139	ENSG00000265681	ribosomal protein L17
aarsd1	AARSD1	80755	ENSG00000266967	alanyl-tRNA synthetase domain containing 1
ndufa7	NDUFA7	4701	ENSG00000267855	NADH:ubiquinone oxidoreductase subunit A7
aatf	AATF	26574	ENSG00000275700	apoptosis antagonizing transcription factor
psmb3	PSMB3	5691	ENSG00000277791	proteasome 20S subunit beta 3
