# Supplementary material for: Analysis of transcribed sequences from young and mature zebrafish thrombocytes
Source: PLoS One. 2022 Mar 23;17(3):e0264776. doi: 10.1371/journal.pone.0264776 (PMC8942222; doi:10.1371/journal.pone.0264776)
Supplement: S20 File — (XLSX) [file pone.0264776.s021.xlsx]

## Sheet: Sheet1
Danio GeneName	Human Ortholog	Human EntrezId	Human EnsemblId	Human Gene Description
dpm1	DPM1	8813	ENSG00000000419	dolichyl-phosphate mannosyltransferase subunit 1, catalytic
si:dkey-97o5.1	C1orf112	55732	ENSG00000000460	chromosome 1 open reading frame 112
fuca2	FUCA2	2519	ENSG00000001036	alpha-L-fucosidase 2
gclc	GCLC	2729	ENSG00000001084	glutamate-cysteine ligase catalytic subunit
las1l	LAS1L	81887	ENSG00000001497	LAS1 like ribosome biogenesis factor
cyp51	CYP51A1	1595	ENSG00000001630	cytochrome P450 family 51 subfamily A member 1
krit1	KRIT1	889	ENSG00000001631	KRIT1 ankyrin repeat containing
badb	BAD	572	ENSG00000002330	BCL2 associated agonist of cell death
lap3	LAP3	51056	ENSG00000002549	leucine aminopeptidase 3
cd99	CD99	4267	ENSG00000002586	CD99 molecule (Xg blood group)
mad1l1	MAD1L1	8379	ENSG00000002822	mitotic arrest deficient 1 like 1
ica1	ICA1	3382	ENSG00000003147	islet cell autoantigen 1
cflara	CFLAR	8837	ENSG00000003402	CASP8 and FADD like apoptosis regulator
tfpia	TFPI	7035	ENSG00000003436	tissue factor pathway inhibitor
ndufaf7	NDUFAF7	55471	ENSG00000003509	NADH:ubiquinone oxidoreductase complex assembly factor 7
rbm5	RBM5	10181	ENSG00000003756	RNA binding motif protein 5
poldip2	POLDIP2	26073	ENSG00000004142	DNA polymerase delta interacting protein 2
plxnd1	PLXND1	23129	ENSG00000004399	plexin D1
ak2	AK2	204	ENSG00000004455	adenylate kinase 2
fkbp4	FKBP4	2288	ENSG00000004478	FKBP prolyl isomerase 4
kdm1a	KDM1A	23028	ENSG00000004487	lysine demethylase 1A
recql	RECQL	5965	ENSG00000004700	RecQ like helicase
st7	ST7	7982	ENSG00000004866	suppression of tumorigenicity 7
hccsa.1	HCCS	3052	ENSG00000004961	holocytochrome c synthase
dvl2	DVL2	1856	ENSG00000004975	dishevelled segment polarity protein 2
skap2	SKAP2	8935	ENSG00000005020	src kinase associated phosphoprotein 2
polr2j	POLR2J	5439	ENSG00000005075	RNA polymerase II subunit J
acsm3	ACSM3	6296	ENSG00000005187	acyl-CoA synthetase medium chain family member 3
ciapin1	CIAPIN1	57019	ENSG00000005194	cytokine induced apoptosis inhibitor 1
copz2	COPZ2	51226	ENSG00000005243	COPI coat complex subunit zeta 2
gcfc2	GCFC2	6936	ENSG00000005436	GC-rich sequence DNA-binding factor 2
wdr54	WDR54	84058	ENSG00000005448	WD repeat domain 54
mycbp2	MYCBP2	23077	ENSG00000005810	MYC binding protein 2
pdk2b	PDK2	5164	ENSG00000005882	pyruvate dehydrogenase kinase 2
lamp2	LAMP2	3920	ENSG00000005893	lysosomal associated membrane protein 2
itga2b	ITGA2B	3674	ENSG00000005961	integrin subunit alpha 2b
gde1	GDE1	51573	ENSG00000006007	glycerophosphodiester phosphodiesterase 1
ap2b1	AP2B1	163	ENSG00000006125	adaptor related protein complex 2 subunit beta 1
ralab	RALA	5898	ENSG00000006451	RAS like proto-oncogene A
agk	AGK	55750	ENSG00000006530	acylglycerol kinase
phtf2	PHTF2	57157	ENSG00000006576	putative homeodomain transcription factor 2
ggctb	GGCT	79017	ENSG00000006625	gamma-glutamylcyclotransferase
dbf4	DBF4	10926	ENSG00000006634	DBF4 zinc finger
tbxa2r	TBXA2R	6915	ENSG00000006638	thromboxane A2 receptor
ifrd1	IFRD1	3475	ENSG00000006652	interferon related developmental regulator 1
cox10	COX10	1352	ENSG00000006695	cytochrome c oxidase assembly factor heme A:farnesyltransferase COX10
paf1	PAF1	54623	ENSG00000006712	PAF1 homolog, Paf1/RNA polymerase II complex component
elac2	ELAC2	60528	ENSG00000006744	elaC ribonuclease Z 2
adipor2	ADIPOR2	79602	ENSG00000006831	adiponectin receptor 2
ccdc124	CCDC124	115098	ENSG00000007080	coiled-coil domain containing 124
pafah1b1a	PAFAH1B1	5048	ENSG00000007168	platelet activating factor acetylhydrolase 1b regulatory subunit 1
st7l	ST7L	54879	ENSG00000007341	suppression of tumorigenicity 7 like
luc7l	LUC7L	55692	ENSG00000007392	LUC7 like
tsr3	TSR3	115939	ENSG00000007520	TSR3 ribosome maturation factor
pigq	PIGQ	9091	ENSG00000007541	phosphatidylinositol glycan anchor biosynthesis class Q
mylipb	MYLIP	29116	ENSG00000007944	myosin regulatory light chain interacting protein
jarid2b	JARID2	3720	ENSG00000008083	jumonji and AT-rich interaction domain containing 2
nadkb	NADK	65220	ENSG00000008130	NAD kinase
spag9a	SPAG9	9043	ENSG00000008294	sperm associated antigen 9
ss18l2	SS18L2	51188	ENSG00000008324	SS18 like 2
mpnd	MPND	84954	ENSG00000008382	MPN domain containing
med24	MED24	9862	ENSG00000008838	mediator complex subunit 24
sec62	SEC62	7095	ENSG00000008952	SEC62 homolog, preprotein translocation factor
csde1	CSDE1	7812	ENSG00000009307	cold shock domain containing E1
ube3c	UBE3C	9690	ENSG00000009335	ubiquitin protein ligase E3C
pomt2	POMT2	29954	ENSG00000009830	protein O-mannosyltransferase 2
vta1	VTA1	51534	ENSG00000009844	vesicle trafficking 1
ranbp9	RANBP9	10048	ENSG00000010017	RAN binding protein 9
znf207a	ZNF207	7756	ENSG00000010244	zinc finger protein 207
uqcrc1	UQCRC1	7384	ENSG00000010256	ubiquinol-cytochrome c reductase core protein 1
stard3nl	STARD3NL	83930	ENSG00000010270	STARD3 N-terminal like
cd9a	CD9	928	ENSG00000010278	CD9 molecule
ids	IDS	3423	ENSG00000010404	iduronate 2-sulfatase
scmh1	SCMH1	22955	ENSG00000010803	Scm polycomb group protein homolog 1
lypla2	LYPLA2	11313	ENSG00000011009	lysophospholipase 2
btbd7	BTBD7	55727	ENSG00000011114	BTB domain containing 7
akap8l	AKAP8L	26993	ENSG00000011243	A-kinase anchoring protein 8 like
utp18	UTP18	51096	ENSG00000011260	UTP18 small subunit processome component
ptbp1b	PTBP1	5725	ENSG00000011304	polypyrimidine tract binding protein 1
anln	ANLN	54443	ENSG00000011426	anillin actin binding protein
ppp5c	PPP5C	5536	ENSG00000011485	protein phosphatase 5 catalytic subunit
ercc1	ERCC1	2067	ENSG00000012061	ERCC excision repair 1, endonuclease non-catalytic subunit
calcoco1a	CALCOCO1	57658	ENSG00000012822	calcium binding and coiled-coil domain 1
ubr7	UBR7	55148	ENSG00000012963	ubiquitin protein ligase E3 component n-recognin 7
map4k5	MAP4K5	11183	ENSG00000012983	mitogen-activated protein kinase kinase kinase kinase 5
psmc4	PSMC4	5704	ENSG00000013275	proteasome 26S subunit, ATPase 4
pgm3	PGM3	5238	ENSG00000013375	phosphoglucomutase 3
rnf14	RNF14	9604	ENSG00000013561	ring finger protein 14
ddx11	DDX11	1663	ENSG00000013573	DEAD/H-box helicase 11
tacc3	TACC3	10460	ENSG00000013810	transforming acidic coiled-coil containing protein 3
ufl1	UFL1	23376	ENSG00000014123	UFM1 specific ligase 1
pola2	POLA2	23649	ENSG00000014138	DNA polymerase alpha 2, accessory subunit
slc30a9	SLC30A9	10463	ENSG00000014824	solute carrier family 30 member 9
cox15	COX15	1355	ENSG00000014919	cytochrome c oxidase assembly homolog COX15
yaf2	YAF2	10138	ENSG00000015153	YY1 associated factor 2
wasb	WAS	7454	ENSG00000015285	WASP actin nucleation promoting factor
bida	BID	637	ENSG00000015475	BH3 interacting domain death agonist
nudcd3	NUDCD3	23386	ENSG00000015676	NudC domain containing 3
glt8d1	GLT8D1	55830	ENSG00000016864	glycosyltransferase 8 domain containing 1
slc38a5b	SLC38A5	92745	ENSG00000017483	solute carrier family 38 member 5
ralbp1	RALBP1	10928	ENSG00000017797	ralA binding protein 1
rufy3	RUFY3	22902	ENSG00000018189	RUN and FYVE domain containing 3
agps	AGPS	8540	ENSG00000018510	alkylglycerone phosphate synthase
ttc27	TTC27	55622	ENSG00000018699	tetratricopeptide repeat domain 27
cd74b	CD74	972	ENSG00000019582	CD74 molecule
mnat1	MNAT1	4331	ENSG00000020426	MNAT1 component of CDK activating kinase
mre11a	MRE11	4361	ENSG00000020922	MRE11 homolog, double strand break repair nuclease
serpinb1	SERPINB1	1992	ENSG00000021355	serpin family B member 1
fhl1b	FHL1	2273	ENSG00000022267	four and a half LIM domains 1
rnf10	RNF10	9921	ENSG00000022840	ring finger protein 10
zdhhc6	ZDHHC6	64429	ENSG00000023041	zinc finger DHHC-type palmitoyltransferase 6
ndufs1	NDUFS1	4719	ENSG00000023228	NADH:ubiquinone oxidoreductase core subunit S1
erp44	ERP44	23071	ENSG00000023318	endoplasmic reticulum protein 44
alas1	ALAS1	211	ENSG00000023330	5'-aminolevulinate synthase 1
snapc1b	SNAPC1	6617	ENSG00000023608	small nuclear RNA activating complex polypeptide 1
dera	DERA	51071	ENSG00000023697	deoxyribose-phosphate aldolase
gclm	GCLM	2730	ENSG00000023909	glutamate-cysteine ligase modifier subunit
hsf2	HSF2	3298	ENSG00000025156	heat shock transcription factor 2
phf20b	PHF20	51230	ENSG00000025293	PHD finger protein 20
nr1h3	NR1H3	10062	ENSG00000025434	nuclear receptor subfamily 1 group H member 3
tomm34	TOMM34	10953	ENSG00000025772	translocase of outer mitochondrial membrane 34
sec63	SEC63	11231	ENSG00000025796	SEC63 homolog, protein translocation regulator
vim	VIM	7431	ENSG00000026025	vimentin
rnaset2	RNASET2	8635	ENSG00000026297	ribonuclease T2
b4galt7	B4GALT7	11285	ENSG00000027847	beta-1,4-galactosyltransferase 7
vrk2	VRK2	7444	ENSG00000028116	VRK serine/threonine kinase 2
brd9	BRD9	65980	ENSG00000028310	bromodomain containing 9
tfb1m	TFB1M	51106	ENSG00000029639	transcription factor B1, mitochondrial
rabep1	RABEP1	9135	ENSG00000029725	rabaptin, RAB GTPase binding effector protein 1
hmgb3b	HMGB3	3149	ENSG00000029993	high mobility group box 3
nup160	NUP160	23279	ENSG00000030066	nucleoporin 160
grnb	GRN	2896	ENSG00000030582	granulin precursor
ranbp3a	RANBP3	8498	ENSG00000031823	RAN binding protein 3
arid4a	ARID4A	5926	ENSG00000032219	AT-rich interaction domain 4A
ift88	IFT88	8100	ENSG00000032742	intraflagellar transport 88
alg1	ALG1	56052	ENSG00000033011	ALG1 chitobiosyldiphosphodolichol beta-mannosyltransferase
zcchc8	ZCCHC8	55596	ENSG00000033030	zinc finger CCHC-type containing 8
abcf2a	ABCF2	10061	ENSG00000033050	ATP binding cassette subfamily F member 2
atp6v0a1a	ATP6V0A1	535	ENSG00000033627	ATPase H+ transporting V0 subunit a1
pex3	PEX3	8504	ENSG00000034693	peroxisomal biogenesis factor 3
gabarapl2	GABARAPL2	11345	ENSG00000034713	GABA type A receptor associated protein like 2
fam136a	FAM136A	84908	ENSG00000035141	family with sequence similarity 136 member A
vcla	VCL	7414	ENSG00000035403	vinculin
adssl	ADSS2	159	ENSG00000035687	adenylosuccinate synthase 2
rfc1	RFC1	5981	ENSG00000035928	replication factor C subunit 1
tbc1d23	TBC1D23	55773	ENSG00000036054	TBC1 domain family member 23
cul3b	CUL3	8452	ENSG00000036257	cullin 3
zzz3	ZZZ3	26009	ENSG00000036549	zinc finger ZZ-type containing 3
nsun2	NSUN2	54888	ENSG00000037474	NOP2/Sun RNA methyltransferase 2
mettl1	METTL1	4234	ENSG00000037897	methyltransferase like 1
aga	AGA	175	ENSG00000038002	aspartylglucosaminidase
mat2b	MAT2B	27430	ENSG00000038274	methionine adenosyltransferase 2B
pnkp	PNKP	11284	ENSG00000039650	polynucleotide kinase 3'-phosphatase
stau2	STAU2	27067	ENSG00000040341	staufen double-stranded RNA binding protein 2
ctns	CTNS	1497	ENSG00000040531	cystinosin, lysosomal cystine transporter
phf23a	PHF23	79142	ENSG00000040633	PHD finger protein 23
lsg1	LSG1	55341	ENSG00000041802	large 60S subunit nuclear export GTPase 1
thap3	THAP3	90326	ENSG00000041988	THAP domain containing 3
med17	MED17	9440	ENSG00000042429	mediator complex subunit 17
capgb	CAPG	822	ENSG00000042493	capping actin protein, gelsolin like
dcun1d1	DCUN1D1	54165	ENSG00000043093	defective in cullin neddylation 1 domain containing 1
lcp2a	LCP2	3937	ENSG00000043462	lymphocyte cytosolic protein 2
trit1	TRIT1	54802	ENSG00000043514	tRNA isopentenyltransferase 1
ctnna1	CTNNA1	1495	ENSG00000044115	catenin alpha 1
hspa5	HSPA5	3309	ENSG00000044574	heat shock protein family A (Hsp70) member 5
gemin8	GEMIN8	54960	ENSG00000046647	gem nuclear organelle associated protein 8
ofd1	OFD1	8481	ENSG00000046651	OFD1 centriole and centriolar satellite protein
atp6v1h	ATP6V1H	51606	ENSG00000047249	ATPase H+ transporting V1 subunit H
polr2b	POLR2B	5431	ENSG00000047315	RNA polymerase II subunit B
tprb	TPR	7175	ENSG00000047410	translocated promoter region, nuclear basket protein
dtnbp1a	DTNBP1	84062	ENSG00000047579	dystrobrevin binding protein 1
zgc:154077	C12orf4	57102	ENSG00000047621	chromosome 12 open reading frame 4
gopc	GOPC	57120	ENSG00000047932	golgi associated PDZ and coiled-coil motif containing
znf800b	ZNF800	168850	ENSG00000048405	zinc finger protein 800
mrps10	MRPS10	55173	ENSG00000048544	mitochondrial ribosomal protein S10
ercc8	ERCC8	1161	ENSG00000049167	ERCC excision repair 8, CSA ubiquitin ligase complex subunit
vamp3	VAMP3	9341	ENSG00000049245	vesicle associated membrane protein 3
rfc2	RFC2	5982	ENSG00000049541	replication factor C subunit 2
clptm1l	CLPTM1L	81037	ENSG00000049656	CLPTM1 like
hexb	HEXB	3074	ENSG00000049860	hexosaminidase subunit beta
jkamp	JKAMP	51528	ENSG00000050130	JNK1/MAPK8 associated membrane protein
letmd1	LETMD1	25875	ENSG00000050426	LETM1 domain containing 1
herpud1	HERPUD1	9709	ENSG00000051108	homocysteine inducible ER protein with ubiquitin like domain 1
rad51	RAD51	5888	ENSG00000051180	RAD51 recombinase
thoc3	THOC3	84321	ENSG00000051596	THO complex 3
hebp2	HEBP2	23593	ENSG00000051620	heme binding protein 2
rrp12	RRP12	23223	ENSG00000052749	ribosomal RNA processing 12 homolog
msmo1	MSMO1	6307	ENSG00000052802	methylsterol monooxygenase 1
foxn3	FOXN3	1112	ENSG00000053254	forkhead box N3
mrto4	MRTO4	51154	ENSG00000053372	MRT4 homolog, ribosome maturation factor
use1	USE1	55850	ENSG00000053501	unconventional SNARE in the ER 1
ap5m1	AP5M1	55745	ENSG00000053770	adaptor related protein complex 5 subunit mu 1
anapc4	ANAPC4	29945	ENSG00000053900	anaphase promoting complex subunit 4
trappc3	TRAPPC3	27095	ENSG00000054116	trafficking protein particle complex 3
thrap3b	THRAP3	9967	ENSG00000054118	thyroid hormone receptor associated protein 3
arid4b	ARID4B	51742	ENSG00000054267	AT-rich interaction domain 4B
tbc1d22a	TBC1D22A	25771	ENSG00000054611	TBC1 domain family member 22A
galcb	GALC	2581	ENSG00000054983	galactosylceramidase
nop58	NOP58	51602	ENSG00000055044	NOP58 ribonucleoprotein
szrd1	SZRD1	26099	ENSG00000055070	SUZ RNA binding domain containing 1
cul1a	CUL1	8454	ENSG00000055130	cullin 1
usp36	USP36	57602	ENSG00000055483	ubiquitin specific peptidase 36
zfr	ZFR	51663	ENSG00000056097	zinc finger RNA binding protein
dcbld2	DCBLD2	131566	ENSG00000057019	discoidin, CUB and LCCL domain containing 2
gdi2	GDI2	2665	ENSG00000057608	GDP dissociation inhibitor 2
atg5	ATG5	9474	ENSG00000057663	autophagy related 5
pithd1	PITHD1	57095	ENSG00000057757	PITH domain containing 1
mta3	MTA3	57504	ENSG00000057935	metastasis associated 1 family member 3
sec61a1	SEC61A1	29927	ENSG00000058262	SEC61 translocon subunit alpha 1
ppp1r12a	PPP1R12A	4659	ENSG00000058272	protein phosphatase 1 regulatory subunit 12A
polr3e	POLR3E	55718	ENSG00000058600	RNA polymerase III subunit E
zc3h11a	ZC3H11A	9877	ENSG00000058673	zinc finger CCCH-type containing 11A
yipf1	YIPF1	54432	ENSG00000058799	Yip1 domain family member 1
tbxas1	TBXAS1	6916	ENSG00000059377	thromboxane A synthase 1
aldh18a1	ALDH18A1	5832	ENSG00000059573	aldehyde dehydrogenase 18 family member A1
gatb	GATB	5188	ENSG00000059691	glutamyl-tRNA amidotransferase subunit B
dnajc25	DNAJC25	548645	ENSG00000059769	DnaJ heat shock protein family (Hsp40) member C25
ccar1	CCAR1	55749	ENSG00000060339	cell division cycle and apoptosis regulator 1
snrnp40	SNRNP40	9410	ENSG00000060688	small nuclear ribonucleoprotein U5 subunit 40
mpc1	MPC1	51660	ENSG00000060762	mitochondrial pyruvate carrier 1
mrps35	MRPS35	60488	ENSG00000061794	mitochondrial ribosomal protein S35
sfswap	SFSWAP	6433	ENSG00000061936	splicing factor SWAP
cs	CS	1431	ENSG00000062485	citrate synthase
vmp1	VMP1	81671	ENSG00000062716	vacuole membrane protein 1
pold1	POLD1	5424	ENSG00000062822	DNA polymerase delta 1, catalytic subunit
eif4ba	EIF4B	1975	ENSG00000063046	eukaryotic translation initiation factor 4B
isoc2	ISOC2	79763	ENSG00000063241	isochorismatase domain containing 2
u2af2a	U2AF2	11338	ENSG00000063244	U2 small nuclear RNA auxiliary factor 2
epn1	EPN1	29924	ENSG00000063245	epsin 1
med29	MED29	55588	ENSG00000063322	mediator complex subunit 29
hagh	HAGH	3029	ENSG00000063854	hydroxyacylglutathione hydrolase
taf2	TAF2	6873	ENSG00000064313	TATA-box binding protein associated factor 2
tnpo3	TNPO3	23534	ENSG00000064419	transportin 3
tmem161a	TMEM161A	54929	ENSG00000064545	transmembrane protein 161A
ctsa	CTSA	5476	ENSG00000064601	cathepsin A
snx24	SNX24	28966	ENSG00000064652	sorting nexin 24
cnn2	CNN2	1265	ENSG00000064666	calponin 2
pms1	PMS1	5378	ENSG00000064933	PMS1 homolog 1, mismatch repair system component
hmg20b	HMG20B	10362	ENSG00000064961	high mobility group 20B
calcrla	CALCRL	10203	ENSG00000064989	calcitonin receptor like receptor
taf11	TAF11	6882	ENSG00000064995	TATA-box binding protein associated factor 11
ap3d1	AP3D1	8943	ENSG00000065000	adaptor related protein complex 3 subunit delta 1
oat	OAT	4942	ENSG00000065154	ornithine aminotransferase
wdr3	WDR3	10885	ENSG00000065183	WD repeat domain 3
adat1	ADAT1	23536	ENSG00000065457	adenosine deaminase tRNA specific 1
pdia5	PDIA5	10954	ENSG00000065485	protein disulfide isomerase family A member 5
zc3h15	ZC3H15	55854	ENSG00000065548	zinc finger CCCH-type containing 15
gsto2	GSTO2	119391	ENSG00000065621	glutathione S-transferase omega 2
fam107b	FAM107B	83641	ENSG00000065809	family with sequence similarity 107 member B
mthfd2	MTHFD2	10797	ENSG00000065911	methylenetetrahydrofolate dehydrogenase (NADP+ dependent) 2, methenyltetrahydrofolate cyclohydrolase
smarcd1	SMARCD1	6602	ENSG00000066117	SWI/SNF related, matrix associated, actin dependent regulator of chromatin, subfamily d, member 1
nfyc	NFYC	4802	ENSG00000066136	nuclear transcription factor Y subunit gamma
aspm	ASPM	259266	ENSG00000066279	abnormal spindle microtubule assembly
elovl1b	ELOVL1	64834	ENSG00000066322	ELOVL fatty acid elongase 1
atxn3	ATXN3	4287	ENSG00000066427	ataxin 3
golga5	GOLGA5	9950	ENSG00000066455	golgin A5
lrrc40	LRRC40	55631	ENSG00000066557	leucine rich repeat containing 40
isoc1	ISOC1	51015	ENSG00000066583	isochorismatase domain containing 1
trmt11	TRMT11	60487	ENSG00000066651	tRNA methyltransferase 11 homolog
thumpd1	THUMPD1	55623	ENSG00000066654	THUMP domain containing 1
mtfr1	MTFR1	9650	ENSG00000066855	mitochondrial fission regulator 1
fech	FECH	2235	ENSG00000066926	ferrochelatase
idi1	IDI1	3422	ENSG00000067064	isopentenyl-diphosphate delta isomerase 1
klf6a	KLF6	1316	ENSG00000067082	Kruppel like factor 6
tram1	TRAM1	23471	ENSG00000067167	translocation associated membrane protein 1
tnfrsf1a	TNFRSF1A	7132	ENSG00000067182	TNF receptor superfamily member 1A
pkma	PKM	5315	ENSG00000067225	pyruvate kinase M1/2
dnttip2	DNTTIP2	30836	ENSG00000067334	deoxynucleotidyltransferase terminal interacting protein 2
rrp15	RRP15	51018	ENSG00000067533	ribosomal RNA processing 15 homolog
rhoac	RHOA	387	ENSG00000067560	ras homolog family member A
iars2	IARS2	55699	ENSG00000067704	isoleucyl-tRNA synthetase 2, mitochondrial
idh3g	IDH3G	3421	ENSG00000067829	isocitrate dehydrogenase (NAD(+)) 3 non-catalytic subunit gamma
rogdi	ROGDI	79641	ENSG00000067836	rogdi atypical leucine zipper
rock1	ROCK1	6093	ENSG00000067900	Rho associated coiled-coil containing protein kinase 1
rassf1	RASSF1	11186	ENSG00000068028	Ras association domain family member 1
coasy	COASY	80347	ENSG00000068120	Coenzyme A synthase
mef2aa	MEF2A	4205	ENSG00000068305	myocyte enhancer factor 2A
otud5b	OTUD5	55593	ENSG00000068308	OTU deubiquitinase 5
gpkow	GPKOW	27238	ENSG00000068394	G-patch domain and KOW motifs
gripap1	GRIPAP1	56850	ENSG00000068400	GRIP1 associated protein 1
ftsj1	FTSJ1	24140	ENSG00000068438	FtsJ RNA 2'-O-methyltransferase 1
laptm4a	LAPTM4A	9741	ENSG00000068697	lysosomal protein transmembrane 4 alpha
ip6k2b	IP6K2	51447	ENSG00000068745	inositol hexakisphosphate kinase 2
psme4b	PSME4	23198	ENSG00000068878	proteasome activator subunit 4
sirt2	SIRT2	22933	ENSG00000068903	sirtuin 2
erlec1	ERLEC1	27248	ENSG00000068912	endoplasmic reticulum lectin 1
nucks1a	NUCKS1	64710	ENSG00000069275	nuclear casein kinase and cyclin dependent kinase substrate 1
vps35	VPS35	55737	ENSG00000069329	VPS35 retromer complex component
fundc1	FUNDC1	139341	ENSG00000069509	FUN14 domain containing 1
roraa	RORA	6095	ENSG00000069667	RAR related orphan receptor A
atp1b3b	ATP1B3	483	ENSG00000069849	ATPase Na+/K+ transporting subunit beta 3
ufd1l	UFD1	7353	ENSG00000070010	ubiquitin recognition factor in ER associated degradation 1
nucb2b	NUCB2	4925	ENSG00000070081	nucleobindin 2
pfn2	PFN2	5217	ENSG00000070087	profilin 2
exoc5	EXOC5	10640	ENSG00000070367	exocyst complex component 5
rnf126	RNF126	55658	ENSG00000070423	ring finger protein 126
jmjd6	JMJD6	23210	ENSG00000070495	jumonji domain containing 6, arginine demethylase and lysine hydroxylase
polb	POLB	5423	ENSG00000070501	DNA polymerase beta
wipi1	WIPI1	55062	ENSG00000070540	WD repeat domain, phosphoinositide interacting 1
ap3m2	AP3M2	10947	ENSG00000070718	adaptor related protein complex 3 subunit mu 2
cfap20	CFAP20	29105	ENSG00000070761	cilia and flagella associated protein 20
csnk2a2a	CSNK2A2	1459	ENSG00000070770	casein kinase 2 alpha 2
eif2b3	EIF2B3	8891	ENSG00000070785	eukaryotic translation initiation factor 2B subunit gamma
cdc42	CDC42	998	ENSG00000070831	cell division cycle 42
rad18	RAD18	56852	ENSG00000070950	RAD18 E3 ubiquitin protein ligase
atp2b1a	ATP2B1	490	ENSG00000070961	ATPase plasma membrane Ca2+ transporting 1
wdr1	WDR1	9948	ENSG00000071127	WD repeat domain 1
arhgap10	ARHGAP10	79658	ENSG00000071205	Rho GTPase activating protein 10
ing3	ING3	54556	ENSG00000071243	inhibitor of growth family member 3
sel1l	SEL1L	6400	ENSG00000071537	SEL1L adaptor subunit of ERAD E3 ubiquitin ligase
atp6ap1b	ATP6AP1	537	ENSG00000071553	ATPase H+ transporting accessory protein 1
tcf3a	TCF3	6929	ENSG00000071564	transcription factor 3
dazap1	DAZAP1	26528	ENSG00000071626	DAZ associated protein 1
fam50a	FAM50A	9130	ENSG00000071859	family with sequence similarity 50 member A
fam3a	FAM3A	60343	ENSG00000071889	FAM3 metabolism regulating signaling molecule A
cpsf1	CPSF1	29894	ENSG00000071894	cleavage and polyadenylation specific factor 1
pdcd2	PDCD2	5134	ENSG00000071994	programmed cell death 2
rdh12	RDH11	51109	ENSG00000072042	retinol dehydrogenase 11
actn1	ACTN1	87	ENSG00000072110	actinin alpha 1
ptpn18	PTPN18	26469	ENSG00000072135	protein tyrosine phosphatase non-receptor type 18
aldh3a2a	ALDH3A2	224	ENSG00000072210	aldehyde dehydrogenase 3 family member A2
tfr1b	TFRC	7037	ENSG00000072274	transferrin receptor
ube2d1b	UBE2D1	7321	ENSG00000072401	ubiquitin conjugating enzyme E2 D1
smc1al	SMC1A	8243	ENSG00000072501	structural maintenance of chromosomes 1A
hmmr	HMMR	3161	ENSG00000072571	hyaluronan mediated motility receptor
trnt1	TRNT1	51095	ENSG00000072756	tRNA nucleotidyl transferase 1
acadvl	ACADVL	37	ENSG00000072778	acyl-CoA dehydrogenase very long chain
stk10	STK10	6793	ENSG00000072786	serine/threonine kinase 10
acap1	ACAP1	9744	ENSG00000072818	ArfGAP with coiled-coil, ankyrin repeat and PH domains 1
derl2	DERL2	51009	ENSG00000072849	derlin 2
xrcc1	XRCC1	7515	ENSG00000073050	X-ray repair cross complementing 1
mcm2	MCM2	4171	ENSG00000073111	minichromosome maintenance complex component 2
llgl2	LLGL2	3993	ENSG00000073350	LLGL scribble cell polarity complex component 2
pde8a	PDE8A	5151	ENSG00000073417	phosphodiesterase 8A
sdha	SDHA	6389	ENSG00000073578	succinate dehydrogenase complex flavoprotein subunit A
smarce1	SMARCE1	6605	ENSG00000073584	SWI/SNF related, matrix associated, actin dependent regulator of chromatin, subfamily e, member 1
igf2bp2a	IGF2BP2	10644	ENSG00000073792	insulin like growth factor 2 mRNA binding protein 2
picalma	PICALM	8301	ENSG00000073921	phosphatidylinositol binding clathrin assembly protein
clns1a	CLNS1A	1207	ENSG00000074201	chloride nucleotide-sensitive channel 1A
eed	EED	8726	ENSG00000074266	embryonic ectoderm development
tsg101a	TSG101	7251	ENSG00000074319	tumor susceptibility 101
bcs1l	BCS1L	617	ENSG00000074582	BCS1 homolog, ubiquinol-cytochrome c reductase complex chaperone
hacd3	HACD3	51495	ENSG00000074696	3-hydroxyacyl-CoA dehydratase 3
actr6	ACTR6	64431	ENSG00000075089	actin related protein 6
tipin	TIPIN	54962	ENSG00000075131	TIMELESS interacting protein
nup37	NUP37	79023	ENSG00000075188	nucleoporin 37
gtse1	GTSE1	51512	ENSG00000075218	G2 and S-phase expressed 1
acat1	ACAT1	38	ENSG00000075239	acetyl-CoA acetyltransferase 1
slc25a40	SLC25A40	55972	ENSG00000075303	solute carrier family 25 member 40
mark3a	MARK3	4140	ENSG00000075413	microtubule affinity regulating kinase 3
fryl	FRYL	285527	ENSG00000075539	FRY like transcription coactivator
fscn1a	FSCN1	6624	ENSG00000075618	fascin actin-bundling protein 1
dlg1l	DLG1	1739	ENSG00000075711	discs large MAGUK scaffold protein 1
bcap29	BCAP29	55973	ENSG00000075790	B cell receptor associated protein 29
sart3	SART3	9733	ENSG00000075856	spliceosome associated factor 3, U4/U6 recycling protein
exosc7	EXOSC7	23016	ENSG00000075914	exosome component 7
kifap3a	KIFAP3	22920	ENSG00000075945	kinesin associated protein 3
mkrn2	MKRN2	23609	ENSG00000075975	makorin ring finger protein 2
mcm6	MCM6	4175	ENSG00000076003	minichromosome maintenance complex component 6
rbm7	RBM7	10179	ENSG00000076053	RNA binding motif protein 7
baz2a	BAZ2A	11176	ENSG00000076108	bromodomain adjacent to zinc finger domain 2A
mlh1	MLH1	4292	ENSG00000076242	mutL homolog 1
unga	UNG	7374	ENSG00000076248	uracil DNA glycosylase
klhl20	KLHL20	27252	ENSG00000076321	kelch like family member 20
ankrd13a	ANKRD13A	88455	ENSG00000076513	ankyrin repeat domain 13A
traf4a	TRAF4	9618	ENSG00000076604	TNF receptor associated factor 4
gpatch1	GPATCH1	55094	ENSG00000076650	G-patch domain containing 1
mbnl3	MBNL3	55796	ENSG00000076770	muscleblind like splicing regulator 3
xab2	XAB2	56949	ENSG00000076924	XPA binding protein 2
arhgef1b	ARHGEF1	9138	ENSG00000076928	Rho guanine nucleotide exchange factor 1
stxbp2	STXBP2	6813	ENSG00000076944	syntaxin binding protein 2
map2k7	MAP2K7	5609	ENSG00000076984	mitogen-activated protein kinase kinase 7
top2b	TOP2B	7155	ENSG00000077097	DNA topoisomerase II beta
tm9sf3	TM9SF3	56889	ENSG00000077147	transmembrane 9 superfamily member 3
nfkb2	NFKB2	4791	ENSG00000077150	nuclear factor kappa B subunit 2
dnajc10	DNAJC10	54431	ENSG00000077232	DnaJ heat shock protein family (Hsp40) member C10
usp33	USP33	23032	ENSG00000077254	ubiquitin specific peptidase 33
snrpa	SNRPA	6626	ENSG00000077312	small nuclear ribonucleoprotein polypeptide A
exosc5	EXOSC5	56915	ENSG00000077348	exosome component 5
dync1i2a	DYNC1I2	1781	ENSG00000077380	dynein cytoplasmic 1 intermediate chain 2
apbb1ip	APBB1IP	54518	ENSG00000077420	amyloid beta precursor protein binding family B member 1 interacting protein
fam76b	FAM76B	143684	ENSG00000077458	family with sequence similarity 76 member B
sirt6	SIRT6	51548	ENSG00000077463	sirtuin 6
pold3	POLD3	10714	ENSG00000077514	DNA polymerase delta 3, accessory subunit
capzb	CAPZB	832	ENSG00000077549	capping actin protein of muscle Z-line subunit beta
ube2a	UBE2A	7319	ENSG00000077721	ubiquitin conjugating enzyme E2 A
araf	ARAF	369	ENSG00000078061	A-Raf proto-oncogene, serine/threonine kinase
mccc1	MCCC1	56922	ENSG00000078070	methylcrotonoyl-CoA carboxylase 1
ube2kb	UBE2K	3093	ENSG00000078140	ubiquitin conjugating enzyme E2 K
pik3c3	PIK3C3	5289	ENSG00000078142	phosphatidylinositol 3-kinase catalytic subunit type 3
ppp2r5cb	PPP2R5C	5527	ENSG00000078304	protein phosphatase 2 regulatory subunit B'gamma
gnb1b	GNB1	2782	ENSG00000078369	G protein subunit beta 1
nrd1b	NRDC	4898	ENSG00000078618	nardilysin convertase
vdac3	VDAC3	7419	ENSG00000078668	voltage dependent anion channel 3
pcm1	PCM1	5108	ENSG00000078674	pericentriolar material 1
sdf4	SDF4	51150	ENSG00000078808	stromal cell derived factor 4
tollip	TOLLIP	54472	ENSG00000078902	toll interacting protein
ube2d4	UBE2D4	51619	ENSG00000078967	ubiquitin conjugating enzyme E2 D4 (putative)
runx1t1	RUNX1T1	862	ENSG00000079102	RUNX1 partner transcriptional co-repressor 1
thoc1	THOC1	9984	ENSG00000079134	THO complex 1
slc1a3a	SLC1A3	6507	ENSG00000079215	solute carrier family 1 member 3
xrcc5	XRCC5	7520	ENSG00000079246	X-ray repair cross complementing 5
lxn	LXN	56925	ENSG00000079257	latexin
mknk1	MKNK1	8569	ENSG00000079277	MAPK interacting serine/threonine kinase 1
sar1ab	SAR1A	56681	ENSG00000079332	secretion associated Ras related GTPase 1A
fdft1	FDFT1	2222	ENSG00000079459	farnesyl-diphosphate farnesyltransferase 1
ophn1	OPHN1	4983	ENSG00000079482	oligophrenin 1
kif22	KIF22	3835	ENSG00000079616	kinesin family member 22
pgm1	PGM1	5236	ENSG00000079739	phosphoglucomutase 1
ddx1	DDX1	1653	ENSG00000079785	DEAD-box helicase 1
dnm2b	DNM2	1785	ENSG00000079805	dynamin 2
keap1a	KEAP1	9817	ENSG00000079999	kelch like ECH associated protein 1
slc35c2	SLC35C2	51006	ENSG00000080189	solute carrier family 35 member C2
rif1	RIF1	55183	ENSG00000080345	replication timing regulatory factor 1
smarca2	SMARCA2	6595	ENSG00000080503	SWI/SNF related, matrix associated, actin dependent regulator of chromatin, subfamily a, member 2
sesn1	SESN1	27244	ENSG00000080546	sestrin 1
cnot4b	CNOT4	4850	ENSG00000080802	CCR4-NOT transcription complex subunit 4
cpox	CPOX	1371	ENSG00000080819	coproporphyrinogen oxidase
cldnd1a	CLDND1	56650	ENSG00000080822	claudin domain containing 1
rbl1	RBL1	5933	ENSG00000080839	RB transcriptional corepressor like 1
ndc80	NDC80	10403	ENSG00000080986	NDC80 kinetochore complex component
pcnp	PCNP	57092	ENSG00000081154	PEST proteolytic signal containing nuclear protein
mef2ca	MEF2C	4208	ENSG00000081189	myocyte enhancer factor 2C
uba5	UBA5	79876	ENSG00000081307	ubiquitin like modifier activating enzyme 5
stk17b	STK17B	9262	ENSG00000081320	serine/threonine kinase 17b
dusp12	DUSP12	11266	ENSG00000081721	dual specificity phosphatase 12
me2	ME2	4200	ENSG00000082212	malic enzyme 2
ccnt2b	CCNT2	905	ENSG00000082258	cyclin T2
rnf13	RNF13	11342	ENSG00000082996	ring finger protein 13
lyrm2	LYRM2	57226	ENSG00000083099	LYR motif containing 2
bckdhb	BCKDHB	594	ENSG00000083123	branched chain keto acid dehydrogenase E1 subunit beta
p2rx5	P2RX5	5026	ENSG00000083454	purinergic receptor P2X 5
nufip1	NUFIP1	26747	ENSG00000083635	nuclear FMR1 interacting protein 1
oxct1b	OXCT1	5019	ENSG00000083720	3-oxoacid CoA-transferase 1
ythdc1	YTHDC1	91746	ENSG00000083896	YTH domain containing 1
chmp2bb	CHMP2B	25978	ENSG00000083937	charged multivesicular body protein 2B
smap2	SMAP2	64744	ENSG00000084070	small ArfGAP2
ppie	PPIE	10450	ENSG00000084072	peptidylprolyl isomerase E
zmpste24	ZMPSTE24	10269	ENSG00000084073	zinc metallopeptidase STE24
noa1	NOA1	84273	ENSG00000084092	nitric oxide associated 1
wbp11	WBP11	51729	ENSG00000084463	WW domain binding protein 11
eif3i	EIF3I	8668	ENSG00000084623	eukaryotic translation initiation factor 3 subunit I
txlna	TXLNA	200081	ENSG00000084652	taxilin alpha
agbl5	AGBL5	60509	ENSG00000084693	ATP/GTP binding protein like 5
rab10	RAB10	10890	ENSG00000084733	RAB10, member RAS oncogene family
hadhab	HADHA	3030	ENSG00000084754	hydroxyacyl-CoA dehydrogenase trifunctional multienzyme complex subunit alpha
cd82b	CD82	3732	ENSG00000085117	CD82 molecule
atrx	ATRX	546	ENSG00000085224	ATRX chromatin remodeler
mynn	MYNN	55892	ENSG00000085274	myoneurin
prep	PREP	5550	ENSG00000085377	prolyl endopeptidase
seh1l	SEH1L	81929	ENSG00000085415	SEH1 like nucleoporin
cpne3	CPNE3	8895	ENSG00000085719	copine 3
mtif2	MTIF2	4528	ENSG00000085760	mitochondrial translational initiation factor 2
cherp	CHERP	10523	ENSG00000085872	calcium homeostasis endoplasmic reticulum protein
pomgnt1	POMGNT1	55624	ENSG00000085998	protein O-linked mannose N-acetylglucosaminyltransferase 1 (beta 1,2-)
dnaja1	DNAJA1	3301	ENSG00000086061	DnaJ heat shock protein family (Hsp40) member A1
chmp5b	CHMP5	51510	ENSG00000086065	charged multivesicular body protein 5
eif2ak1	EIF2AK1	27102	ENSG00000086232	eukaryotic translation initiation factor 2 alpha kinase 1
sephs1	SEPHS1	22929	ENSG00000086475	selenophosphate synthetase 1
mrpl28	MRPL28	10573	ENSG00000086504	mitochondrial ribosomal protein L28
rbm22	RBM22	55696	ENSG00000086589	RNA binding motif protein 22
tmed2	TMED2	10959	ENSG00000086598	transmembrane p24 trafficking protein 2
zfand6	ZFAND6	54469	ENSG00000086666	zinc finger AN1-type containing 6
txlng	TXLNG	55787	ENSG00000086712	taxilin gamma
alg9	ALG9	79796	ENSG00000086848	ALG9 alpha-1,2-mannosyltransferase
mtmr2	MTMR2	8898	ENSG00000087053	myotubularin related protein 2
ppp1r15a	PPP1R15A	23645	ENSG00000087074	protein phosphatase 1 regulatory subunit 15A
hsd17b14	HSD17B14	51171	ENSG00000087076	hydroxysteroid 17-beta dehydrogenase 14
srrt	SRRT	51593	ENSG00000087087	serrate, RNA effector molecule
pigs	PIGS	94005	ENSG00000087111	phosphatidylinositol glycan anchor biosynthesis class S
psmc5	PSMC5	5705	ENSG00000087191	proteasome 26S subunit, ATPase 5
ogfod1	OGFOD1	55239	ENSG00000087263	2-oxoglutarate and iron dependent oxygenase domain containing 1
nop14	NOP14	8602	ENSG00000087269	NOP14 nucleolar protein
add1	ADD1	118	ENSG00000087274	adducin 1
l2hgdh	L2HGDH	79944	ENSG00000087299	L-2-hydroxyglutarate dehydrogenase
gmcl1	GMCL1	64395	ENSG00000087338	germ cell-less 1, spermatogenesis associated
dnm1l	DNM1L	10059	ENSG00000087470	dynamin 1 like
ergic2	ERGIC2	51290	ENSG00000087502	ERGIC and golgi 2
aurka	AURKA	6790	ENSG00000087586	aurora kinase A
pir	PIR	8544	ENSG00000087842	pirin
aamdc	AAMDC	28971	ENSG00000087884	adipogenesis associated Mth938 domain containing
rfx2	RFX2	5990	ENSG00000087903	regulatory factor X2
mettl2a	METTL2A	339175	ENSG00000087995	methyltransferase like 2A
alg6	ALG6	29929	ENSG00000088035	ALG6 alpha-1,3-glucosyltransferase
ddx18	DDX18	8886	ENSG00000088205	DEAD-box helicase 18
khsrp	KHSRP	8570	ENSG00000088247	KH-type splicing regulatory protein
edem2	EDEM2	55741	ENSG00000088298	ER degradation enhancing alpha-mannosidase like protein 2
pdrg1	PDRG1	81572	ENSG00000088356	p53 and DNA damage regulated 1
ankrd10a	ANKRD10	55608	ENSG00000088448	ankyrin repeat domain 10
coq9	COQ9	57017	ENSG00000088682	coenzyme Q9
crls1	CRLS1	54675	ENSG00000088766	cardiolipin synthase 1
ppp1r13ba	PPP1R13B	23368	ENSG00000088808	protein phosphatase 1 regulatory subunit 13B
smox	SMOX	54498	ENSG00000088826	spermine oxidase
fkbp1ab	FKBP1A	2280	ENSG00000088832	FKBP prolyl isomerase 1A
nsfl1c	NSFL1C	55968	ENSG00000088833	NSFL1 cofactor
xrn2	XRN2	22803	ENSG00000088930	5'-3' exoribonuclease 2
kiz	KIZ	55857	ENSG00000088970	kizuna centrosomal protein
snx5	SNX5	27131	ENSG00000089006	sorting nexin 5
mapkapk5	MAPKAPK5	8550	ENSG00000089022	MAPK activated protein kinase 5
esf1	ESF1	51575	ENSG00000089048	ESF1 nucleolar pre-rRNA processing protein homolog
anapc5	ANAPC5	51433	ENSG00000089053	anaphase promoting complex subunit 5
tmem230a	TMEM230	29058	ENSG00000089063	transmembrane protein 230
tasp1	TASP1	55617	ENSG00000089123	taspase 1
trmt6	TRMT6	51605	ENSG00000089195	tRNA methyltransferase 6
igbp1	IGBP1	3476	ENSG00000089289	immunoglobulin binding protein 1
birc5a	BIRC5	332	ENSG00000089685	baculoviral IAP repeat containing 5
mlf2	MLF2	8079	ENSG00000089693	myeloid leukemia factor 2
necap1	NECAP1	25977	ENSG00000089818	NECAP endocytosis associated 1
rcor1	RCOR1	23186	ENSG00000089902	REST corepressor 1
sptlc1	SPTLC1	10558	ENSG00000090054	serine palmitoyltransferase long chain base subunit 1
papola	PAPOLA	10914	ENSG00000090060	poly(A) polymerase alpha
ccnk	CCNK	8812	ENSG00000090061	cyclin K
ypel3	YPEL3	83719	ENSG00000090238	yippee like 3
mrps33	MRPS33	51650	ENSG00000090263	mitochondrial ribosomal protein S33
nudc	NUDC	10726	ENSG00000090273	nuclear distribution C, dynein complex regulator
maea	MAEA	10296	ENSG00000090316	macrophage erythroblast attacher
pdcd7	PDCD7	10081	ENSG00000090470	programmed cell death 7
spg21	SPG21	51324	ENSG00000090487	SPG21 abhydrolase domain containing, maspardin
dnajb11	DNAJB11	51726	ENSG00000090520	DnaJ heat shock protein family (Hsp40) member B11
gnptg	GNPTG	84572	ENSG00000090581	N-acetylglucosamine-1-phosphate transferase subunit gamma
cers4a	CERS4	79603	ENSG00000090661	ceramide synthase 4
mcoln1a	MCOLN1	57192	ENSG00000090674	mucolipin 1
nat14	NAT14	57106	ENSG00000090971	N-acetyltransferase 14 (putative)
exoc1	EXOC1	55763	ENSG00000090989	exocyst complex component 1
pus7	PUS7	54517	ENSG00000091127	pseudouridine synthase 7
lamb1b	LAMB1	3912	ENSG00000091136	laminin subunit beta 1
dldh	DLD	1738	ENSG00000091140	dihydrolipoamide dehydrogenase
txnl1	TXNL1	9352	ENSG00000091164	thioredoxin like 1
cmtm6	CMTM6	54918	ENSG00000091317	CKLF like MARVEL transmembrane domain containing 6
fh	FH	2271	ENSG00000091483	fumarate hydratase
cdv3	CDV3	55573	ENSG00000091527	CDV3 homolog
alkbh5	ALKBH5	54890	ENSG00000091542	alkB homolog 5, RNA demethylase
spag7	SPAG7	9552	ENSG00000091640	sperm associated antigen 7
orc6	ORC6	23594	ENSG00000091651	origin recognition complex subunit 6
zc3hc1	ZC3HC1	51530	ENSG00000091732	zinc finger C3HC-type containing 1
psme1	PSME1	5720	ENSG00000092010	proteasome activator subunit 1
ppp2r3c	PPP2R3C	55012	ENSG00000092020	protein phosphatase 2 regulatory subunit B''gamma
haus4	HAUS4	54930	ENSG00000092036	HAUS augmin like complex subunit 4
slc7a8a	SLC7A8	23428	ENSG00000092068	solute carrier family 7 member 8
osgep	OSGEP	55644	ENSG00000092094	O-sialoglycoprotein endopeptidase
scfd1	SCFD1	23256	ENSG00000092108	sec1 family domain containing 1
g2e3	G2E3	55632	ENSG00000092140	G2/M-phase specific E3 ubiquitin protein ligase
hectd1	HECTD1	25831	ENSG00000092148	HECT domain E3 ubiquitin protein ligase 1
supt16h	SUPT16H	11198	ENSG00000092201	SPT16 homolog, facilitates chromatin remodeling subunit
tox4b	TOX4	9878	ENSG00000092203	TOX high mobility group box family member 4
gemin2	GEMIN2	8487	ENSG00000092208	gem nuclear organelle associated protein 2
tinf2	TINF2	26277	ENSG00000092330	TERF1 interacting nuclear factor 2
wdr76	WDR76	79968	ENSG00000092470	WD repeat domain 76
col9a3	COL9A3	1299	ENSG00000092758	collagen type IX alpha 3 chain
ezrb	EZR	7430	ENSG00000092820	ezrin
mfsd11	MFSD11	79157	ENSG00000092931	major facilitator superfamily domain containing 11
nup50	NUP50	10762	ENSG00000093000	nucleoporin 50
echdc1	ECHDC1	55862	ENSG00000093144	ethylmalonyl-CoA decarboxylase 1
lrrfip2	LRRFIP2	9209	ENSG00000093167	LRR binding FLII interacting protein 2
cdc6	CDC6	990	ENSG00000094804	cell division cycle 6
cdc23	CDC23	8697	ENSG00000094880	cell division cycle 23
cbx5	CBX5	23468	ENSG00000094916	chromobox 5
hook2	HOOK2	29911	ENSG00000095066	hook microtubule tethering protein 2
arcn1b	ARCN1	372	ENSG00000095139	archain 1
tmem38b	TMEM38B	55151	ENSG00000095209	transmembrane protein 38B
psmd5	PSMD5	5711	ENSG00000095261	proteasome 26S subunit, non-ATPase 5
cratb	CRAT	1384	ENSG00000095321	carnitine O-acetyltransferase
nansa	NANS	54187	ENSG00000095380	N-acetylneuraminate synthase
cwf19l1	CWF19L1	55280	ENSG00000095485	CWF19 like cell cycle control factor 1
bambib	BAMBI	25805	ENSG00000095739	BMP and activin membrane bound inhibitor
waca	WAC	51322	ENSG00000095787	WW domain containing adaptor with coiled-coil
cremb	CREM	1390	ENSG00000095794	cAMP responsive element modulator
nubp2	NUBP2	10101	ENSG00000095906	nucleotide binding protein 2
fkbp5	FKBP5	2289	ENSG00000096060	FKBP prolyl isomerase 5
srpk1b	SRPK1	6732	ENSG00000096063	SRSF protein kinase 1
mrps18a	MRPS18A	55168	ENSG00000096080	mitochondrial ribosomal protein S18A
cdc5l	CDC5L	988	ENSG00000096401	cell division cycle 5 like
hnrnph3	HNRNPH3	3189	ENSG00000096746	heterogeneous nuclear ribonucleoprotein H3
ift74	IFT74	80173	ENSG00000096872	intraflagellar transport 74
sh3glb1b	SH3GLB1	51100	ENSG00000097033	SH3 domain containing GRB2 like, endophilin B1
scd	SCD	6319	ENSG00000099194	stearoyl-CoA desaturase
tmed1b	TMED1	11018	ENSG00000099203	transmembrane p24 trafficking protein 1
rab18a	RAB18	22931	ENSG00000099246	RAB18, member RAS oncogene family
nrp1b	NRP1	8829	ENSG00000099250	neuropilin 1
cirbpa	CIRBP	1153	ENSG00000099622	cold inducible RNA binding protein
hnrnpm	HNRNPM	4670	ENSG00000099783	heterogeneous nuclear ribonucleoprotein M
2021-03-02	MARCHF2	51257	ENSG00000099785	membrane associated ring-CH-type finger 2
cdc34b	CDC34	997	ENSG00000099804	cell division cycle 34
mtap	MTAP	4507	ENSG00000099810	methylthioadenosine phosphorylase
polr2eb	POLR2E	5434	ENSG00000099817	RNA polymerase II subunit E
gadd45ba	GADD45B	4616	ENSG00000099860	growth arrest and DNA damage inducible beta
mknk2a	MKNK2	2872	ENSG00000099875	MAPK interacting serine/threonine kinase 2
trmt2a	TRMT2A	27037	ENSG00000099899	tRNA methyltransferase 2 homolog A
serpind1	SERPIND1	3053	ENSG00000099937	serpin family D member 1
snap29	SNAP29	9342	ENSG00000099940	synaptosome associated protein 29
crkl	CRKL	1399	ENSG00000099942	CRK like proto-oncogene, adaptor protein
smarcb1b	SMARCB1	6598	ENSG00000099956	SWI/SNF related, matrix associated, actin dependent regulator of chromatin, subfamily b, member 1
derl3	DERL3	91319	ENSG00000099958	derlin 3
bcl2l13	BCL2L13	23786	ENSG00000099968	BCL2 like 13
cabin1	CABIN1	23523	ENSG00000099991	calcineurin binding protein 1
sf3a1	SF3A1	10291	ENSG00000099995	splicing factor 3a subunit 1
specc1la	SPECC1L	23384	ENSG00000100014	sperm antigen with calponin homology and coiled-coil domains 1 like
ppil2	PPIL2	23759	ENSG00000100023	peptidylprolyl isomerase like 2
snrpd3	SNRPD3	6634	ENSG00000100028	small nuclear ribonucleoprotein D3 polypeptide
pes	PES1	23481	ENSG00000100029	pescadillo ribosomal biogenesis factor 1
mapk1	MAPK1	5594	ENSG00000100030	mitogen-activated protein kinase 1
ppm1f	PPM1F	9647	ENSG00000100034	protein phosphatase, Mg2+/Mn2+ dependent 1F
mfng	MFNG	4242	ENSG00000100060	MFNG O-fucosylpeptide 3-beta-N-acetylglucosaminyltransferase
lgals2a	LGALS2	3957	ENSG00000100079	galectin 2
gga1	GGA1	26088	ENSG00000100083	golgi associated, gamma adaptin ear containing, ARF binding protein 1
hps4	HPS4	89781	ENSG00000100099	HPS4 biogenesis of lysosomal organelles complex 3 subunit 2
ankrd54	ANKRD54	129138	ENSG00000100124	ankyrin repeat domain 54
polr2f	POLR2F	5435	ENSG00000100142	RNA polymerase II subunit F
cby1	CBY1	25776	ENSG00000100211	chibby family member 1, beta catenin antagonist
tomm22	TOMM22	56993	ENSG00000100216	translocase of outer mitochondrial membrane 22
xbp1	XBP1	7494	ENSG00000100219	X-box binding protein 1
rtcb	RTCB	51493	ENSG00000100220	RNA 2',3'-cyclic phosphate and 5'-OH ligase
josd1	JOSD1	9929	ENSG00000100221	Josephin domain containing 1
fbxo7	FBXO7	25793	ENSG00000100225	F-box protein 7
cyb5r3	CYB5R3	1727	ENSG00000100243	cytochrome b5 reductase 3
dnal4b	DNAL4	10126	ENSG00000100246	dynein axonemal light chain 4
lmf2a	LMF2	91289	ENSG00000100258	lipase maturation factor 2
rhbdd3	RHBDD3	25807	ENSG00000100263	rhomboid domain containing 3
pacsin2	PACSIN2	11252	ENSG00000100266	protein kinase C and casein kinase substrate in neurons 2
hmgxb4a	HMGXB4	10042	ENSG00000100281	HMG-box containing 4
chkb	CHKB	1120	ENSG00000100288	choline kinase beta
mcat	MCAT	27349	ENSG00000100294	malonyl-CoA-acyl carrier protein transacylase
thoc5	THOC5	8563	ENSG00000100296	THO complex 5
mcm5	MCM5	4174	ENSG00000100297	minichromosome maintenance complex component 5
tspo	TSPO	706	ENSG00000100300	translocator protein
ttll12	TTLL12	23170	ENSG00000100304	tubulin tyrosine ligase like 12
zmat5	ZMAT5	55954	ENSG00000100319	zinc finger matrin-type 5
rbfox2	RBFOX2	23543	ENSG00000100320	RNA binding fox-1 homolog 2
syngr1a	SYNGR1	9145	ENSG00000100321	synaptogyrin 1
ascc2	ASCC2	84164	ENSG00000100325	activating signal cointegrator 1 complex subunit 2
myh9a	MYH9	4627	ENSG00000100345	myosin heavy chain 9
samm50	SAMM50	25813	ENSG00000100347	SAMM50 sorting and assembly machinery component
txn2	TXN2	25828	ENSG00000100348	thioredoxin 2
grap2b	GRAP2	9402	ENSG00000100351	GRB2 related adaptor protein 2
sgsm3	SGSM3	27352	ENSG00000100359	small G protein signaling modulator 3
ncf4	NCF4	4689	ENSG00000100365	neutrophil cytosolic factor 4
slc25a17	SLC25A17	10478	ENSG00000100372	solute carrier family 25 member 17
rangap1b	RANGAP1	5905	ENSG00000100401	Ran GTPase activating protein 1
phf5a	PHF5A	84844	ENSG00000100410	PHD finger protein 5A
aco2	ACO2	50	ENSG00000100412	aconitase 2
polr3h	POLR3H	171568	ENSG00000100413	RNA polymerase III subunit H
trmu	TRMU	55687	ENSG00000100416	tRNA 5-methylaminomethyl-2-thiouridylate methyltransferase
abhd4	ABHD4	63874	ENSG00000100439	abhydrolase domain containing 4
fkbp3	FKBP3	2287	ENSG00000100442	FKBP prolyl isomerase 3
sdr39u1	SDR39U1	56948	ENSG00000100445	short chain dehydrogenase/reductase family 39U member 1
prmt5	PRMT5	10419	ENSG00000100462	protein arginine methyltransferase 5
ap4s1	AP4S1	11154	ENSG00000100478	adaptor related protein complex 4 subunit sigma 1
vcpkmt	VCPKMT	79609	ENSG00000100483	valosin containing protein lysine methyltransferase
psmc6	PSMC6	5706	ENSG00000100519	proteasome 26S subunit, ATPase 6
gnpnat1	GNPNAT1	64841	ENSG00000100522	glucosamine-phosphate N-acetyltransferase 1
ddhd1b	DDHD1	80821	ENSG00000100523	DDHD domain containing 1
cnih1	CNIH1	10175	ENSG00000100528	cornichon family AMPA receptor auxiliary protein 1
cgrrf1	CGRRF1	10668	ENSG00000100532	cell growth regulator with ring finger domain 1
atp6v1d	ATP6V1D	51382	ENSG00000100554	ATPase H+ transporting V1 subunit D
pigh	PIGH	5283	ENSG00000100564	phosphatidylinositol glycan anchor biosynthesis class H
vti1b	VTI1B	10490	ENSG00000100568	vesicle transport through interaction with t-SNAREs 1B
timm9	TIMM9	26520	ENSG00000100575	translocase of inner mitochondrial membrane 9
gstz1	GSTZ1	2954	ENSG00000100577	glutathione S-transferase zeta 1
si:ch211-185a18.2	KIAA0586	9786	ENSG00000100578	KIAA0586
lgmn	LGMN	5641	ENSG00000100600	legumain
alkbh1	ALKBH1	8846	ENSG00000100601	alkB homolog 1, histone H2A dioxygenase
snw1	SNW1	22938	ENSG00000100603	SNW domain containing 1
dhrs7	DHRS7	51635	ENSG00000100612	dehydrogenase/reductase 7
ppm1aa	PPM1A	5494	ENSG00000100614	protein phosphatase, Mg2+/Mn2+ dependent 1A
hif1aa	HIF1A	3091	ENSG00000100644	hypoxia inducible factor 1 subunit alpha
srsf5a	SRSF5	6430	ENSG00000100650	serine and arginine rich splicing factor 5
dicer1	DICER1	23405	ENSG00000100697	dicer 1, ribonuclease III
zfyve21	ZFYVE21	79038	ENSG00000100711	zinc finger FYVE-type containing 21
mthfd1b	MTHFD1	4522	ENSG00000100714	methylenetetrahydrofolate dehydrogenase, cyclohydrolase and formyltetrahydrofolate synthetase 1
zc3h14	ZC3H14	79882	ENSG00000100722	zinc finger CCCH-type containing 14
telo2	TELO2	9894	ENSG00000100726	telomere maintenance 2
gskip	GSKIP	51527	ENSG00000100744	GSK3B interacting protein
vrk1	VRK1	7443	ENSG00000100749	VRK serine/threonine kinase 1
psmc1a	PSMC1	5700	ENSG00000100764	proteasome 26S subunit, ATPase 1
yy1a	YY1	7528	ENSG00000100811	YY1 transcription factor
acin1b	ACIN1	22985	ENSG00000100813	apoptotic chromatin condensation inducer 1
trip11	TRIP11	9321	ENSG00000100815	thyroid hormone receptor interactor 11
cinp	CINP	51550	ENSG00000100865	cyclin dependent kinase 2 interacting protein
srp54	SRP54	6729	ENSG00000100883	signal recognition particle 54
chd8	CHD8	57680	ENSG00000100888	chromodomain helicase DNA binding protein 8
dcaf11	DCAF11	80344	ENSG00000100897	DDB1 and CUL4 associated factor 11
nfkbiab	NFKBIA	4792	ENSG00000100906	NFKB inhibitor alpha
emc9	EMC9	51016	ENSG00000100908	ER membrane protein complex subunit 9
psme2	PSME2	5721	ENSG00000100911	proteasome activator subunit 2
brms1la	BRMS1L	84312	ENSG00000100916	BRMS1 like transcriptional repressor
tm9sf1	TM9SF1	10548	ENSG00000100926	transmembrane 9 superfamily member 1
sec23a	SEC23A	10484	ENSG00000100934	Sec23 homolog A, COPII coat complex component
gmpr2	GMPR2	51292	ENSG00000100938	guanosine monophosphate reductase 2
pnn	PNN	5411	ENSG00000100941	pinin, desmosome associated protein
rabggta	RABGGTA	5875	ENSG00000100949	Rab geranylgeranyltransferase subunit alpha
gss	GSS	2937	ENSG00000100983	glutathione synthetase
abhd12	ABHD12	26090	ENSG00000100997	abhydrolase domain containing 12
cd40	CD40	958	ENSG00000101017	CD40 molecule
uqcc1	UQCC1	55245	ENSG00000101019	ubiquinol-cytochrome c reductase complex assembly factor 1
ift52	IFT52	51098	ENSG00000101052	intraflagellar transport 52
mybl2a	MYBL2	4605	ENSG00000101057	MYB proto-oncogene like 2
cstf1	CSTF1	1477	ENSG00000101138	cleavage stimulation factor subunit 1
rae1	RAE1	8480	ENSG00000101146	ribonucleic acid export 1
tpd52l2b	TPD52L2	7165	ENSG00000101150	TPD52 like 2
nelfcd	NELFCD	51497	ENSG00000101158	negative elongation factor complex member C/D
ctsz	CTSZ	1522	ENSG00000101160	cathepsin Z
prpf6	PRPF6	24148	ENSG00000101161	pre-mRNA processing factor 6
mrgbp	MRGBP	55257	ENSG00000101189	MRG domain binding protein
gid8a	GID8	54994	ENSG00000101193	GID complex subunit 8 homolog
rnf24	RNF24	11237	ENSG00000101236	ring finger protein 24
arfrp1	ARFRP1	10139	ENSG00000101246	ADP ribosylation factor related protein 1
ndufaf5	NDUFAF5	79133	ENSG00000101247	NADH:ubiquinone oxidoreductase complex assembly factor 5
csnk2a1	CSNK2A1	1457	ENSG00000101266	casein kinase 2 alpha 1
sec23b	SEC23B	10483	ENSG00000101310	SEC23 homolog B, COPII coat complex component
myl9a	MYL9	10398	ENSG00000101335	myosin light chain 9
tm9sf4	TM9SF4	9777	ENSG00000101337	transmembrane 9 superfamily member 4
crnkl1	CRNKL1	51340	ENSG00000101343	crooked neck pre-mRNA splicing factor 1
manbal	MANBAL	63905	ENSG00000101363	mannosidase beta like
idh3b	IDH3B	3420	ENSG00000101365	isocitrate dehydrogenase (NAD(+)) 3 non-catalytic subunit beta
mapre1b	MAPRE1	22919	ENSG00000101367	microtubule associated protein RP/EB family member 1
cdk5rap1	CDK5RAP1	51654	ENSG00000101391	CDK5 regulatory subunit associated protein 1
rprd1b	RPRD1B	58490	ENSG00000101413	regulation of nuclear pre-mRNA domain containing 1B
chmp4ba	CHMP4B	128866	ENSG00000101421	charged multivesicular body protein 4B
ahcy	AHCY	191	ENSG00000101444	adenosylhomocysteinase
fam83d	FAM83D	81610	ENSG00000101447	family with sequence similarity 83 member D
map1lc3a	MAP1LC3A	84557	ENSG00000101460	microtubule associated protein 1 light chain 3 alpha
pigu	PIGU	128869	ENSG00000101464	phosphatidylinositol glycan anchor biosynthesis class U
acot8	ACOT8	10005	ENSG00000101473	acyl-CoA thioesterase 8
apmap	APMAP	57136	ENSG00000101474	adipocyte plasma membrane associated protein
rbfa	RBFA	79863	ENSG00000101546	ribosome binding factor A
usp14	USP14	9097	ENSG00000101557	ubiquitin specific peptidase 14
vapal	VAPA	9218	ENSG00000101558	VAMP associated protein A
rnmt	RNMT	8731	ENSG00000101654	RNA guanine-7 methyltransferase
ankrd12	ANKRD12	23253	ENSG00000101745	ankyrin repeat domain 12
rbbp8	RBBP8	5932	ENSG00000101773	RB binding protein 8, endonuclease
riok3	RIOK3	8780	ENSG00000101782	RIO kinase 3
cstf2	CSTF2	1478	ENSG00000101811	cleavage stimulation factor subunit 2
psmd10	PSMD10	5716	ENSG00000101843	proteasome 26S subunit, non-ATPase 10
atg4a	ATG4A	115201	ENSG00000101844	autophagy related 4A cysteine peptidase
nkap	NKAP	79576	ENSG00000101882	NFKB activating protein
mospd1	MOSPD1	56180	ENSG00000101928	motile sperm domain containing 1
ammecr1	AMMECR1	9949	ENSG00000101935	AMMECR nuclear protein 1
wdr13	WDR13	64743	ENSG00000101940	WD repeat domain 13
xiap	XIAP	331	ENSG00000101966	X-linked inhibitor of apoptosis
stag2a	STAG2	10735	ENSG00000101972	stromal antigen 2
ccdc22	CCDC22	28952	ENSG00000101997	coiled-coil domain containing 22
plp2	PLP2	5355	ENSG00000102007	proteolipid protein 2
naa10	NAA10	8260	ENSG00000102030	N-alpha-acetyltransferase 10, NatA catalytic subunit
renbp	RENBP	5973	ENSG00000102032	renin binding protein
slc25a14	SLC25A14	9016	ENSG00000102078	solute carrier family 25 member 14
fmr1	FMR1	2332	ENSG00000102081	FMRP translational regulator 1
pim2	PIM2	11040	ENSG00000102096	Pim-2 proto-oncogene, serine/threonine kinase
pqbp1	PQBP1	10084	ENSG00000102103	polyglutamine binding protein 1
gata1a	GATA1	2623	ENSG00000102145	GATA binding protein 1
magt1	MAGT1	84061	ENSG00000102158	magnesium transporter 1
sms	SMS	6611	ENSG00000102172	spermine synthase
htatsf1	HTATSF1	27336	ENSG00000102241	HIV-1 Tat specific factor 1
sytl4	SYTL4	94121	ENSG00000102362	synaptotagmin like 4
pbdc1	PBDC1	51260	ENSG00000102390	polysaccharide biosynthesis domain containing 1
gla	GLA	2717	ENSG00000102393	galactosidase alpha
ndfip2	NDFIP2	54602	ENSG00000102471	Nedd4 family interacting protein 2
cdadc1	CDADC1	81602	ENSG00000102543	cytidine and dCMP deaminase domain containing 1
stk24b	STK24	8428	ENSG00000102572	serine/threonine kinase 24
dnajc3b	DNAJC3	5611	ENSG00000102580	DnaJ heat shock protein family (Hsp40) member C3
arhgef7b	ARHGEF7	8874	ENSG00000102606	Rho guanine nucleotide exchange factor 7
mrps31	MRPS31	10240	ENSG00000102738	mitochondrial ribosomal protein S31
slc25a15b	SLC25A15	10166	ENSG00000102743	solute carrier family 25 member 15
kpna3	KPNA3	3839	ENSG00000102753	karyopherin subunit alpha 3
rgcc	RGCC	28984	ENSG00000102760	regulator of cell cycle
vwa8	VWA8	23078	ENSG00000102763	von Willebrand factor A domain containing 8
ints6	INTS6	26512	ENSG00000102786	integrator complex subunit 6
dhrs12	DHRS12	79758	ENSG00000102796	dehydrogenase/reductase 12
tsc22d1	TSC22D1	8848	ENSG00000102804	TSC22 domain family member 1
tradd	TRADD	8717	ENSG00000102871	TNFRSF1A associated via death domain
coro1a	CORO1A	11151	ENSG00000102879	coronin 1A
mapk3	MAPK3	5595	ENSG00000102882	mitogen-activated protein kinase 3
nutf2	NUTF2	10204	ENSG00000102898	nuclear transport factor 2
nup93	NUP93	9688	ENSG00000102900	nucleoporin 93
arl2bp	ARL2BP	23568	ENSG00000102931	ADP ribosylation factor like GTPase 2 binding protein
dhodh	DHODH	1723	ENSG00000102967	dihydroorotate dehydrogenase (quinone)
ctcf	CTCF	10664	ENSG00000102974	CCCTC-binding factor
acd	ACD	65057	ENSG00000102977	ACD shelterin complex subunit and telomerase recruitment factor
usb1	USB1	79650	ENSG00000103005	U6 snRNA biogenesis phosphodiesterase 1
cyb5b	CYB5B	80777	ENSG00000103018	cytochrome b5 type B
nme3	NME3	4832	ENSG00000103024	NME/NM23 nucleoside diphosphate kinase 3
psmd7	PSMD7	5713	ENSG00000103035	proteasome 26S subunit, non-ATPase 7
cog4	COG4	25839	ENSG00000103051	component of oligomeric golgi complex 4
slc7a6os	SLC7A6OS	84138	ENSG00000103061	solute carrier family 7 member 6 opposite strand
cmc2	CMC2	56942	ENSG00000103121	C-X9-C motif containing 2
nprl3	NPRL3	8131	ENSG00000103148	NPR3 like, GATOR1 complex subunit
mpg	MPG	4350	ENSG00000103152	N-methylpurine DNA glycosylase
hsdl1	HSDL1	83693	ENSG00000103160	hydroxysteroid dehydrogenase like 1
cotl1	COTL1	23406	ENSG00000103187	coactosin like F-actin binding protein 1
narfl	CIAO3	64428	ENSG00000103245	cytosolic iron-sulfur assembly component 3
nubp1	NUBP1	4682	ENSG00000103274	nucleotide binding protein 1
ube2ib	UBE2I	7329	ENSG00000103275	ubiquitin conjugating enzyme E2 I
crym	CRYM	1428	ENSG00000103316	crystallin mu
gspt1	GSPT1	2935	ENSG00000103342	G1 to S phase transition 1
cluap1	CLUAP1	23059	ENSG00000103351	clusterin associated protein 1
cpped1	CPPED1	55313	ENSG00000103381	calcineurin like phosphoesterase domain containing 1
hmox2a	HMOX2	3163	ENSG00000103415	heme oxygenase 2
dnaja3a	DNAJA3	9093	ENSG00000103423	DnaJ heat shock protein family (Hsp40) member A3
pycard	PYCARD	29108	ENSG00000103490	PYD and CARD domain containing
cdipt	CDIPT	10423	ENSG00000103502	CDP-diacylglycerol--inositol 3-phosphatidyltransferase
bckdk	BCKDK	10295	ENSG00000103507	branched chain keto acid dehydrogenase kinase
kat8	KAT8	84148	ENSG00000103510	lysine acetyltransferase 8
aagab	AAGAB	79719	ENSG00000103591	alpha and gamma adaptin binding protein
lactb	LACTB	114294	ENSG00000103642	lactamase beta
trip4	TRIP4	9325	ENSG00000103671	thyroid hormone receptor interactor 4
mtfmt	MTFMT	123263	ENSG00000103707	mitochondrial methionyl-tRNA formyltransferase
rab11a	RAB11A	8766	ENSG00000103769	RAB11A, member RAS oncogene family
cd276	CD276	80381	ENSG00000103855	CD276 molecule
fah	FAH	2184	ENSG00000103876	fumarylacetoacetate hydrolase
homer2	HOMER2	9455	ENSG00000103942	homer scaffold protein 2
dtwd1	DTWD1	56986	ENSG00000104047	DTW domain containing 1
gabpb1	GABPB1	2553	ENSG00000104064	GA binding protein transcription factor subunit beta 1
dnajc17	DNAJC17	55192	ENSG00000104129	DnaJ heat shock protein family (Hsp40) member C17
eif3ja	EIF3J	8669	ENSG00000104131	eukaryotic translation initiation factor 3 subunit J
spg11	SPG11	80208	ENSG00000104133	SPG11 vesicle trafficking associated, spatacsin
oip5	OIP5	11339	ENSG00000104147	Opa interacting protein 5
bloc1s6	BLOC1S6	26258	ENSG00000104164	biogenesis of lysosomal organelles complex 1 subunit 6
brf2	BRF2	55290	ENSG00000104221	BRF2 RNA polymerase III transcription initiation factor subunit
zfand1	ZFAND1	79752	ENSG00000104231	zinc finger AN1-type containing 1
cahz	CA2	760	ENSG00000104267	carbonic anhydrase 2
ripk2	RIPK2	8767	ENSG00000104312	receptor interacting serine/threonine kinase 2
nbn	NBN	4683	ENSG00000104320	nibrin
decr1	DECR1	1666	ENSG00000104325	2,4-dienoyl-CoA reductase 1
laptm4b	LAPTM4B	55353	ENSG00000104341	lysosomal protein transmembrane 4 beta
ube2w	UBE2W	55284	ENSG00000104343	ubiquitin conjugating enzyme E2 W
stk3	STK3	6788	ENSG00000104375	serine/threonine kinase 3
rab2a	RAB2A	5862	ENSG00000104388	RAB2A, member RAS oncogene family
emc2	EMC2	9694	ENSG00000104412	ER membrane protein complex subunit 2
ndrg1a	NDRG1	10397	ENSG00000104419	N-myc downstream regulated 1
zc2hc1a	ZC2HC1A	51101	ENSG00000104427	zinc finger C2HC-type containing 1A
armc1	ARMC1	55156	ENSG00000104442	armadillo repeat containing 1
chrac1	CHRAC1	54108	ENSG00000104472	chromatin accessibility complex subunit 1
ints10	INTS10	55174	ENSG00000104613	integrator complex subunit 10
eri1	ERI1	90459	ENSG00000104626	exoribonuclease 1
mtmr9	MTMR9	66036	ENSG00000104643	myotubularin related protein 9
gsr	GSR	2936	ENSG00000104687	glutathione-disulfide reductase
ubxn8	UBXN8	7993	ENSG00000104691	UBX domain protein 8
ppp2cb	PPP2CB	5516	ENSG00000104695	protein phosphatase 2 catalytic subunit beta
tusc3	TUSC3	7991	ENSG00000104723	tumor suppressor candidate 3
klhdc4	KLHDC4	54758	ENSG00000104731	kelch domain containing 4
mcm4	MCM4	4173	ENSG00000104738	minichromosome maintenance complex component 4
asah1b	ASAH1	427	ENSG00000104763	N-acylsphingosine amidohydrolase 1
bnip3lb	BNIP3L	665	ENSG00000104765	BCL2 interacting protein 3 like
nucb1	NUCB1	4924	ENSG00000104805	nucleobindin 1
hnrnpl2	HNRNPL	3191	ENSG00000104824	heterogeneous nuclear ribonucleoprotein L
nfkbib	NFKBIB	4793	ENSG00000104825	NFKB inhibitor beta
sars2	SARS2	54938	ENSG00000104835	seryl-tRNA synthetase 2, mitochondrial
snrnp70	SNRNP70	6625	ENSG00000104852	small nuclear ribonucleoprotein U1 subunit 70
clptm1	CLPTM1	1209	ENSG00000104853	CLPTM1 regulator of GABA type A receptor forward trafficking
clasrp	CLASRP	11129	ENSG00000104859	CLK4 associating serine/arginine rich protein
ckma	CKM	1158	ENSG00000104879	creatine kinase, M-type
plekhj1	PLEKHJ1	55111	ENSG00000104886	pleckstrin homology domain containing J1
rnaseh2a	RNASEH2A	10535	ENSG00000104889	ribonuclease H2 subunit A
sf3a2	SF3A2	8175	ENSG00000104897	splicing factor 3a subunit 2
med25	MED25	81857	ENSG00000104973	mediator complex subunit 25
timm44	TIMM44	10469	ENSG00000104980	translocase of inner mitochondrial membrane 44
ccdc61	CCDC61	729440	ENSG00000104983	coiled-coil domain containing 61
asf1bb	ASF1B	55723	ENSG00000105011	anti-silencing function 1B histone chaperone
tnnt1	TNNT1	7138	ENSG00000105048	troponin T1, slow skeletal type
vrk3	VRK3	51231	ENSG00000105053	VRK serine/threonine kinase 3
fam32a	FAM32A	26017	ENSG00000105058	family with sequence similarity 32 member A
pop4	POP4	10775	ENSG00000105171	POP4 homolog, ribonuclease P/MRP subunit
ccne1	CCNE1	898	ENSG00000105173	cyclin E1
uri1	URI1	8725	ENSG00000105176	URI1 prefoldin like chaperone
timm50	TIMM50	92609	ENSG00000105197	translocase of inner mitochondrial membrane 50
gpia	GPI	2821	ENSG00000105220	glucose-6-phosphate isomerase
pias4a	PIAS4	51588	ENSG00000105229	protein inhibitor of activated STAT 4
slc1a5	SLC1A5	6510	ENSG00000105281	solute carrier family 1 member 5
ccdc9	CCDC9	26093	ENSG00000105321	coiled-coil domain containing 9
hnrnpul1	HNRNPUL1	11100	ENSG00000105323	heterogeneous nuclear ribonucleoprotein U like 1
fzr1a	FZR1	51343	ENSG00000105325	fizzy and cell division cycle 20 related 1
bbc3	BBC3	27113	ENSG00000105327	BCL2 binding component 3
mrpl4	MRPL4	51073	ENSG00000105364	mitochondrial ribosomal protein L4
napab	NAPA	8775	ENSG00000105402	NSF attachment protein alpha
lig1	LIG1	3978	ENSG00000105486	DNA ligase 1
tmem205	TMEM205	374882	ENSG00000105518	transmembrane protein 205
bcat2	BCAT2	587	ENSG00000105552	branched chain amino acid transaminase 2
gcdhb	GCDH	2639	ENSG00000105607	glutaryl-CoA dehydrogenase
klf1	KLF1	10661	ENSG00000105610	Kruppel like factor 1
leng1	LENG1	79165	ENSG00000105617	leukocyte receptor cluster member 1
prpf31	PRPF31	26121	ENSG00000105618	pre-mRNA processing factor 31
tfpt	TFPT	29844	ENSG00000105619	TCF3 fusion partner
ell	ELL	8178	ENSG00000105656	elongation factor for RNA polymerase II
ddx49	DDX49	54555	ENSG00000105671	DEAD-box helicase 49
usf2	USF2	7392	ENSG00000105698	upstream transcription factor 2, c-fos interacting
kxd1	KXD1	79036	ENSG00000105700	KxDL motif containing 1
fkbp8	FKBP8	23770	ENSG00000105701	FKBP prolyl isomerase 8
gsk3ab	GSK3A	2931	ENSG00000105723	glycogen synthase kinase 3 alpha
ethe1	ETHE1	23474	ENSG00000105755	ETHE1 persulfide dioxygenase
avl9	AVL9	23080	ENSG00000105778	AVL9 cell migration associated
gtpbp10	GTPBP10	85865	ENSG00000105793	GTP binding protein 10
pmpcb	PMPCB	9512	ENSG00000105819	peptidase, mitochondrial processing subunit beta
dnajc2	DNAJC2	27000	ENSG00000105821	DnaJ heat shock protein family (Hsp40) member C2
tfpi2	TFPI2	7980	ENSG00000105825	tissue factor pathway inhibitor 2
bet1	BET1	10282	ENSG00000105829	Bet1 golgi vesicular membrane trafficking protein
hbp1	HBP1	26959	ENSG00000105856	HMG-box transcription factor 1
mtpn	MTPN	136319	ENSG00000105887	myotrophin
ptn	PTN	5764	ENSG00000105894	pleiotrophin
ogdha	OGDH	4967	ENSG00000105953	oxoglutarate dehydrogenase
dnajb6a	DNAJB6	10049	ENSG00000105993	DnaJ heat shock protein family (Hsp40) member B6
hibadhb	HIBADH	11112	ENSG00000106049	3-hydroxyisobutyrate dehydrogenase
tax1bp1b	TAX1BP1	8887	ENSG00000106052	Tax1 binding protein 1
cpvl	CPVL	54504	ENSG00000106066	carboxypeptidase vitellogenic like
casp2	CASP2	835	ENSG00000106144	caspase 2
pdap1b	PDAP1	11333	ENSG00000106244	PDGFA associated protein 1
eif3ba	EIF3B	8662	ENSG00000106263	eukaryotic translation initiation factor 3 subunit B
rbm28	RBM28	55131	ENSG00000106344	RNA binding motif protein 28
ap1s1	AP1S1	1174	ENSG00000106367	adaptor related protein complex 1 subunit sigma 1
c1galt1b	C1GALT1	56913	ENSG00000106392	core 1 synthase, glycoprotein-N-acetylgalactosamine 3-beta-galactosyltransferase 1
plod3	PLOD3	8985	ENSG00000106397	procollagen-lysine,2-oxoglutarate 5-dioxygenase 3
rpa3	RPA3	6119	ENSG00000106399	replication protein A3
ezh2	EZH2	2146	ENSG00000106462	enhancer of zeste 2 polycomb repressive complex 2 subunit
cep41	CEP41	95681	ENSG00000106477	centrosomal protein 41
mest	MEST	4232	ENSG00000106484	mesoderm specific transcript
tspan13a	TSPAN13	27075	ENSG00000106537	tetraspanin 13
chchd3a	CHCHD3	54927	ENSG00000106554	coiled-coil-helix-coiled-coil-helix domain containing 3
mrpl32	MRPL32	64983	ENSG00000106591	mitochondrial ribosomal protein L32
blvra	BLVRA	644	ENSG00000106605	biliverdin reductase A
tmem248	TMEM248	55069	ENSG00000106609	transmembrane protein 248
rheb	RHEB	6009	ENSG00000106615	Ras homolog, mTORC1 binding
prkag2a	PRKAG2	51422	ENSG00000106617	protein kinase AMP-activated non-catalytic subunit gamma 2
bcl7ba	BCL7B	9275	ENSG00000106635	BAF chromatin remodeling complex subunit BCL7B
ykt6	YKT6	10652	ENSG00000106636	YKT6 v-SNARE homolog
tbl2	TBL2	26608	ENSG00000106638	transducin beta like 2
eif4h	EIF4H	7458	ENSG00000106682	eukaryotic translation initiation factor 4H
nmrk1	NMRK1	54981	ENSG00000106733	nicotinamide riboside kinase 1
ptgr1	PTGR1	22949	ENSG00000106853	prostaglandin reductase 1
ak1	AK1	203	ENSG00000106992	adenylate kinase 1
cdc37l1	CDC37L1	55664	ENSG00000106993	cell division cycle 37 like 1
plgrkt	PLGRKT	55848	ENSG00000107020	plasminogen receptor with a C-terminal lysine
bag1	BAG1	573	ENSG00000107262	BAG cochaperone 1
ube2r2	UBE2R2	54926	ENSG00000107341	ubiquitin conjugating enzyme E2 R2
exosc3	EXOSC3	51010	ENSG00000107371	exosome component 3
zfand5b	ZFAND5	7763	ENSG00000107372	zinc finger AN1-type containing 5
pdlim1	PDLIM1	9124	ENSG00000107438	PDZ and LIM domain 1
hps1	HPS1	3257	ENSG00000107521	HPS1 biogenesis of lysosomal organelles complex 3 subunit 1
phyh	PHYH	5264	ENSG00000107537	phytanoyl-CoA 2-hydroxylase
erlin1	ERLIN1	10613	ENSG00000107566	ER lipid raft associated 1
mapk8b	MAPK8	5599	ENSG00000107643	mitogen-activated protein kinase 8
sec23ip	SEC23IP	11196	ENSG00000107651	SEC23 interacting protein
nsmce4a	NSMCE4A	54780	ENSG00000107672	NSE4 homolog A, SMC5-SMC6 complex component
micu1	MICU1	10367	ENSG00000107745	mitochondrial calcium uptake 1
minpp1b	MINPP1	9562	ENSG00000107789	multiple inositol-polyphosphate phosphatase 1
acta2	ACTA2	59	ENSG00000107796	actin alpha 2, smooth muscle
fbxw4	FBXW4	6468	ENSG00000107829	F-box and WD repeat domain containing 4
fbxl15	FBXL15	79176	ENSG00000107872	F-box and leucine rich repeat protein 15
cuedc2	CUEDC2	79004	ENSG00000107874	CUE domain containing 2
lhpp	LHPP	64077	ENSG00000107902	phospholysine phosphohistidine inorganic pyrophosphate phosphatase
gtpbp4	GTPBP4	23560	ENSG00000107937	GTP binding protein 4
bccip	BCCIP	56647	ENSG00000107949	BRCA2 and CDKN1A interacting protein
pitrm1	PITRM1	10531	ENSG00000107959	pitrilysin metallopeptidase 1
xpnpep1	XPNPEP1	7511	ENSG00000108039	X-prolyl aminopeptidase 1
smc3	SMC3	9126	ENSG00000108055	structural maintenance of chromosomes 3
shoc2	SHOC2	8036	ENSG00000108061	SHOC2 leucine rich repeat scaffold protein
tfam	TFAM	7019	ENSG00000108064	transcription factor A, mitochondrial
ube2s	UBE2S	27338	ENSG00000108106	ubiquitin conjugating enzyme E2 S
ppifb	PPIF	10105	ENSG00000108179	peptidylprolyl isomerase F
tspan14	TSPAN14	81619	ENSG00000108219	tetraspanin 14
ubtf	UBTF	7343	ENSG00000108312	upstream binding transcription factor
psmd3	PSMD3	5709	ENSG00000108344	proteasome 26S subunit, non-ATPase 3
casc3	CASC3	22794	ENSG00000108349	CASC3 exon junction complex subunit
rad51c	RAD51C	5889	ENSG00000108384	RAD51 paralog C
p2rx1	P2RX1	5023	ENSG00000108405	purinergic receptor P2X 1
tubd1	TUBD1	51174	ENSG00000108423	tubulin delta 1
kpnb1	KPNB1	3837	ENSG00000108424	karyopherin subunit beta 1
gosr2	GOSR2	9570	ENSG00000108433	golgi SNAP receptor complex member 2
rps6kb1b	RPS6KB1	6198	ENSG00000108443	ribosomal protein S6 kinase B1
cdk5rap3	CDK5RAP3	80279	ENSG00000108465	CDK5 regulatory subunit associated protein 3
cbx1b	CBX1	10951	ENSG00000108468	chromobox 1
pigl	PIGL	9487	ENSG00000108474	phosphatidylinositol glycan anchor biosynthesis class L
galk1	GALK1	2584	ENSG00000108479	galactokinase 1
eno3	ENO3	2027	ENSG00000108515	enolase 3
slc25a11	SLC25A11	8402	ENSG00000108528	solute carrier family 25 member 11
nup88	NUP88	4927	ENSG00000108559	nucleoporin 88
blmh	BLMH	642	ENSG00000108578	bleomycin hydrolase
gosr1	GOSR1	9527	ENSG00000108587	golgi SNAP receptor complex member 1
ccdc47	CCDC47	57003	ENSG00000108588	coiled-coil domain containing 47
med31	MED31	51003	ENSG00000108590	mediator complex subunit 31
drg2	DRG2	1819	ENSG00000108591	developmentally regulated GTP binding protein 2
ftsj3	FTSJ3	117246	ENSG00000108592	FtsJ RNA 2'-O-methyltransferase 3
syngr2a	SYNGR2	9144	ENSG00000108639	synaptogyrin 2
b9d1	B9D1	27077	ENSG00000108641	B9 domain containing 1
utp6	UTP6	55813	ENSG00000108651	UTP6 small subunit processome component
ddx5	DDX5	1655	ENSG00000108654	DEAD-box helicase 5
zgc:153240	C17orf75	64149	ENSG00000108666	chromosome 17 open reading frame 75
rab5c	RAB5C	5878	ENSG00000108774	RAB5C, member RAS oncogene family
hsd17b1	HSD17B1	3292	ENSG00000108786	hydroxysteroid 17-beta dehydrogenase 1
mlx	MLX	6945	ENSG00000108788	MAX dimerization protein MLX
ezh1	EZH1	2145	ENSG00000108799	enhancer of zeste 1 polycomb repressive complex 2 subunit
vat1	VAT1	10493	ENSG00000108828	vesicle amine transport 1
lrrc59	LRRC59	55379	ENSG00000108829	leucine rich repeat containing 59
alox12	ALOX12	239	ENSG00000108839	arachidonate 12-lipoxygenase, 12S type
eftud2	EFTUD2	9343	ENSG00000108883	elongation factor Tu GTP binding domain containing 2
prkar1ab	PRKAR1A	5573	ENSG00000108946	protein kinase cAMP-dependent type I regulatory subunit alpha
ywhae1	YWHAE	7531	ENSG00000108953	tyrosine 3-monooxygenase/tryptophan 5-monooxygenase activation protein epsilon
mmd	MMD	23531	ENSG00000108960	monocyte to macrophage differentiation associated
rangrf	RANGRF	29098	ENSG00000108961	RAN guanine nucleotide release factor
map2k6	MAP2K6	5608	ENSG00000108984	mitogen-activated protein kinase kinase 6
dhrs7b	DHRS7B	25979	ENSG00000109016	dehydrogenase/reductase 7B
wsb1	WSB1	26118	ENSG00000109046	WD repeat and SOCS box containing 1
ift20	IFT20	90410	ENSG00000109083	intraflagellar transport 20
pmp22b	PMP22	5376	ENSG00000109099	peripheral myelin protein 22
unc119b	UNC119	9094	ENSG00000109103	unc-119 lipid binding chaperone
aldocb	ALDOC	230	ENSG00000109107	aldolase, fructose-bisphosphate C
supt6h	SUPT6H	6830	ENSG00000109111	SPT6 homolog, histone chaperone and transcription elongation factor
rab34a	RAB34	83871	ENSG00000109113	RAB34, member RAS oncogene family
tmem33	TMEM33	55161	ENSG00000109133	transmembrane protein 33
ociad1	OCIAD1	54940	ENSG00000109180	OCIA domain containing 1
usp46	USP46	64854	ENSG00000109189	ubiquitin specific peptidase 46
chic2	CHIC2	26511	ENSG00000109220	cysteine rich hydrophobic domain 2
lamtor3	LAMTOR3	8649	ENSG00000109270	late endosomal/lysosomal adaptor, MAPK and MTOR activator 3
ube2d3	UBE2D3	7323	ENSG00000109332	ubiquitin conjugating enzyme E2 D3
elf2b	ELF2	1998	ENSG00000109381	E74 like ETS transcription factor 2
znf330	ZNF330	27309	ENSG00000109445	zinc finger protein 330
gab1	GAB1	2549	ENSG00000109458	GRB2 associated binding protein 1
cpe	CPE	1363	ENSG00000109472	carboxypeptidase E
grpel1	GRPEL1	80273	ENSG00000109519	GrpE like 1, mitochondrial
gar1	GAR1	54433	ENSG00000109534	GAR1 ribonucleoprotein
dhx15	DHX15	1665	ENSG00000109606	DEAH-box helicase 15
mfsd10	MFSD10	10227	ENSG00000109736	major facilitator superfamily domain containing 10
ufsp2	UFSP2	55325	ENSG00000109775	UFM1 specific peptidase 2
klf3	KLF3	51274	ENSG00000109787	Kruppel like factor 3
ncapg	NCAPG	64151	ENSG00000109805	non-SMC condensin I complex subunit G
ugdh	UGDH	7358	ENSG00000109814	UDP-glucose 6-dehydrogenase
htatip2	HTATIP2	10553	ENSG00000109854	HIV-1 Tat interactive protein 2
elp4	ELP4	26610	ENSG00000109911	elongator acetyltransferase complex subunit 4
zpr1	ZPR1	8882	ENSG00000109917	ZPR1 zinc finger
mtch2	MTCH2	23788	ENSG00000109919	mitochondrial carrier 2
fnbp4	FNBP4	23360	ENSG00000109920	formin binding protein 4
sc5d	SC5D	6309	ENSG00000109929	sterol-C5-desaturase
dnajc4	DNAJC4	3338	ENSG00000110011	DnaJ heat shock protein family (Hsp40) member C4
snx15	SNX15	29907	ENSG00000110025	sorting nexin 15
ehd1b	EHD1	10938	ENSG00000110047	EH domain containing 1
unc93b1	UNC93B1	81622	ENSG00000110057	unc-93 homolog B1, TLR signaling regulator
dcps	DCPS	28960	ENSG00000110063	decapping enzyme, scavenger
foxred1	FOXRED1	55572	ENSG00000110074	FAD dependent oxidoreductase domain containing 1
ppp6r3	PPP6R3	55291	ENSG00000110075	protein phosphatase 6 regulatory subunit 3
st3gal4	ST3GAL4	6484	ENSG00000110080	ST3 beta-galactoside alpha-2,3-sialyltransferase 4
chordc1b	CHORDC1	26973	ENSG00000110172	cysteine and histidine rich domain containing 1
rnf141	RNF141	50862	ENSG00000110315	ring finger protein 141
eif4g2b	EIF4G2	1982	ENSG00000110321	eukaryotic translation initiation factor 4 gamma 2
birc2	BIRC2	329	ENSG00000110330	baculoviral IAP repeat containing 2
pdhx	PDHX	8050	ENSG00000110435	pyruvate dehydrogenase complex component X
commd9	COMMD9	29099	ENSG00000110442	COMM domain containing 9
ptpmt1	PTPMT1	114971	ENSG00000110536	protein tyrosine phosphatase mitochondrial 1
slc22a18	SLC22A18	5002	ENSG00000110628	solute carrier family 22 member 18
cd81a	CD81	975	ENSG00000110651	CD81 molecule
zgc:56106	C11orf58	10944	ENSG00000110696	chromosome 11 open reading frame 58
aip	AIP	9049	ENSG00000110711	aryl hydrocarbon receptor interacting protein
gtf2h1	GTF2H1	2965	ENSG00000110768	general transcription factor IIH subunit 1
psmd9	PSMD9	5715	ENSG00000110801	proteasome 26S subunit, non-ATPase 9
coq5	COQ5	84274	ENSG00000110871	coenzyme Q5, methyltransferase
coro1ca	CORO1C	23603	ENSG00000110880	coronin 1C
slc11a2	SLC11A2	4891	ENSG00000110911	solute carrier family 11 member 2
mlec	MLEC	9761	ENSG00000110917	malectin
mvk	MVK	4598	ENSG00000110921	mevalonate kinase
bin2b	BIN2	51411	ENSG00000110934	bridging integrator 2
ptges3b	PTGES3	10728	ENSG00000110958	prostaglandin E synthase 3
bcl7a	BCL7A	605	ENSG00000110987	BAF chromatin remodeling complex subunit BCL7A
rsrc2	RSRC2	65117	ENSG00000111011	arginine and serine rich coiled-coil 2
metap2b	METAP2	10988	ENSG00000111142	methionyl aminopeptidase 2
lta4h	LTA4H	4048	ENSG00000111144	leukotriene A4 hydrolase
itfg2	ITFG2	55846	ENSG00000111203	integrin alpha FG-GAP repeat containing 2
gpn3	GPN3	51184	ENSG00000111231	GPN-loop GTPase 3
vps29	VPS29	51699	ENSG00000111237	VPS29 retromer complex component
rad51ap1	RAD51AP1	10635	ENSG00000111247	RAD51 associated protein 1
aldh2.1	ALDH2	217	ENSG00000111275	aldehyde dehydrogenase 2 family member
cdkn1bb	CDKN1B	1027	ENSG00000111276	cyclin dependent kinase inhibitor 1B
ogfod2	OGFOD2	79676	ENSG00000111325	2-oxoglutarate and iron dependent oxygenase domain containing 2
eif2b1	EIF2B1	1967	ENSG00000111361	eukaryotic translation initiation factor 2B subunit alpha
ddx55	DDX55	57696	ENSG00000111364	DEAD-box helicase 55
rfc5	RFC5	5985	ENSG00000111445	replication factor C subunit 5
stx2a	STX2	2054	ENSG00000111450	syntaxin 2
copz1	COPZ1	22818	ENSG00000111481	COPI coat complex subunit zeta 1
cand1	CAND1	55832	ENSG00000111530	cullin associated and neddylation dissociated 1
rab5b	RAB5B	5869	ENSG00000111540	RAB5B, member RAS oncogene family
mdm1	MDM1	56890	ENSG00000111554	Mdm1 nuclear protein
nup107	NUP107	57122	ENSG00000111581	nucleoporin 107
cnot2	CNOT2	4848	ENSG00000111596	CCR4-NOT transcription complex subunit 2
cpsf6	CPSF6	11052	ENSG00000111605	cleavage and polyadenylation specific factor 6
krr1	KRR1	11103	ENSG00000111615	KRR1 small subunit processome component homolog
nop2	NOP2	4839	ENSG00000111641	NOP2 nucleolar protein
chd4a	CHD4	1108	ENSG00000111642	chromodomain helicase DNA binding protein 4
ing4	ING4	51147	ENSG00000111653	inhibitor of growth family member 4
chpt1	CHPT1	56994	ENSG00000111666	choline phosphotransferase 1
usp5	USP5	8078	ENSG00000111667	ubiquitin specific peptidase 5
gnptab	GNPTAB	79158	ENSG00000111670	N-acetylglucosamine-1-phosphate transferase subunits alpha and beta
eno2	ENO2	2026	ENSG00000111674	enolase 2
grcc10	C12orf57	113246	ENSG00000111678	chromosome 12 open reading frame 57
ptpn6	PTPN6	5777	ENSG00000111679	protein tyrosine phosphatase non-receptor type 6
suds3	SUDS3	64426	ENSG00000111707	SDS3 homolog, SIN3A corepressor complex component
prkab1a	PRKAB1	5564	ENSG00000111725	protein kinase AMP-activated non-catalytic subunit beta 1
cmasa	CMAS	55907	ENSG00000111726	cytidine monophosphate N-acetylneuraminic acid synthetase
rab35b	RAB35	11021	ENSG00000111737	RAB35, member RAS oncogene family
srsf9	SRSF9	8683	ENSG00000111786	serine and arginine rich splicing factor 9
fgfr1op2	FGFR1OP2	26127	ENSG00000111790	FGFR1 oncogene partner 2
tdp2b	TDP2	51567	ENSG00000111802	tyrosyl-DNA phosphodiesterase 2
pak1ip1	PAK1IP1	55003	ENSG00000111845	PAK1 interacting protein 1
smim8	SMIM8	57150	ENSG00000111850	small integral membrane protein 8
serinc1	SERINC1	57515	ENSG00000111897	serine incorporator 1
hddc2	HDDC2	51020	ENSG00000111906	HD domain containing 2
tpd52l1	TPD52L1	7164	ENSG00000111907	TPD52 like 1
fbxo5	FBXO5	26271	ENSG00000112029	F-box protein 5
mapk14b	MAPK14	1432	ENSG00000112062	mitogen-activated protein kinase 14
rhag	RHAG	6005	ENSG00000112077	Rh associated glycoprotein
srsf3b	SRSF3	6428	ENSG00000112081	serine and arginine rich splicing factor 3
sod2	SOD2	6648	ENSG00000112096	superoxide dismutase 2
mrpl18	MRPL18	29074	ENSG00000112110	mitochondrial ribosomal protein L18
mcm3	MCM3	4172	ENSG00000112118	minichromosome maintenance complex component 3
rnf8	RNF8	9025	ENSG00000112130	ring finger protein 8
fbxo9	FBXO9	26268	ENSG00000112146	F-box protein 9
ccnc	CCNC	892	ENSG00000112237	cyclin C
ptp4a1	PTP4A1	7803	ENSG00000112245	protein tyrosine phosphatase 4A1
med23	MED23	9439	ENSG00000112282	mediator complex subunit 23
acot13	ACOT13	55856	ENSG00000112304	acyl-CoA thioesterase 13
smap1	SMAP1	60682	ENSG00000112305	small ArfGAP 1
zgc:111986	C6orf62	81688	ENSG00000112308	chromosome 6 open reading frame 62
gmnn	GMNN	51053	ENSG00000112312	geminin DNA replication inhibitor
snx3	SNX3	8724	ENSG00000112335	sorting nexin 3
hbs1l	HBS1L	10767	ENSG00000112339	HBS1 like translational GTPase
pex7	PEX7	5191	ENSG00000112357	peroxisomal biogenesis factor 7
perp	PERP	64065	ENSG00000112378	p53 apoptosis effector related to PMP22
slc39a7	SLC39A7	7922	ENSG00000112473	solute carrier family 39 member 7
qki2	QKI	9444	ENSG00000112531	QKI, KH domain containing RNA binding
bysl	BYSL	705	ENSG00000112578	bystin like
tbp	TBP	6908	ENSG00000112592	TATA-box binding protein
ptk7a	PTK7	5754	ENSG00000112655	protein tyrosine kinase 7 (inactive)
gmds	GMDS	2762	ENSG00000112699	GDP-mannose 4,6-dehydratase
vegfab	VEGFA	7422	ENSG00000112715	vascular endothelial growth factor A
prpf4ba	PRPF4B	8899	ENSG00000112739	pre-mRNA processing factor 4B
hmgcs1	HMGCS1	3157	ENSG00000112972	3-hydroxy-3-methylglutaryl-CoA synthase 1
dap	DAP	1611	ENSG00000112977	death associated protein
brd8	BRD8	10902	ENSG00000112983	bromodomain containing 8
kif20a	KIF20A	10112	ENSG00000112984	kinesin family member 20A
mrps30	MRPS30	10884	ENSG00000112996	mitochondrial ribosomal protein S30
hspa9	HSPA9	3313	ENSG00000113013	heat shock protein family A (Hsp70) member 9
mrps27	MRPS27	23107	ENSG00000113048	mitochondrial ribosomal protein S27
pfdn1	PFDN1	5201	ENSG00000113068	prefoldin subunit 1
tmco6	TMCO6	55374	ENSG00000113119	transmembrane and coiled-coil domains 6
ik	IK	3550	ENSG00000113141	IK cytokine
hmgcrb	HMGCR	3156	ENSG00000113161	3-hydroxy-3-methylglutaryl-CoA reductase
faf2	FAF2	23197	ENSG00000113194	Fas associated factor family member 2
clk4b	CLK4	57396	ENSG00000113240	CDC like kinase 4
rnf130	RNF130	55819	ENSG00000113269	ring finger protein 130
thg1l	THG1L	54974	ENSG00000113272	tRNA-histidine guanylyltransferase 1 like
clint1a	CLINT1	9685	ENSG00000113282	clathrin interactor 1
cnot6b	CNOT6	57472	ENSG00000113300	CCR4-NOT transcription complex subunit 6
ttc1	TTC1	7265	ENSG00000113312	tetratricopeptide repeat domain 1
msh3	MSH3	4437	ENSG00000113318	mutS homolog 3
ccng1	CCNG1	900	ENSG00000113328	cyclin G1
lmnb1	LMNB1	4001	ENSG00000113368	lamin B1
arrdc3b	ARRDC3	57561	ENSG00000113369	arrestin domain containing 3
golph3	GOLPH3	64083	ENSG00000113384	golgi phosphoprotein 3
fam172a	FAM172A	83989	ENSG00000113391	family with sequence similarity 172 member A
nup155	NUP155	9631	ENSG00000113569	nucleoporin 155
nr3c1	NR3C1	2908	ENSG00000113580	nuclear receptor subfamily 3 group C member 1
ppwd1	PPWD1	23398	ENSG00000113593	peptidylprolyl isomerase domain and WD repeat containing 1
trappc13	TRAPPC13	80006	ENSG00000113597	trafficking protein particle complex 13
txndc15	TXNDC15	79770	ENSG00000113621	thioredoxin domain containing 15
tcerg1a	TCERG1	10915	ENSG00000113649	transcription elongation regulator 1
smad5	SMAD5	4090	ENSG00000113658	SMAD family member 5
csnk1a1	CSNK1A1	1452	ENSG00000113712	casein kinase 1 alpha 1
ergic1	ERGIC1	57222	ENSG00000113719	endoplasmic reticulum-golgi intermediate compartment 1
atp6v0e1	ATP6V0E1	8992	ENSG00000113732	ATPase H+ transporting V0 subunit e1
actr8	ACTR8	93973	ENSG00000113812	actin related protein 8
tbccd1	TBCCD1	55171	ENSG00000113838	TBCC domain containing 1
timmdc1	TIMMDC1	51300	ENSG00000113845	translocase of inner mitochondrial membrane domain containing 1
crbn	CRBN	51185	ENSG00000113851	cereblon
nit2	NIT2	56954	ENSG00000114021	nitrilase family member 2
fam162a	FAM162A	26355	ENSG00000114023	family with sequence similarity 162 member A
ogg1	OGG1	4968	ENSG00000114026	8-oxoguanine DNA glycosylase
pccb	PCCB	5096	ENSG00000114054	propionyl-CoA carboxylase subunit beta
ube3a	UBE3A	7337	ENSG00000114062	ubiquitin protein ligase E3A
armc8	ARMC8	25852	ENSG00000114098	armadillo repeat containing 8
cep70	CEP70	80321	ENSG00000114107	centrosomal protein 70
slc25a36a	SLC25A36	55186	ENSG00000114120	solute carrier family 25 member 36
rnf7	RNF7	9616	ENSG00000114125	ring finger protein 7
xrn1	XRN1	54464	ENSG00000114127	5'-3' exoribonuclease 1
pdcd10a	PDCD10	11235	ENSG00000114209	programmed cell death 10
pfkfb4a	PFKFB4	5210	ENSG00000114268	6-phosphofructo-2-kinase/fructose-2,6-biphosphatase 4
prkar2aa	PRKAR2A	5576	ENSG00000114302	protein kinase cAMP-dependent type II regulatory subunit alpha
her6	HES1	3280	ENSG00000114315	hes family bHLH transcription factor 1
acap2	ACAP2	23527	ENSG00000114331	ArfGAP with coiled-coil, ankyrin repeat and PH domains 2
gnai2a	GNAI2	2771	ENSG00000114353	G protein subunit alpha i2
tfg	TFG	10342	ENSG00000114354	trafficking from ER to golgi regulator
tusc2b	TUSC2	11334	ENSG00000114383	tumor suppressor 2, mitochondrial calcium regulator
nprl2	NPRL2	10641	ENSG00000114388	NPR2 like, GATOR1 complex subunit
cyb561d2	CYB561D2	11068	ENSG00000114395	cytochrome b561 family member D2
fxr1	FXR1	8087	ENSG00000114416	FMR1 autosomal homolog 1
gnb4b	GNB4	59345	ENSG00000114450	G protein subunit beta 4
umps	UMPS	7372	ENSG00000114491	uridine monophosphate synthetase
ncbp2	NCBP2	22916	ENSG00000114503	nuclear cap binding protein subunit 2
snx4	SNX4	8723	ENSG00000114520	sorting nexin 4
atp6v1aa	ATP6V1A	523	ENSG00000114573	ATPase H+ transporting V1 subunit A
klhl18	KLHL18	23276	ENSG00000114648	kelch like family member 18
mrpl3	MRPL3	11222	ENSG00000114686	mitochondrial ribosomal protein L3
cishb	CISH	1154	ENSG00000114737	cytokine inducible SH2 containing protein
mapkapk3	MAPKAPK3	7867	ENSG00000114738	MAPK activated protein kinase 3
wdr48b	WDR48	57599	ENSG00000114742	WD repeat domain 48
commd2	COMMD2	51122	ENSG00000114744	COMM domain containing 2
rrp9	RRP9	9136	ENSG00000114767	ribosomal RNA processing 9, U3 small nucleolar RNA binding protein
abcc5	ABCC5	10057	ENSG00000114770	ATP binding cassette subfamily C member 5
abhd14b	ABHD14B	84836	ENSG00000114779	abhydrolase domain containing 14B
klhl24a	KLHL24	54800	ENSG00000114796	kelch like family member 24
ssr3	SSR3	6747	ENSG00000114850	signal sequence receptor subunit 3
foxp1a	FOXP1	27086	ENSG00000114861	forkhead box P1
eif4g1a	EIF4G1	1981	ENSG00000114867	eukaryotic translation initiation factor 4 gamma 1
spcs1	SPCS1	28972	ENSG00000114902	signal peptidase complex subunit 1
dguok	DGUOK	1716	ENSG00000114956	deoxyguanosine kinase
mob1a	MOB1A	55233	ENSG00000114978	MOB kinase activator 1A
kansl3	KANSL3	55683	ENSG00000114982	KAT8 regulatory NSL complex subunit 3
mpv17	MPV17	4358	ENSG00000115204	mitochondrial inner membrane protein MPV17
gtf3c2	GTF3C2	2976	ENSG00000115207	general transcription factor IIIC subunit 2
eif2b4	EIF2B4	8890	ENSG00000115211	eukaryotic translation initiation factor 2B subunit delta
nrbp1	NRBP1	29959	ENSG00000115216	nuclear receptor binding protein 1
psmd14	PSMD14	10213	ENSG00000115233	proteasome 26S subunit, non-ATPase 14
snx17	SNX17	9784	ENSG00000115234	sorting nexin 17
asb3	ASB3	51130	ENSG00000115239	ankyrin repeat and SOCS box containing 3
ppm1g	PPM1G	5496	ENSG00000115241	protein phosphatase, Mg2+/Mn2+ dependent 1G
ino80b	INO80B	83444	ENSG00000115274	INO80 complex subunit B
mogs	MOGS	7841	ENSG00000115275	mannosyl-oligosaccharide glucosidase
pcgf1	PCGF1	84759	ENSG00000115289	polycomb group ring finger 1
aup1	AUP1	550	ENSG00000115307	AUP1 lipid droplet regulating VLDL assembly factor
rtn4b	RTN4	57142	ENSG00000115310	reticulon 4
dok1b	DOK1	1796	ENSG00000115325	docking protein 1
mrpl19	MRPL19	9801	ENSG00000115364	mitochondrial ribosomal protein L19
wdr75	WDR75	84128	ENSG00000115368	WD repeat domain 75
stat1a	STAT1	6772	ENSG00000115415	signal transducer and activator of transcription 1
pecr	PECR	55825	ENSG00000115425	peroxisomal trans-2-enoyl-CoA reductase
efhd1	EFHD1	80303	ENSG00000115468	EF-hand domain family member D1
txndc9	TXNDC9	10190	ENSG00000115514	thioredoxin domain containing 9
coq10b	COQ10B	80219	ENSG00000115520	coenzyme Q10B
st3gal5	ST3GAL5	8869	ENSG00000115525	ST3 beta-galactoside alpha-2,3-sialyltransferase 5
mob4	MOB4	25843	ENSG00000115540	MOB family member 4, phocein
chmp3	CHMP3	51652	ENSG00000115561	charged multivesicular body protein 3
fhl2a	FHL2	2274	ENSG00000115641	four and a half LIM domains 2
cnppd1	CNPPD1	27013	ENSG00000115649	cyclin Pas1/PHO80 domain containing 1
uxs1	UXS1	80146	ENSG00000115652	UDP-glucuronate decarboxylase 1
abcb6a	ABCB6	10058	ENSG00000115657	ATP binding cassette subfamily B member 6 (Langereis blood group)
stk16	STK16	8576	ENSG00000115661	serine/threonine kinase 16
hdlbpa	HDLBP	3069	ENSG00000115677	high density lipoprotein binding protein
stk25b	STK25	10494	ENSG00000115694	serine/threonine kinase 25
id2a	ID2	3398	ENSG00000115738	inhibitor of DNA binding 2
taf1b	TAF1B	9014	ENSG00000115750	TATA-box binding protein associated factor, RNA polymerase I subunit B
hpcal1	HPCAL1	3241	ENSG00000115756	hippocalcin like 1
odc1	ODC1	4953	ENSG00000115758	ornithine decarboxylase 1
nol10	NOL10	79954	ENSG00000115761	nucleolar protein 10
plekhb2	PLEKHB2	55041	ENSG00000115762	pleckstrin homology domain containing B2
gorasp2	GORASP2	26003	ENSG00000115806	golgi reassembly stacking protein 2
strn	STRN	6801	ENSG00000115808	striatin
cebpz	CEBPZ	10153	ENSG00000115816	CCAAT enhancer binding protein zeta
sos1	SOS1	6654	ENSG00000115904	SOS Ras/Rac guanine nucleotide exchange factor 1
wipf1a	WIPF1	7456	ENSG00000115935	WAS/WASL interacting protein family member 1
orc2	ORC2	4999	ENSG00000115942	origin recognition complex subunit 2
pno1	PNO1	56902	ENSG00000115946	partner of NOB1 homolog
orc4	ORC4	5000	ENSG00000115947	origin recognition complex subunit 4
plek	PLEK	5341	ENSG00000115956	pleckstrin
tia1	TIA1	7072	ENSG00000116001	TIA1 cytotoxic granule associated RNA binding protein
pcyox1	PCYOX1	51449	ENSG00000116005	prenylcysteine oxidase 1
sumo1	SUMO1	7341	ENSG00000116030	small ubiquitin like modifier 1
nfe2l2a	NFE2L2	4780	ENSG00000116044	nuclear factor, erythroid 2 like 2
msh6	MSH6	2956	ENSG00000116062	mutS homolog 6
spra	SPR	6697	ENSG00000116096	sepiapterin reductase
farsb	FARSB	10056	ENSG00000116120	phenylalanyl-tRNA synthetase subunit beta
cacybp	CACYBP	27101	ENSG00000116161	calcyclin binding protein
scp2a	SCP2	6342	ENSG00000116171	sterol carrier protein 2
ralgps2	RALGPS2	55103	ENSG00000116191	Ral GEF with PH domain and SH3 binding motif 2
tmem59	TMEM59	9528	ENSG00000116209	transmembrane protein 59
lrrc42	LRRC42	115353	ENSG00000116212	leucine rich repeat containing 42
wrap73	WRAP73	49856	ENSG00000116213	WD repeat containing, antisense to TP73
mrpl37	MRPL37	51253	ENSG00000116221	mitochondrial ribosomal protein L37
stxbp3	STXBP3	6814	ENSG00000116266	syntaxin binding protein 3
srsf4	SRSF4	6429	ENSG00000116350	serine and arginine rich splicing factor 4
mecr	MECR	51102	ENSG00000116353	mitochondrial trans-2-enoyl-CoA reductase
rap1ab	RAP1A	5906	ENSG00000116473	RAP1A, member of RAS oncogene family
hdac1	HDAC1	3065	ENSG00000116478	histone deacetylase 1
capza1a	CAPZA1	829	ENSG00000116489	capping actin protein of muscle Z-line subunit alpha 1
scamp3	SCAMP3	10067	ENSG00000116521	secretory carrier membrane protein 3
sfpq	SFPQ	6421	ENSG00000116560	splicing factor proline and glutamine rich
gon4l	GON4L	54856	ENSG00000116580	gon-4 like
zgc:55943	C1orf21	81563	ENSG00000116667	chromosome 1 open reading frame 21
ivns1abpb	IVNS1ABP	10625	ENSG00000116679	influenza virus NS1A binding protein
si:dkeyp-104h9.5	KIAA2013	90231	ENSG00000116685	KIAA2013
smg7	SMG7	9887	ENSG00000116698	SMG7 nonsense mediated mRNA decay factor
gadd45aa	GADD45A	1647	ENSG00000116717	growth arrest and DNA damage inducible alpha
rgs2	RGS2	5997	ENSG00000116741	regulator of G protein signaling 2
uchl5	UCHL5	51377	ENSG00000116750	ubiquitin C-terminal hydrolase L5
bcas2	BCAS2	10286	ENSG00000116752	BCAS2 pre-mRNA processing factor
srsf11	SRSF11	9295	ENSG00000116754	serine and arginine rich splicing factor 11
cryz	CRYZ	1429	ENSG00000116791	crystallin zeta
tmem9	TMEM9	252839	ENSG00000116857	transmembrane protein 9
map7d1b	MAP7D1	55700	ENSG00000116871	MAP7 domain containing 1
wars2	WARS2	10352	ENSG00000116874	tryptophanyl tRNA synthetase 2, mitochondrial
oscp1a	OSCP1	127700	ENSG00000116885	organic solute carrier partner 1
tsnax	TSNAX	7257	ENSG00000116918	translin associated factor X
c19h1orf109	C1orf109	54955	ENSG00000116922	chromosome 1 open reading frame 109
rragca	RRAGC	64121	ENSG00000116954	Ras related GTP binding C
akt3a	AKT3	10000	ENSG00000117020	AKT serine/threonine kinase 3
acadm	ACADM	34	ENSG00000117054	acyl-CoA dehydrogenase medium chain
rpf1	RPF1	80135	ENSG00000117133	ribosome production factor 1 homolog
kdm5ba	KDM5B	10765	ENSG00000117139	lysine demethylase 5B
uap1	UAP1	6675	ENSG00000117143	UDP-N-acetylglucosamine pyrophosphorylase 1
ctbs	CTBS	1486	ENSG00000117151	chitobiase
klhl12	KLHL12	59349	ENSG00000117153	kelch like family member 12
ssx2ipa	SSX2IP	117178	ENSG00000117155	SSX family member 2 interacting protein
rbbp5	RBBP5	5929	ENSG00000117222	RB binding protein 5, histone lysine methyltransferase complex subunit
hmgcl	HMGCL	3155	ENSG00000117305	3-hydroxy-3-methylglutaryl-CoA lyase
gale	GALE	2582	ENSG00000117308	UDP-galactose-4-epimerase
prpf3	PRPF3	9129	ENSG00000117360	pre-mRNA processing factor 3
ebna1bp2	EBNA1BP2	10969	ENSG00000117395	EBNA1 binding protein 2
cdc20	CDC20	991	ENSG00000117399	cell division cycle 20
mpl	MPL	4352	ENSG00000117400	MPL proto-oncogene, thrombopoietin receptor
pik3r3a	PIK3R3	8503	ENSG00000117461	phosphoinositide-3-kinase regulatory subunit 3
tmed5	TMED5	50999	ENSG00000117500	transmembrane p24 trafficking protein 5
cnn3b	CNN3	1266	ENSG00000117519	calponin 3
dph5	DPH5	51611	ENSG00000117543	diphthamide biosynthesis 5
syf2	SYF2	25949	ENSG00000117614	SYF2 pre-mRNA splicing factor
rsrp1	RSRP1	57035	ENSG00000117616	arginine and serine rich protein 1
slc35a3a	SLC35A3	23443	ENSG00000117620	solute carrier family 35 member A3
rcor3	RCOR3	55758	ENSG00000117625	REST corepressor 3
mtfr1l	MTFR1L	56181	ENSG00000117640	mitochondrial fission regulator 1 like
dhdds	DHDDS	79947	ENSG00000117682	dehydrodolichyl diphosphate synthase subunit
nenf	NENF	29937	ENSG00000117691	neudesin neurotrophic factor
nsl1	NSL1	25936	ENSG00000117697	NSL1 component of MIS12 kinetochore complex
arid1aa	ARID1A	8289	ENSG00000117713	AT-rich interaction domain 1A
rpa2	RPA2	6118	ENSG00000117748	replication protein A2
ppp1r8b	PPP1R8	5511	ENSG00000117751	protein phosphatase 1 regulatory subunit 8
stx12	STX12	23673	ENSG00000117758	syntaxin 12
osbpl9	OSBPL9	114883	ENSG00000117859	oxysterol binding protein like 9
txndc12	TXNDC12	51060	ENSG00000117862	thioredoxin domain containing 12
rcn2	RCN2	5955	ENSG00000117906	reticulocalbin 2
ctsd	CTSD	1509	ENSG00000117984	cathepsin D
colec11	COLEC11	78989	ENSG00000118004	collectin subfamily member 11
stk11	STK11	6794	ENSG00000118046	serine/threonine kinase 11
kmt2a	KMT2A	4297	ENSG00000118058	lysine methyltransferase 2A
kptn	KPTN	11133	ENSG00000118162	kaptin, actin binding protein
ddx59	DDX59	83479	ENSG00000118197	DEAD-box helicase 59
atf6	ATF6	22926	ENSG00000118217	activating transcription factor 6
nrp2a	NRP2	8828	ENSG00000118257	neuropilin 2
creb1a	CREB1	1385	ENSG00000118260	cAMP responsive element binding protein 1
spcs2	SPCS2	9789	ENSG00000118363	signal peptidase complex subunit 2
casp8ap2	CASP8AP2	9994	ENSG00000118412	caspase 8 associated protein 2
myb	MYB	4602	ENSG00000118513	MYB proto-oncogene, transcription factor
sgk1	SGK1	6446	ENSG00000118515	serum/glucocorticoid regulated kinase 1
rnf146	RNF146	81847	ENSG00000118518	ring finger protein 146
fbxl5	FBXL5	26234	ENSG00000118564	F-box and leucine rich repeat protein 5
rpn2	RPN2	6185	ENSG00000118705	ribophorin II
spp1	SPP1	6696	ENSG00000118785	secreted phosphoprotein 1
ccni	CCNI	10983	ENSG00000118816	cyclin I
mfsd1	MFSD1	64747	ENSG00000118855	major facilitator superfamily domain containing 1
eef2kmt	EEF2KMT	196483	ENSG00000118894	eukaryotic elongation factor 2 lysine methyltransferase
uchl3	UCHL3	7347	ENSG00000118939	ubiquitin C-terminal hydrolase L3
ccnd2a	CCND2	894	ENSG00000118971	cyclin D2
ell2	ELL2	22936	ENSG00000118985	elongation factor for RNA polymerase II 2
cyp20a1	CYP20A1	57404	ENSG00000119004	cytochrome P450 family 20 subfamily A member 1
gtf3c3	GTF3C3	9330	ENSG00000119041	general transcription factor IIIC subunit 3
ube2b	UBE2B	7320	ENSG00000119048	ubiquitin conjugating enzyme E2 B
itgb1bp1	ITGB1BP1	9270	ENSG00000119185	integrin subunit beta 1 binding protein 1
cpsf3	CPSF3	51692	ENSG00000119203	cleavage and polyadenylation specific factor 3
rad23b	RAD23B	5887	ENSG00000119318	RAD23 homolog B, nucleotide excision repair protein
ctnnal1	CTNNAL1	8727	ENSG00000119326	catenin alpha like 1
rab14	RAB14	51552	ENSG00000119396	RAB14, member RAS oncogene family
ppp6c	PPP6C	5537	ENSG00000119414	protein phosphatase 6 catalytic subunit
hdhd3	HDHD3	81932	ENSG00000119431	haloacid dehalogenase like hydrolase domain containing 3
rbm18	RBM18	92400	ENSG00000119446	RNA binding motif protein 18
hsdl2	HSDL2	84263	ENSG00000119471	hydroxysteroid dehydrogenase like 2
alg2	ALG2	85365	ENSG00000119523	ALG2 alpha-1,3/1,6-mannosyltransferase
kdsr	KDSR	2531	ENSG00000119537	3-ketodihydrosphingosine reductase
vps4b	VPS4B	9525	ENSG00000119541	vacuolar protein sorting 4 homolog B
acyp1	ACYP1	97	ENSG00000119640	acylphosphatase 1
npc2	NPC2	10577	ENSG00000119655	NPC intracellular cholesterol transporter 2
dnal1	DNAL1	83544	ENSG00000119661	dynein axonemal light chain 1
abcd4	ABCD4	5826	ENSG00000119688	ATP binding cassette subfamily D member 4
dlst	DLST	1743	ENSG00000119689	dihydrolipoamide S-succinyltransferase
rbm25b	RBM25	58517	ENSG00000119707	RNA binding motif protein 25
aldh6a1	ALDH6A1	4329	ENSG00000119711	aldehyde dehydrogenase 6 family member A1
eif2b2	EIF2B2	8892	ENSG00000119718	eukaryotic translation initiation factor 2B subunit beta
coq6	COQ6	51004	ENSG00000119723	coenzyme Q6, monooxygenase
supt7l	SUPT7L	9913	ENSG00000119760	SPT7 like, STAGA complex subunit gamma
dnmt3ab	DNMT3A	1788	ENSG00000119772	DNA methyltransferase 3 alpha
tmem214	TMEM214	54867	ENSG00000119777	transmembrane protein 214
fkbp1b	FKBP1B	2281	ENSG00000119782	FKBP prolyl isomerase 1B
lgalsla	LGALSL	29094	ENSG00000119862	galectin like
cnrip1a	CNRIP1	25927	ENSG00000119865	cannabinoid receptor interacting protein 1
bcl11aa	BCL11A	53335	ENSG00000119866	BAF chromatin remodeling complex subunit BCL11A
cript	CRIPT	9419	ENSG00000119878	CXXC repeat containing interactor of PDZ3 domain
cutc	CUTC	51076	ENSG00000119929	cutC copper transporter
mxi1	MXI1	4601	ENSG00000119950	MAX interactor 1, dimerization protein
smndc1	SMNDC1	10285	ENSG00000119953	survival motor neuron domain containing 1
hells	HELLS	3070	ENSG00000119969	helicase, lymphoid specific
got1	GOT1	2805	ENSG00000120053	glutamic-oxaloacetic transaminase 1
dusp1	DUSP1	1843	ENSG00000120129	dual specificity phosphatase 1
rcl1	RCL1	10171	ENSG00000120158	RNA terminal phosphate cyclase like 1
pcmt	PCMT1	5110	ENSG00000120265	protein-L-isoaspartate (D-aspartate) O-methyltransferase
wdr55	WDR55	54853	ENSG00000120314	WD repeat domain 55
mrps14	MRPS14	63931	ENSG00000120333	mitochondrial ribosomal protein S14
cenpl	CENPL	91687	ENSG00000120334	centromere protein L
acat2	ACAT2	39	ENSG00000120437	acetyl-CoA acetyltransferase 2
tcp1	TCP1	6950	ENSG00000120438	t-complex 1
pdzd11	PDZD11	51248	ENSG00000120509	PDZ domain containing 11
nudcd1	NUDCD1	84955	ENSG00000120526	NudC domain containing 1
epc1b	EPC1	80314	ENSG00000120616	enhancer of polycomb homolog 1
ccdc77	CCDC77	84318	ENSG00000120647	coiled-coil domain containing 77
taf12	TAF12	6883	ENSG00000120656	TATA-box binding protein associated factor 12
mtrf1	MTRF1	9617	ENSG00000120662	mitochondrial translation release factor 1
dnajc15	DNAJC15	29103	ENSG00000120675	DnaJ heat shock protein family (Hsp40) member C15
ufm1	UFM1	51569	ENSG00000120686	ubiquitin fold modifier 1
wbp4	WBP4	11193	ENSG00000120688	WW domain binding protein 4
alg5	ALG5	29880	ENSG00000120697	ALG5 dolichyl-phosphate beta-glucosyltransferase
exosc8	EXOSC8	11340	ENSG00000120699	exosome component 8
etf1b	ETF1	2107	ENSG00000120705	eukaryotic translation termination factor 1
serp1	SERP1	27230	ENSG00000120742	stress associated endoplasmic reticulum protein 1
nr2c1	NR2C1	7181	ENSG00000120798	nuclear receptor subfamily 2 group C member 1
tmpob	TMPO	7112	ENSG00000120802	thymopoietin
arl1	ARL1	400	ENSG00000120805	ADP ribosylation factor like GTPase 1
mterf2	MTERF2	80298	ENSG00000120832	mitochondrial transcription termination factor 2
socs2	SOCS2	8835	ENSG00000120833	suppressor of cytokine signaling 2
nfybb	NFYB	4801	ENSG00000120837	nuclear transcription factor Y subunit beta
apaf1	APAF1	317	ENSG00000120868	apoptotic peptidase activating factor 1
ppp3ccb	PPP3CC	5533	ENSG00000120910	protein phosphatase 3 catalytic subunit gamma
ephx2	EPHX2	2053	ENSG00000120915	epoxide hydrolase 2
ubiad1	UBIAD1	29914	ENSG00000120942	UbiA prenyltransferase domain containing 1
tardbp	TARDBP	23435	ENSG00000120948	TAR DNA binding protein
cops5	COPS5	10987	ENSG00000121022	COP9 signalosome subunit 5
coil	COIL	8161	ENSG00000121058	coilin
scpep1	SCPEP1	59342	ENSG00000121064	serine carboxypeptidase 1
spop	SPOP	8405	ENSG00000121067	speckle type BTB/POZ protein
slc35b1	SLC35B1	10237	ENSG00000121073	solute carrier family 35 member B1
ncaph	NCAPH	23397	ENSG00000121152	non-SMC condensin I complex subunit H
echdc2	ECHDC2	55268	ENSG00000121310	enoyl-CoA hydratase domain containing 2
rnf2	RNF2	6045	ENSG00000121481	ring finger protein 2
naa50	NAA50	80218	ENSG00000121579	N-alpha-acetyltransferase 50, NatE catalytic subunit
kif18a	KIF18A	81930	ENSG00000121621	kinesin family member 18A
desi2	DESI2	51029	ENSG00000121644	desumoylating isopeptidase 2
pex16	PEX16	9409	ENSG00000121680	peroxisomal biogenesis factor 16
cat	CAT	847	ENSG00000121691	catalase
tbc1d15	TBC1D15	64786	ENSG00000121749	TBC1 domain family member 15
zcchc17	ZCCHC17	51538	ENSG00000121766	zinc finger CCHC-type containing 17
fabp3	FABP3	2170	ENSG00000121769	fatty acid binding protein 3
khdrbs1a	KHDRBS1	10657	ENSG00000121774	KH RNA binding domain containing, signal transduction associated 1
tmem39b	TMEM39B	55116	ENSG00000121775	transmembrane protein 39B
polr3glb	POLR3GL	84265	ENSG00000121851	RNA polymerase III subunit G like
pds5a	PDS5A	23244	ENSG00000121892	PDS5 cohesin associated factor A
lias	LIAS	11019	ENSG00000121897	lipoic acid synthetase
gpsm2	GPSM2	29899	ENSG00000121957	G protein signaling modulator 2
cxcr4b	CXCR4	7852	ENSG00000121966	C-X-C motif chemokine receptor 4
acvr2aa	ACVR2A	92	ENSG00000121989	activin A receptor type 2A
mrps2	MRPS2	51116	ENSG00000122140	mitochondrial ribosomal protein S2
plg	PLG	5340	ENSG00000122194	plasminogen
zgc:123105	KIAA1191	57179	ENSG00000122203	KIAA1191
copa	COPA	1314	ENSG00000122218	COPI coat complex subunit alpha
rbbp6	RBBP6	5930	ENSG00000122257	RB binding protein 6, ubiquitin ligase
zc3h7a	ZC3H7A	29066	ENSG00000122299	zinc finger CCCH-type containing 7A
anxa11b	ANXA11	311	ENSG00000122359	annexin A11
trmt13	TRMT13	54482	ENSG00000122435	tRNA methyltransferase 13 homolog
rwdd3	RWDD3	25950	ENSG00000122481	RWD domain containing 3
znf644a	ZNF644	84146	ENSG00000122482	zinc finger protein 644
rpap2	RPAP2	79871	ENSG00000122484	RNA polymerase II associated protein 2
sept7a	SEPTIN7	989	ENSG00000122545	septin 7
klhl7	KLHL7	55975	ENSG00000122550	kelch like family member 7
herpud2	HERPUD2	64224	ENSG00000122557	HERPUD family member 2
cbx3a	CBX3	11335	ENSG00000122565	chromobox 3
fam126a	FAM126A	84668	ENSG00000122591	family with sequence similarity 126 member A
nt5c3a	NT5C3A	51251	ENSG00000122643	5'-nucleotidase, cytosolic IIIA
arl4aa	ARL4A	10124	ENSG00000122644	ADP ribosylation factor like GTPase 4A
ccz1	CCZ1	51622	ENSG00000122674	CCZ1 homolog, vacuolar protein trafficking and biogenesis associated
smu1a	SMU1	55234	ENSG00000122692	SMU1 DNA replication regulator and spliceosomal factor
trim24	TRIM24	8805	ENSG00000122779	tripartite motif containing 24
cald1a	CALD1	800	ENSG00000122786	caldesmon 1
srgn	SRGN	5552	ENSG00000122862	serglycin
cisd1	CISD1	55847	ENSG00000122873	CDGSH iron sulfur domain 1
ecd	ECD	11319	ENSG00000122882	ecdysoneless cell cycle regulator
slc25a16	SLC25A16	8034	ENSG00000122912	solute carrier family 25 member 16
vps26a	VPS26A	9559	ENSG00000122958	VPS26, retromer complex component A
rbm19	RBM19	9904	ENSG00000122965	RNA binding motif protein 19
acads	ACADS	35	ENSG00000122971	acyl-CoA dehydrogenase short chain
ddx54	DDX54	79039	ENSG00000123064	DEAD-box helicase 54
acot9.1	ACOT9	23597	ENSG00000123130	acyl-CoA thioesterase 9
ddx39aa	DDX39A	10212	ENSG00000123136	DExD-box helicase 39A
pkn1b	PKN1	5585	ENSG00000123143	protein kinase N1
gipc1	GIPC1	10755	ENSG00000123159	GIPC PDZ domain containing family member 1
spryd7a	SPRYD7	57213	ENSG00000123178	SPRY domain containing 7
zc3h13	ZC3H13	23091	ENSG00000123200	zinc finger CCCH-type containing 13
cenpk	CENPK	64105	ENSG00000123219	centromere protein K
optn	OPTN	10133	ENSG00000123240	optineurin
atf1	ATF1	466	ENSG00000123268	activating transcription factor 1
tsfm	TSFM	10102	ENSG00000123297	Ts translation elongation factor, mitochondrial
ormdl2	ORMDL2	29095	ENSG00000123353	ORMDL sphingolipid biosynthesis regulator 2
nr4a1	NR4A1	3164	ENSG00000123358	nuclear receptor subfamily 4 group A member 1
cdk2	CDK2	1017	ENSG00000123374	cyclin dependent kinase 2
atg101	ATG101	60673	ENSG00000123395	autophagy related 101
nfe2	NFE2	4778	ENSG00000123405	nuclear factor, erythroid 2
atpaf1	ATPAF1	64756	ENSG00000123472	ATP synthase mitochondrial F1 complex assembly factor 1
amd1	AMD1	262	ENSG00000123505	adenosylmethionine decarboxylase 1
rab9a	RAB9A	9367	ENSG00000123595	RAB9A, member RAS oncogene family
exosc9	EXOSC9	5393	ENSG00000123737	exosome component 9
pla2g12a	PLA2G12A	81579	ENSG00000123739	phospholipase A2 group XIIA
b9d2	B9D2	80776	ENSG00000123810	B9 domain containing 2
acsl3b	ACSL3	2181	ENSG00000123983	acyl-CoA synthetase long chain family member 3
dnpep	DNPEP	23549	ENSG00000123992	aspartyl aminopeptidase
fam210b	FAM210B	116151	ENSG00000124098	family with sequence similarity 210 member B
snx21	SNX21	90203	ENSG00000124104	sorting nexin family member 21
vapb	VAPB	9217	ENSG00000124164	VAMP associated protein B and C
srsf6b	SRSF6	6431	ENSG00000124193	serine and arginine rich splicing factor 6
cse1l	CSE1L	1434	ENSG00000124207	chromosome segregation 1 like
stau1	STAU1	6780	ENSG00000124214	staufen double-stranded RNA binding protein 1
rnf114	RNF114	55905	ENSG00000124226	ring finger protein 114
neurl2	NEURL2	140825	ENSG00000124257	neuralized E3 ubiquitin protein ligase 2
pepd	PEPD	5184	ENSG00000124299	peptidase D
stambpa	STAMBP	10617	ENSG00000124356	STAM binding protein
nagk	NAGK	55577	ENSG00000124357	N-acetylglucosamine kinase
mcee	MCEE	84693	ENSG00000124370	methylmalonyl-CoA epimerase
snrnp27	SNRNP27	11017	ENSG00000124380	small nuclear ribonucleoprotein U4/U6.U5 subunit 27
mphosph10	MPHOSPH10	10199	ENSG00000124383	M-phase phosphoprotein 10
usp22	USP22	23326	ENSG00000124422	ubiquitin specific peptidase 22
znf576.2	ZNF576	79177	ENSG00000124444	zinc finger protein 576
f13a1b	F13A1	2162	ENSG00000124491	coagulation factor XIII A chain
sirt5	SIRT5	23408	ENSG00000124523	sirtuin 5
wrnip1	WRNIP1	56897	ENSG00000124535	WRN helicase interacting protein 1
rrp36	RRP36	88745	ENSG00000124541	ribosomal RNA processing 36
oard1	OARD1	221443	ENSG00000124596	O-acyl-ADP-ribose deacylase 1
tbcc	TBCC	6903	ENSG00000124659	tubulin folding cofactor C
mea1	MEA1	4201	ENSG00000124733	male-enhanced antigen 1
cdkn1a	CDKN1A	1026	ENSG00000124762	cyclin dependent kinase inhibitor 1A
sox4b	SOX4	6659	ENSG00000124766	SRY-box transcription factor 4
glo1	GLO1	2739	ENSG00000124767	glyoxalase I
ssr1	SSR1	6745	ENSG00000124783	signal sequence receptor subunit 1
riok1	RIOK1	83732	ENSG00000124784	RIO kinase 1
slc35b3	SLC35B3	51000	ENSG00000124786	solute carrier family 35 member B3
dek	DEK	7913	ENSG00000124795	DEK proto-oncogene
emc3	EMC3	55831	ENSG00000125037	ER membrane protein complex subunit 3
cnot1	CNOT1	23019	ENSG00000125107	CCR4-NOT transcription complex subunit 1
got2a	GOT2	2806	ENSG00000125166	glutamic-oxaloacetic transaminase 2
abcc4	ABCC4	10257	ENSG00000125257	ATP binding cassette subfamily C member 4
tm9sf2	TM9SF2	9375	ENSG00000125304	transmembrane 9 superfamily member 2
upf3b	UPF3B	65109	ENSG00000125351	UPF3B regulator of nonsense mediated mRNA decay
rnf113a	RNF113A	7737	ENSG00000125352	ring finger protein 113A
2021-09-06	SEPTIN6	23157	ENSG00000125354	septin 6
grk4	GRK4	2868	ENSG00000125388	G protein-coupled receptor kinase 4
mrps7	MRPS7	51081	ENSG00000125445	mitochondrial ribosomal protein S7
nup85	NUP85	79902	ENSG00000125450	nucleoporin 85
slc25a19	SLC25A19	60386	ENSG00000125454	solute carrier family 25 member 19
mif4gdb	MIF4GD	57409	ENSG00000125457	MIF4G domain containing
msto1	MSTO1	55154	ENSG00000125459	misato mitochondrial distribution and morphology regulator 1
ppp1r12c	PPP1R12C	54776	ENSG00000125503	protein phosphatase 1 regulatory subunit 12C
ppdpfb	PPDPF	79144	ENSG00000125534	pancreatic progenitor cell differentiation and proliferation factor
il1b	IL1B	3553	ENSG00000125538	interleukin 1 beta
insig2	INSIG2	51141	ENSG00000125629	insulin induced gene 2
ccdc93	CCDC93	54520	ENSG00000125633	coiled-coil domain containing 93
gtf2f1	GTF2F1	2962	ENSG00000125651	general transcription factor IIF subunit 1
alkbh7	ALKBH7	84266	ENSG00000125652	alkB homolog 7
thoc2	THOC2	57187	ENSG00000125676	THO complex 2
atg4c	ATG4C	84938	ENSG00000125703	autophagy related 4C cysteine peptidase
c3b.2	C3	718	ENSG00000125730	complement C3
trip10a	TRIP10	9322	ENSG00000125733	thyroid hormone receptor interactor 10
fosb	FOSB	2354	ENSG00000125740	FosB proto-oncogene, AP-1 transcription factor subunit
opa3	OPA3	80207	ENSG00000125741	outer mitochondrial membrane lipid metabolism regulator OPA3
eml2	EML2	24139	ENSG00000125746	EMAP like 2
vaspa	VASP	7408	ENSG00000125753	vasodilator stimulated phosphoprotein
gpcpd1	GPCPD1	56261	ENSG00000125772	glycerophosphocholine phosphodiesterase 1
pank2	PANK2	80025	ENSG00000125779	pantothenate kinase 2
psmf1	PSMF1	9491	ENSG00000125818	proteasome inhibitor subunit 1
dtd1	DTD1	92675	ENSG00000125821	D-aminoacyl-tRNA deacylase 1
rbck1	RBCK1	10616	ENSG00000125826	RANBP2-type and C3HC4-type zinc finger containing 1
ap5s1	AP5S1	55317	ENSG00000125843	adaptor related protein complex 5 subunit sigma 1
rrbp1a	RRBP1	6238	ENSG00000125844	ribosome binding protein 1
flrt3	FLRT3	23767	ENSG00000125848	fibronectin leucine rich transmembrane protein 3
mgme1	MGME1	92667	ENSG00000125871	mitochondrial genome maintenance exonuclease 1
itpa	ITPA	3704	ENSG00000125877	inosine triphosphatase
mrps26	MRPS26	64949	ENSG00000125901	mitochondrial ribosomal protein S26
max	MAX	4149	ENSG00000125952	MYC associated factor X
id1	ID1	3397	ENSG00000125968	inhibitor of DNA binding 1, HLH protein
eif2s2	EIF2S2	8894	ENSG00000125977	eukaryotic translation initiation factor 2 subunit beta
ago3b	AGO3	192669	ENSG00000126070	argonaute RISC catalytic component 3
st3gal3a	ST3GAL3	6487	ENSG00000126091	ST3 beta-galactoside alpha-2,3-sialyltransferase 3
tmem53	TMEM53	79639	ENSG00000126106	transmembrane protein 53
klc1a	KLC1	3831	ENSG00000126214	kinesin light chain 1
f10	F10	2159	ENSG00000126218	coagulation factor X
pcid2	PCID2	55795	ENSG00000126226	PCI domain containing 2
pdcd2l	PDCD2L	84306	ENSG00000126249	programmed cell death 2 like
rbm42	RBM42	79171	ENSG00000126254	RNA binding motif protein 42
uba2	UBA2	10054	ENSG00000126261	ubiquitin like modifier activating enzyme 2
hcst	HCST	10870	ENSG00000126264	hematopoietic cell signal transducer
thraa	THRA	7067	ENSG00000126351	thyroid hormone receptor alpha
irf3	IRF3	3661	ENSG00000126456	interferon regulatory factor 3
rras	RRAS	6237	ENSG00000126458	RAS related
asl	ASL	435	ENSG00000126522	argininosuccinate lyase
sbds	SBDS	51119	ENSG00000126524	SBDS ribosome maturation factor
becn1	BECN1	8678	ENSG00000126581	beclin 1
nsrp1	NSRP1	84081	ENSG00000126653	nuclear speckle splicing regulatory protein 1
dnajc8	DNAJC8	22826	ENSG00000126698	DnaJ heat shock protein family (Hsp40) member C8
emg1	EMG1	10436	ENSG00000126749	EMG1 N1-specific pseudouridine methyltransferase
cfp	CFP	5199	ENSG00000126759	complement factor properdin
timm17b	TIMM17B	10245	ENSG00000126768	translocase of inner mitochondrial membrane 17B
ktn1	KTN1	3895	ENSG00000126777	kinectin 1
dlgap5	DLGAP5	9787	ENSG00000126787	DLG associated protein 5
rhot1a	RHOT1	55288	ENSG00000126858	ras homolog family member T1
map2k2b	MAP2K2	5605	ENSG00000126934	mitogen-activated protein kinase kinase 2
timm8a	TIMM8A	1678	ENSG00000126953	translocase of inner mitochondrial membrane 8A
ppcs	PPCS	79717	ENSG00000127125	phosphopantothenoylcysteine synthetase
rap1b	RAP1B	5908	ENSG00000127314	RAP1B, member of RAS oncogene family
rab3ip	RAB3IP	117177	ENSG00000127328	RAB3A interacting protein
yeats4	YEATS4	8089	ENSG00000127337	YEATS domain containing 4
tmem175	TMEM175	84286	ENSG00000127419	transmembrane protein 175
hp1bp3	HP1BP3	50809	ENSG00000127483	heterochromatin protein 1 binding protein 3
sin3b	SIN3B	23309	ENSG00000127511	SIN3 transcription regulator family member B
gfer	GFER	2671	ENSG00000127554	growth factor, augmenter of liver regeneration
pkmyt1	PKMYT1	9088	ENSG00000127564	protein kinase, membrane associated tyrosine/threonine 1
chtf18	CHTF18	63922	ENSG00000127586	chromosome transmission fidelity factor 18
smarca4a	SMARCA4	6597	ENSG00000127616	SWI/SNF related, matrix associated, actin dependent regulator of chromatin, subfamily a, member 4
mettl25	METTL25	84190	ENSG00000127720	methyltransferase like 25
mettl16	METTL16	79066	ENSG00000127804	methyltransferase like 16
aamp	AAMP	14	ENSG00000127837	angio associated migratory cell protein
pnkd	PNKD	25953	ENSG00000127838	PNKD metallo-beta-lactamase domain containing
echs1	ECHS1	1892	ENSG00000127884	enoyl-CoA hydratase, short chain 1
ptpn12	PTPN12	5782	ENSG00000127947	protein tyrosine phosphatase non-receptor type 12
pora	POR	5447	ENSG00000127948	cytochrome p450 oxidoreductase
gnai1	GNAI1	2770	ENSG00000127955	G protein subunit alpha i1
pex1	PEX1	5189	ENSG00000127980	peroxisomal biogenesis factor 1
srd5a3	SRD5A3	79644	ENSG00000128039	steroid 5 alpha-reductase 3
paics	PAICS	10606	ENSG00000128050	phosphoribosylaminoimidazole carboxylase and phosphoribosylaminoimidazolesuccinocarboxamide synthase
ppat	PPAT	5471	ENSG00000128059	phosphoribosyl pyrophosphate amidotransferase
sdf2l1	SDF2L1	23753	ENSG00000128228	stromal cell derived factor 2 like 1
ywhah	YWHAH	7533	ENSG00000128245	tyrosine 3-monooxygenase/tryptophan 5-monooxygenase activation protein eta
atf4b	ATF4	468	ENSG00000128272	activating transcription factor 4
cdc42ep1b	CDC42EP1	11135	ENSG00000128283	CDC42 effector protein 1
tpst2	TPST2	8459	ENSG00000128294	tyrosylprotein sulfotransferase 2
rac2	RAC2	5880	ENSG00000128340	Rac family small GTPase 2
lsm8	LSM8	51691	ENSG00000128534	LSM8 homolog, U6 small nuclear RNA associated
prkrip1	PRKRIP1	79706	ENSG00000128563	PRKR interacting protein 1
ift22	IFT22	64792	ENSG00000128581	intraflagellar transport 22
mkln1	MKLN1	4289	ENSG00000128585	muskelin 1
dnajb9a	DNAJB9	4189	ENSG00000128590	DnaJ heat shock protein family (Hsp40) member B9
calub	CALU	813	ENSG00000128595	calumenin
klhdc10	KLHDC10	23008	ENSG00000128607	kelch domain containing 10
ndufa5	NDUFA5	4698	ENSG00000128609	NADH:ubiquinone oxidoreductase subunit A5
mtx2	MTX2	10651	ENSG00000128654	metaxin 2
osgepl1	OSGEPL1	64172	ENSG00000128694	O-sialoglycoprotein endopeptidase like 1
ormdl1	ORMDL1	94101	ENSG00000128699	ORMDL sphingolipid biosynthesis regulator 1
hat1	HAT1	8520	ENSG00000128708	histone acetyltransferase 1
psmg2	PSMG2	56984	ENSG00000128789	proteasome assembly chaperone 2
ccdc32	CCDC32	90416	ENSG00000128891	coiled-coil domain containing 32
ino80	INO80	54617	ENSG00000128908	INO80 complex ATPase subunit
ivd	IVD	3712	ENSG00000128928	isovaleryl-CoA dehydrogenase
knstrn	KNSTRN	90417	ENSG00000128944	kinetochore localized astrin (SPAG5) binding protein
arpp19a	ARPP19	10776	ENSG00000128989	cAMP regulated phosphoprotein 19
anapc13	ANAPC13	25847	ENSG00000129055	anaphase promoting complex subunit 13
copb1	COPB1	1315	ENSG00000129083	COPI coat complex subunit beta 1
spcs3	SPCS3	60559	ENSG00000129128	signal peptidase complex subunit 3
rpain	RPAIN	84268	ENSG00000129197	RPA interacting protein
atp1b2a	ATP1B2	482	ENSG00000129244	ATPase Na+/K+ transporting subunit beta 2
fxr2	FXR2	9513	ENSG00000129245	FMR1 autosomal homolog 2
mpdu1b	MPDU1	9526	ENSG00000129255	mannose-P-dolichol utilization defect 1
ccnt1	CCNT1	904	ENSG00000129315	cyclin T1
pus7l	PUS7L	83448	ENSG00000129317	pseudouridine synthase 7 like
kri1	KRI1	65095	ENSG00000129347	KRI1 homolog
ilf3b	ILF3	3609	ENSG00000129351	interleukin enhancer binding factor 3
ngdn	NGDN	25983	ENSG00000129460	neuroguidin
parp2	PARP2	10038	ENSG00000129484	poly(ADP-ribose) polymerase 2
heatr5a	HEATR5A	25938	ENSG00000129493	HEAT repeat containing 5A
snx6	SNX6	58533	ENSG00000129515	sorting nexin 6
eapp	EAPP	55837	ENSG00000129518	E2F associated phosphoprotein
egln3	EGLN3	112399	ENSG00000129521	egl-9 family hypoxia inducible factor 3
mis18bp1	MIS18BP1	55320	ENSG00000129534	MIS18 binding protein 1
reep5	REEP5	7905	ENSG00000129625	receptor accessory protein 5
sec14l1	SEC14L1	6397	ENSG00000129657	SEC14 like lipid binding 1
ash2l	ASH2L	9070	ENSG00000129691	ASH2 like, histone lysine methyltransferase complex subunit
dohh	DOHH	83475	ENSG00000129932	deoxyhypusine hydroxylase
abhd17aa	ABHD17A	81926	ENSG00000129968	abhydrolase domain containing 17A
gamt	GAMT	2593	ENSG00000130005	guanidinoacetate N-methyltransferase
phf10	PHF10	55274	ENSG00000130024	PHD finger protein 10
sat1b	SAT1	6303	ENSG00000130066	spermidine/spermine N1-acetyltransferase 1
sh3bp4	SH3BP4	23677	ENSG00000130147	SH3 domain binding protein 4
mospd2	MOSPD2	158747	ENSG00000130150	motile sperm domain containing 2
ecsit	ECSIT	51295	ENSG00000130159	ECSIT signaling integrator
ldlrb	LDLR	3949	ENSG00000130164	low density lipoprotein receptor
elof1	ELOF1	84337	ENSG00000130165	elongation factor 1 homolog
prkcsh	PRKCSH	5589	ENSG00000130175	protein kinase C substrate 80K-H
cdc16	CDC16	8881	ENSG00000130177	cell division cycle 16
tomm40	TOMM40	10452	ENSG00000130204	translocase of outer mitochondrial membrane 40
gadd45ga	GADD45G	10912	ENSG00000130222	growth arrest and DNA damage inducible gamma
nsun5	NSUN5	55695	ENSG00000130305	NOP2/Sun RNA methyltransferase 5
dda1	DDA1	79016	ENSG00000130311	DET1 and DDB1 associated 1
mrpl34	MRPL34	64981	ENSG00000130312	mitochondrial ribosomal protein L34
tulp4a	TULP4	56995	ENSG00000130338	TUB like protein 4
snx9a	SNX9	51429	ENSG00000130340	sorting nexin 9
rtn4ip1	RTN4IP1	84816	ENSG00000130347	reticulon 4 interacting protein 1
qrsl1	QRSL1	55278	ENSG00000130348	glutaminyl-tRNA amidotransferase subunit QRSL1
actn4	ACTN4	81	ENSG00000130402	actinin alpha 4
ndufa10	NDUFA10	4705	ENSG00000130414	NADH:ubiquinone oxidoreductase subunit A10
ssbp4	SSBP4	170463	ENSG00000130511	single stranded DNA binding protein 4
pgpep1	PGPEP1	54858	ENSG00000130517	pyroglutamyl-peptidase I
lsm4	LSM4	25804	ENSG00000130520	LSM4 homolog, U6 small nuclear RNA and mRNA degradation associated
jund	JUND	3727	ENSG00000130522	JunD proto-oncogene, AP-1 transcription factor subunit
camsap1a	CAMSAP1	157922	ENSG00000130559	calmodulin regulated spectrin associated protein 1
ubac1	UBAC1	10422	ENSG00000130560	UBA domain containing 1
atxn10	ATXN10	25814	ENSG00000130638	ataxin 10
tubgcp2	TUBGCP2	10844	ENSG00000130640	tubulin gamma complex associated protein 2
osbpl2b	OSBPL2	9885	ENSG00000130703	oxysterol binding protein like 2
adrm1	ADRM1	11047	ENSG00000130706	adhesion regulating molecule 1
exosc2	EXOSC2	23404	ENSG00000130713	exosome component 2
uck1	UCK1	83549	ENSG00000130717	uridine-cytidine kinase 1
yipf2	YIPF2	78992	ENSG00000130733	Yip1 domain family member 2
eif2s3	EIF2S3	1968	ENSG00000130741	eukaryotic translation initiation factor 2 subunit gamma
lrrc47	LRRC47	57470	ENSG00000130764	leucine rich repeat containing 47
ppan	PPAN	56342	ENSG00000130810	peter pan homolog
dnmt1	DNMT1	1786	ENSG00000130816	DNA methyltransferase 1
dkc1	DKC1	1736	ENSG00000130826	dyskerin pseudouridine synthase 1
mpp1	MPP1	4354	ENSG00000130830	membrane palmitoylated protein 1
znf236	ZNF236	7776	ENSG00000130856	zinc finger protein 236
nol11	NOL11	25926	ENSG00000130935	nucleolar protein 11
uba1	UBA1	7317	ENSG00000130985	ubiquitin like modifier activating enzyme 1
ppil4	PPIL4	85313	ENSG00000131013	peptidylprolyl isomerase like 4
akap12b	AKAP12	9590	ENSG00000131016	A-kinase anchoring protein 12
aar2	AAR2	25980	ENSG00000131043	AAR2 splicing factor
rbm39a	RBM39	9584	ENSG00000131051	RNA binding motif protein 39
cox4i2	COX4I2	84701	ENSG00000131055	cytochrome c oxidase subunit 4I2
acss2	ACSS2	55902	ENSG00000131069	acyl-CoA synthetase short chain family member 2
arhgef9b	ARHGEF9	23229	ENSG00000131089	Cdc42 guanine nucleotide exchange factor 9
atp6v1e1b	ATP6V1E1	529	ENSG00000131100	ATPase H+ transporting V1 subunit E1
emc8	EMC8	10328	ENSG00000131148	ER membrane protein complex subunit 8
chmp1a	CHMP1A	5119	ENSG00000131165	charged multivesicular body protein 1A
sh3bgrl	SH3BGRL	6451	ENSG00000131171	SH3 domain binding glutamate rich protein like
cap1	CAP1	10487	ENSG00000131236	cyclase associated actin cytoskeleton regulatory protein 1
ppt1	PPT1	5538	ENSG00000131238	palmitoyl-protein thioesterase 1
mrps25	MRPS25	64432	ENSG00000131368	mitochondrial ribosomal protein S25
sh3bp5b	SH3BP5	9467	ENSG00000131370	SH3 domain binding protein 5
hacl1	HACL1	26061	ENSG00000131373	2-hydroxyacyl-CoA lyase 1
tbc1d5	TBC1D5	9779	ENSG00000131374	TBC1 domain family member 5
mgat1a	MGAT1	4245	ENSG00000131446	alpha-1,3-mannosyl-glycoprotein 2-beta-N-acetylglucosaminyltransferase
tubg1	TUBG1	7283	ENSG00000131462	tubulin gamma 1
psme3	PSME3	10197	ENSG00000131467	proteasome activator subunit 3
aclya	ACLY	47	ENSG00000131473	ATP citrate lyase
vps25	VPS25	84313	ENSG00000131475	vacuolar protein sorting 25 homolog
ramp2	RAMP2	10266	ENSG00000131477	receptor activity modifying protein 2
ankhd1	ANKHD1	54882	ENSG00000131503	ankyrin repeat and KH domain containing 1
ndfip1	NDFIP1	80762	ENSG00000131507	Nedd4 family interacting protein 1
ube2d2	UBE2D2	7322	ENSG00000131508	ubiquitin conjugating enzyme E2 D2
exoc4	EXOC4	60412	ENSG00000131558	exocyst complex component 4
thoc6	THOC6	79228	ENSG00000131652	THO complex 6
traf7	TRAF7	84231	ENSG00000131653	TNF receptor associated factor 7
zcchc9	ZCCHC9	84240	ENSG00000131732	zinc finger CCHC-type containing 9
top2a	TOP2A	7153	ENSG00000131747	DNA topoisomerase II alpha
stard3	STARD3	10948	ENSG00000131748	StAR related lipid transfer domain containing 3
chd1l	CHD1L	9557	ENSG00000131778	chromodomain helicase DNA binding protein 1 like
prkab2	PRKAB2	5565	ENSG00000131791	protein kinase AMP-activated non-catalytic subunit beta 2
pdha1a	PDHA1	5160	ENSG00000131828	pyruvate dehydrogenase E1 subunit alpha 1
mccc2	MCCC2	64087	ENSG00000131844	methylcrotonoyl-CoA carboxylase 2
thap1	THAP1	55145	ENSG00000131931	THAP domain containing 1
dnajb1b	DNAJB1	3337	ENSG00000132002	DnaJ heat shock protein family (Hsp40) member B1
raf1b	RAF1	5894	ENSG00000132155	Raf-1 proto-oncogene, serine/threonine kinase
hsd17b7	HSD17B7	51478	ENSG00000132196	hydroxysteroid 17-beta dehydrogenase 7
enosf1	ENOSF1	55556	ENSG00000132199	enolase superfamily member 1
arfip2b	ARFIP2	23647	ENSG00000132254	ADP ribosylation factor interacting protein 2
timm10b	TIMM10B	26515	ENSG00000132286	translocase of inner mitochondrial membrane 10B
efr3a	EFR3A	23167	ENSG00000132294	EFR3 homolog A
ptcd3	PTCD3	55037	ENSG00000132300	pentatricopeptide repeat domain 3
immt	IMMT	10989	ENSG00000132305	inner membrane mitochondrial protein
mrpl35	MRPL35	51318	ENSG00000132313	mitochondrial ribosomal protein L35
ilkap	ILKAP	80895	ENSG00000132323	ILK associated serine/threonine phosphatase
scly	SCLY	51540	ENSG00000132330	selenocysteine lyase
mybbp1a	MYBBP1A	10514	ENSG00000132382	MYB binding protein 1a
rpa1	RPA1	6117	ENSG00000132383	replication protein A1
ube2g1b	UBE2G1	7326	ENSG00000132388	ubiquitin conjugating enzyme E2 G1
tmem128	TMEM128	85013	ENSG00000132406	transmembrane protein 128
coq3	COQ3	51805	ENSG00000132423	coenzyme Q3, methyltransferase
pnisr	PNISR	25957	ENSG00000132424	PNN interacting serine and arginine rich protein
ddc	DDC	1644	ENSG00000132437	dopa decarboxylase
grsf1	GRSF1	2926	ENSG00000132463	G-rich RNA sequence binding factor 1
utp3	UTP3	57050	ENSG00000132467	UTP3 small subunit processome component
wbp2	WBP2	23558	ENSG00000132471	WW domain binding protein 2
unk	UNK	85451	ENSG00000132478	unk zinc finger
zranb2	ZRANB2	9406	ENSG00000132485	zinc finger RANBP2-type containing 2
eif5a	EIF5A	1984	ENSG00000132507	eukaryotic translation initiation factor 5A
gps2	GPS2	2874	ENSG00000132522	G protein pathway suppressor 2
flot2b	FLOT2	2319	ENSG00000132589	flotillin 2
eral1	ERAL1	26284	ENSG00000132591	Era like 12S mitochondrial rRNA chaperone 1
prmt7	PRMT7	54496	ENSG00000132600	protein arginine methyltransferase 7
nip7	NIP7	51388	ENSG00000132603	nucleolar pre-rRNA processing protein NIP7
vps4a	VPS4A	27183	ENSG00000132612	vacuolar protein sorting 4 homolog A
pcna	PCNA	5111	ENSG00000132646	proliferating cell nuclear antigen
polr3f	POLR3F	10621	ENSG00000132664	RNA polymerase III subunit F
ptpra	PTPRA	5786	ENSG00000132670	protein tyrosine phosphatase receptor type A
dap3	DAP3	7818	ENSG00000132676	death associated protein 3
rab25b	RAB25	57111	ENSG00000132698	RAB25, member RAS oncogene family
ighmbp2	IGHMBP2	3508	ENSG00000132740	immunoglobulin mu DNA binding protein 2
dph2	DPH2	1802	ENSG00000132768	diphthamide biosynthesis 2
toe1	TOE1	114034	ENSG00000132773	target of EGR1, exonuclease
nasp	NASP	4678	ENSG00000132780	nuclear autoantigenic sperm protein
ctnnbl1	CTNNBL1	56259	ENSG00000132792	catenin beta like 1
rbm38	RBM38	55544	ENSG00000132819	RNA binding motif protein 38
oser1	OSER1	51526	ENSG00000132823	oxidative stress responsive serine rich 1
pde6a	PDE6A	5145	ENSG00000132915	phosphodiesterase 6A
wasf3b	WASF3	10810	ENSG00000132970	WASP family member 3
gpalpp1	GPALPP1	55425	ENSG00000133114	GPALPP motifs containing 1
rfc3	RFC3	5983	ENSG00000133119	replication factor C subunit 3
znf414	ZNF414	84330	ENSG00000133250	zinc finger protein 414
hspbp1	HSPBP1	23640	ENSG00000133265	HSPA (Hsp70) binding protein 1
csnk1g2a	CSNK1G2	1455	ENSG00000133275	casein kinase 1 gamma 2
cndp2	CNDP2	55748	ENSG00000133313	carnosine dipeptidase 2
macrod1	MACROD1	28992	ENSG00000133315	mono-ADP ribosylhydrolase 1
wdr74	WDR74	54663	ENSG00000133316	WD repeat domain 74
rtn3	RTN3	10313	ENSG00000133318	reticulon 3
med10	MED10	84246	ENSG00000133398	mediator complex subunit 10
morc2	MORC2	22880	ENSG00000133422	MORC family CW-type zinc finger 2
slc2a11b	SLC2A11	66035	ENSG00000133460	solute carrier family 2 member 11
mkrn1	MKRN1	23608	ENSG00000133606	makorin ring finger protein 1
btg1	BTG1	694	ENSG00000133639	BTG anti-proliferation factor 1
zgc:103499	C12orf29	91298	ENSG00000133641	chromosome 12 open reading frame 29
tmem254	TMEM254	80195	ENSG00000133678	transmembrane protein 254
kras	KRAS	3845	ENSG00000133703	KRAS proto-oncogene, GTPase
ccdc59	CCDC59	29080	ENSG00000133773	coiled-coil domain containing 59
mical2b	MICAL2	9645	ENSG00000133816	microtubule associated monooxygenase, calponin and LIM domain containing 2
hsd17b4	HSD17B4	3295	ENSG00000133835	hydroxysteroid 17-beta dehydrogenase 4
saraf	SARAF	51669	ENSG00000133872	store-operated calcium entry associated regulatory factor
dpf2	DPF2	5977	ENSG00000133884	double PHD fingers 2
numb	NUMB	8650	ENSG00000133961	NUMB endocytic adaptor protein
cox16	COX16	51241	ENSG00000133983	cytochrome c oxidase assembly factor COX16
med6	MED6	10001	ENSG00000133997	mediator complex subunit 6
eif2s1a	EIF2S1	1965	ENSG00000134001	eukaryotic translation initiation factor 2 subunit alpha
elp3	ELP3	55140	ENSG00000134014	elongator acetyltransferase complex subunit 3
ier3ip1	IER3IP1	51124	ENSG00000134049	immediate early response 3 interacting protein 1
mrps36	MRPS36	92259	ENSG00000134056	mitochondrial ribosomal protein S36
ccnb1	CCNB1	891	ENSG00000134057	cyclin B1
cdk7	CDK7	1022	ENSG00000134058	cyclin dependent kinase 7
thumpd3	THUMPD3	25917	ENSG00000134077	THUMP domain containing 3
bhlhe40	BHLHE40	8553	ENSG00000134107	basic helix-loop-helix family member e40
arl8ba	ARL8B	55207	ENSG00000134108	ADP ribosylation factor like GTPase 8B
dph6	DPH6	89978	ENSG00000134146	diphthamine biosynthesis 6
katnbl1	KATNBL1	79768	ENSG00000134152	katanin regulatory subunit B1 like 1
emc7	EMC7	56851	ENSG00000134153	ER membrane protein complex subunit 7
prpf38b	PRPF38B	55119	ENSG00000134186	pre-mRNA processing factor 38B
vav3b	VAV3	10451	ENSG00000134215	vav guanine nucleotide exchange factor 3
cept1b	CEPT1	10390	ENSG00000134255	choline/ethanolamine phosphotransferase 1
napga	NAPG	8774	ENSG00000134265	NSF attachment protein gamma
pphln1	PPHLN1	51535	ENSG00000134283	periphilin 1
fkbp11	FKBP11	51303	ENSG00000134285	FKBP prolyl isomerase 11
tmem106c	TMEM106C	79022	ENSG00000134291	transmembrane protein 106C
slc38a2	SLC38A2	54407	ENSG00000134294	solute carrier family 38 member 2
ywhaqb	YWHAQ	10971	ENSG00000134308	tyrosine 3-monooxygenase/tryptophan 5-monooxygenase activation protein theta
rock2a	ROCK2	9475	ENSG00000134318	Rho associated coiled-coil containing protein kinase 2
iah1	IAH1	285148	ENSG00000134330	isoamyl acetate hydrolyzing esterase 1 (putative)
il6st	IL6ST	3572	ENSG00000134352	interleukin 6 signal transducer
cdc73	CDC73	79577	ENSG00000134371	cell division cycle 73
timm17a	TIMM17A	10440	ENSG00000134375	translocase of inner mitochondrial membrane 17A
fbxo18	FBH1	84893	ENSG00000134452	F-box DNA helicase 1
rbm17	RBM17	84991	ENSG00000134453	RNA binding motif protein 17
ddb2	DDB2	1643	ENSG00000134574	damage specific DNA binding protein 2
acp2	ACP2	53	ENSG00000134575	acid phosphatase 2, lysosomal
rbmx2	RBMX2	51634	ENSG00000134597	RNA binding motif protein X-linked 2
stk26	STK26	51765	ENSG00000134602	serine/threonine kinase 26
pum1	PUM1	9698	ENSG00000134644	pumilio RNA binding family member 1
cdca8	CDCA8	55143	ENSG00000134690	cell division cycle associated 8
gnl2	GNL2	29889	ENSG00000134697	G protein nucleolar 2
btf3l4	BTF3L4	91408	ENSG00000134717	basic transcription factor 3 like 4
prpf38a	PRPF38A	84950	ENSG00000134748	pre-mRNA processing factor 38A
elp2	ELP2	55250	ENSG00000134759	elongator acetyltransferase complex subunit 2
tpgs2	TPGS2	25941	ENSG00000134779	tubulin polyglutamylase complex subunit 2
slc43a3a	SLC43A3	29015	ENSG00000134802	solute carrier family 43 member 3
aplnrb	APLNR	187	ENSG00000134817	apelin receptor
tmem165	TMEM165	55858	ENSG00000134851	transmembrane protein 165
ggact.3	GGACT	87769	ENSG00000134864	gamma-glutamylamine cyclotransferase
cldn10b	CLDN10	9071	ENSG00000134873	claudin 10
ubac2	UBAC2	337867	ENSG00000134882	UBA domain containing 2
arglu1b	ARGLU1	55082	ENSG00000134884	arginine and glutamate rich 1
stt3a	STT3A	3703	ENSG00000134910	STT3 oligosaccharyltransferase complex catalytic subunit A
naa35	NAA35	60560	ENSG00000135040	N-alpha-acetyltransferase 35, NatC auxiliary subunit
anxa1a	ANXA1	301	ENSG00000135046	annexin A1
ctsla	CTSL	1514	ENSG00000135047	cathepsin L
agtpbp1	AGTPBP1	23287	ENSG00000135049	ATP/GTP binding protein 1
isca1	ISCA1	81689	ENSG00000135070	iron-sulfur cluster assembly 1
dmtf1	DMTF1	9988	ENSG00000135164	cyclin D binding myb like transcription factor 1
tmem243b	TMEM243	79161	ENSG00000135185	transmembrane protein 243
tmem60	TMEM60	85025	ENSG00000135211	transmembrane protein 60
syncrip	SYNCRIP	10492	ENSG00000135316	synaptotagmin binding cytoplasmic RNA interacting protein
snx14	SNX14	57231	ENSG00000135317	sorting nexin 14
akirin2	AKIRIN2	55122	ENSG00000135334	akirin 2
map3k7	MAP3K7	6885	ENSG00000135341	mitogen-activated protein kinase kinase kinase 7
lmo2	LMO2	4005	ENSG00000135363	LIM domain only 2
nat10	NAT10	55226	ENSG00000135372	N-acetyltransferase 10
caprin1b	CAPRIN1	4076	ENSG00000135387	cell cycle associated protein 1
tspan31	TSPAN31	6302	ENSG00000135452	tetraspanin 31
os9	OS9	10956	ENSG00000135506	OS9 endoplasmic reticulum lectin
ltv1	LTV1	84946	ENSG00000135521	LTV1 ribosome biogenesis factor
cd164	CD164	8763	ENSG00000135535	CD164 molecule
ahi1	AHI1	54806	ENSG00000135541	Abelson helper integration site 1
cct7	CCT7	10574	ENSG00000135624	chaperonin containing TCP1 subunit 7
mdm2	MDM2	4193	ENSG00000135679	MDM2 proto-oncogene
mphosph6	MPHOSPH6	10200	ENSG00000135698	M-phase phosphoprotein 6
dync1li2	DYNC1LI2	1783	ENSG00000135720	dynein cytoplasmic 1 light intermediate chain 2
egln1b	EGLN1	54583	ENSG00000135766	egl-9 family hypoxia inducible factor 1
cog2	COG2	22796	ENSG00000135775	component of oligomeric golgi complex 2
glulb	GLUL	2752	ENSG00000135821	glutamate-ammonia ligase
dhx9	DHX9	1660	ENSG00000135829	DExH-box helicase 9
npl	NPL	80896	ENSG00000135838	N-acetylneuraminate pyruvate lyase
pigc	PIGC	5279	ENSG00000135845	phosphatidylinositol glycan anchor biosynthesis class C
mrpl44	MRPL44	65080	ENSG00000135900	mitochondrial ribosomal protein L44
itm2cb	ITM2C	81618	ENSG00000135916	integral membrane protein 2C
serpine2	SERPINE2	5270	ENSG00000135919	serpin family E member 2
dnajb2	DNAJB2	3300	ENSG00000135924	DnaJ heat shock protein family (Hsp40) member B2
eif4e2	EIF4E2	9470	ENSG00000135930	eukaryotic translation initiation factor 4E family member 2
rev1	REV1	51455	ENSG00000135945	REV1 DNA directed polymerase
mrps9	MRPS9	64965	ENSG00000135972	mitochondrial ribosomal protein S9
si:dkeyp-118h3.6	C2orf49	79074	ENSG00000135974	chromosome 2 open reading frame 49
epc2	EPC2	26122	ENSG00000135999	enhancer of polycomb homolog 2
iscub	ISCU	23479	ENSG00000136003	iron-sulfur cluster assembly enzyme
usp44	USP44	84101	ENSG00000136014	ubiquitin specific peptidase 44
pwp1	PWP1	11137	ENSG00000136045	PWP1 homolog, endonuclein
dram1	DRAM1	55332	ENSG00000136048	DNA damage regulated autophagy modulator 1
vps36	VPS36	51028	ENSG00000136100	vacuolar protein sorting 36 homolog
rnaseh2b	RNASEH2B	79621	ENSG00000136104	ribonuclease H2 subunit B
sucla2	SUCLA2	8803	ENSG00000136143	succinate-CoA ligase ADP-forming subunit beta
med4	MED4	29079	ENSG00000136146	mediator complex subunit 4
cog3	COG3	83548	ENSG00000136152	component of oligomeric golgi complex 3
lmo7a	LMO7	4008	ENSG00000136153	LIM domain 7
itm2ba	ITM2B	9445	ENSG00000136156	integral membrane protein 2B
kdelr2b	KDELR2	11014	ENSG00000136240	KDEL endoplasmic reticulum protein retention receptor 2
zdhhc4	ZDHHC4	55146	ENSG00000136247	zinc finger DHHC-type palmitoyltransferase 4
ddx56	DDX56	54606	ENSG00000136271	DEAD-box helicase 56
dbnlb	DBNL	28988	ENSG00000136279	drebrin like
ccm2	CCM2	83605	ENSG00000136280	CCM2 scaffold protein
calcoco2	CALCOCO2	10241	ENSG00000136436	calcium binding and coiled-coil domain 2
rsad1	RSAD1	55316	ENSG00000136444	radical S-adenosyl methionine domain containing 1
nmt1b	NMT1	4836	ENSG00000136448	N-myristoyltransferase 1
srsf1a	SRSF1	6426	ENSG00000136450	serine and arginine rich splicing factor 1
taco1	TACO1	51204	ENSG00000136463	translational activator of cytochrome c oxidase I
dcaf7	DCAF7	10238	ENSG00000136485	DDB1 and CUL4 associated factor 7
actl6a	ACTL6A	86	ENSG00000136518	actin like 6A
tra2b	TRA2B	6434	ENSG00000136527	transformer 2 beta homolog
2021-03-07	MARCHF7	64844	ENSG00000136536	membrane associated ring-CH-type finger 7
tank	TANK	10010	ENSG00000136560	TRAF family member associated NFKB activator
vps45	VPS45	11311	ENSG00000136631	vacuolar protein sorting 45 homolog
wdr33	WDR33	55339	ENSG00000136709	WD repeat domain 33
ccdc115	CCDC115	84317	ENSG00000136710	coiled-coil domain containing 115
bin1b	BIN1	274	ENSG00000136717	bridging integrator 1
stam	STAM	8027	ENSG00000136738	signal transducing adaptor molecule
abi1a	ABI1	10006	ENSG00000136754	abl interactor 1
yme1l1b	YME1L1	10730	ENSG00000136758	YME1 like 1 ATPase
dnajc1	DNAJC1	64215	ENSG00000136770	DnaJ heat shock protein family (Hsp40) member C1
cdk9	CDK9	1025	ENSG00000136807	cyclin dependent kinase 9
odf2b	ODF2	4957	ENSG00000136811	outer dense fiber of sperm tails 2
zgc:103692	C9orf78	51759	ENSG00000136819	chromosome 9 open reading frame 78
smc2	SMC2	10592	ENSG00000136824	structural maintenance of chromosomes 2
st6galnac4	ST6GALNAC4	27090	ENSG00000136840	ST6 N-acetylgalactosaminide alpha-2,6-sialyltransferase 4
slc2a8	SLC2A8	29988	ENSG00000136856	solute carrier family 2 member 8
slc31a1	SLC31A1	1317	ENSG00000136868	solute carrier family 31 member 1
stx17	STX17	55014	ENSG00000136874	syntaxin 17
prpf4	PRPF4	9128	ENSG00000136875	pre-mRNA processing factor 4
fpgs	FPGS	2356	ENSG00000136877	folylpolyglutamate synthase
usp20	USP20	10868	ENSG00000136878	ubiquitin specific peptidase 20
atp6v1g1	ATP6V1G1	9550	ENSG00000136888	ATPase H+ transporting V1 subunit G1
tex10	TEX10	54881	ENSG00000136891	testis expressed 10
dpm2	DPM2	8818	ENSG00000136908	dolichyl-phosphate mannosyltransferase subunit 2, regulatory
rabepk	RABEPK	10244	ENSG00000136933	Rab9 effector protein with kelch motifs
xpa	XPA	7507	ENSG00000136936	XPA, DNA damage recognition and repair factor
pdcl	PDCL	5082	ENSG00000136940	phosducin like
arpc5lb	ARPC5L	81873	ENSG00000136950	actin related protein 2/3 complex subunit 5 like
derl1	DERL1	79139	ENSG00000136986	derlin 1
mycb	MYC	4609	ENSG00000136997	MYC proto-oncogene, bHLH transcription factor
polr1e	POLR1E	64425	ENSG00000137054	RNA polymerase I subunit E
plaa	PLAA	9373	ENSG00000137055	phospholipase A2 activating protein
ubap2a	UBAP2	55833	ENSG00000137073	ubiquitin associated protein 2
aptx	APTX	54840	ENSG00000137074	aprataxin
tln1	TLN1	7094	ENSG00000137076	talin 1
grhpra	GRHPR	9380	ENSG00000137106	glyoxylate and hydroxypyruvate reductase
arhgef39	ARHGEF39	84904	ENSG00000137135	Rho guanine nucleotide exchange factor 39
ppil1	PPIL1	51645	ENSG00000137168	peptidylprolyl isomerase like 1
klc4	KLC4	89953	ENSG00000137171	kinesin light chain 4
pim1	PIM1	5292	ENSG00000137193	Pim-1 proto-oncogene, serine/threonine kinase
gmpr	GMPR	2766	ENSG00000137198	guanosine monophosphate reductase
yipf3	YIPF3	25844	ENSG00000137207	Yip1 domain family member 3
tubb2	TUBB2A	7280	ENSG00000137267	tubulin beta 2A class IIa
uqcc2	UQCC2	84300	ENSG00000137288	ubiquinol-cytochrome c reductase complex assembly factor 2
tpmt.1	TPMT	7172	ENSG00000137364	thiopurine S-methyltransferase
nrm	NRM	11270	ENSG00000137404	nurim
taf8	TAF8	129685	ENSG00000137413	TATA-box binding protein associated factor 8
ccdc90b	CCDC90B	60492	ENSG00000137500	coiled-coil domain containing 90B
prcp	PRCP	5547	ENSG00000137509	prolylcarboxypeptidase
rnf121	RNF121	55298	ENSG00000137522	ring finger protein 121
mrpl15	MRPL15	29088	ENSG00000137547	mitochondrial ribosomal protein L15
ggh	GGH	8836	ENSG00000137563	gamma-glutamyl hydrolase
sdcbp	SDCBP	6386	ENSG00000137575	syndecan binding protein
fdx1b	FDX1	2230	ENSG00000137714	ferredoxin 1
map2k5	MAP2K5	5607	ENSG00000137764	mitogen-activated protein kinase kinase 5
ctdspl2a	CTDSPL2	51496	ENSG00000137770	CTD small phosphatase like 2
sltm	SLTM	79811	ENSG00000137776	SAFB like transcription modulator
nusap1	NUSAP1	51203	ENSG00000137804	nucleolar and spindle associated protein 1
ndufaf1	NDUFAF1	51103	ENSG00000137806	NADH:ubiquinone oxidoreductase complex assembly factor 1
kif23	KIF23	9493	ENSG00000137807	kinesin family member 23
rtf1	RTF1	23168	ENSG00000137815	RTF1 homolog, Paf1/RNA polymerase II complex component
parp6a	PARP6	56965	ENSG00000137817	poly(ADP-ribose) polymerase family member 6
tubgcp4	TUBGCP4	27229	ENSG00000137822	tubulin gamma complex associated protein 4
rmdn3	RMDN3	55177	ENSG00000137824	regulator of microtubule dynamics 3
adam10a	ADAM10	102	ENSG00000137845	ADAM metallopeptidase domain 10
rsl24d1	RSL24D1	51187	ENSG00000137876	ribosomal L24 domain containing 1
gtf2b	GTF2B	2959	ENSG00000137947	general transcription factor IIB
rabggtb	RABGGTB	5876	ENSG00000137955	Rab geranylgeranyltransferase subunit beta
arhgap29b	ARHGAP29	9411	ENSG00000137962	Rho GTPase activating protein 29
rtca	RTCA	8634	ENSG00000137996	RNA 3'-terminal phosphate cyclase
ift172	IFT172	26160	ENSG00000138002	intraflagellar transport 172
[truncated: 1,772 more rows]
