# Supplementary material for: Analysis of transcribed sequences from young and mature zebrafish thrombocytes
Source: PLoS One. 2022 Mar 23;17(3):e0264776. doi: 10.1371/journal.pone.0264776 (PMC8942222; doi:10.1371/journal.pone.0264776)
Supplement: S21 File — (XLSX) [file pone.0264776.s022.xlsx]

## Sheet: Sheet1
Danio GeneName	Human Ortholog	Human EntrezId	Human EnsemblId	Human Gene Description
cd99	CD99	4267	ENSG00000002586	CD99 molecule (Xg blood group)
itga2b	ITGA2B	3674	ENSG00000005961	integrin subunit alpha 2b
vcla	VCL	7414	ENSG00000035403	vinculin
ctsa	CTSA	5476	ENSG00000064601	cathepsin A
pkma	PKM	5315	ENSG00000067225	pyruvate kinase M1/2
rhoac	RHOA	387	ENSG00000067560	ras homolog family member A
nck2b	NCK2	8440	ENSG00000071051	NCK adaptor protein 2
wdr1	WDR1	9948	ENSG00000071127	WD repeat domain 1
ptpn18	PTPN18	26469	ENSG00000072135	protein tyrosine phosphatase non-receptor type 18
actb1	ACTB	60	ENSG00000075624	actin beta
eif2ak1	EIF2AK1	27102	ENSG00000086232	eukaryotic translation initiation factor 2 alpha kinase 1
smox	SMOX	54498	ENSG00000088826	spermine oxidase
fkbp1ab	FKBP1A	2280	ENSG00000088832	FKBP prolyl isomerase 1A
dynll1	DYNLL1	8655	ENSG00000088986	dynein light chain LC8-type 1
myl6	MYL6	4637	ENSG00000092841	myosin light chain 6
ptgs1	PTGS1	5742	ENSG00000095303	prostaglandin-endoperoxide synthase 1
2021-03-02	MARCHF2	51257	ENSG00000099785	membrane associated ring-CH-type finger 2
myh9a	MYH9	4627	ENSG00000100345	myosin heavy chain 9
grap2b	GRAP2	9402	ENSG00000100351	GRB2 related adaptor protein 2
myl9a	MYL9	10398	ENSG00000101335	myosin light chain 9
cst3	CST3	1471	ENSG00000101439	cystatin C
tsc22d1	TSC22D1	8848	ENSG00000102804	TSC22 domain family member 1
nutf2	NUTF2	10204	ENSG00000102898	nuclear transport factor 2
rab11a	RAB11A	8766	ENSG00000103769	RAB11A, member RAS oncogene family
cahz	CA2	760	ENSG00000104267	carbonic anhydrase 2
asah1b	ASAH1	427	ENSG00000104763	N-acylsphingosine amidohydrolase 1
oaz1b	OAZ1	4946	ENSG00000104904	ornithine decarboxylase antizyme 1
usf2	USF2	7392	ENSG00000105698	upstream transcription factor 2, c-fos interacting
fkbp8	FKBP8	23770	ENSG00000105701	FKBP prolyl isomerase 8
mtpn	MTPN	136319	ENSG00000105887	myotrophin
dnajb6a	DNAJB6	10049	ENSG00000105993	DnaJ heat shock protein family (Hsp40) member B6
pdlim1	PDLIM1	9124	ENSG00000107438	PDZ and LIM domain 1
pfn1	PFN1	5216	ENSG00000108518	profilin 1
mmd	MMD	23531	ENSG00000108960	monocyte to macrophage differentiation associated
eif4g2b	EIF4G2	1982	ENSG00000110321	eukaryotic translation initiation factor 4 gamma 2
bin2b	BIN2	51411	ENSG00000110934	bridging integrator 2
skp1	SKP1	6500	ENSG00000113558	S-phase kinase associated protein 1
atp6v0e1	ATP6V0E1	8992	ENSG00000113732	ATPase H+ transporting V0 subunit e1
odc1	ODC1	4953	ENSG00000115758	ornithine decarboxylase 1
wipf1a	WIPF1	7456	ENSG00000115935	WAS/WASL interacting protein family member 1
park7	PARK7	11315	ENSG00000116288	Parkinsonism associated deglycase
prdx6	PRDX6	9588	ENSG00000117592	peroxiredoxin 6
mfsd1	MFSD1	64747	ENSG00000118855	major facilitator superfamily domain containing 1
sept7a	SEPTIN7	989	ENSG00000122545	septin 7
nt5c3a	NT5C3A	51251	ENSG00000122643	5'-nucleotidase, cytosolic IIIA
rnf11a	RNF11	26994	ENSG00000123091	ring finger protein 11
f13a1b	F13A1	2162	ENSG00000124491	coagulation factor XIII A chain
emc3	EMC3	55831	ENSG00000125037	ER membrane protein complex subunit 3
ppdpfb	PPDPF	79144	ENSG00000125534	pancreatic progenitor cell differentiation and proliferation factor
max	MAX	4149	ENSG00000125952	MYC associated factor X
dynlrb1	DYNLRB1	83658	ENSG00000125971	dynein light chain roadblock-type 1
capns1b	CAPNS1	826	ENSG00000126247	calpain small subunit 1
rap1b	RAP1B	5908	ENSG00000127314	RAP1B, member of RAS oncogene family
ptpn12	PTPN12	5782	ENSG00000127947	protein tyrosine phosphatase non-receptor type 12
ywhah	YWHAH	7533	ENSG00000128245	tyrosine 3-monooxygenase/tryptophan 5-monooxygenase activation protein eta
atf4b	ATF4	468	ENSG00000128272	activating transcription factor 4
sat1b	SAT1	6303	ENSG00000130066	spermidine/spermine N1-acetyltransferase 1
arpc1b	ARPC1B	10095	ENSG00000130429	actin related protein 2/3 complex subunit 1B
sh3bgrl	SH3BGRL	6451	ENSG00000131171	SH3 domain binding glutamate rich protein like
rpa1	RPA1	6117	ENSG00000132383	replication protein A1
wbp2	WBP2	23558	ENSG00000132471	WW domain binding protein 2
tpt1	TPT1	7178	ENSG00000133112	tumor protein, translationally-controlled 1
itm2ba	ITM2B	9445	ENSG00000136156	integral membrane protein 2B
tln1	TLN1	7094	ENSG00000137076	talin 1
appa	APP	351	ENSG00000142192	amyloid beta precursor protein
sh3bgrl3	SH3BGRL3	83442	ENSG00000142669	SH3 domain binding glutamate rich protein like 3
tpm3	TPM3	7170	ENSG00000143549	tropomyosin 3
arf1	ARF1	375	ENSG00000143761	ADP ribosylation factor 1
msna	MSN	4478	ENSG00000147065	moesin
znf185	ZNF185	7739	ENSG00000147394	zinc finger protein 185 with LIM domain
lamtor1	LAMTOR1	55004	ENSG00000149357	late endosomal/lysosomal adaptor, MAPK and MTOR activator 1
fermt3b	FERMT3	83706	ENSG00000149781	fermitin family member 3
aldoaa	ALDOA	226	ENSG00000149925	aldolase, fructose-bisphosphate A
itgb1a	ITGB1	3688	ENSG00000150093	integrin subunit beta 1
rgs18	RGS18	64407	ENSG00000150681	regulator of G protein signaling 18
dmtn	DMTN	2039	ENSG00000158856	dematin actin binding protein
fcer1g	FCER1G	2207	ENSG00000158869	Fc fragment of IgE receptor Ig
adipor1a	ADIPOR1	51094	ENSG00000159346	adiponectin receptor 1
calm3a	CALM3	808	ENSG00000160014	calmodulin 3
pdzk1ip1	PDZK1IP1	10158	ENSG00000162366	PDZK1 interacting protein 1
tal1	TAL1	6886	ENSG00000162367	TAL bHLH transcription factor 1, erythroid differentiation factor
h3f3a	H3-3A	3020	ENSG00000163041	H3.3 histone A
ywhaz	YWHAZ	7534	ENSG00000164924	tyrosine 3-monooxygenase/tryptophan 5-monooxygenase activation protein zeta
taf10	TAF10	6881	ENSG00000166337	TATA-box binding protein associated factor 10
b2m	B2M	567	ENSG00000166710	beta-2-microglobulin
tpm4a	TPM4	7171	ENSG00000167460	tropomyosin 4
gpx4b	GPX4	2879	ENSG00000167468	glutathione peroxidase 4
fth1b	FTH1	2495	ENSG00000167996	ferritin heavy chain 1
lims1	LIMS1	3987	ENSG00000169756	LIM zinc finger domain containing 1
trappc1	TRAPPC1	58485	ENSG00000170043	trafficking protein particle complex 1
faxdc2	FAXDC2	10826	ENSG00000170271	fatty acid hydroxylase domain containing 2
ubb	UBB	7314	ENSG00000170315	ubiquitin B
cfl1	CFL1	1072	ENSG00000172757	cofilin 1
uqcrh	UQCRH	7388	ENSG00000173660	ubiquinol-cytochrome c reductase hinge protein
eif1b	EIF1	10209	ENSG00000173812	eukaryotic translation initiation factor 1
rps27.2	RPS27	6232	ENSG00000177954	ribosomal protein S27
ssr4	SSR4	6748	ENSG00000180879	signal sequence receptor subunit 4
dazap2	DAZAP2	9802	ENSG00000183283	DAZ associated protein 2
tmem50a	TMEM50A	23585	ENSG00000183726	transmembrane protein 50A
ptp4a2a	PTP4A2	8073	ENSG00000184007	protein tyrosine phosphatase 4A2
snn	SNN	8303	ENSG00000184602	stannin
nap1l1	NAP1L1	4673	ENSG00000187109	nucleosome assembly protein 1 like 1
ptmaa	PTMA	5757	ENSG00000187514	prothymosin alpha
hmgb1a	HMGB1	3146	ENSG00000189403	high mobility group box 1
ppiab	PPIA	5478	ENSG00000196262	peptidylprolyl isomerase A
r3hdm4	R3HDM4	91300	ENSG00000198858	R3H domain containing 4
gp1bb	GP1BB	2812	ENSG00000203618	glycoprotein Ib platelet subunit beta
tmsb4x	TMSB4X	7114	ENSG00000205542	thymosin beta 4 X-linked
rnasekb	RNASEK	440400	ENSG00000219200	ribonuclease K
uba52	UBA52	7311	ENSG00000221983	ubiquitin A-52 residue ribosomal protein fusion product 1
ost4	OST4	100128731	ENSG00000228474	oligosaccharyltransferase complex subunit 4, non-catalytic
gpx1a	GPX1	2876	ENSG00000233276	glutathione peroxidase 1
itgb3b	ITGB3	3690	ENSG00000259207	integrin subunit beta 3
ncoa4	NCOA4	8031	ENSG00000266412	nuclear receptor coactivator 4
