# Supplementary material for: Analysis of transcribed sequences from young and mature zebrafish thrombocytes
Source: PLoS One. 2022 Mar 23;17(3):e0264776. doi: 10.1371/journal.pone.0264776 (PMC8942222; doi:10.1371/journal.pone.0264776)
Supplement: S22 File — (XLSX) [file pone.0264776.s023.xlsx]

## Sheet: Sheet1
Danio GeneName	Human Ortholog	Human EntrezId	Human EnsemblId	Human Gene Description
badb	BAD	572	ENSG00000002330	BCL2 associated agonist of cell death
lasp1	LASP1	3927	ENSG00000002834	LIM and SH3 protein 1
cflara	CFLAR	8837	ENSG00000003402	CASP8 and FADD like apoptosis regulator
tfpia	TFPI	7035	ENSG00000003436	tissue factor pathway inhibitor
st7	ST7	7982	ENSG00000004866	suppression of tumorigenicity 7
upf1	UPF1	5976	ENSG00000005007	UPF1 RNA helicase and ATPase
skap2	SKAP2	8935	ENSG00000005020	src kinase associated phosphoprotein 2
slc25a5	SLC25A5	292	ENSG00000005022	solute carrier family 25 member 5
polr2j	POLR2J	5439	ENSG00000005075	RNA polymerase II subunit J
mycbp2	MYCBP2	23077	ENSG00000005810	MYC binding protein 2
fbxl3b	FBXL3	26224	ENSG00000005812	F-box and leucine rich repeat protein 3
lamp2	LAMP2	3920	ENSG00000005893	lysosomal associated membrane protein 2
gde1	GDE1	51573	ENSG00000006007	glycerophosphodiester phosphodiesterase 1
ap2b1	AP2B1	163	ENSG00000006125	adaptor related protein complex 2 subunit beta 1
tbxa2r	TBXA2R	6915	ENSG00000006638	thromboxane A2 receptor
ifrd1	IFRD1	3475	ENSG00000006652	interferon related developmental regulator 1
adipor2	ADIPOR2	79602	ENSG00000006831	adiponectin receptor 2
pafah1b1a	PAFAH1B1	5048	ENSG00000007168	platelet activating factor acetylhydrolase 1b regulatory subunit 1
st7l	ST7L	54879	ENSG00000007341	suppression of tumorigenicity 7 like
jarid2b	JARID2	3720	ENSG00000008083	jumonji and AT-rich interaction domain containing 2
sec62	SEC62	7095	ENSG00000008952	SEC62 homolog, preprotein translocation factor
rps20	RPS20	6224	ENSG00000008988	ribosomal protein S20
csde1	CSDE1	7812	ENSG00000009307	cold shock domain containing E1
ranbp9	RANBP9	10048	ENSG00000010017	RAN binding protein 9
znf207a	ZNF207	7756	ENSG00000010244	zinc finger protein 207
stard3nl	STARD3NL	83930	ENSG00000010270	STARD3 N-terminal like
cd9a	CD9	928	ENSG00000010278	CD9 molecule
ids	IDS	3423	ENSG00000010404	iduronate 2-sulfatase
tspan9b	TSPAN9	10867	ENSG00000011105	tetraspanin 9
ptbp1b	PTBP1	5725	ENSG00000011304	polypyrimidine tract binding protein 1
ercc1	ERCC1	2067	ENSG00000012061	ERCC excision repair 1, endonuclease non-catalytic subunit
calcoco1a	CALCOCO1	57658	ENSG00000012822	calcium binding and coiled-coil domain 1
map4k5	MAP4K5	11183	ENSG00000012983	mitogen-activated protein kinase kinase kinase kinase 5
psmc4	PSMC4	5704	ENSG00000013275	proteasome 26S subunit, ATPase 4
slc25a39	SLC25A39	51629	ENSG00000013306	solute carrier family 25 member 39
rnf14	RNF14	9604	ENSG00000013561	ring finger protein 14
tacc3	TACC3	10460	ENSG00000013810	transforming acidic coiled-coil containing protein 3
yaf2	YAF2	10138	ENSG00000015153	YY1 associated factor 2
zmynd11	ZMYND11	10771	ENSG00000015171	zinc finger MYND-type containing 11
bida	BID	637	ENSG00000015475	BH3 interacting domain death agonist
ralbp1	RALBP1	10928	ENSG00000017797	ralA binding protein 1
cd74b	CD74	972	ENSG00000019582	CD74 molecule
serpinb1	SERPINB1	1992	ENSG00000021355	serpin family B member 1
fhl1b	FHL1	2273	ENSG00000022267	four and a half LIM domains 1
rnf10	RNF10	9921	ENSG00000022840	ring finger protein 10
dera	DERA	51071	ENSG00000023697	deoxyribose-phosphate aldolase
vim	VIM	7431	ENSG00000026025	vimentin
rnaset2	RNASET2	8635	ENSG00000026297	ribonuclease T2
vrk2	VRK2	7444	ENSG00000028116	VRK serine/threonine kinase 2
snx1a	SNX1	6642	ENSG00000028528	sorting nexin 1
tbpl1	TBPL1	9519	ENSG00000028839	TATA-box binding protein like 1
grnb	GRN	2896	ENSG00000030582	granulin precursor
fam13b	FAM13B	51306	ENSG00000031003	family with sequence similarity 13 member B
ranbp3a	RANBP3	8498	ENSG00000031823	RAN binding protein 3
gabarapl2	GABARAPL2	11345	ENSG00000034713	GABA type A receptor associated protein like 2
mat2b	MAT2B	27430	ENSG00000038274	methionine adenosyltransferase 2B
stau2	STAU2	27067	ENSG00000040341	staufen double-stranded RNA binding protein 2
ctns	CTNS	1497	ENSG00000040531	cystinosin, lysosomal cystine transporter
ap2s1	AP2S1	1175	ENSG00000042753	adaptor related protein complex 2 subunit sigma 1
dcun1d1	DCUN1D1	54165	ENSG00000043093	defective in cullin neddylation 1 domain containing 1
lcp2a	LCP2	3937	ENSG00000043462	lymphocyte cytosolic protein 2
ctnna1	CTNNA1	1495	ENSG00000044115	catenin alpha 1
ofd1	OFD1	8481	ENSG00000046651	OFD1 centriole and centriolar satellite protein
fam214a	FAM214A	56204	ENSG00000047346	family with sequence similarity 214 member A
xk	XK	7504	ENSG00000047597	X-linked Kx blood group
wwc3	WWC3	55841	ENSG00000047644	WWC family member 3
celf2	CELF2	10659	ENSG00000048740	CUGBP Elav-like family member 2
vamp3	VAMP3	9341	ENSG00000049245	vesicle associated membrane protein 3
rfc2	RFC2	5982	ENSG00000049541	replication factor C subunit 2
clptm1l	CLPTM1L	81037	ENSG00000049656	CLPTM1 like
jkamp	JKAMP	51528	ENSG00000050130	JNK1/MAPK8 associated membrane protein
trappc3	TRAPPC3	27095	ENSG00000054116	trafficking protein particle complex 3
tbc1d22a	TBC1D22A	25771	ENSG00000054611	TBC1 domain family member 22A
szrd1	SZRD1	26099	ENSG00000055070	SUZ RNA binding domain containing 1
tab2	TAB2	23118	ENSG00000055208	TGF-beta activated kinase 1 (MAP3K7) binding protein 2
pum2	PUM2	23369	ENSG00000055917	pumilio RNA binding family member 2
zc3h11a	ZC3H11A	9877	ENSG00000058673	zinc finger CCCH-type containing 11A
tbxas1	TBXAS1	6916	ENSG00000059377	thromboxane A synthase 1
cdk17	CDK17	5128	ENSG00000059758	cyclin dependent kinase 17
ccar1	CCAR1	55749	ENSG00000060339	cell division cycle and apoptosis regulator 1
mpc1	MPC1	51660	ENSG00000060762	mitochondrial pyruvate carrier 1
nckap1	NCKAP1	10787	ENSG00000061676	NCK associated protein 1
tnk2b	TNK2	10188	ENSG00000061938	tyrosine kinase non receptor 2
vmp1	VMP1	81671	ENSG00000062716	vacuole membrane protein 1
rpl18	RPL18	6141	ENSG00000063177	ribosomal protein L18
u2af2a	U2AF2	11338	ENSG00000063244	U2 small nuclear RNA auxiliary factor 2
epn1	EPN1	29924	ENSG00000063245	epsin 1
hipk2	HIPK2	28996	ENSG00000064393	homeodomain interacting protein kinase 2
snx24	SNX24	28966	ENSG00000064652	sorting nexin 24
cnn2	CNN2	1265	ENSG00000064666	calponin 2
hmg20b	HMG20B	10362	ENSG00000064961	high mobility group 20B
adat1	ADAT1	23536	ENSG00000065457	adenosine deaminase tRNA specific 1
ndufb4	NDUFB4	4710	ENSG00000065518	NADH:ubiquinone oxidoreductase subunit B4
cyb5r4	CYB5R4	51167	ENSG00000065615	cytochrome b5 reductase 4
prkcq	PRKCQ	5588	ENSG00000065675	protein kinase C theta
fam107b	FAM107B	83641	ENSG00000065809	family with sequence similarity 107 member B
mthfd2	MTHFD2	10797	ENSG00000065911	methylenetetrahydrofolate dehydrogenase (NADP+ dependent) 2, methenyltetrahydrofolate cyclohydrolase
ybx1	YBX1	4904	ENSG00000065978	Y-box binding protein 1
tram1	TRAM1	23471	ENSG00000067167	translocation associated membrane protein 1
idh3g	IDH3G	3421	ENSG00000067829	isocitrate dehydrogenase (NAD(+)) 3 non-catalytic subunit gamma
rogdi	ROGDI	79641	ENSG00000067836	rogdi atypical leucine zipper
mef2aa	MEF2A	4205	ENSG00000068305	myocyte enhancer factor 2A
otud5b	OTUD5	55593	ENSG00000068308	OTU deubiquitinase 5
tfe3b	TFE3	7030	ENSG00000068323	transcription factor binding to IGHM enhancer 3
tbc1d25	TBC1D25	4943	ENSG00000068354	TBC1 domain family member 25
gripap1	GRIPAP1	56850	ENSG00000068400	GRIP1 associated protein 1
psme4b	PSME4	23198	ENSG00000068878	proteasome activator subunit 4
sirt2	SIRT2	22933	ENSG00000068903	sirtuin 2
ufd1l	UFD1	7353	ENSG00000070010	ubiquitin recognition factor in ER associated degradation 1
nucb2b	NUCB2	4925	ENSG00000070081	nucleobindin 2
sptb	SPTB	6710	ENSG00000070182	spectrin beta, erythrocytic
dgcr2	DGCR2	9993	ENSG00000070413	DiGeorge syndrome critical region gene 2
wipi1	WIPI1	55062	ENSG00000070540	WD repeat domain, phosphoinositide interacting 1
pabpc1a	PABPC1	26986	ENSG00000070756	poly(A) binding protein cytoplasmic 1
cdc42	CDC42	998	ENSG00000070831	cell division cycle 42
rpl31	RPL31	6160	ENSG00000071082	ribosomal protein L31
atp6ap1b	ATP6AP1	537	ENSG00000071553	ATPase H+ transporting accessory protein 1
dazap1	DAZAP1	26528	ENSG00000071626	DAZ associated protein 1
mbd3a	MBD3	53615	ENSG00000071655	methyl-CpG binding domain protein 3
fam50a	FAM50A	9130	ENSG00000071859	family with sequence similarity 50 member A
fam3a	FAM3A	60343	ENSG00000071889	FAM3 metabolism regulating signaling molecule A
rdh12	RDH11	51109	ENSG00000072042	retinol dehydrogenase 11
prkacab	PRKACA	5566	ENSG00000072062	protein kinase cAMP-activated catalytic subunit alpha
actn1	ACTN1	87	ENSG00000072110	actinin alpha 1
trnt1	TRNT1	51095	ENSG00000072756	tRNA nucleotidyl transferase 1
acadvl	ACADVL	37	ENSG00000072778	acyl-CoA dehydrogenase very long chain
fbxw11b	FBXW11	23291	ENSG00000072803	F-box and WD repeat domain containing 11
derl2	DERL2	51009	ENSG00000072849	derlin 2
sdha	SDHA	6389	ENSG00000073578	succinate dehydrogenase complex flavoprotein subunit A
smarce1	SMARCE1	6605	ENSG00000073584	SWI/SNF related, matrix associated, actin dependent regulator of chromatin, subfamily e, member 1
igf2bp2a	IGF2BP2	10644	ENSG00000073792	insulin like growth factor 2 mRNA binding protein 2
mrps34	MRPS34	65993	ENSG00000074071	mitochondrial ribosomal protein S34
tsg101a	TSG101	7251	ENSG00000074319	tumor susceptibility 101
eno1a	ENO1	2023	ENSG00000074800	enolase 1
vps9d1	VPS9D1	9605	ENSG00000075399	VPS9 domain containing 1
mark3a	MARK3	4140	ENSG00000075413	microtubule affinity regulating kinase 3
slc25a3b	SLC25A3	5250	ENSG00000075415	solute carrier family 25 member 3
dlg1l	DLG1	1739	ENSG00000075711	discs large MAGUK scaffold protein 1
bcap29	BCAP29	55973	ENSG00000075790	B cell receptor associated protein 29
kifap3a	KIFAP3	22920	ENSG00000075945	kinesin associated protein 3
mcm6	MCM6	4175	ENSG00000076003	minichromosome maintenance complex component 6
ankrd13a	ANKRD13A	88455	ENSG00000076513	ankyrin repeat domain 13A
nt5c2b	NT5C2	22978	ENSG00000076685	5'-nucleotidase, cytosolic II
mbnl3	MBNL3	55796	ENSG00000076770	muscleblind like splicing regulator 3
stxbp2	STXBP2	6813	ENSG00000076944	syntaxin binding protein 2
usp33	USP33	23032	ENSG00000077254	ubiquitin specific peptidase 33
dync1i2a	DYNC1I2	1781	ENSG00000077380	dynein cytoplasmic 1 intermediate chain 2
capzb	CAPZB	832	ENSG00000077549	capping actin protein of muscle Z-line subunit beta
gpr137bb	GPR137B	7107	ENSG00000077585	G protein-coupled receptor 137B
slc25a43	SLC25A43	203427	ENSG00000077713	solute carrier family 25 member 43
ube2a	UBE2A	7319	ENSG00000077721	ubiquitin conjugating enzyme E2 A
araf	ARAF	369	ENSG00000078061	A-Raf proto-oncogene, serine/threonine kinase
ube2kb	UBE2K	3093	ENSG00000078140	ubiquitin conjugating enzyme E2 K
ppp2r5cb	PPP2R5C	5527	ENSG00000078304	protein phosphatase 2 regulatory subunit B'gamma
gnb1b	GNB1	2782	ENSG00000078369	G protein subunit beta 1
nrd1b	NRDC	4898	ENSG00000078618	nardilysin convertase
vdac3	VDAC3	7419	ENSG00000078668	voltage dependent anion channel 3
sdf4	SDF4	51150	ENSG00000078808	stromal cell derived factor 4
tollip	TOLLIP	54472	ENSG00000078902	toll interacting protein
lxn	LXN	56925	ENSG00000079257	latexin
mknk1	MKNK1	8569	ENSG00000079277	MAPK interacting serine/threonine kinase 1
dnm2b	DNM2	1785	ENSG00000079805	dynamin 2
smarca2	SMARCA2	6595	ENSG00000080503	SWI/SNF related, matrix associated, actin dependent regulator of chromatin, subfamily a, member 2
cldnd1a	CLDND1	56650	ENSG00000080822	claudin domain containing 1
hsp90aa1.2	HSP90AA1	3320	ENSG00000080824	heat shock protein 90 alpha family class A member 1
pcnp	PCNP	57092	ENSG00000081154	PEST proteolytic signal containing nuclear protein
mef2ca	MEF2C	4208	ENSG00000081189	myocyte enhancer factor 2C
cdc14b	CDC14B	8555	ENSG00000081377	cell division cycle 14B
epb41l3a	EPB41L3	23136	ENSG00000082397	erythrocyte membrane protein band 4.1 like 3
itgb5	ITGB5	3693	ENSG00000082781	integrin subunit beta 5
kat6a	KAT6A	7994	ENSG00000083168	lysine acetyltransferase 6A
rps5	RPS5	6193	ENSG00000083845	ribosomal protein S5
ppie	PPIE	10450	ENSG00000084072	peptidylprolyl isomerase E
gstp2	GSTP1	2950	ENSG00000084207	glutathione S-transferase pi 1
agbl5	AGBL5	60509	ENSG00000084693	ATP/GTP binding protein like 5
rab10	RAB10	10890	ENSG00000084733	RAB10, member RAS oncogene family
cd82b	CD82	3732	ENSG00000085117	CD82 molecule
wdfy1	WDFY1	57590	ENSG00000085449	WD repeat and FYVE domain containing 1
chmp5b	CHMP5	51510	ENSG00000086065	charged multivesicular body protein 5
mrpl28	MRPL28	10573	ENSG00000086504	mitochondrial ribosomal protein L28
zfand6	ZFAND6	54469	ENSG00000086666	zinc finger AN1-type containing 6
mtmr2	MTMR2	8898	ENSG00000087053	myotubularin related protein 2
ppp1r15a	PPP1R15A	23645	ENSG00000087074	protein phosphatase 1 regulatory subunit 15A
baxb	BAX	581	ENSG00000087088	BCL2 associated X, apoptosis regulator
nlk2	NLK	51701	ENSG00000087095	nemo like kinase
atxn7l3	ATXN7L3	56970	ENSG00000087152	ataxin 7 like 3
psmc5	PSMC5	5705	ENSG00000087191	proteasome 26S subunit, ATPase 5
gnao1a	GNAO1	2775	ENSG00000087258	G protein subunit alpha o1
add1	ADD1	118	ENSG00000087274	adducin 1
dnm1l	DNM1L	10059	ENSG00000087470	dynamin 1 like
rfx2	RFX2	5990	ENSG00000087903	regulatory factor X2
ankrd10a	ANKRD10	55608	ENSG00000088448	ankyrin repeat domain 10
crls1	CRLS1	54675	ENSG00000088766	cardiolipin synthase 1
nsfl1c	NSFL1C	55968	ENSG00000088833	NSFL1 cofactor
mavs	MAVS	57506	ENSG00000088888	mitochondrial antiviral signaling protein
snx5	SNX5	27131	ENSG00000089006	sorting nexin 5
rpl6	RPL6	6128	ENSG00000089009	ribosomal protein L6
anapc5	ANAPC5	51433	ENSG00000089053	anaphase promoting complex subunit 5
tmem230a	TMEM230	29058	ENSG00000089063	transmembrane protein 230
rplp0	RPLP0	6175	ENSG00000089157	ribosomal protein lateral stalk subunit P0
igbp1	IGBP1	3476	ENSG00000089289	immunoglobulin binding protein 1
cdip1	CDIP1	29965	ENSG00000089486	cell death inducing p53 target 1
arhgap4a	ARHGAP4	393	ENSG00000089820	Rho GTPase activating protein 4
papola	PAPOLA	10914	ENSG00000090060	poly(A) polymerase alpha
ypel3	YPEL3	83719	ENSG00000090238	yippee like 3
gnptg	GNPTG	84572	ENSG00000090581	N-acetylglucosamine-1-phosphate transferase subunit gamma
txnl1	TXNL1	9352	ENSG00000091164	thioredoxin like 1
cmtm6	CMTM6	54918	ENSG00000091317	CKLF like MARVEL transmembrane domain containing 6
cdv3	CDV3	55573	ENSG00000091527	CDV3 homolog
alkbh5	ALKBH5	54890	ENSG00000091542	alkB homolog 5, RNA demethylase
psme1	PSME1	5720	ENSG00000092010	proteasome activator subunit 1
ppp2r3c	PPP2R3C	55012	ENSG00000092020	protein phosphatase 2 regulatory subunit B''gamma
hnrnpc	HNRNPC	3183	ENSG00000092199	heterogeneous nuclear ribonucleoprotein C
tox4b	TOX4	9878	ENSG00000092203	TOX high mobility group box family member 4
tinf2	TINF2	26277	ENSG00000092330	TERF1 interacting nuclear factor 2
mfsd11	MFSD11	79157	ENSG00000092931	major facilitator superfamily domain containing 11
lrrfip2	LRRFIP2	9209	ENSG00000093167	LRR binding FLII interacting protein 2
dhps	DHPS	1725	ENSG00000095059	deoxyhypusine synthase
cratb	CRAT	1384	ENSG00000095321	carnitine O-acetyltransferase
waca	WAC	51322	ENSG00000095787	WW domain containing adaptor with coiled-coil
cremb	CREM	1390	ENSG00000095794	cAMP responsive element modulator
hnrnph3	HNRNPH3	3189	ENSG00000096746	heterogeneous nuclear ribonucleoprotein H3
jak2a	JAK2	3717	ENSG00000096968	Janus kinase 2
sh3glb1b	SH3GLB1	51100	ENSG00000097033	SH3 domain containing GRB2 like, endophilin B1
kcnk6	KCNK6	9424	ENSG00000099337	potassium two pore domain channel subfamily K member 6
cirbpa	CIRBP	1153	ENSG00000099622	cold inducible RNA binding protein
ndufb7	NDUFB7	4713	ENSG00000099795	NADH:ubiquinone oxidoreductase subunit B7
cdc34b	CDC34	997	ENSG00000099804	cell division cycle 34
polr2eb	POLR2E	5434	ENSG00000099817	RNA polymerase II subunit E
snap29	SNAP29	9342	ENSG00000099940	synaptosome associated protein 29
crkl	CRKL	1399	ENSG00000099942	CRK like proto-oncogene, adaptor protein
sf3a1	SF3A1	10291	ENSG00000099995	splicing factor 3a subunit 1
mapk1	MAPK1	5594	ENSG00000100030	mitogen-activated protein kinase 1
mfng	MFNG	4242	ENSG00000100060	MFNG O-fucosylpeptide 3-beta-N-acetylglucosaminyltransferase
josd1	JOSD1	9929	ENSG00000100221	Josephin domain containing 1
fbxo7	FBXO7	25793	ENSG00000100225	F-box protein 7
gtpbp1	GTPBP1	9567	ENSG00000100226	GTP binding protein 1
cyb5r3	CYB5R3	1727	ENSG00000100243	cytochrome b5 reductase 3
dnal4b	DNAL4	10126	ENSG00000100246	dynein axonemal light chain 4
pacsin2	PACSIN2	11252	ENSG00000100266	protein kinase C and casein kinase substrate in neurons 2
ap1b1	AP1B1	162	ENSG00000100280	adaptor related protein complex 1 subunit beta 1
arsa	ARSA	410	ENSG00000100299	arylsulfatase A
rpl3	RPL3	6122	ENSG00000100316	ribosomal protein L3
st13	ST13	6767	ENSG00000100380	ST13 Hsp70 interacting protein
rbx1	RBX1	9978	ENSG00000100387	ring-box 1
phf5a	PHF5A	84844	ENSG00000100410	PHD finger protein 5A
desi1b	DESI1	27351	ENSG00000100418	desumoylating isopeptidase 1
abhd4	ABHD4	63874	ENSG00000100439	abhydrolase domain containing 4
ap4s1	AP4S1	11154	ENSG00000100478	adaptor related protein complex 4 subunit sigma 1
cdkl1	CDKL1	8814	ENSG00000100490	cyclin dependent kinase like 1
cgrrf1	CGRRF1	10668	ENSG00000100532	cell growth regulator with ring finger domain 1
atp6v1d	ATP6V1D	51382	ENSG00000100554	ATPase H+ transporting V1 subunit D
psma3	PSMA3	5684	ENSG00000100567	proteasome 20S subunit alpha 3
vti1b	VTI1B	10490	ENSG00000100568	vesicle transport through interaction with t-SNAREs 1B
ahsa1b	AHSA1	10598	ENSG00000100591	activator of HSP90 ATPase activity 1
lgmn	LGMN	5641	ENSG00000100600	legumain
snw1	SNW1	22938	ENSG00000100603	SNW domain containing 1
ppm1aa	PPM1A	5494	ENSG00000100614	protein phosphatase, Mg2+/Mn2+ dependent 1A
hif1aa	HIF1A	3091	ENSG00000100644	hypoxia inducible factor 1 subunit alpha
srsf5a	SRSF5	6430	ENSG00000100650	serine and arginine rich splicing factor 5
eif5	EIF5	1983	ENSG00000100664	eukaryotic translation initiation factor 5
zfyve21	ZFYVE21	79038	ENSG00000100711	zinc finger FYVE-type containing 21
yy1a	YY1	7528	ENSG00000100811	YY1 transcription factor
pabpn1	PABPN1	8106	ENSG00000100836	poly(A) binding protein nuclear 1
dcaf11	DCAF11	80344	ENSG00000100897	DDB1 and CUL4 associated factor 11
psma6a	PSMA6	5687	ENSG00000100902	proteasome 20S subunit alpha 6
sec23a	SEC23A	10484	ENSG00000100934	Sec23 homolog A, COPII coat complex component
gmpr2	GMPR2	51292	ENSG00000100938	guanosine monophosphate reductase 2
gss	GSS	2937	ENSG00000100983	glutathione synthetase
pygb	PYGB	5834	ENSG00000100994	glycogen phosphorylase B
cd40	CD40	958	ENSG00000101017	CD40 molecule
ndrg3a	NDRG3	57446	ENSG00000101079	NDRG family member 3
tpd52l2b	TPD52L2	7165	ENSG00000101150	TPD52 like 2
nelfcd	NELFCD	51497	ENSG00000101158	negative elongation factor complex member C/D
ctsz	CTSZ	1522	ENSG00000101160	cathepsin Z
gid8a	GID8	54994	ENSG00000101193	GID complex subunit 8 homolog
rnf24	RNF24	11237	ENSG00000101236	ring finger protein 24
arfrp1	ARFRP1	10139	ENSG00000101246	ADP ribosylation factor related protein 1
mapre1b	MAPRE1	22919	ENSG00000101367	microtubule associated protein RP/EB family member 1
chmp4ba	CHMP4B	128866	ENSG00000101421	charged multivesicular body protein 4B
map1lc3a	MAP1LC3A	84557	ENSG00000101460	microtubule associated protein 1 light chain 3 alpha
acot8	ACOT8	10005	ENSG00000101473	acyl-CoA thioesterase 8
vapal	VAPA	9218	ENSG00000101558	VAMP associated protein A
riok3	RIOK3	8780	ENSG00000101782	RIO kinase 3
nxt2	NXT2	55916	ENSG00000101888	nuclear transport factor 2 like export factor 2
wdr13	WDR13	64743	ENSG00000101940	WD repeat domain 13
stag2a	STAG2	10735	ENSG00000101972	stromal antigen 2
naa10	NAA10	8260	ENSG00000102030	N-alpha-acetyltransferase 10, NatA catalytic subunit
renbp	RENBP	5973	ENSG00000102032	renin binding protein
pgk1	PGK1	5230	ENSG00000102144	phosphoglycerate kinase 1
gata1a	GATA1	2623	ENSG00000102145	GATA binding protein 1
sms	SMS	6611	ENSG00000102172	spermine synthase
sytl4	SYTL4	94121	ENSG00000102362	synaptotagmin like 4
gla	GLA	2717	ENSG00000102393	galactosidase alpha
stk24b	STK24	8428	ENSG00000102572	serine/threonine kinase 24
rgcc	RGCC	28984	ENSG00000102760	regulator of cell cycle
vwa8	VWA8	23078	ENSG00000102763	von Willebrand factor A domain containing 8
coro1a	CORO1A	11151	ENSG00000102879	coronin 1A
mapk3	MAPK3	5595	ENSG00000102882	mitogen-activated protein kinase 3
ctcf	CTCF	10664	ENSG00000102974	CCCTC-binding factor
acd	ACD	65057	ENSG00000102977	ACD shelterin complex subunit and telomerase recruitment factor
cmc2	CMC2	56942	ENSG00000103121	C-X9-C motif containing 2
axin1	AXIN1	8312	ENSG00000103126	axin 1
nprl3	NPRL3	8131	ENSG00000103148	NPR3 like, GATOR1 complex subunit
hsdl1	HSDL1	83693	ENSG00000103160	hydroxysteroid dehydrogenase like 1
cotl1	COTL1	23406	ENSG00000103187	coactosin like F-actin binding protein 1
stub1	STUB1	10273	ENSG00000103266	STIP1 homology and U-box containing protein 1
ube2ib	UBE2I	7329	ENSG00000103275	ubiquitin conjugating enzyme E2 I
crym	CRYM	1428	ENSG00000103316	crystallin mu
cdipt	CDIPT	10423	ENSG00000103502	CDP-diacylglycerol--inositol 3-phosphatidyltransferase
aagab	AAGAB	79719	ENSG00000103591	alpha and gamma adaptin binding protein
csk	CSK	1445	ENSG00000103653	C-terminal Src kinase
trip4	TRIP4	9325	ENSG00000103671	thyroid hormone receptor interactor 4
fah	FAH	2184	ENSG00000103876	fumarylacetoacetate hydrolase
homer2	HOMER2	9455	ENSG00000103942	homer scaffold protein 2
bloc1s6	BLOC1S6	26258	ENSG00000104164	biogenesis of lysosomal organelles complex 1 subunit 6
zfand1	ZFAND1	79752	ENSG00000104231	zinc finger AN1-type containing 1
laptm4b	LAPTM4B	55353	ENSG00000104341	lysosomal protein transmembrane 4 beta
eef1da	EEF1D	1936	ENSG00000104529	eukaryotic translation elongation factor 1 delta
gsr	GSR	2936	ENSG00000104687	glutathione-disulfide reductase
ppp2cb	PPP2CB	5516	ENSG00000104695	protein phosphatase 2 catalytic subunit beta
kctd9b	KCTD9	54793	ENSG00000104756	potassium channel tetramerization domain containing 9
bnip3lb	BNIP3L	665	ENSG00000104765	BCL2 interacting protein 3 like
man2b1	MAN2B1	4125	ENSG00000104774	mannosidase alpha class 2B member 1
nucb1	NUCB1	4924	ENSG00000104805	nucleobindin 1
hnrnpl2	HNRNPL	3191	ENSG00000104824	heterogeneous nuclear ribonucleoprotein L
pih1d1	PIH1D1	55011	ENSG00000104872	PIH1 domain containing 1
plekhj1	PLEKHJ1	55111	ENSG00000104886	pleckstrin homology domain containing J1
sf3a2	SF3A2	8175	ENSG00000104897	splicing factor 3a subunit 2
tbc1d17	TBC1D17	79735	ENSG00000104946	TBC1 domain family member 17
zgc:136864	C19orf53	28974	ENSG00000104979	chromosome 19 open reading frame 53
vrk3	VRK3	51231	ENSG00000105053	VRK serine/threonine kinase 3
fam32a	FAM32A	26017	ENSG00000105058	family with sequence similarity 32 member A
rps16	RPS16	6217	ENSG00000105193	ribosomal protein S16
gpia	GPI	2821	ENSG00000105220	glucose-6-phosphate isomerase
akt2	AKT2	208	ENSG00000105221	AKT serine/threonine kinase 2
pias4a	PIAS4	51588	ENSG00000105229	protein inhibitor of activated STAT 4
tbcb	TBCB	1155	ENSG00000105254	tubulin folding cofactor B
hnrnpul1	HNRNPUL1	11100	ENSG00000105323	heterogeneous nuclear ribonucleoprotein U like 1
bbc3	BBC3	27113	ENSG00000105327	BCL2 binding component 3
rps19	RPS19	6223	ENSG00000105372	ribosomal protein S19
etfb	ETFB	2109	ENSG00000105379	electron transfer flavoprotein subunit beta
babam1	BABAM1	29086	ENSG00000105393	BRISC and BRCA1 A complex member 1
napab	NAPA	8775	ENSG00000105402	NSF attachment protein alpha
rabac1	RABAC1	10567	ENSG00000105404	Rab acceptor 1
rpl18a	RPL18A	6142	ENSG00000105640	ribosomal protein L18a
kxd1	KXD1	79036	ENSG00000105700	KxDL motif containing 1
pbx4	PBX4	80714	ENSG00000105717	PBX homeobox 4
gsk3ab	GSK3A	2931	ENSG00000105723	glycogen synthase kinase 3 alpha
bet1	BET1	10282	ENSG00000105829	Bet1 golgi vesicular membrane trafficking protein
hbp1	HBP1	26959	ENSG00000105856	HMG-box transcription factor 1
cav2	CAV2	858	ENSG00000105971	caveolin 2
tax1bp1b	TAX1BP1	8887	ENSG00000106052	Tax1 binding protein 1
chchd2	CHCHD2	51142	ENSG00000106153	coiled-coil-helix-coiled-coil-helix domain containing 2
pdap1b	PDAP1	11333	ENSG00000106244	PDGFA associated protein 1
bud31	BUD31	8896	ENSG00000106245	BUD31 homolog
serpine1	SERPINE1	5054	ENSG00000106366	serpin family E member 1
ap1s1	AP1S1	1174	ENSG00000106367	adaptor related protein complex 1 subunit sigma 1
c1galt1b	C1GALT1	56913	ENSG00000106392	core 1 synthase, glycoprotein-N-acetylgalactosamine 3-beta-galactosyltransferase 1
mest	MEST	4232	ENSG00000106484	mesoderm specific transcript
tspan13a	TSPAN13	27075	ENSG00000106537	tetraspanin 13
psma2	PSMA2	5683	ENSG00000106588	proteasome 20S subunit alpha 2
tmem248	TMEM248	55069	ENSG00000106609	transmembrane protein 248
rheb	RHEB	6009	ENSG00000106615	Ras homolog, mTORC1 binding
bcl7ba	BCL7B	9275	ENSG00000106635	BAF chromatin remodeling complex subunit BCL7B
eif4h	EIF4H	7458	ENSG00000106682	eukaryotic translation initiation factor 4H
limk1a	LIMK1	3984	ENSG00000106683	LIM domain kinase 1
nmrk1	NMRK1	54981	ENSG00000106733	nicotinamide riboside kinase 1
sec61b	SEC61B	10952	ENSG00000106803	SEC61 translocon subunit beta
dnm1a	DNM1	1759	ENSG00000106976	dynamin 1
ak1	AK1	203	ENSG00000106992	adenylate kinase 1
tbc1d13	TBC1D13	54662	ENSG00000107021	TBC1 domain family member 13
bag1	BAG1	573	ENSG00000107262	BAG cochaperone 1
ube2r2	UBE2R2	54926	ENSG00000107341	ubiquitin conjugating enzyme E2 R2
zfand5b	ZFAND5	7763	ENSG00000107372	zinc finger AN1-type containing 5
hps1	HPS1	3257	ENSG00000107521	HPS1 biogenesis of lysosomal organelles complex 3 subunit 1
micu1	MICU1	10367	ENSG00000107745	mitochondrial calcium uptake 1
lzts2a	LZTS2	84445	ENSG00000107816	leucine zipper tumor suppressor 2
sfxn3	SFXN3	81855	ENSG00000107819	sideroflexin 3
glrx3	GLRX3	10539	ENSG00000108010	glutaredoxin 3
xpnpep1	XPNPEP1	7511	ENSG00000108039	X-prolyl aminopeptidase 1
shoc2	SHOC2	8036	ENSG00000108061	SHOC2 leucine rich repeat scaffold protein
rpl28	RPL28	6158	ENSG00000108107	ribosomal protein L28
ppifb	PPIF	10105	ENSG00000108179	peptidylprolyl isomerase F
tspan14	TSPAN14	81619	ENSG00000108219	tetraspanin 14
rpl19	RPL19	6143	ENSG00000108298	ribosomal protein L19
p2rx1	P2RX1	5023	ENSG00000108405	purinergic receptor P2X 1
ddx5	DDX5	1655	ENSG00000108654	DEAD-box helicase 5
rab5c	RAB5C	5878	ENSG00000108774	RAB5C, member RAS oncogene family
alox12	ALOX12	239	ENSG00000108839	arachidonate 12-lipoxygenase, 12S type
luc7l3	LUC7L3	51747	ENSG00000108848	LUC7 like 3 pre-mRNA splicing factor
eftud2	EFTUD2	9343	ENSG00000108883	elongation factor Tu GTP binding domain containing 2
prkar1ab	PRKAR1A	5573	ENSG00000108946	protein kinase cAMP-dependent type I regulatory subunit alpha
ywhae1	YWHAE	7531	ENSG00000108953	tyrosine 3-monooxygenase/tryptophan 5-monooxygenase activation protein epsilon
ociad1	OCIAD1	54940	ENSG00000109180	OCIA domain containing 1
chic2	CHIC2	26511	ENSG00000109220	cysteine rich hydrophobic domain 2
manba	MANBA	4126	ENSG00000109323	mannosidase beta
ube2d3	UBE2D3	7323	ENSG00000109332	ubiquitin conjugating enzyme E2 D3
rpl34	RPL34	6164	ENSG00000109475	ribosomal protein L34
klf3	KLF3	51274	ENSG00000109787	Kruppel like factor 3
htatip2	HTATIP2	10553	ENSG00000109854	HIV-1 Tat interactive protein 2
mtch2	MTCH2	23788	ENSG00000109919	mitochondrial carrier 2
dnajc4	DNAJC4	3338	ENSG00000110011	DnaJ heat shock protein family (Hsp40) member C4
siae	SIAE	54414	ENSG00000110013	sialic acid acetylesterase
ehd1b	EHD1	10938	ENSG00000110047	EH domain containing 1
st3gal4	ST3GAL4	6484	ENSG00000110080	ST3 beta-galactoside alpha-2,3-sialyltransferase 4
cpt1aa	CPT1A	1374	ENSG00000110090	carnitine palmitoyltransferase 1A
anapc15	ANAPC15	25906	ENSG00000110200	anaphase promoting complex subunit 15
panx1a	PANX1	24145	ENSG00000110218	pannexin 1
birc2	BIRC2	329	ENSG00000110330	baculoviral IAP repeat containing 2
hipk3b	HIPK3	10114	ENSG00000110422	homeodomain interacting protein kinase 3
accs	ACCS	84680	ENSG00000110455	1-aminocyclopropane-1-carboxylate synthase homolog (inactive)
zgc:56106	C11orf58	10944	ENSG00000110696	chromosome 11 open reading frame 58
rps13	RPS13	6207	ENSG00000110700	ribosomal protein S13
coro1ca	CORO1C	23603	ENSG00000110880	coronin 1C
kctd10	KCTD10	83892	ENSG00000110906	potassium channel tetramerization domain containing 10
ptges3b	PTGES3	10728	ENSG00000110958	prostaglandin E synthase 3
rsrc2	RSRC2	65117	ENSG00000111011	arginine and serine rich coiled-coil 2
elk3	ELK3	2004	ENSG00000111145	ETS transcription factor ELK3
arpc3	ARPC3	10094	ENSG00000111229	actin related protein 2/3 complex subunit 3
vps29	VPS29	51699	ENSG00000111237	VPS29 retromer complex component
crebl2	CREBL2	1389	ENSG00000111269	cAMP responsive element binding protein like 2
vdra	VDR	7421	ENSG00000111424	vitamin D receptor
copz1	COPZ1	22818	ENSG00000111481	COPI coat complex subunit zeta 1
rab5b	RAB5B	5869	ENSG00000111540	RAB5B, member RAS oncogene family
mdm1	MDM1	56890	ENSG00000111554	Mdm1 nuclear protein
mrpl51	MRPL51	51258	ENSG00000111639	mitochondrial ribosomal protein L51
chd4a	CHD4	1108	ENSG00000111642	chromodomain helicase DNA binding protein 4
ing4	ING4	51147	ENSG00000111653	inhibitor of growth family member 4
tpi1b	TPI1	7167	ENSG00000111669	triosephosphate isomerase 1
eno2	ENO2	2026	ENSG00000111674	enolase 2
grcc10	C12orf57	113246	ENSG00000111678	chromosome 12 open reading frame 57
ptpn6	PTPN6	5777	ENSG00000111679	protein tyrosine phosphatase non-receptor type 6
ldhba	LDHB	3945	ENSG00000111716	lactate dehydrogenase B
cmasa	CMAS	55907	ENSG00000111726	cytidine monophosphate N-acetylneuraminic acid synthetase
cox6a1	COX6A1	1337	ENSG00000111775	cytochrome c oxidase subunit 6A1
srsf9	SRSF9	8683	ENSG00000111786	serine and arginine rich splicing factor 9
fgfr1op2	FGFR1OP2	26127	ENSG00000111790	FGFR1 oncogene partner 2
tdp2b	TDP2	51567	ENSG00000111802	tyrosyl-DNA phosphodiesterase 2
rwdd1	RWDD1	51389	ENSG00000111832	RWD domain containing 1
mapk14b	MAPK14	1432	ENSG00000112062	mitogen-activated protein kinase 14
stk38a	STK38	11329	ENSG00000112079	serine/threonine kinase 38
srsf3b	SRSF3	6428	ENSG00000112081	serine and arginine rich splicing factor 3
sod2	SOD2	6648	ENSG00000112096	superoxide dismutase 2
mrpl18	MRPL18	29074	ENSG00000112110	mitochondrial ribosomal protein L18
rnf8	RNF8	9025	ENSG00000112130	ring finger protein 8
fbxo9	FBXO9	26268	ENSG00000112146	F-box protein 9
ptp4a1	PTP4A1	7803	ENSG00000112245	protein tyrosine phosphatase 4A1
rps12	RPS12	6206	ENSG00000112306	ribosomal protein S12
zgc:111986	C6orf62	81688	ENSG00000112308	chromosome 6 open reading frame 62
snx3	SNX3	8724	ENSG00000112335	sorting nexin 3
qki2	QKI	9444	ENSG00000112531	QKI, KH domain containing RNA binding
ptk7a	PTK7	5754	ENSG00000112655	protein tyrosine kinase 7 (inactive)
dusp22b	DUSP22	56940	ENSG00000112679	dual specificity phosphatase 22
cox7a2a	COX7A2	1347	ENSG00000112695	cytochrome c oxidase subunit 7A2
dap	DAP	1611	ENSG00000112977	death associated protein
nnt	NNT	23530	ENSG00000112992	nicotinamide nucleotide transhydrogenase
pfdn1	PFDN1	5201	ENSG00000113068	prefoldin subunit 1
rnf130	RNF130	55819	ENSG00000113269	ring finger protein 130
clint1a	CLINT1	9685	ENSG00000113282	clathrin interactor 1
ccng1	CCNG1	900	ENSG00000113328	cyclin G1
sub1a	SUB1	10923	ENSG00000113387	SUB1 regulator of transcription
fam172a	FAM172A	83989	ENSG00000113391	family with sequence similarity 172 member A
ttc33	TTC33	23548	ENSG00000113638	tetratricopeptide repeat domain 33
csnk1a1	CSNK1A1	1452	ENSG00000113712	casein kinase 1 alpha 1
crbn	CRBN	51185	ENSG00000113851	cereblon
armc8	ARMC8	25852	ENSG00000114098	armadillo repeat containing 8
rnf7	RNF7	9616	ENSG00000114125	ring finger protein 7
kat2b	KAT2B	8850	ENSG00000114166	lysine acetyltransferase 2B
pdcd10a	PDCD10	11235	ENSG00000114209	programmed cell death 10
gnai2a	GNAI2	2771	ENSG00000114353	G protein subunit alpha i2
tusc2b	TUSC2	11334	ENSG00000114383	tumor suppressor 2, mitochondrial calcium regulator
rpl24	RPL24	6152	ENSG00000114391	ribosomal protein L24
klhl18	KLHL18	23276	ENSG00000114648	kelch like family member 18
mapkapk3	MAPKAPK3	7867	ENSG00000114738	MAPK activated protein kinase 3
gorasp1a	GORASP1	64689	ENSG00000114745	golgi reassembly stacking protein 1
abcc5	ABCC5	10057	ENSG00000114770	ATP binding cassette subfamily C member 5
abhd14b	ABHD14B	84836	ENSG00000114779	abhydrolase domain containing 14B
foxp1a	FOXP1	27086	ENSG00000114861	forkhead box P1
spcs1	SPCS1	28972	ENSG00000114902	signal peptidase complex subunit 1
nek4	NEK4	6787	ENSG00000114904	NIMA related kinase 4
eef1b2	EEF1B2	1933	ENSG00000114942	eukaryotic translation elongation factor 1 beta 2
dguok	DGUOK	1716	ENSG00000114956	deoxyguanosine kinase
mob1a	MOB1A	55233	ENSG00000114978	MOB kinase activator 1A
kansl3	KANSL3	55683	ENSG00000114982	KAT8 regulatory NSL complex subunit 3
sf3b6	SF3B6	51639	ENSG00000115128	splicing factor 3b subunit 6
gpd2	GPD2	2820	ENSG00000115159	glycerol-3-phosphate dehydrogenase 2
nrbp1	NRBP1	29959	ENSG00000115216	nuclear receptor binding protein 1
snx17	SNX17	9784	ENSG00000115234	sorting nexin 17
rps15	RPS15	6209	ENSG00000115268	ribosomal protein S15
aup1	AUP1	550	ENSG00000115307	AUP1 lipid droplet regulating VLDL assembly factor
rtn4b	RTN4	57142	ENSG00000115310	reticulon 4
dok1b	DOK1	1796	ENSG00000115325	docking protein 1
mob4	MOB4	25843	ENSG00000115540	MOB family member 4, phocein
chmp3	CHMP3	51652	ENSG00000115561	charged multivesicular body protein 3
fhl2a	FHL2	2274	ENSG00000115641	four and a half LIM domains 2
cnppd1	CNPPD1	27013	ENSG00000115649	cyclin Pas1/PHO80 domain containing 1
uxs1	UXS1	80146	ENSG00000115652	UDP-glucuronate decarboxylase 1
stk16	STK16	8576	ENSG00000115661	serine/threonine kinase 16
hdlbpa	HDLBP	3069	ENSG00000115677	high density lipoprotein binding protein
hpcal1	HPCAL1	3241	ENSG00000115756	hippocalcin like 1
plekhb2	PLEKHB2	55041	ENSG00000115762	pleckstrin homology domain containing B2
rab3gap1	RAB3GAP1	22930	ENSG00000115839	RAB3 GTPase activating protein catalytic subunit 1
plek	PLEK	5341	ENSG00000115956	pleckstrin
tia1	TIA1	7072	ENSG00000116001	TIA1 cytotoxic granule associated RNA binding protein
sumo1	SUMO1	7341	ENSG00000116030	small ubiquitin like modifier 1
nfe2l2a	NFE2L2	4780	ENSG00000116044	nuclear factor, erythroid 2 like 2
scp2a	SCP2	6342	ENSG00000116171	sterol carrier protein 2
fam20b	FAM20B	9917	ENSG00000116199	FAM20B glycosaminoglycan xylosylkinase
tmem59	TMEM59	9528	ENSG00000116209	transmembrane protein 59
mrpl37	MRPL37	51253	ENSG00000116221	mitochondrial ribosomal protein L37
stxbp3	STXBP3	6814	ENSG00000116266	syntaxin binding protein 3
srsf4	SRSF4	6429	ENSG00000116350	serine and arginine rich splicing factor 4
rap1ab	RAP1A	5906	ENSG00000116473	RAP1A, member of RAS oncogene family
hdac1	HDAC1	3065	ENSG00000116478	histone deacetylase 1
capza1a	CAPZA1	829	ENSG00000116489	capping actin protein of muscle Z-line subunit alpha 1
sfpq	SFPQ	6421	ENSG00000116560	splicing factor proline and glutamine rich
lamtor2	LAMTOR2	28956	ENSG00000116586	late endosomal/lysosomal adaptor, MAPK and MTOR activator 2
mef2d	MEF2D	4209	ENSG00000116604	myocyte enhancer factor 2D
zgc:55943	C1orf21	81563	ENSG00000116667	chromosome 1 open reading frame 21
lepr	LEPR	3953	ENSG00000116678	leptin receptor
ivns1abpb	IVNS1ABP	10625	ENSG00000116679	influenza virus NS1A binding protein
si:dkeyp-104h9.5	KIAA2013	90231	ENSG00000116685	KIAA2013
mfn2	MFN2	9927	ENSG00000116688	mitofusin 2
smg7	SMG7	9887	ENSG00000116698	SMG7 nonsense mediated mRNA decay factor
gadd45aa	GADD45A	1647	ENSG00000116717	growth arrest and DNA damage inducible alpha
tmem9	TMEM9	252839	ENSG00000116857	transmembrane protein 9
akt3a	AKT3	10000	ENSG00000117020	AKT serine/threonine kinase 3
acadm	ACADM	34	ENSG00000117054	acyl-CoA dehydrogenase medium chain
ssx2ipa	SSX2IP	117178	ENSG00000117155	SSX family member 2 interacting protein
ece1	ECE1	1889	ENSG00000117298	endothelin converting enzyme 1
hmgcl	HMGCL	3155	ENSG00000117305	3-hydroxy-3-methylglutaryl-CoA lyase
mpl	MPL	4352	ENSG00000117400	MPL proto-oncogene, thrombopoietin receptor
atp6v0b	ATP6V0B	533	ENSG00000117410	ATPase H+ transporting V0 subunit b
syf2	SYF2	25949	ENSG00000117614	SYF2 pre-mRNA splicing factor
rsrp1	RSRP1	57035	ENSG00000117616	arginine and serine rich protein 1
rcor3	RCOR3	55758	ENSG00000117625	REST corepressor 3
mtfr1l	MTFR1L	56181	ENSG00000117640	mitochondrial fission regulator 1 like
nenf	NENF	29937	ENSG00000117691	neudesin neurotrophic factor
ctsd	CTSD	1509	ENSG00000117984	cathepsin D
rps25	RPS25	6230	ENSG00000118181	ribosomal protein S25
spcs2	SPCS2	9789	ENSG00000118363	signal peptidase complex subunit 2
vamp8	VAMP8	8673	ENSG00000118640	vesicle associated membrane protein 8
foxo3a	FOXO3	2309	ENSG00000118689	forkhead box O3
rpn2	RPN2	6185	ENSG00000118705	ribophorin II
ccni	CCNI	10983	ENSG00000118816	cyclin I
ndufb3	NDUFB3	4709	ENSG00000119013	NADH:ubiquinone oxidoreductase subunit B3
ube2b	UBE2B	7320	ENSG00000119048	ubiquitin conjugating enzyme E2 B
klf9	KLF9	687	ENSG00000119138	Kruppel like factor 9
itgb1bp1	ITGB1BP1	9270	ENSG00000119185	integrin subunit beta 1 binding protein 1
si:ch73-111k22.2	C1orf198	84886	ENSG00000119280	chromosome 1 open reading frame 198
rad23b	RAD23B	5887	ENSG00000119318	RAD23 homolog B, nucleotide excision repair protein
ctnnal1	CTNNAL1	8727	ENSG00000119326	catenin alpha like 1
setb	SET	6418	ENSG00000119335	SET nuclear proto-oncogene
ppp6c	PPP6C	5537	ENSG00000119414	protein phosphatase 6 catalytic subunit
acyp1	ACYP1	97	ENSG00000119640	acylphosphatase 1
npc2	NPC2	10577	ENSG00000119655	NPC intracellular cholesterol transporter 2
dnal1	DNAL1	83544	ENSG00000119661	dynein axonemal light chain 1
dlst	DLST	1743	ENSG00000119689	dihydrolipoamide S-succinyltransferase
eif2b2	EIF2B2	8892	ENSG00000119718	eukaryotic translation initiation factor 2B subunit beta
fkbp1b	FKBP1B	2281	ENSG00000119782	FKBP prolyl isomerase 1B
aftpha	AFTPH	54812	ENSG00000119844	aftiphilin
lgalsla	LGALSL	29094	ENSG00000119862	galectin like
gna13a	GNA13	10672	ENSG00000120063	G protein subunit alpha 13
pcmt	PCMT1	5110	ENSG00000120265	protein-L-isoaspartate (D-aspartate) O-methyltransferase
myct1a	MYCT1	80177	ENSG00000120279	MYC target 1
tcp1	TCP1	6950	ENSG00000120438	t-complex 1
plxdc2	PLXDC2	84898	ENSG00000120594	plexin domain containing 2
serp1	SERP1	27230	ENSG00000120742	stress associated endoplasmic reticulum protein 1
socs2	SOCS2	8835	ENSG00000120833	suppressor of cytokine signaling 2
ephx2	EPHX2	2053	ENSG00000120915	epoxide hydrolase 2
znf706	ZNF706	51123	ENSG00000120963	zinc finger protein 706
cops5	COPS5	10987	ENSG00000121022	COP9 signalosome subunit 5
naa50	NAA50	80218	ENSG00000121579	N-alpha-acetyltransferase 50, NatE catalytic subunit
tbc1d15	TBC1D15	64786	ENSG00000121749	TBC1 domain family member 15
zcchc17	ZCCHC17	51538	ENSG00000121766	zinc finger CCHC-type containing 17
tmem39b	TMEM39B	55116	ENSG00000121775	transmembrane protein 39B
polr3glb	POLR3GL	84265	ENSG00000121851	RNA polymerase III subunit G like
gtdc1	GTDC1	79712	ENSG00000121964	glycosyltransferase like domain containing 1
rpl21	RPL21	6144	ENSG00000122026	ribosomal protein L21
gtf3aa	GTF3A	2971	ENSG00000122034	general transcription factor IIIA
zgc:123105	KIAA1191	57179	ENSG00000122203	KIAA1191
copa	COPA	1314	ENSG00000122218	COPI coat complex subunit alpha
rbbp6	RBBP6	5930	ENSG00000122257	RB binding protein 6, ubiquitin ligase
zc3h7a	ZC3H7A	29066	ENSG00000122299	zinc finger CCCH-type containing 7A
anxa11b	ANXA11	311	ENSG00000122359	annexin A11
rpl5a	RPL5	6125	ENSG00000122406	ribosomal protein L5
cbx3a	CBX3	11335	ENSG00000122565	chromobox 3
fam126a	FAM126A	84668	ENSG00000122591	family with sequence similarity 126 member A
clta	CLTA	1211	ENSG00000122705	clathrin light chain A
cald1a	CALD1	800	ENSG00000122786	caldesmon 1
srgn	SRGN	5552	ENSG00000122862	serglycin
cdkn2c	CDKN2C	1031	ENSG00000123080	cyclin dependent kinase inhibitor 2C
pkn1b	PKN1	5585	ENSG00000123143	protein kinase N1
gipc1	GIPC1	10755	ENSG00000123159	GIPC PDZ domain containing family member 1
pfdn5	PFDN5	5204	ENSG00000123349	prefoldin subunit 5
cdk2	CDK2	1017	ENSG00000123374	cyclin dependent kinase 2
nfe2	NFE2	4778	ENSG00000123405	nuclear factor, erythroid 2
tuba1b	TUBA1B	10376	ENSG00000123416	tubulin alpha 1b
atpaf1	ATPAF1	64756	ENSG00000123472	ATP synthase mitochondrial F1 complex assembly factor 1
amd1	AMD1	262	ENSG00000123505	adenosylmethionine decarboxylase 1
rap2c	RAP2C	57826	ENSG00000123728	RAP2C, member of RAS oncogene family
pla2g12a	PLA2G12A	81579	ENSG00000123739	phospholipase A2 group XIIA
ago2	AGO2	27161	ENSG00000123908	argonaute RISC catalytic component 2
fam210b	FAM210B	116151	ENSG00000124098	family with sequence similarity 210 member B
sdc4	SDC4	6385	ENSG00000124145	syndecan 4
vapb	VAPB	9217	ENSG00000124164	VAMP associated protein B and C
srsf6b	SRSF6	6431	ENSG00000124193	serine and arginine rich splicing factor 6
stau1	STAU1	6780	ENSG00000124214	staufen double-stranded RNA binding protein 1
usp22	USP22	23326	ENSG00000124422	ubiquitin specific peptidase 22
wrnip1	WRNIP1	56897	ENSG00000124535	WRN helicase interacting protein 1
snrpc	SNRPC	6631	ENSG00000124562	small nuclear ribonucleoprotein polypeptide C
oard1	OARD1	221443	ENSG00000124596	O-acyl-ADP-ribose deacylase 1
rps10	RPS10	6204	ENSG00000124614	ribosomal protein S10
mea1	MEA1	4201	ENSG00000124733	male-enhanced antigen 1
cdkn1a	CDKN1A	1026	ENSG00000124762	cyclin dependent kinase inhibitor 1A
ssr1	SSR1	6745	ENSG00000124783	signal sequence receptor subunit 1
dek	DEK	7913	ENSG00000124795	DEK proto-oncogene
mt2	MT2A	4502	ENSG00000125148	metallothionein 2A
abcc4	ABCC4	10257	ENSG00000125257	ATP binding cassette subfamily C member 4
2021-09-06	SEPTIN6	23157	ENSG00000125354	septin 6
ndufa1	NDUFA1	4694	ENSG00000125356	NADH:ubiquinone oxidoreductase subunit A1
armc7	ARMC7	79637	ENSG00000125449	armadillo repeat containing 7
mif4gdb	MIF4GD	57409	ENSG00000125457	MIF4G domain containing
ppp1r12c	PPP1R12C	54776	ENSG00000125503	protein phosphatase 1 regulatory subunit 12C
thoc2	THOC2	57187	ENSG00000125676	THO complex 2
rpl23	RPL23	9349	ENSG00000125691	ribosomal protein L23
vaspa	VASP	7408	ENSG00000125753	vasodilator stimulated phosphoprotein
gpcpd1	GPCPD1	56261	ENSG00000125772	glycerophosphocholine phosphodiesterase 1
pank2	PANK2	80025	ENSG00000125779	pantothenate kinase 2
napba	NAPB	63908	ENSG00000125814	NSF attachment protein beta
psmf1	PSMF1	9491	ENSG00000125818	proteasome inhibitor subunit 1
rbck1	RBCK1	10616	ENSG00000125826	RANBP2-type and C3HC4-type zinc finger containing 1
tmx4	TMX4	56255	ENSG00000125827	thioredoxin related transmembrane protein 4
ap5s1	AP5S1	55317	ENSG00000125843	adaptor related protein complex 5 subunit sigma 1
mgme1	MGME1	92667	ENSG00000125871	mitochondrial genome maintenance exonuclease 1
tbc1d20	TBC1D20	128637	ENSG00000125875	TBC1 domain family member 20
romo1	ROMO1	140823	ENSG00000125995	reactive oxygen species modulator 1
urod	UROD	7389	ENSG00000126088	uroporphyrinogen decarboxylase
st3gal3a	ST3GAL3	6487	ENSG00000126091	ST3 beta-galactoside alpha-2,3-sialyltransferase 3
hcst	HCST	10870	ENSG00000126264	hematopoietic cell signal transducer
cox6b1	COX6B1	1340	ENSG00000126267	cytochrome c oxidase subunit 6B1
prdx5	PRDX5	25824	ENSG00000126432	peroxiredoxin 5
rras	RRAS	6237	ENSG00000126458	RAS related
becn1	BECN1	8678	ENSG00000126581	beclin 1
dnajc8	DNAJC8	22826	ENSG00000126698	DnaJ heat shock protein family (Hsp40) member C8
uxt	UXT	8409	ENSG00000126756	ubiquitously expressed prefoldin like chaperone
timm17b	TIMM17B	10245	ENSG00000126768	translocase of inner mitochondrial membrane 17B
map2k2b	MAP2K2	5605	ENSG00000126934	mitogen-activated protein kinase kinase 2
zc4h2	ZC4H2	55906	ENSG00000126970	zinc finger C4H2-type containing
ppcs	PPCS	79717	ENSG00000127125	phosphopantothenoylcysteine synthetase
cox7c	COX7C	1350	ENSG00000127184	cytochrome c oxidase subunit 7C
hp1bp3	HP1BP3	50809	ENSG00000127483	heterochromatin protein 1 binding protein 3
sin3b	SIN3B	23309	ENSG00000127511	SIN3 transcription regulator family member B
slc35e1	SLC35E1	79939	ENSG00000127526	solute carrier family 35 member E1
emc6	EMC6	83460	ENSG00000127774	ER membrane protein complex subunit 6
pnkd	PNKD	25953	ENSG00000127838	PNKD metallo-beta-lactamase domain containing
adora2ab	ADORA2A	135	ENSG00000128271	adenosine A2a receptor
tpst2	TPST2	8459	ENSG00000128294	tyrosylprotein sulfotransferase 2
rac2	RAC2	5880	ENSG00000128340	Rac family small GTPase 2
atp6v1f	ATP6V1F	9296	ENSG00000128524	ATPase H+ transporting V1 subunit F
calub	CALU	813	ENSG00000128595	calumenin
ndufa5	NDUFA5	4698	ENSG00000128609	NADH:ubiquinone oxidoreductase subunit A5
hat1	HAT1	8520	ENSG00000128708	histone acetyltransferase 1
psmg2	PSMG2	56984	ENSG00000128789	proteasome assembly chaperone 2
arpp19a	ARPP19	10776	ENSG00000128989	cAMP regulated phosphoprotein 19
psma1	PSMA1	5682	ENSG00000129084	proteasome 20S subunit alpha 1
snx6	SNX6	58533	ENSG00000129515	sorting nexin 6
egln3	EGLN3	112399	ENSG00000129521	egl-9 family hypoxia inducible factor 3
nedd8	NEDD8	4738	ENSG00000129559	NEDD8 ubiquitin like modifier
dad1	DAD1	1603	ENSG00000129562	defender against cell death 1
reep5	REEP5	7905	ENSG00000129625	receptor accessory protein 5
sec14l1	SEC14L1	6397	ENSG00000129657	SEC14 like lipid binding 1
ash2l	ASH2L	9070	ENSG00000129691	ASH2 like, histone lysine methyltransferase complex subunit
abhd17aa	ABHD17A	81926	ENSG00000129968	abhydrolase domain containing 17A
cdc16	CDC16	8881	ENSG00000130177	cell division cycle 16
xpo7	XPO7	23039	ENSG00000130227	exportin 7
rpl36	RPL36	25873	ENSG00000130255	ribosomal protein L36
dda1	DDA1	79016	ENSG00000130311	DET1 and DDB1 associated 1
mrpl34	MRPL34	64981	ENSG00000130312	mitochondrial ribosomal protein L34
snx9a	SNX9	51429	ENSG00000130340	sorting nexin 9
actn4	ACTN4	81	ENSG00000130402	actinin alpha 4
ubac1	UBAC1	10422	ENSG00000130560	UBA domain containing 1
osbpl2b	OSBPL2	9885	ENSG00000130703	oxysterol binding protein like 2
adrm1	ADRM1	11047	ENSG00000130706	adhesion regulating molecule 1
uck1	UCK1	83549	ENSG00000130717	uridine-cytidine kinase 1
gmfg	GMFG	9535	ENSG00000130755	glia maturation factor gamma
mpp1	MPP1	4354	ENSG00000130830	membrane palmitoylated protein 1
hsd17b3	HSD17B3	3293	ENSG00000130948	hydroxysteroid 17-beta dehydrogenase 3
uba1	UBA1	7317	ENSG00000130985	ubiquitin like modifier activating enzyme 1
rbm39a	RBM39	9584	ENSG00000131051	RNA binding motif protein 39
acss2	ACSS2	55902	ENSG00000131069	acyl-CoA synthetase short chain family member 2
atp6v1e1b	ATP6V1E1	529	ENSG00000131100	ATPase H+ transporting V1 subunit E1
cox4i1	COX4I1	1327	ENSG00000131143	cytochrome c oxidase subunit 4I1
gse1	GSE1	23199	ENSG00000131149	Gse1 coiled-coil protein
chmp1a	CHMP1A	5119	ENSG00000131165	charged multivesicular body protein 1A
nfatc1	NFATC1	4772	ENSG00000131196	nuclear factor of activated T cells 1
cap1	CAP1	10487	ENSG00000131236	cyclase associated actin cytoskeleton regulatory protein 1
sh3bp5b	SH3BP5	9467	ENSG00000131370	SH3 domain binding protein 5
slc6a6b	SLC6A6	6533	ENSG00000131389	solute carrier family 6 member 6
rpl27	RPL27	6155	ENSG00000131469	ribosomal protein L27
ndufa2	NDUFA2	4695	ENSG00000131495	NADH:ubiquinone oxidoreductase subunit A2
ube2d2	UBE2D2	7322	ENSG00000131508	ubiquitin conjugating enzyme E2 D2
tmem204	TMEM204	79652	ENSG00000131634	transmembrane protein 204
traf7	TRAF7	84231	ENSG00000131653	TNF receptor associated factor 7
wdr44	WDR44	54521	ENSG00000131725	WD repeat domain 44
stard3	STARD3	10948	ENSG00000131748	StAR related lipid transfer domain containing 3
chd1l	CHD1L	9557	ENSG00000131778	chromodomain helicase DNA binding protein 1 like
fmo5	FMO5	2330	ENSG00000131781	flavin containing dimethylaniline monoxygenase 5
prkab2	PRKAB2	5565	ENSG00000131791	protein kinase AMP-activated non-catalytic subunit beta 2
raf1b	RAF1	5894	ENSG00000132155	Raf-1 proto-oncogene, serine/threonine kinase
ran	RAN	5901	ENSG00000132341	RAN, member RAS oncogene family
inpp5ka	INPP5K	51763	ENSG00000132376	inositol polyphosphate-5-phosphatase K
ube2g1b	UBE2G1	7326	ENSG00000132388	ubiquitin conjugating enzyme E2 G1
sec61g	SEC61G	23480	ENSG00000132432	SEC61 translocon subunit gamma
grsf1	GRSF1	2926	ENSG00000132463	G-rich RNA sequence binding factor 1
unk	UNK	85451	ENSG00000132478	unk zinc finger
eif5a	EIF5A	1984	ENSG00000132507	eukaryotic translation initiation factor 5A
gps2	GPS2	2874	ENSG00000132522	G protein pathway suppressor 2
dlg4b	DLG4	1742	ENSG00000132535	discs large MAGUK scaffold protein 4
flot2b	FLOT2	2319	ENSG00000132589	flotillin 2
mtss1la	MTSS2	92154	ENSG00000132613	MTSS I-BAR domain containing 2
ptpra	PTPRA	5786	ENSG00000132670	protein tyrosine phosphatase receptor type A
rbm38	RBM38	55544	ENSG00000132819	RNA binding motif protein 38
casp9	CASP9	842	ENSG00000132906	caspase 9
dctn4	DCTN4	51164	ENSG00000132912	dynactin subunit 4
pomp	POMP	51371	ENSG00000132963	proteasome maturation protein
wasf3b	WASF3	10810	ENSG00000132970	WASP family member 3
btbd2a	BTBD2	55643	ENSG00000133243	BTB domain containing 2
csnk1g2a	CSNK1G2	1455	ENSG00000133275	casein kinase 1 gamma 2
rtn3	RTN3	10313	ENSG00000133318	reticulon 3
mkrn1	MKRN1	23608	ENSG00000133606	makorin ring finger protein 1
saraf	SARAF	51669	ENSG00000133872	store-operated calcium entry associated regulatory factor
numb	NUMB	8650	ENSG00000133961	NUMB endocytic adaptor protein
vhl	VHL	7428	ENSG00000134086	von Hippel-Lindau tumor suppressor
arl8ba	ARL8B	55207	ENSG00000134108	ADP ribosylation factor like GTPase 8B
tspan2a	TSPAN2	10100	ENSG00000134198	tetraspanin 2
napga	NAPG	8774	ENSG00000134265	NSF attachment protein gamma
tmem106c	TMEM106C	79022	ENSG00000134291	transmembrane protein 106C
ywhaqb	YWHAQ	10971	ENSG00000134308	tyrosine 3-monooxygenase/tryptophan 5-monooxygenase activation protein theta
kidins220b	KIDINS220	57498	ENSG00000134313	kinase D interacting substrate 220
grhl1	GRHL1	29841	ENSG00000134317	grainyhead like transcription factor 1
rock2a	ROCK2	9475	ENSG00000134318	Rho associated coiled-coil containing protein kinase 2
il6st	IL6ST	3572	ENSG00000134352	interleukin 6 signal transducer
rps15a	RPS15A	6210	ENSG00000134419	ribosomal protein S15a
fbxo18	FBH1	84893	ENSG00000134452	F-box DNA helicase 1
rbm17	RBM17	84991	ENSG00000134453	RNA binding motif protein 17
stk26	STK26	51765	ENSG00000134602	serine/threonine kinase 26
tpgs2	TPGS2	25941	ENSG00000134779	tubulin polyglutamylase complex subunit 2
tmem258	TMEM258	746	ENSG00000134825	transmembrane protein 258
tmem165	TMEM165	55858	ENSG00000134851	transmembrane protein 165
ubac2	UBAC2	337867	ENSG00000134882	UBA domain containing 2
isca1	ISCA1	81689	ENSG00000135070	iron-sulfur cluster assembly 1
trafd1	TRAFD1	10906	ENSG00000135148	TRAF-type zinc finger domain containing 1
tmem60	TMEM60	85025	ENSG00000135211	transmembrane protein 60
akirin2	AKIRIN2	55122	ENSG00000135334	akirin 2
lmo2	LMO2	4005	ENSG00000135363	LIM domain only 2
cd63	CD63	967	ENSG00000135404	CD63 molecule
bloc1s1	BLOC1S1	2647	ENSG00000135441	biogenesis of lysosomal organelles complex 1 subunit 1
hnrnpa1a	HNRNPA1	3178	ENSG00000135486	heterogeneous nuclear ribonucleoprotein A1
os9	OS9	10956	ENSG00000135506	OS9 endoplasmic reticulum lectin
cd164	CD164	8763	ENSG00000135535	CD164 molecule
stx11a	STX11	8676	ENSG00000135604	syntaxin 11
zgc:91860	KIAA0513	9764	ENSG00000135709	KIAA0513
glulb	GLUL	2752	ENSG00000135821	glutamate-ammonia ligase
npl	NPL	80896	ENSG00000135838	N-acetylneuraminate pyruvate lyase
serpine2	SERPINE2	5270	ENSG00000135919	serpin family E member 2
dnajb2	DNAJB2	3300	ENSG00000135924	DnaJ heat shock protein family (Hsp40) member B2
cab39	CAB39	51719	ENSG00000135932	calcium binding protein 39
tmem127	TMEM127	55654	ENSG00000135956	transmembrane protein 127
iscub	ISCU	23479	ENSG00000136003	iron-sulfur cluster assembly enzyme
dram1	DRAM1	55332	ENSG00000136048	DNA damage regulated autophagy modulator 1
med4	MED4	29079	ENSG00000136146	mediator complex subunit 4
lcp1	LCP1	3936	ENSG00000136167	lymphocyte cytosolic protein 1
chst12a	CHST12	55501	ENSG00000136213	carbohydrate sulfotransferase 12
rac1a	RAC1	5879	ENSG00000136238	Rac family small GTPase 1
kdelr2b	KDELR2	11014	ENSG00000136240	KDEL endoplasmic reticulum protein retention receptor 2
zdhhc4	ZDHHC4	55146	ENSG00000136247	zinc finger DHHC-type palmitoyltransferase 4
dbnlb	DBNL	28988	ENSG00000136279	drebrin like
ccm2	CCM2	83605	ENSG00000136280	CCM2 scaffold protein
calcoco2	CALCOCO2	10241	ENSG00000136436	calcium binding and coiled-coil domain 2
tex2	TEX2	55852	ENSG00000136478	testis expressed 2
tra2b	TRA2B	6434	ENSG00000136527	transformer 2 beta homolog
abi1a	ABI1	10006	ENSG00000136754	abl interactor 1
cdk9	CDK9	1025	ENSG00000136807	cyclin dependent kinase 9
zgc:103692	C9orf78	51759	ENSG00000136819	chromosome 9 open reading frame 78
usp20	USP20	10868	ENSG00000136878	ubiquitin specific peptidase 20
atp6v1g1	ATP6V1G1	9550	ENSG00000136888	ATPase H+ transporting V1 subunit G1
dpm2	DPM2	8818	ENSG00000136908	dolichyl-phosphate mannosyltransferase subunit 2, regulatory
anp32b	ANP32B	10541	ENSG00000136938	acidic nuclear phosphoprotein 32 family member B
rpl35	RPL35	11224	ENSG00000136942	ribosomal protein L35
hint2	HINT2	84681	ENSG00000137133	histidine triad nucleotide binding protein 2
rps6	RPS6	6194	ENSG00000137154	ribosomal protein S6
gmpr	GMPR	2766	ENSG00000137198	guanosine monophosphate reductase
yipf3	YIPF3	25844	ENSG00000137207	Yip1 domain family member 3
flot1b	FLOT1	10211	ENSG00000137312	flotillin 1
rab30	RAB30	27314	ENSG00000137502	RAB30, member RAS oncogene family
sdcbp	SDCBP	6386	ENSG00000137575	syndecan binding protein
sltm	SLTM	79811	ENSG00000137776	SAFB like transcription modulator
parp6a	PARP6	56965	ENSG00000137817	poly(ADP-ribose) polymerase family member 6
rplp1	RPLP1	6176	ENSG00000137818	ribosomal protein lateral stalk subunit P1
adam10a	ADAM10	102	ENSG00000137845	ADAM metallopeptidase domain 10
fnbp1l	FNBP1L	54874	ENSG00000137942	formin binding protein 1 like
gtf2b	GTF2B	2959	ENSG00000137947	general transcription factor IIB
rab1ab	RAB1A	5861	ENSG00000138069	RAB1A, member RAS oncogene family
actr2a	ACTR2	10097	ENSG00000138071	actin related protein 2
fam149b1	FAM149B1	317662	ENSG00000138286	family with sequence similarity 149 member B1
rps24	RPS24	6229	ENSG00000138326	ribosomal protein S24
abi2b	ABI2	10152	ENSG00000138443	abl interactor 2
slc40a1	SLC40A1	30061	ENSG00000138449	solute carrier family 40 member 1
cox17	COX17	10063	ENSG00000138495	cytochrome c oxidase copper chaperone COX17
sec31a	SEC31A	22872	ENSG00000138674	SEC31 homolog A, COPII coat complex component
g3bp2	G3BP2	9908	ENSG00000138757	G3BP stress granule assembly factor 2
anxa3b	ANXA3	306	ENSG00000138772	annexin A3
hadh	HADH	3033	ENSG00000138796	hydroxyacyl-CoA dehydrogenase
papss1	PAPSS1	9061	ENSG00000138801	3'-phosphoadenosine 5'-phosphosulfate synthase 1
rgs3a	RGS3	5998	ENSG00000138835	regulator of G protein signaling 3
gucd1	GUCD1	83606	ENSG00000138867	guanylyl cyclase domain containing 1
tph2	TPH2	121278	ENSG00000139287	tryptophan hydroxylase 2
poc1b	POC1B	282809	ENSG00000139323	POC1 centriolar protein B
cers5	CERS5	91012	ENSG00000139624	ceramide synthase 5
rhof	RHOF	54509	ENSG00000139725	ras homolog family member F, filopodia associated
grtp1a	GRTP1	79774	ENSG00000139835	growth hormone regulated TBC protein 1
peli2	PELI2	57161	ENSG00000139946	pellino E3 ubiquitin protein ligase family member 2
rtn1a	RTN1	6252	ENSG00000139970	reticulon 1
dcaf5	DCAF5	8816	ENSG00000139990	DDB1 and CUL4 associated factor 5
ston2	STON2	85439	ENSG00000140022	stonin 2
sord	SORD	6652	ENSG00000140263	sorbitol dehydrogenase
bnip2	BNIP2	663	ENSG00000140299	BCL2 interacting protein 2
gtf2a2	GTF2A2	2958	ENSG00000140307	general transcription factor IIA subunit 2
srp14	SRP14	6727	ENSG00000140319	signal recognition particle 14
anp32a	ANP32A	8125	ENSG00000140350	acidic nuclear phosphoprotein 32 family member A
ube2q2	UBE2Q2	92912	ENSG00000140367	ubiquitin conjugating enzyme E2 Q2
etfa	ETFA	2108	ENSG00000140374	electron transfer flavoprotein subunit alpha
ncoa2	NCOA2	10499	ENSG00000140396	nuclear receptor coactivator 2
tpm1	TPM1	7168	ENSG00000140416	tropomyosin 1
scamp2	SCAMP2	10066	ENSG00000140497	secretory carrier membrane protein 2
unc45a	UNC45A	55898	ENSG00000140553	unc-45 myosin chaperone A
furinb	FURIN	5045	ENSG00000140564	furin, paired basic amino acid cleaving enzyme
sec11a	SEC11A	23478	ENSG00000140612	SEC11 homolog A, signal peptidase complex subunit
glyr1	GLYR1	84656	ENSG00000140632	glyoxylate reductase 1 homolog
txnl4b	TXNL4B	54957	ENSG00000140830	thioredoxin like 4B
katnb1	KATNB1	10300	ENSG00000140854	katanin regulatory subunit B1
cmtm3	CMTM3	123920	ENSG00000140931	CKLF like MARVEL transmembrane domain containing 3
map1lc3b	MAP1LC3B	81631	ENSG00000140941	microtubule associated protein 1 light chain 3 beta
rhot2	RHOT2	89941	ENSG00000140983	ras homolog family member T2
rps2	RPS2	6187	ENSG00000140988	ribosomal protein S2
tcf25	TCF25	22980	ENSG00000141002	transcription factor 25
ncor1	NCOR1	9611	ENSG00000141027	nuclear receptor corepressor 1
cops3	COPS3	8533	ENSG00000141030	COP9 signalosome subunit 3
pctp	PCTP	58488	ENSG00000141179	phosphatidylcholine transfer protein
npepps	NPEPPS	9520	ENSG00000141279	aminopeptidase puromycin sensitive
ssh2b	SSH2	85464	ENSG00000141298	slingshot protein phosphatase 2
npc1	NPC1	4864	ENSG00000141458	NPC intracellular cholesterol transporter 1
arrb2a	ARRB2	409	ENSG00000141480	arrestin beta 2
arhgdia	ARHGDIA	396	ENSG00000141522	Rho GDP dissociation inhibitor alpha
anapc11	ANAPC11	51529	ENSG00000141552	anaphase promoting complex subunit 11
wdr45b	WDR45B	56270	ENSG00000141580	WD repeat domain 45B
txnl4a	TXNL4A	10907	ENSG00000141759	thioredoxin like 4A
dpp9	DPP9	91039	ENSG00000142002	dipeptidyl peptidase 9
sod1	SOD1	6647	ENSG00000142168	superoxide dismutase 1
akt1	AKT1	207	ENSG00000142208	AKT serine/threonine kinase 1
rps11	RPS11	6205	ENSG00000142534	ribosomal protein S11
rpl13a	RPL13A	23521	ENSG00000142541	ribosomal protein L13a
nosip	NOSIP	51070	ENSG00000142546	nitric oxide synthase interacting protein
pgd	PGD	5226	ENSG00000142657	phosphogluconate dehydrogenase
rpl11	RPL11	6135	ENSG00000142676	ribosomal protein L11
eva1ba	EVA1B	55194	ENSG00000142694	eva-1 homolog B
wdtc1	WDTC1	23038	ENSG00000142784	WD and tetratricopeptide repeats 1
serbp1a	SERBP1	26135	ENSG00000142864	SERPINE1 mRNA binding protein 1
prkacba	PRKACB	5567	ENSG00000142875	protein kinase cAMP-activated catalytic subunit beta
rps8a	RPS8	6202	ENSG00000142937	ribosomal protein S8
mob3c	MOB3C	148932	ENSG00000142961	MOB kinase activator 3C
dcaf6	DCAF6	55827	ENSG00000143164	DDB1 and CUL4 associated factor 6
ufc1	UFC1	51506	ENSG00000143222	ubiquitin-fold modifier conjugating enzyme 1
prcc	PRCC	5546	ENSG00000143294	proline rich mitotic checkpoint control factor
prune	PRUNE1	58497	ENSG00000143363	prune exopolyphosphatase 1
cers2a	CERS2	29956	ENSG00000143418	ceramide synthase 2
ensab	ENSA	2029	ENSG00000143420	endosulfine alpha
arnt	ARNT	405	ENSG00000143437	aryl hydrocarbon receptor nuclear translocator
smyd2a	SMYD2	56950	ENSG00000143499	SET and MYND domain containing 2
jtb	JTB	10899	ENSG00000143543	jumping translocation breakpoint
rab13	RAB13	5872	ENSG00000143545	RAB13, member RAS oncogene family
snapin	SNAPIN	23557	ENSG00000143553	SNAP associated protein
zgc:123238	C1orf43	25912	ENSG00000143612	chromosome 1 open reading frame 43
rit1	RIT1	6016	ENSG00000143622	Ras like without CAAX 1
galnt2	GALNT2	2590	ENSG00000143641	polypeptide N-acetylgalactosaminyltransferase 2
acp1	ACP1	52	ENSG00000143727	acid phosphatase 1
srp9	SRP9	6726	ENSG00000143742	signal recognition particle 9
guk1a	GUK1	2987	ENSG00000143774	guanylate kinase 1
mboat2b	MBOAT2	129642	ENSG00000143797	membrane bound O-acyltransferase domain containing 2
galm	GALM	130589	ENSG00000143891	galactose mutarotase
calm2b	CALM2	805	ENSG00000143933	calmodulin 2
rps27a	RPS27A	6233	ENSG00000143947	ribosomal protein S27a
meis1b	MEIS1	4211	ENSG00000143995	Meis homeobox 1
ralbb	RALB	5899	ENSG00000144118	RAS like proto-oncogene B
scrn3	SCRN3	79634	ENSG00000144306	secernin 3
rhbdd1	RHBDD1	84236	ENSG00000144468	rhomboid domain containing 1
vgll4b	VGLL4	9686	ENSG00000144560	vestigial like family member 4
rab5ab	RAB5A	5868	ENSG00000144566	RAB5A, member RAS oncogene family
dync1li1	DYNC1LI1	51143	ENSG00000144635	dynein cytoplasmic 1 light intermediate chain 1
ctdsplb	CTDSPL	10217	ENSG00000144677	CTD small phosphatase like
rpl32	RPL32	6161	ENSG00000144713	ribosomal protein L32
uba3	UBA3	9039	ENSG00000144744	ubiquitin like modifier activating enzyme 3
arl6ip5b	ARL6IP5	10550	ENSG00000144746	ADP ribosylation factor like GTPase 6 interacting protein 5
lpp	LPP	4026	ENSG00000145012	LIM domain containing preferred translocation partner in lipoma
tcta	TCTA	6988	ENSG00000145022	T cell leukemia translocation altered
fip1l1b	FIP1L1	81608	ENSG00000145216	factor interacting with PAPOLA and CPSF1
cisd2	CISD2	493856	ENSG00000145354	CDGSH iron sulfur domain 2
rps3a	RPS3A	6189	ENSG00000145425	ribosomal protein S3A
ndufs6	NDUFS6	4726	ENSG00000145494	NADH:ubiquinone oxidoreductase subunit S6
2021-03-06	MARCHF6	10299	ENSG00000145495	membrane associated ring-CH-type finger 6
rpl37	RPL37	6167	ENSG00000145592	ribosomal protein L37
lhfpl2b	LHFPL2	10184	ENSG00000145685	LHFPL tetraspan subfamily member 2
iqgap2	IQGAP2	10788	ENSG00000145703	IQ motif containing GTPase activating protein 2
slc30a5	SLC30A5	64924	ENSG00000145740	solute carrier family 30 member 5
btf3	BTF3	689	ENSG00000145741	basic transcription factor 3
atg12	ATG12	9140	ENSG00000145782	autophagy related 12
tnip1	TNIP1	10318	ENSG00000145901	TNFAIP3 interacting protein 1
rmnd5b	RMND5B	64777	ENSG00000145916	required for meiotic nuclear division 5 homolog B
fars2	FARS2	10667	ENSG00000145982	phenylalanyl-tRNA synthetase 2, mitochondrial
zmat2	ZMAT2	153527	ENSG00000146007	zinc finger matrin-type 2
higd2a	HIGD2A	192286	ENSG00000146066	HIG1 hypoxia inducible domain family member 2A
abracl	ABRACL	58527	ENSG00000146386	ABRA C-terminal like
wtap	WTAP	9589	ENSG00000146457	WT1 associated protein
gna12a	GNA12	2768	ENSG00000146535	G protein subunit alpha 12
mdh2	MDH2	4191	ENSG00000146701	malate dehydrogenase 2
mepce	MEPCE	56257	ENSG00000146834	methylphosphate capping enzyme
ndufb11	NDUFB11	54539	ENSG00000147123	NADH:ubiquinone oxidoreductase subunit B11
snx12	SNX12	29934	ENSG00000147164	sorting nexin 12
rbmx	RBMX	27316	ENSG00000147274	RNA binding motif protein X-linked
rpl10	RPL10	6134	ENSG00000147403	ribosomal protein L10
golga7	GOLGA7	51125	ENSG00000147533	golgin A7
rpl7	RPL7	6129	ENSG00000147604	ribosomal protein L7
lrp12	LRP12	29967	ENSG00000147650	LDL receptor related protein 12
eif3ha	EIF3H	8667	ENSG00000147677	eukaryotic translation initiation factor 3 subunit H
ndufb9	NDUFB9	4715	ENSG00000147684	NADH:ubiquinone oxidoreductase subunit B9
ak3	AK3	50808	ENSG00000147853	adenylate kinase 3
stom	STOM	2040	ENSG00000148175	stomatin
gsna	GSN	2934	ENSG00000148180	gelsolin
surf1	SURF1	6834	ENSG00000148290	SURF1 cytochrome c oxidase assembly factor
rpl7a	RPL7A	6130	ENSG00000148303	ribosomal protein L7a
usp6nl	USP6NL	9712	ENSG00000148429	USP6 N-terminal like
add3a	ADD3	120	ENSG00000148700	adducin 3
eif4ebp2	EIF4EBP2	1979	ENSG00000148730	eukaryotic translation initiation factor 4E binding protein 2
ptprja	PTPRJ	5795	ENSG00000149177	protein tyrosine phosphatase receptor type J
zgc:92873	C11orf49	79096	ENSG00000149179	chromosome 11 open reading frame 49
arfgap2	ARFGAP2	84364	ENSG00000149182	ADP ribosylation factor GTPase activating protein 2
ccdc82	CCDC82	79780	ENSG00000149231	coiled-coil domain containing 82
rps3	RPS3	6188	ENSG00000149273	ribosomal protein S3
esama	ESAM	90952	ENSG00000149564	endothelial cell adhesion molecule
commd7	COMMD7	149951	ENSG00000149600	COMM domain containing 7
nudt22	NUDT22	84304	ENSG00000149761	nudix hydrolase 22
faub	FAU	2197	ENSG00000149806	FAU ubiquitin like and ribosomal protein S30 fusion
ppp4cb	PPP4C	5531	ENSG00000149923	protein phosphatase 4 catalytic subunit
sap18	SAP18	10284	ENSG00000150459	Sin3A associated protein 18
zgc:162344	KIAA1328	57536	ENSG00000150477	KIAA1328
pdcd4a	PDCD4	27250	ENSG00000150593	programmed cell death 4
mtmr12	MTMR12	54545	ENSG00000150712	myotubularin related protein 12
timm8b	TIMM8B	26521	ENSG00000150779	translocase of inner mitochondrial membrane 8 homolog B
pip4k2aa	PIP4K2A	5305	ENSG00000150867	phosphatidylinositol-5-phosphate 4-kinase type 2 alpha
rilpl2	RILPL2	196383	ENSG00000150977	Rab interacting lysosomal protein like 2
ubc	UBC	7316	ENSG00000150991	ubiquitin C
ube3b	UBE3B	89910	ENSG00000151148	ubiquitin protein ligase E3B
eif4eb	EIF4E	1977	ENSG00000151247	eukaryotic translation initiation factor 4E
fam177a1	FAM177A1	283635	ENSG00000151327	family with sequence similarity 177 member A1
nek7	NEK7	140609	ENSG00000151414	NIMA related kinase 7
acad8	ACAD8	27034	ENSG00000151498	acyl-CoA dehydrogenase family member 8
vps26b	VPS26B	112936	ENSG00000151502	VPS26, retromer complex component B
pigf	PIGF	5281	ENSG00000151665	phosphatidylinositol glycan anchor biosynthesis class F
mfsd6a	MFSD6	54842	ENSG00000151690	major facilitator superfamily domain containing 6
asap2a	ASAP2	8853	ENSG00000151693	ArfGAP with SH3 domain, ankyrin repeat and PH domain 2
amn1	AMN1	196394	ENSG00000151743	antagonist of mitotic exit network 1 homolog
sav1	SAV1	60485	ENSG00000151748	salvador family WW domain containing protein 1
fam168b	FAM168B	130074	ENSG00000152102	family with sequence similarity 168 member B
mgat5	MGAT5	4249	ENSG00000152127	alpha-1,6-mannosylglycoprotein 6-beta-N-acetylglucosaminyltransferase
usp12a	USP12	219333	ENSG00000152484	ubiquitin specific peptidase 12
mbnl1	MBNL1	4154	ENSG00000152601	muscleblind like splicing regulator 1
gpd1l	GPD1L	23171	ENSG00000152642	glycerol-3-phosphate dehydrogenase 1 like
rab3c	RAB3C	115827	ENSG00000152932	RAB3C, member RAS oncogene family
srek1ip1	SREK1IP1	285672	ENSG00000153006	SREK1 interacting protein 1
dab2	DAB2	1601	ENSG00000153071	DAB adaptor protein 2
cast	CAST	831	ENSG00000153113	calpastatin
bmp6	BMP6	654	ENSG00000153162	bone morphogenetic protein 6
hnrnpub	HNRNPU	3192	ENSG00000153187	heterogeneous nuclear ribonucleoprotein U
asap1a	ASAP1	50807	ENSG00000153317	ArfGAP with SH3 domain, ankyrin repeat and PH domain 1
ino80c	INO80C	125476	ENSG00000153391	INO80 complex subunit C
ing1	ING1	3621	ENSG00000153487	inhibitor of growth family member 1
zdhhc7	ZDHHC7	55625	ENSG00000153786	zinc finger DHHC-type palmitoyltransferase 7
msi2a	MSI2	124540	ENSG00000153944	musashi RNA binding protein 2
ankhb	ANKH	56172	ENSG00000154122	ANKH inorganic pyrophosphate transport regulator
tnikb	TNIK	23043	ENSG00000154310	TRAF2 and NCK interacting kinase
rabgef1	RABGEF1	27342	ENSG00000154710	RAB guanine nucleotide exchange factor 1
azin1a	AZIN1	51582	ENSG00000155096	antizyme inhibitor 1
gtf3c6	GTF3C6	112495	ENSG00000155115	general transcription factor IIIC subunit 6
elmo1	ELMO1	9844	ENSG00000155849	engulfment and cell motility 1
tmbim4	TMBIM4	51643	ENSG00000155957	transmembrane BAX inhibitor motif containing 4
vps37a	VPS37A	137492	ENSG00000155975	VPS37A subunit of ESCRT-I
mcu	MCU	90550	ENSG00000156026	mitochondrial calcium uniporter
dck	DCK	1633	ENSG00000156136	deoxycytidine kinase
cct8	CCT8	10694	ENSG00000156261	chaperonin containing TCP1 subunit 8
uqcrb	UQCRB	7381	ENSG00000156467	ubiquinol-cytochrome c reductase binding protein
ptdss1a	PTDSS1	9791	ENSG00000156471	phosphatidylserine synthase 1
rpl30	RPL30	6156	ENSG00000156482	ribosomal protein L30
eef1a1b	EEF1A1	1915	ENSG00000156508	eukaryotic translation elongation factor 1 alpha 1
hk1	HK1	3098	ENSG00000156515	hexokinase 1
zfand3	ZFAND3	60685	ENSG00000156639	zinc finger AN1-type containing 3
vps8	VPS8	23355	ENSG00000156931	VPS8 subunit of CORVET complex
pde6d	PDE6D	5147	ENSG00000156973	phosphodiesterase 6D
ntan1	NTAN1	123803	ENSG00000157045	N-terminal asparagine amidase
necap2	NECAP2	55707	ENSG00000157191	NECAP endocytosis associated 2
ssbp3a	SSBP3	23648	ENSG00000157216	single stranded DNA binding protein 3
dyrk1aa	DYRK1A	1859	ENSG00000157540	dual specificity tyrosine phosphorylation regulated kinase 1A
tspan18b	TSPAN18	90139	ENSG00000157570	tetraspanin 18
sppl3	SPPL3	121665	ENSG00000157837	signal peptide peptidase like 3
rer1	RER1	11079	ENSG00000157916	retention in endoplasmic reticulum sorting receptor 1
skib	SKI	6497	ENSG00000157933	SKI proto-oncogene
wipi2	WIPI2	26100	ENSG00000157954	WD repeat domain, phosphoinositide interacting 2
ldlrap1b	LDLRAP1	26119	ENSG00000157978	low density lipoprotein receptor adaptor protein 1
wasf2	WASF2	10163	ENSG00000158195	WASP family member 2
tmed4	TMED4	222068	ENSG00000158604	transmembrane p24 trafficking protein 4
f11r.2	F11R	50848	ENSG00000158769	F11 receptor
nit1	NIT1	4817	ENSG00000158793	nitrilase 1
dedd	DEDD	9191	ENSG00000158796	death effector domain containing
pink1	PINK1	65018	ENSG00000158828	PTEN induced kinase 1
cdc42se2	CDC42SE2	56990	ENSG00000158985	CDC42 small effector 2
epb41b	EPB41	2035	ENSG00000159023	erythrocyte membrane protein band 4.1
fbxw5	FBXW5	54461	ENSG00000159069	F-box and WD repeat domain containing 5
csrp1a	CSRP1	1465	ENSG00000159176	cysteine and glycine rich protein 1
ube2z	UBE2Z	65264	ENSG00000159202	ubiquitin conjugating enzyme E2 Z
cyb5r1	CYB5R1	51706	ENSG00000159348	cytochrome b5 reductase 1
psmd4b	PSMD4	5710	ENSG00000159352	proteasome 26S subunit, non-ATPase 4
psmb4	PSMB4	5692	ENSG00000159377	proteasome 20S subunit beta 4
nae1	NAE1	8883	ENSG00000159593	NEDD8 activating enzyme E1 subunit 1
ctbp1	CTBP1	1487	ENSG00000159692	C-terminal binding protein 1
atp6v0d1	ATP6V0D1	9114	ENSG00000159720	ATPase H+ transporting V0 subunit d1
zyx	ZYX	7791	ENSG00000159840	zyxin
bsdc1	BSDC1	55108	ENSG00000160058	BSD domain containing 1
ssu72	SSU72	29101	ENSG00000160075	SSU72 homolog, RNA polymerase II CTD phosphatase
ube2j2	UBE2J2	118424	ENSG00000160087	ubiquitin conjugating enzyme E2 J2
kalrnb	KALRN	8997	ENSG00000160145	kalirin RhoGEF kinase
slc37a1	SLC37A1	54020	ENSG00000160190	solute carrier family 37 member 1
zer1	ZER1	10444	ENSG00000160445	zyg-11 related cell cycle regulator
pcsk7	PCSK7	9159	ENSG00000160613	proprotein convertase subtilisin/kexin type 7
ube2q1	UBE2Q1	55585	ENSG00000160714	ubiquitin conjugating enzyme E2 Q1
fdps	FDPS	2224	ENSG00000160752	farnesyl diphosphate synthase
lmna	LMNA	4000	ENSG00000160789	lamin A/C
ppp1r35	PPP1R35	221908	ENSG00000160813	protein phosphatase 1 regulatory subunit 35
orai2	ORAI2	80228	ENSG00000160991	ORAI calcium release-activated calcium modulator 2
sqstm1	SQSTM1	8878	ENSG00000161011	sequestosome 1
rpl8	RPL8	6132	ENSG00000161016	ribosomal protein L8
ap2m1b	AP2M1	1173	ENSG00000161203	adaptor related protein complex 2 subunit mu 1
prpsap1	PRPSAP1	5635	ENSG00000161542	phosphoribosyl pyrophosphate synthetase associated protein 1
srsf2a	SRSF2	6427	ENSG00000161547	serine and arginine rich splicing factor 2
eif4a1b	EIF4A1	1973	ENSG00000161960	eukaryotic translation initiation factor 4A1
rpl26	RPL26	6154	ENSG00000161970	ribosomal protein L26
spsb3a	SPSB3	90864	ENSG00000162032	splA/ryanodine receptor domain and SOCS box containing 3
jak1	JAK1	3716	ENSG00000162434	Janus kinase 1
lzic	LZIC	84328	ENSG00000162441	leucine zipper and CTNNBIP1 domain containing
pef1	PEF1	553115	ENSG00000162517	penta-EF-hand domain containing 1
rbb4l	RBBP4	5928	ENSG00000162521	RB binding protein 4, chromatin remodeling factor
fubp1	FUBP1	8880	ENSG00000162613	far upstream element binding protein 1
arpc5a	ARPC5	10092	ENSG00000162704	actin related protein 2/3 complex subunit 5
brox	BROX	148362	ENSG00000162819	BRO1 domain and CAAX motif containing
cnstb	CNST	163882	ENSG00000162852	consortin, connexin sorting protein
mapkapk2a	MAPKAPK2	9261	ENSG00000162889	MAPK activated protein kinase 2
capn2a	CAPN2	824	ENSG00000162909	calpain 2
wdr26b	WDR26	80232	ENSG00000162923	WD repeat domain 26
memo1	MEMO1	51072	ENSG00000162959	mediator of cell motility 1
pdlim5b	PDLIM5	10611	ENSG00000163110	PDZ and LIM domain 5
scnm1	SCNM1	79005	ENSG00000163156	sodium channel modifier 1
atp1a1a.1	ATP1A1	476	ENSG00000163399	ATPase Na+/K+ transporting subunit alpha 1
fstl1b	FSTL1	11167	ENSG00000163430	follistatin like 1
tmem183a	TMEM183A	92703	ENSG00000163444	transmembrane protein 183A
krtcap2	KRTCAP2	200185	ENSG00000163463	keratinocyte associated protein 2
arpc2	ARPC2	10109	ENSG00000163466	actin related protein 2/3 complex subunit 2
rybpa	RYBP	23429	ENSG00000163602	RING1 and YY1 binding protein
thoc7	THOC7	80145	ENSG00000163634	THO complex 7
psmd6	PSMD6	9861	ENSG00000163636	proteasome 26S subunit, non-ATPase 6
gmps	GMPS	8833	ENSG00000163655	guanine monophosphate synthase
slmapa	SLMAP	7871	ENSG00000163681	sarcolemma associated protein
rchy1	RCHY1	25898	ENSG00000163743	ring finger and CHY zinc finger domain containing 1
zdhhc3a	ZDHHC3	51304	ENSG00000163812	zinc finger DHHC-type palmitoyltransferase 3
elp6	ELP6	54859	ENSG00000163832	elongator acetyltransferase complex subunit 6
smim12	SMIM12	113444	ENSG00000163866	small integral membrane protein 12
polr2h	POLR2H	5437	ENSG00000163882	RNA polymerase II subunit H
rpn1	RPN1	6184	ENSG00000163902	ribophorin I
bap1	BAP1	8314	ENSG00000163930	BRCA1 associated protein 1
prkcda	PRKCD	5580	ENSG00000163932	protein kinase C delta
slbp	SLBP	7884	ENSG00000163950	stem-loop binding protein
hmgb2a	HMGB2	3148	ENSG00000164104	high mobility group box 2
anxa5b	ANXA5	308	ENSG00000164111	annexin A5
wdr41	WDR41	55255	ENSG00000164253	WD repeat domain 41
ndufs4	NDUFS4	4724	ENSG00000164258	NADH:ubiquinone oxidoreductase subunit S4
casp3a	CASP3	836	ENSG00000164305	caspase 3
primpol	PRIMPOL	201973	ENSG00000164306	primase and DNA directed polymerase
tra2a	TRA2A	29896	ENSG00000164548	transformer 2 alpha homolog
galnt10	GALNT10	55568	ENSG00000164574	polypeptide N-acetylgalactosaminyltransferase 10
rps14	RPS14	6208	ENSG00000164587	ribosomal protein S14
slu7	SLU7	10569	ENSG00000164609	SLU7 homolog, splicing factor
camlg	CAMLG	819	ENSG00000164615	calcium modulating ligand
bri3	BRI3	25798	ENSG00000164713	brain protein I3
tmub1	TMUB1	83590	ENSG00000164897	transmembrane and ubiquitin like domain containing 1
ubap1	UBAP1	51271	ENSG00000165006	ubiquitin associated protein 1
syk	SYK	6850	ENSG00000165025	spleen associated tyrosine kinase
hnrnpk	HNRNPK	3190	ENSG00000165119	heterogeneous nuclear ribonucleoprotein K
dynlt3	DYNLT3	6990	ENSG00000165169	dynein light chain Tctex-type 3
znf367	ZNF367	195828	ENSG00000165244	zinc finger protein 367
vcp	VCP	7415	ENSG00000165280	valosin containing protein
sptssa	SPTSSA	171546	ENSG00000165389	serine palmitoyltransferase small subunit A
2021-03-08	MARCHF8	220972	ENSG00000165406	membrane associated ring-CH-type finger 8
inppl1a	INPPL1	3636	ENSG00000165458	inositol polyphosphate phosphatase like 1
cryl1	CRYL1	51084	ENSG00000165475	crystallin lambda 1
pcf11	PCF11	51585	ENSG00000165494	PCF11 cleavage and polyadenylation factor subunit
klhdc2	KLHDC2	23588	ENSG00000165516	kelch domain containing 2
vdac2	VDAC2	7417	ENSG00000165637	voltage dependent anion channel 2
ghitm	GHITM	27069	ENSG00000165678	growth hormone inducible transmembrane protein
gfi1b	GFI1B	8328	ENSG00000165702	growth factor independent 1B transcriptional repressor
fundc2	FUNDC2	65991	ENSG00000165775	FUN14 domain containing 2
ttc7b	TTC7B	145567	ENSG00000165914	tetratricopeptide repeat domain 7B
jam3b	JAM3	83700	ENSG00000166086	junctional adhesion molecule 3
dpcd	DPCD	25911	ENSG00000166171	deleted in primary ciliary dyskinesia homolog (mouse)
wbp1lb	WBP1L	54838	ENSG00000166272	WW domain binding protein 1 like
anapc16	ANAPC16	119504	ENSG00000166295	anaphase promoting complex subunit 16
ilk	ILK	3611	ENSG00000166333	integrin linked kinase
tpp1	TPP1	1200	ENSG00000166340	tripeptidyl peptidase 1
rpl27a	RPL27A	6157	ENSG00000166441	ribosomal protein L27a
akip1	AKIP1	56672	ENSG00000166452	A-kinase interacting protein 1
prkcba	PRKCB	5579	ENSG00000166501	protein kinase C beta
mcm7	MCM7	4176	ENSG00000166508	minichromosome maintenance complex component 7
tmed3	TMED3	23423	ENSG00000166557	transmembrane p24 trafficking protein 3
stat6	STAT6	6778	ENSG00000166888	signal transducer and activator of transcription 6
mtmr10	MTMR10	54893	ENSG00000166912	myotubularin related protein 10
mapre2	MAPRE2	10982	ENSG00000166974	microtubule associated protein RP/EB family member 2
pdia3	PDIA3	2923	ENSG00000167004	protein disulfide isomerase family A member 3
golga2	GOLGA2	2801	ENSG00000167110	golgin A2
coq4	COQ4	51117	ENSG00000167113	coenzyme Q4
sp2	SP2	6668	ENSG00000167182	Sp2 transcription factor
hdhd2	HDHD2	84064	ENSG00000167220	haloacid dehalogenase like hydrolase domain containing 2
stim1a	STIM1	6786	ENSG00000167323	stromal interaction molecule 1
rab8a	RAB8A	4218	ENSG00000167461	RAB8A, member RAS oncogene family
gatad2ab	GATAD2A	54815	ENSG00000167491	GATA zinc finger domain containing 2A
rpl13	RPL13	6137	ENSG00000167526	ribosomal protein L13
rab4b	RAB4B	53916	ENSG00000167578	RAB4B, member RAS oncogene family
ppp1r14ab	PPP1R14A	94274	ENSG00000167641	protein phosphatase 1 regulatory inhibitor subunit 14A
eef2b	EEF2	1938	ENSG00000167658	eukaryotic translation elongation factor 2
ubxn6	UBXN6	80700	ENSG00000167671	UBX domain protein 6
cyb5d2	CYB5D2	124936	ENSG00000167740	cytochrome b5 domain containing 2
cdk2ap2	CDK2AP2	10263	ENSG00000167797	cyclin dependent kinase 2 associated protein 2
sdhaf2	SDHAF2	54949	ENSG00000167985	succinate dehydrogenase complex assembly factor 2
bscl2	BSCL2	26580	ENSG00000168000	BSCL2 lipid droplet biogenesis associated, seipin
polr2gl	POLR2G	5436	ENSG00000168002	RNA polymerase II subunit G
slc3a2b	SLC3A2	6520	ENSG00000168003	solute carrier family 3 member 2
rpsa	RPSA	3921	ENSG00000168028	ribosomal protein SA
sf1	SF1	7536	ENSG00000168066	splicing factor 1
map4k2	MAP4K2	5871	ENSG00000168067	mitogen-activated protein kinase kinase kinase kinase 2
rab4a	RAB4A	5867	ENSG00000168118	RAB4A, member RAS oncogene family
lmbrd1	LMBRD1	55788	ENSG00000168216	LMBR1 domain containing 1
nkiras2	NKIRAS2	28511	ENSG00000168256	NFKB inhibitor interacting Ras like 2
dnajc7	DNAJC7	7266	ENSG00000168259	DnaJ heat shock protein family (Hsp40) member C7
thap11	THAP11	57215	ENSG00000168286	THAP domain containing 11
pdhb	PDHB	5162	ENSG00000168291	pyruvate dehydrogenase E1 subunit beta
pcmtd1	PCMTD1	115294	ENSG00000168300	protein-L-isoaspartate (D-aspartate) O-methyltransferase domain containing 1
irf2a	IRF2	3660	ENSG00000168310	interferon regulatory factor 2
arf4a	ARF4	378	ENSG00000168374	ADP ribosylation factor 4
2021-09-02	SEPTIN2	4735	ENSG00000168385	septin 2
atxn2l	ATXN2L	11273	ENSG00000168488	ataxin 2 like
cdkn2aip	CDKN2AIP	55602	ENSG00000168564	CDKN2A interacting protein
stat3	STAT3	6774	ENSG00000168610	signal transducer and activator of transcription 3
adam9	ADAM9	8754	ENSG00000168615	ADAM metallopeptidase domain 9
ndufs5	NDUFS5	4725	ENSG00000168653	NADH:ubiquinone oxidoreductase subunit S5
pkig	PKIG	11142	ENSG00000168734	cAMP-dependent protein kinase inhibitor gamma
chtf8	CHTF8	54921	ENSG00000168802	chromosome transmission fidelity factor 8
usp39	USP39	10713	ENSG00000168883	ubiquitin specific peptidase 39
si:ch211-283h6.4	C2orf68	388969	ENSG00000168887	chromosome 2 open reading frame 68
rnf181	RNF181	51255	ENSG00000168894	ring finger protein 181
vamp5	VAMP5	10791	ENSG00000168899	vesicle associated membrane protein 5
tmem129	TMEM129	92305	ENSG00000168936	transmembrane protein 129
hnrnph1	HNRNPH1	3187	ENSG00000169045	heterogeneous nuclear ribonucleoprotein H1
mecp2	MECP2	4204	ENSG00000169057	methyl-CpG binding protein 2
lman2	LMAN2	10960	ENSG00000169223	lectin, mannose binding 2
slc50a1	SLC50A1	55974	ENSG00000169241	solute carrier family 50 member 1
ptk2aa	PTK2	5747	ENSG00000169398	protein tyrosine kinase 2
tm2d2	TM2D2	83877	ENSG00000169490	TM2 domain containing 2
clic4	CLIC4	25932	ENSG00000169504	chloride intracellular channel 4
zeb2a	ZEB2	9839	ENSG00000169554	zinc finger E-box binding homeobox 2
spns1	SPNS1	83985	ENSG00000169682	sphingolipid transporter 1 (putative)
rfng	RFNG	5986	ENSG00000169733	RFNG O-fucosylpeptide 3-beta-N-acetylglucosaminyltransferase
ugp2a	UGP2	7360	ENSG00000169764	UDP-glucose pyrophosphorylase 2
brd3a	BRD3	8019	ENSG00000169925	bromodomain containing 3
sf3b5	SF3B5	83443	ENSG00000169976	splicing factor 3b subunit 5
ube2e3	UBE2E3	10477	ENSG00000170035	ubiquitin conjugating enzyme E2 E3
ube2e1	UBE2E1	7324	ENSG00000170142	ubiquitin conjugating enzyme E2 E1
glb1	GLB1	2720	ENSG00000170266	galactosidase beta 1
gabarapa	GABARAP	11337	ENSG00000170296	GABA type A receptor-associated protein
setmar	SETMAR	6419	ENSG00000170364	SET domain and mariner transposase fusion gene
tmem182a	TMEM182	130827	ENSG00000170417	transmembrane protein 182
krt8	KRT8	3856	ENSG00000170421	keratin 8
arl6ip1	ARL6IP1	23204	ENSG00000170540	ADP ribosylation factor like GTPase 6 interacting protein 1
kbtbd2	KBTBD2	25948	ENSG00000170852	kelch repeat and BTB domain containing 2
mtss1	MTSS1	9788	ENSG00000170873	MTSS I-BAR domain containing 1
ndufa3	NDUFA3	4696	ENSG00000170906	NADH:ubiquinone oxidoreductase subunit A3
trim8a	TRIM8	81603	ENSG00000171206	tripartite motif containing 8
pgam1b	PGAM1	5223	ENSG00000171314	phosphoglycerate mutase 1
bcl2l1	BCL2L1	598	ENSG00000171552	BCL2 like 1
hdac3	HDAC3	8841	ENSG00000171720	histone deacetylase 3
rrm2	RRM2	6241	ENSG00000171848	ribonucleotide reductase regulatory subunit M2
rps21	RPS21	6227	ENSG00000171858	ribosomal protein S21
rps7	RPS7	6201	ENSG00000171863	ribosomal protein S7
tvp23b	TVP23B	51030	ENSG00000171928	trans-golgi network vesicle protein 23 homolog B
ormdl3	ORMDL3	94103	ENSG00000172057	ORMDL sphingolipid biosynthesis regulator 3
cycsb	CYCS	54205	ENSG00000172115	cytochrome c, somatic
sntb1	SNTB1	6641	ENSG00000172164	syntrophin beta 1
bsg	BSG	682	ENSG00000172270	basigin (Ok blood group)
gnb2	GNB2	2783	ENSG00000172354	G protein subunit beta 2
ppp1cab	PPP1CA	5499	ENSG00000172531	protein phosphatase 1 catalytic subunit alpha
klhl6	KLHL6	89857	ENSG00000172578	kelch like family member 6
dcp2	DCP2	167227	ENSG00000172795	decapping mRNA 2
rpl38	RPL38	6169	ENSG00000172809	ribosomal protein L38
sp3a	SP3	6670	ENSG00000172845	Sp3 transcription factor
egfl7	EGFL7	51162	ENSG00000172889	EGF like domain multiple 7
dcakd	DCAKD	79877	ENSG00000172992	dephospho-CoA kinase domain containing
coq2	COQ2	27235	ENSG00000173085	coenzyme Q2, polyprenyltransferase
dag1	DAG1	1605	ENSG00000173402	dystroglycan 1
mob1bb	MOB1B	92597	ENSG00000173542	MOB kinase activator 1B
nudt4a	NUDT4	11163	ENSG00000173598	nudix hydrolase 4
rbm4.2	RBM4	5936	ENSG00000173933	RNA binding motif protein 4
ccs	CCS	9973	ENSG00000173992	copper chaperone for superoxide dismutase
gng5	GNG5	2787	ENSG00000174021	G protein subunit gamma 5
msrb3	MSRB3	253827	ENSG00000174099	methionine sulfoxide reductase B3
selp	SELP	6403	ENSG00000174175	selectin P
atp2a2b	ATP2A2	488	ENSG00000174437	ATPase sarcoplasmic/endoplasmic reticulum Ca2+ transporting 2
rpl4	RPL4	6124	ENSG00000174444	ribosomal protein L4
akirin1	AKIRIN1	79647	ENSG00000174574	akirin 1
tmem167a	TMEM167A	153339	ENSG00000174695	transmembrane protein 167A
rpl15	RPL15	6138	ENSG00000174748	ribosomal protein L15
ndufa11	NDUFA11	126328	ENSG00000174886	NADH:ubiquinone oxidoreductase subunit A11
rab1bb	RAB1B	81876	ENSG00000174903	RAB1B, member RAS oncogene family
chst2a	CHST2	9435	ENSG00000175040	carbohydrate sulfotransferase 2
ube2c	UBE2C	11065	ENSG00000175063	ubiquitin conjugating enzyme E2 C
pacs1a	PACS1	55690	ENSG00000175115	phosphofurin acidic cluster sorting protein 1
sh3bp5la	SH3BP5L	80851	ENSG00000175137	SH3 binding domain protein 5 like
dctn2	DCTN2	10540	ENSG00000175203	dynactin subunit 2
ctdsp2	CTDSP2	10106	ENSG00000175215	CTD small phosphatase 2
atg13	ATG13	9776	ENSG00000175224	autophagy related 13
phykpl	PHYKPL	85007	ENSG00000175309	5-phosphohydroxy-L-lysine phospho-lyase
lsm1	LSM1	27257	ENSG00000175324	LSM1 homolog, mRNA degradation associated
banf1	BANF1	8815	ENSG00000175334	BAF nuclear assembly factor 1
tmem9b	TMEM9B	56674	ENSG00000175348	TMEM9 domain family member B
smad2	SMAD2	4087	ENSG00000175387	SMAD family member 2
ppp2r2d	PPP2R2D	55844	ENSG00000175470	protein phosphatase 2 regulatory subunit Bdelta
drap1	DRAP1	10589	ENSG00000175550	DR1 associated protein 1
ucp2	UCP2	7351	ENSG00000175567	uncoupling protein 2
zgc:63470	C11orf68	83638	ENSG00000175573	chromosome 11 open reading frame 68
rab6a	RAB6A	5870	ENSG00000175582	RAB6A, member RAS oncogene family
ccdc85b	CCDC85B	11007	ENSG00000175602	coiled-coil domain containing 85B
aurkaip1	AURKAIP1	54998	ENSG00000175756	aurora kinase A interacting protein 1
tomm5	TOMM5	401505	ENSG00000175768	translocase of outer mitochondrial membrane 5
ctdnep1a	CTDNEP1	23399	ENSG00000175826	CTD nuclear envelope phosphatase 1
ssna1	SSNA1	8636	ENSG00000176101	SS nuclear autoantigen 1
chmp6b	CHMP6	79643	ENSG00000176108	charged multivesicular body protein 6
ccdc57	CCDC57	284001	ENSG00000176155	coiled-coil domain containing 57
zbtb8os	ZBTB8OS	339487	ENSG00000176261	zinc finger and BTB domain containing 8 opposite strand
cox8a	COX8A	1351	ENSG00000176340	cytochrome c oxidase subunit 8A
kcmf1	KCMF1	56888	ENSG00000176407	potassium channel modulatory factor 1
slco3a1	SLCO3A1	28232	ENSG00000176463	solute carrier organic anion transporter family member 3A1
wsb2	WSB2	55884	ENSG00000176871	WD repeat and SOCS box containing 2
slc38a9	SLC38A9	153129	ENSG00000177058	solute carrier family 38 member 9
rhoga	RHOG	391	ENSG00000177105	ras homolog family member G
zbtb34	ZBTB34	403341	ENSG00000177125	zinc finger and BTB domain containing 34
taldo1	TALDO1	6888	ENSG00000177156	transaldolase 1
atox1	ATOX1	475	ENSG00000177556	antioxidant 1 copper chaperone
tbl1xr1a	TBL1XR1	79718	ENSG00000177565	TBL1X receptor 1
cd151	CD151	977	ENSG00000177697	CD151 molecule (Raph blood group)
flii	FLII	2314	ENSG00000177731	FLII actin remodeling protein
svbp	SVBP	374969	ENSG00000177868	small vasohibin binding protein
grb2b	GRB2	2885	ENSG00000177885	growth factor receptor bound protein 2
arl6ip6	ARL6IP6	151188	ENSG00000177917	ADP ribosylation factor like GTPase 6 interacting protein 6
bet1l	BET1L	51272	ENSG00000177951	Bet1 golgi vesicular membrane trafficking protein like
asb8	ASB8	140461	ENSG00000177981	ankyrin repeat and SOCS box containing 8
ndufv2	NDUFV2	4729	ENSG00000178127	NADH:ubiquinone oxidoreductase core subunit V2
tmem11	TMEM11	8834	ENSG00000178307	transmembrane protein 11
zfand2a	ZFAND2A	90637	ENSG00000178381	zinc finger AN1-type containing 2A
cox14	COX14	84987	ENSG00000178449	cytochrome c oxidase assembly factor COX14
ctnnbip1	CTNNBIP1	56998	ENSG00000178585	catenin beta interacting protein 1
exosc4	EXOSC4	54512	ENSG00000178896	exosome component 4
taf7	TAF7	6879	ENSG00000178913	TATA-box binding protein associated factor 7
hyi	HYI	81888	ENSG00000178922	hydroxypyruvate isomerase (putative)
eif3k	EIF3K	27335	ENSG00000178982	eukaryotic translation initiation factor 3 subunit K
dpm3	DPM3	54344	ENSG00000179085	dolichyl-phosphate mannosyltransferase subunit 3, regulatory
ptpn11a	PTPN11	5781	ENSG00000179295	protein tyrosine phosphatase non-receptor type 11
gata2a	GATA2	2624	ENSG00000179348	GATA binding protein 2
arid3b	ARID3B	10620	ENSG00000179361	AT-rich interaction domain 3B
maf1	MAF1	84232	ENSG00000179632	MAF1 homolog, negative regulator of RNA polymerase III
gipc3	GIPC3	126326	ENSG00000179855	GIPC PDZ domain containing family member 3
si:ch211-14a17.11	C14orf119	55017	ENSG00000179933	chromosome 14 open reading frame 119
trnau1apa	TRNAU1AP	54952	ENSG00000180098	tRNA selenocysteine 1 associated protein 1
znrf2b	ZNRF2	223082	ENSG00000180233	zinc and ring finger 2
oaz2a	OAZ2	4947	ENSG00000180304	ornithine decarboxylase antizyme 2
mcfd2	MCFD2	90411	ENSG00000180398	multiple coagulation factor deficiency 2, ER cargo receptor complex subunit
pcgf5b	PCGF5	84333	ENSG00000180628	polycomb group ring finger 5
tmem64	TMEM64	169200	ENSG00000180694	transmembrane protein 64
kctd2	KCTD2	23510	ENSG00000180901	potassium channel tetramerization domain containing 2
trappc5	TRAPPC5	126003	ENSG00000181029	trafficking protein particle complex 5
higd1a	HIGD1A	25994	ENSG00000181061	HIG1 hypoxia inducible domain family member 1A
f2r	F2R	2149	ENSG00000181104	coagulation factor II thrombin receptor
npm1a	NPM1	4869	ENSG00000181163	nucleophosmin 1
rap2b	RAP2B	5912	ENSG00000181467	RAP2B, member of RAS oncogene family
yipf6	YIPF6	286451	ENSG00000181704	Yip1 domain family member 6
idh2	IDH2	3418	ENSG00000182054	isocitrate dehydrogenase (NADP(+)) 2
nop10	NOP10	55505	ENSG00000182117	NOP10 ribonucleoprotein
ist1	IST1	9798	ENSG00000182149	IST1 factor associated with ESCRT-III
mrpl41	MRPL41	64975	ENSG00000182154	mitochondrial ribosomal protein L41
mob2b	MOB2	81532	ENSG00000182208	MOB kinase activator 2
atp6ap2	ATP6AP2	10159	ENSG00000182220	ATPase H+ transporting accessory protein 2
ap1s2	AP1S2	8905	ENSG00000182287	adaptor related protein complex 1 subunit sigma 2
cln8	CLN8	2055	ENSG00000182372	CLN8 transmembrane ER and ERGIC protein
trappc6b	TRAPPC6B	122553	ENSG00000182400	trafficking protein particle complex 6B
glrx5	GLRX5	51218	ENSG00000182512	glutaredoxin 5
adi1	ADI1	55256	ENSG00000182551	acireductone dioxygenase 1
ska2	SKA2	348235	ENSG00000182628	spindle and kinetochore associated complex subunit 2
rps17	RPS17	6218	ENSG00000182774	ribosomal protein S17
rpl35a	RPL35A	6165	ENSG00000182899	ribosomal protein L35a
naa38	NAA38	84316	ENSG00000183011	N-alpha-acetyltransferase 38, NatC auxiliary subunit
abat	ABAT	18	ENSG00000183044	4-aminobutyrate aminotransferase
setd3	SETD3	84193	ENSG00000183576	SET domain containing 3, actin histidine methyltransferase
tango2	TANGO2	128989	ENSG00000183597	transport and golgi organization 2 homolog
znf438	ZNF438	220929	ENSG00000183621	zinc finger protein 438
cldn5b	CLDN5	7122	ENSG00000184113	claudin 5
scfd2	SCFD2	152579	ENSG00000184178	sec1 family domain containing 2
ube2f	UBE2F	140739	ENSG00000184182	ubiquitin conjugating enzyme E2 F (putative)
snrnp35	SNRNP35	11066	ENSG00000184209	small nuclear ribonucleoprotein U11/U12 subunit 35
pros1	PROS1	5627	ENSG00000184500	protein S
lpar5a	LPAR5	57121	ENSG00000184574	lysophosphatidic acid receptor 5
sept9a	SEPTIN9	10801	ENSG00000184640	septin 9
sept5a	SEPTIN5	5413	ENSG00000184702	septin 5
tmed9	TMED9	54732	ENSG00000184840	transmembrane p24 trafficking protein 9
btbd6a	BTBD6	90135	ENSG00000184887	BTB domain containing 6
sumo3a	SUMO3	6612	ENSG00000184900	small ubiquitin like modifier 3
ptrhd1	PTRHD1	391356	ENSG00000184924	peptidyl-tRNA hydrolase domain containing 1
ndufa6	NDUFA6	4700	ENSG00000184983	NADH:ubiquinone oxidoreductase subunit A6
cib1	CIB1	10519	ENSG00000185043	calcium and integrin binding 1
rab11bb	RAB11B	9230	ENSG00000185236	RAB11B, member RAS oncogene family
ubald2	UBALD2	283991	ENSG00000185262	UBA like domain containing 2
tnfaip8l1	TNFAIP8L1	126282	ENSG00000185361	TNF alpha induced protein 8 like 1
smyd3	SMYD3	64754	ENSG00000185420	SET and MYND domain containing 3
p4hb	P4HB	5034	ENSG00000185624	prolyl 4-hydroxylase subunit beta
psmd13	PSMD13	5719	ENSG00000185627	proteasome 26S subunit, non-ATPase 13
pbx1a	PBX1	5087	ENSG00000185630	PBX homeobox 1
ube2l3a	UBE2L3	7332	ENSG00000185651	ubiquitin conjugating enzyme E2 L3
morf4l1	MORF4L1	10933	ENSG00000185787	mortality factor 4 like 1
bcap31	BCAP31	10134	ENSG00000185825	B cell receptor associated protein 31
atp6v0cb	ATP6V0C	527	ENSG00000185883	ATPase H+ transporting V0 subunit c
aida	AIDA	64853	ENSG00000186063	axin interactor, dorsalization associated
wwox	WWOX	51741	ENSG00000186153	WW domain containing oxidoreductase
polr1d	POLR1D	51082	ENSG00000186184	RNA polymerase I and III subunit D
rps23	RPS23	6228	ENSG00000186468	ribosomal protein S23
insig1	INSIG1	3638	ENSG00000186480	insulin induced gene 1
tmem222a	TMEM222	84065	ENSG00000186501	transmembrane protein 222
ube2h	UBE2H	7328	ENSG00000186591	ubiquitin conjugating enzyme E2 H
hexim1	HEXIM1	10614	ENSG00000186834	HEXIM P-TEFb complex subunit 1
rhd	RHD	6007	ENSG00000187010	Rh blood group D antigen
epor	EPOR	2057	ENSG00000187266	erythropoietin receptor
tcea1	TCEA1	6917	ENSG00000187735	transcription elongation factor A1
eif4ebp1	EIF4EBP1	1978	ENSG00000187840	eukaryotic translation initiation factor 4E binding protein 1
tubb4b	TUBB4B	10383	ENSG00000188229	tubulin beta 4B class IVb
srsf10b	SRSF10	10772	ENSG00000188529	serine and arginine rich splicing factor 10
sumo2b	SUMO2	6613	ENSG00000188612	small ubiquitin like modifier 2
dpyda.1	DPYD	1806	ENSG00000188641	dihydropyrimidine dehydrogenase
parvb	PARVB	29780	ENSG00000188677	parvin beta
rpl14	RPL14	9045	ENSG00000188846	ribosomal protein L14
msl1a	MSL1	339287	ENSG00000188895	MSL complex subunit 1
nelfb	NELFB	25920	ENSG00000188986	negative elongation factor complex member B
tmem63a	TMEM63A	9725	ENSG00000196187	transmembrane protein 63A
tubb5	TUBB	203068	ENSG00000196230	tubulin beta class I
supt5h	SUPT5H	6829	ENSG00000196235	SPT5 homolog, DSIF elongation factor subunit
evla	EVL	51466	ENSG00000196405	Enah/Vasp-like
xrcc6	XRCC6	2547	ENSG00000196419	X-ray repair cross complementing 6
trappc2	TRAPPC2	6399	ENSG00000196459	trafficking protein particle complex 2
siah1	SIAH1	6477	ENSG00000196470	siah E3 ubiquitin protein ligase 1
naca	NACA	4666	ENSG00000196531	nascent polypeptide associated complex subunit alpha
trappc4	TRAPPC4	51399	ENSG00000196655	trafficking protein particle complex 4
tecpr2	TECPR2	9895	ENSG00000196663	tectonin beta-propeller repeat containing 2
tomm7	TOMM7	54543	ENSG00000196683	translocase of outer mitochondrial membrane 7
vkorc1l1	VKORC1L1	154807	ENSG00000196715	vitamin K epoxide reductase complex subunit 1 like 1
wdr45	WDR45	11152	ENSG00000196998	WD repeat domain 45
mettl9	METTL9	51108	ENSG00000197006	methyltransferase like 9
mafgb	MAFG	4097	ENSG00000197063	MAF bZIP transcription factor G
src	SRC	6714	ENSG00000197122	SRC proto-oncogene, non-receptor tyrosine kinase
nol4lb	NOL4L	140688	ENSG00000197183	nucleolar protein 4 like
svila	SVIL	6840	ENSG00000197321	supervillin
htt	HTT	3064	ENSG00000197386	huntingtin
veph1	VEPH1	79674	ENSG00000197415	ventricular zone expressed PH domain containing 1
map3k5	MAP3K5	4217	ENSG00000197442	mitogen-activated protein kinase kinase kinase 5
gstk1	GSTK1	373156	ENSG00000197448	glutathione S-transferase kappa 1
hnrnpaba	HNRNPAB	3182	ENSG00000197451	heterogeneous nuclear ribonucleoprotein A/B
pdgfaa	PDGFA	5154	ENSG00000197461	platelet derived growth factor subunit A
pign	PIGN	23556	ENSG00000197563	phosphatidylinositol glycan anchor biosynthesis class N
cdc42se1	CDC42SE1	56882	ENSG00000197622	CDC42 small effector 1
rps26	RPS26	6231	ENSG00000197728	ribosomal protein S26
psap	PSAP	5660	ENSG00000197746	prosaposin
adh5	ADH5	128	ENSG00000197894	alcohol dehydrogenase 5 (class III), chi polypeptide
rpl12	RPL12	6136	ENSG00000197958	ribosomal protein L12
mbpb	MBP	4155	ENSG00000197971	myelin basic protein
rps4x	RPS4X	6191	ENSG00000198034	ribosomal protein S4 X-linked
zbtb14	ZBTB14	7541	ENSG00000198081	zinc finger and BTB domain containing 14
rpl23a	RPL23A	6147	ENSG00000198242	ribosomal protein L23a
tpm2	TPM2	7169	ENSG00000198467	tropomyosin 2
sh3bgrl2	SH3BGRL2	83699	ENSG00000198478	SH3 domain binding glutamate rich protein like 2
tlk1b	TLK1	9874	ENSG00000198586	tousled like kinase 1
calm1a	CALM1	801	ENSG00000198668	calmodulin 1
cdc42bpb	CDC42BPB	9578	ENSG00000198752	CDC42 binding protein kinase beta
rpl10a	RPL10A	4736	ENSG00000198755	ribosomal protein L10a
sft2d1	SFT2D1	113402	ENSG00000198818	SFT2 domain containing 1
hmgn2	HMGN2	3151	ENSG00000198830	high mobility group nucleosomal binding domain 2
ube2j1	UBE2J1	51465	ENSG00000198833	ubiquitin conjugating enzyme E2 J1
dcaf12	DCAF12	25853	ENSG00000198876	DDB1 and CUL4 associated factor 12
rpl39	RPL39	6170	ENSG00000198918	ribosomal protein L39
sgms1	SGMS1	259230	ENSG00000198964	sphingomyelin synthase 1
cox20	COX20	116228	ENSG00000203667	cytochrome c oxidase assembly factor COX20
gdi1	GDI1	2664	ENSG00000203879	GDP dissociation inhibitor 1
brd2b	BRD2	6046	ENSG00000204256	bromodomain containing 2
psmb8a	PSMB8	5696	ENSG00000204264	proteasome 20S subunit beta 8
pbx2	PBX2	5089	ENSG00000204304	PBX homeobox 2
ppp1r10	PPP1R10	5514	ENSG00000204569	protein phosphatase 1 regulatory subunit 10
gnl1	GNL1	2794	ENSG00000204590	G protein nucleolar 1 (putative)
mrpl53	MRPL53	116540	ENSG00000204822	mitochondrial ribosomal protein L53
trim13	TRIM13	10206	ENSG00000204977	tripartite motif containing 13
triqk	TRIQK	286144	ENSG00000205133	triple QxxK/R motif containing
psenen	PSENEN	55851	ENSG00000205155	presenilin enhancer, gamma-secretase subunit
snx2	SNX2	6643	ENSG00000205302	sorting nexin 2
nap1l4a	NAP1L4	4676	ENSG00000205531	nucleosome assembly protein 1 like 4
tmem256	TMEM256	254863	ENSG00000205544	transmembrane protein 256
itsn1	ITSN1	6453	ENSG00000205726	intersectin 1
hbaa1	HBA1	3039	ENSG00000206172	hemoglobin subunit alpha 1
sacm1lb	SACM1L	22908	ENSG00000211456	SAC1 like phosphatidylinositide phosphatase
mllt11	MLLT11	10962	ENSG00000213190	MLLT11 transcription factor 7 cofactor
supt4h1	SUPT4H1	6827	ENSG00000213246	SPT4 homolog, DSIF elongation factor subunit
arl2	ARL2	402	ENSG00000213465	ADP ribosylation factor like GTPase 2
dnajc9	DNAJC9	23234	ENSG00000213551	DnaJ heat shock protein family (Hsp40) member C9
leprot	LEPROT	54741	ENSG00000213625	leptin receptor overlapping transcript
ppp1cb	PPP1CB	5500	ENSG00000213639	protein phosphatase 1 catalytic subunit beta
lat	LAT	27040	ENSG00000213658	linker for activation of T cells
clic1	CLIC1	1192	ENSG00000213719	chloride intracellular channel 1
ddah2	DDAH2	23564	ENSG00000213722	dimethylarginine dimethylaminohydrolase 2
rps29	RPS29	6235	ENSG00000213741	ribosomal protein S29
irf9	IRF9	10379	ENSG00000213928	interferon regulatory factor 9
tax1bp3	TAX1BP3	30851	ENSG00000213977	Tax1 binding protein 3
smim7	SMIM7	79086	ENSG00000214046	small integral membrane protein 7
cpne1	CPNE1	8904	ENSG00000214078	copine 1
mycbp	MYCBP	26292	ENSG00000214114	MYC binding protein
tomm6	TOMM6	100188893	ENSG00000214736	translocase of outer mitochondrial membrane 6
tmem167b	TMEM167B	56900	ENSG00000215717	transmembrane protein 167B
ppp3r1b	PPP3R1	5534	ENSG00000221823	protein phosphatase 3 regulatory subunit B, alpha
pet100	PET100	100131801	ENSG00000229833	PET100 cytochrome c oxidase chaperone
hsbp1b	HSBP1	3281	ENSG00000230989	heat shock factor binding protein 1
rps18	RPS18	6222	ENSG00000231500	ribosomal protein S18
tma7	TMA7	51372	ENSG00000232112	translation machinery associated 7 homolog
rps28	RPS28	6234	ENSG00000233927	ribosomal protein S28
txndc5	TXNDC5	81567	ENSG00000239264	thioredoxin domain containing 5
wbp1	WBP1	23559	ENSG00000239779	WW domain binding protein 1
psmb9a	PSMB9	5698	ENSG00000240065	proteasome 20S subunit beta 9
mif	MIF	4282	ENSG00000240972	macrophage migration inhibitory factor
rpl36a	RPL36A	6173	ENSG00000241343	ribosomal protein L36a
arpc4	ARPC4	10093	ENSG00000241553	actin related protein 2/3 complex subunit 4
arpc1a	ARPC1A	10552	ENSG00000241685	actin related protein 2/3 complex subunit 1A
pi4kaa	PI4KA	5297	ENSG00000241973	phosphatidylinositol 4-kinase alpha
si:ch211-51h9.6	C22orf39	128977	ENSG00000242259	chromosome 22 open reading frame 39
praf2	PRAF2	11230	ENSG00000243279	PRA1 domain family member 2
nme2b.2	NME2	4831	ENSG00000243678	NME/NM23 nucleoside diphosphate kinase 2
mrps6	MRPS6	64968	ENSG00000243927	mitochondrial ribosomal protein S6
ube2v1	UBE2V1	7335	ENSG00000244687	ubiquitin conjugating enzyme E2 V1
pdcd6	PDCD6	10016	ENSG00000249915	programmed cell death 6
lyn	LYN	4067	ENSG00000254087	LYN proto-oncogene, Src family tyrosine kinase
eef1g	EEF1G	1937	ENSG00000254772	eukaryotic translation elongation factor 1 gamma
brk1	BRK1	55845	ENSG00000254999	BRICK1 subunit of SCAR/WAVE actin nucleating complex
fntb	FNTB	2342	ENSG00000257365	farnesyltransferase, CAAX box, beta
cux1b	CUX1	1523	ENSG00000257923	cut like homeobox 1
churc1	CHURC1	91612	ENSG00000258289	churchill domain containing 1
zgc:103508	C17orf49	124944	ENSG00000258315	chromosome 17 open reading frame 49
ccpg1	CCPG1	9236	ENSG00000260916	cell cycle progression 1
dynll2a	DYNLL2	140735	ENSG00000264364	dynein light chain LC8-type 2
rnf115	RNF115	27246	ENSG00000265491	ring finger protein 115
rpl17	RPL17	6139	ENSG00000265681	ribosomal protein L17
txnipa	TXNIP	10628	ENSG00000265972	thioredoxin interacting protein
ikbkg	IKBKG	8517	ENSG00000269335	inhibitor of nuclear factor kappa B kinase regulatory subunit gamma
gtf2h5	GTF2H5	404672	ENSG00000272047	general transcription factor IIH subunit 5
taf9	TAF9	6880	ENSG00000273841	TATA-box binding protein associated factor 9
ggnbp2	GGNBP2	79893	ENSG00000278311	gametogenetin binding protein 2
